# Supplementary material for: Large-Scale Transcriptome Analysis of Cucumber and Botrytis cinerea during Infection
Source: PLoS One. 2015 Nov 4;10(11):e0142221. doi: 10.1371/journal.pone.0142221 (PMC4633151; doi:10.1371/journal.pone.0142221)
Supplement: S3 Table — (XLS) [file pone.0142221.s004.xls]

Gene_id	readcount_HGBC	readcount_HBC	log2.Fold_change.	pvalue	qvalue	Blast swiss prot
B0510_10007	12.69249042	0	5.8067	0.00023983	0.00060813	sp|Q7Z9M7|GUN7_HYPJQ Endoglucanase-7 OS=Hypocrea jecorina (strain QM6a) GN=cel61b PE=1 SV=3//7.65672e-88
B0510_10011	6.834417919	30.06670999	-2.1373	4.77E-05	0.00013858	-//-
B0510_10021	8.787108753	26.66549845	-1.6015	0.0015002	0.0032258	sp|P0C1D7|CSP1_CORML Protein PS1 OS=Corynebacterium melassecola GN=csp1 PE=4 SV=1//1.09745e-12
B0510_10032	117.16145	234.4568486	-1.0008	2.81E-11	1.56E-10	sp|O09158|CP3AP_MOUSE Cytochrome P450 3A25 OS=Mus musculus GN=Cyp3a25 PE=2 SV=1//4.84953e-17
B0510_10042	55.16351606	158.813904	-1.5256	6.87E-14	4.53E-13	sp|Q09675|YA02_SCHPO Uncharacterized protein C5H10.02c OS=Schizosaccharomyces pombe (strain 972 / ATCC 24843) GN=SPAC5H10.02c PE=2 SV=1//1.551e-15
B0510_10049	197.7099469	6.847772561	4.8516	3.59E-46	7.08E-45	-//-
B0510_1006	167.9314117	80.5406892	1.0601	1.04E-07	4.28E-07	sp|Q9DCW4|ETFB_MOUSE Electron transfer flavoprotein subunit beta OS=Mus musculus GN=Etfb PE=1 SV=3//6.38532e-84
B0510_10068	96.17002357	413.315226	-2.1036	2.00E-50	4.46E-49	sp|Q12207|NCE2_YEAST Non-classical export protein 2 OS=Saccharomyces cerevisiae (strain ATCC 204508 / S288c) GN=NCE102 PE=1 SV=1//5.5272e-18
B0510_10074	11.716145	81.67442638	-2.8014	7.01E-15	4.94E-14	-//-
B0510_10075	35.63660772	75.82434253	-1.0893	5.34E-05	0.00015341	sp|O74178|KES1_SCHPO Protein kes1 OS=Schizosaccharomyces pombe (strain 972 / ATCC 24843) GN=kes1 PE=2 SV=2//2.75707e-90
B0510_10077	395.9080666	2092.334639	-2.4019	5.16E-289	1.08E-286	-//-
B0510_10082	11.2279723	35.64469691	-1.6666	0.00016197	0.00042454	sp|E7QKX4|FOLE_YEASZ Folylpolyglutamate synthase OS=Saccharomyces cerevisiae (strain Zymaflore VL3) GN=MET7 PE=3 SV=2//1.17539e-100
B0510_10083	38.07747126	108.0678279	-1.5049	9.37E-10	4.71E-09	sp|Q84P25|4CLL2_ARATH 4-coumarate--CoA ligase-like 2 OS=Arabidopsis thaliana GN=4CLL2 PE=2 SV=2//1.64184e-61
B0510_10095	98.61088711	10.61178	3.2161	1.19E-18	9.96E-18	sp|Q06451|TPO3_YEAST Polyamine transporter 3 OS=Saccharomyces cerevisiae (strain ATCC 204508 / S288c) GN=TPO3 PE=1 SV=1//4.78623e-53
B0510_1010	143.0346036	22.40264666	2.6746	4.23E-22	4.18E-21	sp|O74493|YCR5_SCHPO Uncharacterized protein C285.05 OS=Schizosaccharomyces pombe (strain 972 / ATCC 24843) GN=SPCC285.05 PE=2 SV=1//1.07792e-74
B0510_10101	122.0431771	39.9075487	1.6127	1.73E-10	9.11E-10	sp|Q75BB3|LYS2_ASHGO L-aminoadipate-semialdehyde dehydrogenase large subunit OS=Ashbya gossypii (strain ATCC 10895 / CBS 109.51 / FGSC 9923 / NRRL Y-1056) GN=LYS2 PE=3 SV=2//2.26298e-22
B0510_10103	52.23447981	11.79086666	2.1473	3.19E-07	1.24E-06	sp|Q1R4P4|DGOD_ECOUT D-galactonate dehydratase OS=Escherichia coli (strain UTI89 / UPEC) GN=dgoD PE=3 SV=1//9.59734e-121
B0510_10104	106.9098232	6.938471536	3.9456	2.38E-23	2.51E-22	sp|P27800|ALDX_SPOSA Aldehyde reductase 1 OS=Sporobolomyces salmonicolor GN=ARI PE=1 SV=3//5.73551e-94
B0510_10105	90.80012378	21.58635589	2.0726	4.57E-11	2.51E-10	sp|P0CL20|HOGA1_COCIM Putative 4-hydroxy-2-oxoglutarate aldolase, mitochondrial OS=Coccidioides immitis (strain RS) GN=CIMG_00151 PE=3 SV=1//2.46184e-39
B0510_10108	66.87966106	2.993066153	4.4819	3.24E-16	2.45E-15	sp|A1CYC2|PELA_NEOFI Probable pectin lyase A OS=Neosartorya fischeri (strain ATCC 1020 / DSM 3700 / FGSC A1164 / NRRL 181) GN=pelA PE=3 SV=2//1.60961e-170
B0510_10112	37.58929855	106.7073433	-1.5053	1.19E-09	5.87E-09	sp|B9W4V6|APO1_AGRAE Aromatic peroxygenase OS=Agrocybe aegerita GN=APO1 PE=1 SV=1//5.10708e-19
B0510_10113	26.84949897	3.174464101	3.0803	6.56E-06	2.16E-05	-//-
B0510_10116	151.3335396	31.29114614	2.2739	1.76E-19	1.54E-18	sp|D7UQ40|SOL5_ALTSO Bifunctional solanapyrone synthase OS=Alternaria solani GN=sol5 PE=1 SV=1//5.43933e-48
B0510_10118	140.59374	12.51645846	3.4896	1.06E-27	1.28E-26	-//-
B0510_10119	97.6345417	213.9135309	-1.1316	2.83E-12	1.69E-11	sp|O34703|YJOB_BACSU Uncharacterized ATPase YjoB OS=Bacillus subtilis (strain 168) GN=yjoB PE=1 SV=1//3.43065e-35
B0510_10138	109.3506867	294.5449191	-1.4295	2.00E-22	2.02E-21	sp|P81156|GOX_PENAG Glucose oxidase OS=Penicillium amagasakiense PE=1 SV=1//2.9586e-75
B0510_10140	25.87315355	126.1622733	-2.2858	4.38E-18	3.62E-17	sp|Q05031|DFG5_YEAST Mannan endo-1,6-alpha-mannosidase DFG5 OS=Saccharomyces cerevisiae (strain ATCC 204508 / S288c) GN=DFG5 PE=1 SV=1//6.70224e-08
B0510_10146	497.9361627	152.8731212	1.7036	3.82E-41	6.98E-40	sp|Q2UUZ1|EGLC_ASPOR Probable glucan endo-1,3-beta-glucosidase eglC OS=Aspergillus oryzae (strain ATCC 42149 / RIB 40) GN=eglC PE=3 SV=1//4.9458e-61
B0510_1015	281.1874801	127.9762528	1.1357	2.79E-13	1.76E-12	sp|P50166|ARDH_CANTR D-arabinitol 2-dehydrogenase [ribulose-forming] OS=Candida tropicalis GN=ARD PE=1 SV=1//3.77175e-46
B0510_10151	21.47959917	4.852395126	2.1462	0.0010491	0.0023524	sp|A2QK82|PMEA_ASPNC Probable pectinesterase A OS=Aspergillus niger (strain CBS 513.88 / FGSC A1513) GN=pmeA PE=3 SV=1//1.4724e-117
B0510_10158	7.810763336	33.42257204	-2.0973	2.25E-05	6.85E-05	-//-
B0510_10160	38.56564397	174.2780792	-2.176	4.29E-23	4.43E-22	-//-
B0510_10167	31.73122605	0	6.2807	7.03E-09	3.24E-08	sp|Q5AUY5|CIPB_EMENI Zinc-binding alcohol dehydrogenase domain-containing protein cipB OS=Emericella nidulans (strain FGSC A4 / ATCC 38163 / CBS 112.46 / NRRL 194 / M139) GN=cipB PE=1 SV=1//1.09082e-52
B0510_10171	60.53341585	152.6010243	-1.334	2.57E-11	1.44E-10	sp|P87000|ACU15_NEUCR Transcriptional activator protein acu-15 OS=Neurospora crassa (strain ATCC 24698 / 74-OR23-1A / CBS 708.71 / DSM 1257 / FGSC 987) GN=acu-15 PE=1 SV=2//0
B0510_10174	7.322590627	37.0958805	-2.3408	1.88E-06	6.63E-06	-//-
B0510_10180	29.77853522	69.9289092	-1.2316	2.08E-05	6.35E-05	sp|Q12DF1|RHMD_POLSJ L-rhamnonate dehydratase OS=Polaromonas sp. (strain JS666 / ATCC BAA-500) GN=rhmD PE=1 SV=1//2.43143e-136
B0510_10186	140.1055673	12.15366256	3.5271	7.71E-28	9.40E-27	-//-
B0510_10193	171.3486207	386.1055337	-1.1721	5.50E-22	5.38E-21	sp|O60184|CYC8_SCHPO General transcriptional corepressor ssn6 OS=Schizosaccharomyces pombe (strain 972 / ATCC 24843) GN=ssn6 PE=1 SV=1//1.90024e-168
B0510_10206	243.1100088	35.82609486	2.7625	1.16E-37	1.95E-36	sp|P39721|AIM2_YEAST Protein AIM2 OS=Saccharomyces cerevisiae (strain ATCC 204508 / S288c) GN=AIM2 PE=1 SV=1//5.56332e-51
B0510_10210	8.787108753	62.44624382	-2.8292	7.94E-12	4.58E-11	sp|A1DHY9|EGLX_NEOFI Probable endo-1,3(4)-beta-glucanase NFIA_089530 OS=Neosartorya fischeri (strain ATCC 1020 / DSM 3700 / FGSC A1164 / NRRL 181) GN=NFIA_089530 PE=3 SV=1//3.99684e-75
B0510_10218	383.2155762	57.27640229	2.7421	6.69E-58	1.75E-56	sp|P45699|GUNK_FUSOX Putative endoglucanase type K OS=Fusarium oxysporum PE=2 SV=1//1.54925e-88
B0510_10221	147.9163307	22.49334563	2.7172	3.57E-23	3.71E-22	sp|P0A9H7|CFA_ECOLI Cyclopropane-fatty-acyl-phospholipid synthase OS=Escherichia coli (strain K12) GN=cfa PE=1 SV=2//1.96707e-36
B0510_10231	143.5227763	6.303578715	4.509	4.70E-33	6.70E-32	-//-
B0510_10235	113.7442411	256.7687963	-1.1747	3.46E-15	2.47E-14	-//-
B0510_10241	363.2004951	10.65712948	5.0909	1.78E-84	7.35E-83	sp|Q00017|RHA1_ASPAC Rhamnogalacturonan acetylesterase OS=Aspergillus aculeatus GN=rha1 PE=1 SV=1//6.68356e-73
B0510_10243	86.4065694	18.91073615	2.1919	2.68E-11	1.49E-10	sp|Q4K4K7|BETA_PSEF5 Choline dehydrogenase OS=Pseudomonas fluorescens (strain Pf-5 / ATCC BAA-477) GN=betA PE=3 SV=1//2.06154e-46
B0510_10244	249.456254	11.2920223	4.4654	6.44E-56	1.62E-54	-//-
B0510_10259	111.7915502	47.79835947	1.2258	9.04E-07	3.31E-06	sp|O59682|LCB1_SCHPO Serine palmitoyltransferase 1 OS=Schizosaccharomyces pombe (strain 972 / ATCC 24843) GN=lcb1 PE=2 SV=1//1.05585e-154
B0510_10260	143.0346036	17.73164948	3.012	7.81E-25	8.61E-24	sp|P53334|SCW4_YEAST Probable family 17 glucosidase SCW4 OS=Saccharomyces cerevisiae (strain ATCC 204508 / S288c) GN=SCW4 PE=1 SV=1//1.03387e-42
B0510_10262	45.8882346	15.96301948	1.5234	0.00017862	0.00046394	sp|Q91WR3|ASCC2_MOUSE Activating signal cointegrator 1 complex subunit 2 OS=Mus musculus GN=Ascc2 PE=2 SV=1//2.31838e-13
B0510_10266	37.58929855	77.09412818	-1.0363	8.83E-05	0.00024283	sp|Q9URY7|FMDA_SCHPO Putative formamidase C869.04 OS=Schizosaccharomyces pombe (strain 972 / ATCC 24843) GN=SPAC869.04 PE=2 SV=1//1.50689e-162
B0510_10268	41.98285293	91.28851766	-1.1206	5.90E-06	1.95E-05	sp|P55809|SCOT1_HUMAN Succinyl-CoA:3-ketoacid coenzyme A transferase 1, mitochondrial OS=Homo sapiens GN=OXCT1 PE=1 SV=1//0
B0510_10273	175.2540023	51.10887203	1.7778	2.02E-16	1.55E-15	sp|Q9P3T7|ODC_SCHPO Probable mitochondrial 2-oxodicarboxylate carrier OS=Schizosaccharomyces pombe (strain 972 / ATCC 24843) GN=SPAC328.09 PE=2 SV=1//5.80429e-123
B0510_10275	150.8453669	28.2527305	2.4166	8.13E-21	7.61E-20	sp|P38891|BCA1_YEAST Branched-chain-amino-acid aminotransferase, mitochondrial OS=Saccharomyces cerevisiae (strain ATCC 204508 / S288c) GN=BAT1 PE=1 SV=1//4.41103e-163
B0510_10276	219.6777188	108.9748176	1.0114	5.26E-09	2.46E-08	-//-
B0510_10284	58.58072502	25.0782664	1.224	0.00038371	0.0009376	-//-
B0510_10285	94.70550545	29.61321512	1.6772	7.01E-09	3.23E-08	-//-
B0510_10294	61.99793398	142.4880887	-1.2005	2.50E-09	1.20E-08	sp|P47818|CCC1_YEAST Protein CCC1 OS=Saccharomyces cerevisiae (strain ATCC 204508 / S288c) GN=CCC1 PE=1 SV=1//1.04248e-42
B0510_10298	144.4991217	461.8845267	-1.6765	2.51E-42	4.69E-41	-//-
B0510_10300	75.17859711	369.190175	-2.296	5.31E-50	1.18E-48	-//-
B0510_10301	9.275281461	27.93528409	-1.5906	0.0012204	0.0026834	-//-
B0510_1031	74.20225169	23.44568486	1.6621	3.55E-07	1.37E-06	sp|O74853|FAP1H_SCHPO FKBP12-associated protein 1 homolog OS=Schizosaccharomyces pombe (strain 972 / ATCC 24843) GN=fap1 PE=1 SV=1//3.51547e-31
B0510_10316	61.50976127	2.539571281	4.5982	3.41E-15	2.44E-14	sp|P53750|YN93_YEAST Uncharacterized hydrolase YNR064C OS=Saccharomyces cerevisiae (strain ATCC 204508 / S288c) GN=YNR064C PE=2 SV=1//2.10357e-94
B0510_10317	84.94205128	7.210568459	3.5583	1.28E-17	1.04E-16	sp|P83775|GRP2_CANAL Putative NADPH-dependent methylglyoxal reductase GRP2 OS=Candida albicans (strain SC5314 / ATCC MYA-2876) GN=GRP2 PE=1 SV=2//4.72002e-70
B0510_10318	100.5635779	6.122180767	4.0379	2.29E-22	2.30E-21	sp|Q5ZID0|NMRL1_CHICK NmrA-like family domain-containing protein 1 OS=Gallus gallus GN=NMRAL1 PE=2 SV=1//1.97999e-40
B0510_1032	144.010949	38.45636511	1.9049	4.98E-15	3.54E-14	sp|O74853|FAP1H_SCHPO FKBP12-associated protein 1 homolog OS=Schizosaccharomyces pombe (strain 972 / ATCC 24843) GN=fap1 PE=1 SV=1//1.7413e-86
B0510_10332	222.1185824	52.2879587	2.0868	4.40E-25	4.91E-24	-//-
B0510_10350	34.17208959	0	5.8571	1.68E-09	8.19E-09	sp|P54006|TOXD_COCCA Protein TOXD OS=Cochliobolus carbonum GN=TOXD PE=3 SV=1//6.70686e-35
B0510_10359	272.4003713	593.443389	-1.1234	5.65E-31	7.50E-30	sp|P34054|INDA1_HYPAT Amino-acid permease inda1 OS=Hypocrea atroviridis GN=inda1 PE=2 SV=1//3.54933e-151
B0510_10360	48.32909814	10.92922641	2.1447	8.95E-07	3.29E-06	sp|Q5F364|MRP1_CHICK Multidrug resistance-associated protein 1 OS=Gallus gallus GN=ABCC1 PE=2 SV=1//7.43423e-17
B0510_10363	103.4926142	25.4410623	2.0243	4.55E-12	2.68E-11	sp|O42615|THDH_BLAAD Threonine dehydratase, mitochondrial OS=Blastobotrys adeninivorans GN=ILV1 PE=3 SV=1//0
B0510_10368	110.3270321	14.8292823	2.8953	8.14E-19	6.88E-18	sp|P56216|VAOX_PENSI Vanillyl-alcohol oxidase OS=Penicillium simplicissimum GN=VAOA PE=1 SV=1//0
B0510_10386	111.3033775	23.49103435	2.2443	1.62E-14	1.11E-13	-//-
B0510_10394	304.1315974	40.31569409	2.9153	2.65E-49	5.79E-48	sp|Q701P2|KO1_GIBIN Ent-kaurene oxidase OS=Gibberella intermedia GN=CYP503A1 PE=1 SV=1//8.44926e-57
B0510_10395	81.03666961	1.995377435	5.3438	2.32E-20	2.14E-19	sp|Q40412|ABA2_NICPL Zeaxanthin epoxidase, chloroplastic OS=Nicotiana plumbaginifolia GN=ABA2 PE=1 SV=1//3.62632e-17
B0510_10396	561.8867875	6.7117241	6.3875	9.56E-131	5.92E-129	sp|Q4WAZ9|NRP14_ASPFU Nonribosomal peptide synthetase 14 OS=Neosartorya fumigata (strain ATCC MYA-4609 / Af293 / CBS 101355 / FGSC A1100) GN=NRPS14 PE=2 SV=2//3.54849e-24
B0510_10397	419.3403566	4.126803332	6.667	4.55E-97	2.19E-95	sp|Q12226|AYT1_YEAST Trichothecene 3-O-acetyltransferase OS=Saccharomyces cerevisiae (strain ATCC 204508 / S288c) GN=AYT1 PE=2 SV=1//1.91191e-10
B0510_10398	42.95919835	8.208257176	2.3878	7.14E-07	2.66E-06	-//-
B0510_10416	41.49468022	13.37809871	1.6331	0.00017169	0.00044789	sp|P45982|XYLB_BUTFI Xylosidase/arabinosidase OS=Butyrivibrio fibrisolvens GN=xylB PE=3 SV=1//1.47978e-39
B0510_10420	62.48610669	27.75388614	1.1708	0.00041036	0.00099869	-//-
B0510_1053	56.13986148	17.59560102	1.6738	8.52E-06	2.75E-05	sp|Q6MVL2|DUT_NEUCR Deoxyuridine 5&apos;-triphosphate nucleotidohydrolase OS=Neurospora crassa (strain ATCC 24698 / 74-OR23-1A / CBS 708.71 / DSM 1257 / FGSC 987) GN=dut-1 PE=3 SV=1//2.1624e-17
B0510_1054	52.23447981	16.87000922	1.6305	2.54E-05	7.70E-05	sp|O14242|YELB_SCHPO Putative pyridoxal kinase C6F6.11c OS=Schizosaccharomyces pombe (strain 972 / ATCC 24843) GN=SPAC6F6.11c PE=2 SV=2//1.33178e-60
B0510_1056	26.36132626	53.19494844	-1.0129	0.0013755	0.0029847	-//-
B0510_1061	366.1295314	125.0738856	1.5496	7.67E-27	9.12E-26	sp|P0C957|PLB1_ASPFU Lysophospholipase 1 OS=Neosartorya fumigata (strain ATCC MYA-4609 / Af293 / CBS 101355 / FGSC A1100) GN=plb1 PE=2 SV=1//0
B0510_1075	126.4367315	11.15597384	3.5025	3.78E-25	4.22E-24	-//-
B0510_1078	129.8539405	50.56467819	1.3607	8.09E-09	3.70E-08	sp|Q9UTJ2|PMM_SCHPO Phosphomannomutase OS=Schizosaccharomyces pombe (strain 972 / ATCC 24843) GN=pmm1 PE=2 SV=1//1.30768e-118
B0510_1080	3.905381668	26.34805204	-2.7542	1.17E-05	3.68E-05	sp|Q7LL04|YQK1_SCHPO UPF0676 protein C1494.01 OS=Schizosaccharomyces pombe (strain 972 / ATCC 24843) GN=SPCC1494.01 PE=3 SV=2//5.2171e-30
B0510_1084	294.8563159	49.24954306	2.5818	3.82E-42	7.12E-41	sp|Q8J0P4|CRF1_ASPFU Probable glycosidase crf1 OS=Neosartorya fumigata (strain ATCC MYA-4609 / Af293 / CBS 101355 / FGSC A1100) GN=crf1 PE=1 SV=2//4.82189e-69
B0510_1087	66.39148835	30.83765127	1.1063	0.00052	0.0012469	sp|Q9F131|3HBH1_PSEAC 3-hydroxybenzoate 6-hydroxylase 1 OS=Pseudomonas alcaligenes GN=xlnD PE=1 SV=1//7.119e-11
B0510_1088	56.62803418	19.68167743	1.5247	3.10E-05	9.31E-05	-//-
B0510_1091	99.09905982	208.1994956	-1.071	3.87E-11	2.13E-10	sp|B8NIB8|FAEA_ASPFN Probable feruloyl esterase A OS=Aspergillus flavus (strain ATCC 200026 / FGSC A1120 / NRRL 3357 / JCM 12722 / SRRC 167) GN=faeA PE=3 SV=2//1.48935e-14
B0510_1092	34.17208959	126.3890207	-1.887	1.23E-14	8.53E-14	sp|Q9HUI3|ARUS_PSEAE Sensor histidine kinase AruS OS=Pseudomonas aeruginosa (strain ATCC 15692 / PAO1 / 1C / PRS 101 / LMG 12228) GN=aruS PE=3 SV=1//2.85322e-15
B0510_1096	1309.767377	90.10943099	3.8615	2.57E-262	4.52E-260	sp|Q8T673|ABCGL_DICDI ABC transporter G family member 21 OS=Dictyostelium discoideum GN=abcG21 PE=3 SV=1//0
B0510_1106	72.73773356	10.20363461	2.8336	1.14E-12	6.96E-12	sp|P22944|NIR_EMENI Nitrite reductase [NAD(P)H] OS=Emericella nidulans (strain FGSC A4 / ATCC 38163 / CBS 112.46 / NRRL 194 / M139) GN=niiA PE=3 SV=2//0
B0510_1113	100.5635779	269.4666527	-1.422	1.66E-20	1.54E-19	sp|Q0D076|MNS1B_ASPTN Probable mannosyl-oligosaccharide alpha-1,2-mannosidase 1B OS=Aspergillus terreus (strain NIH 2624 / FGSC A1156) GN=mns1B PE=3 SV=1//0
B0510_1120	2092.796401	994.6503019	1.0732	1.99E-80	7.67E-79	sp|A6RJ45|IF4A_BOTFB ATP-dependent RNA helicase eIF4A OS=Botryotinia fuckeliana (strain B05.10) GN=tif1 PE=1 SV=1//0
B0510_1128	96.17002357	42.08432409	1.1923	8.54E-06	2.76E-05	sp|P38865|CTR2_YEAST Copper transport protein CTR2 OS=Saccharomyces cerevisiae (strain ATCC 204508 / S288c) GN=CTR2 PE=1 SV=1//8.38865e-18
B0510_1143	126.9249042	508.549149	-2.0024	4.30E-58	1.13E-56	sp|O13912|YDW6_SCHPO Uncharacterized protein C23C11.06c OS=Schizosaccharomyces pombe (strain 972 / ATCC 24843) GN=SPAC23C11.06c PE=2 SV=1//4.97373e-63
B0510_1146	707.8504273	249.7396258	1.503	4.46E-48	9.48E-47	-//-
B0510_1147	8.787108753	27.16434281	-1.6283	0.0011915	0.0026284	sp|Q9P5M9|MUG14_SCHPO Meiotically up-regulated gene 14 protein OS=Schizosaccharomyces pombe (strain 972 / ATCC 24843) GN=mug14 PE=1 SV=1//2.38073e-65
B0510_1156	245.5508724	14.05834102	4.1265	7.37E-53	1.72E-51	-//-
B0510_1157	17.57421751	1.541882564	3.5107	0.00011064	0.00029832	-//-
B0510_1164	504.7705806	161.3534753	1.6454	1.13E-39	1.97E-38	sp|P59668|FAD12_MORIS Delta(12) fatty acid desaturase OS=Mortierella isabellina PE=2 SV=1//2.47169e-106
B0510_1173	82.50118773	238.9917973	-1.5345	2.80E-20	2.56E-19	-//-
B0510_1174	53.21082523	135.1414717	-1.3447	2.74E-10	1.42E-09	sp|P53389|HOL1_YEAST Protein HOL1 OS=Saccharomyces cerevisiae (strain ATCC 204508 / S288c) GN=HOL1 PE=1 SV=1//2.59197e-49
B0510_1179	42.47102564	3.718657947	3.5136	1.83E-09	8.94E-09	sp|B2DBF1|PDAC2_PHOAM Copalyl diphosphate synthase OS=Phomopsis amygdali GN=PaDC2 PE=1 SV=1//1.72357e-161
B0510_1202	27.33767168	107.5689835	-1.9763	2.33E-13	1.48E-12	-//-
B0510_1206	12.69249042	0	3.9587	0.00059464	0.0014063	-//-
B0510_1208	19.52690834	45.30413767	-1.2142	0.00069936	0.0016294	sp|Q8LP17|CCD1_PEA Carotenoid 9,10(9&apos;,10&apos;)-cleavage dioxygenase 1 OS=Pisum sativum GN=CCD1 PE=2 SV=1//8.95038e-57
B0510_1211	78.59580607	324.974425	-2.0478	8.89E-39	1.52E-37	sp|O74631|FD123_TRAVE Protein FDD123 OS=Trametes versicolor GN=FDD123 PE=2 SV=1//2.02899e-42
B0510_1212	52.23447981	153.1905676	-1.5523	9.60E-14	6.26E-13	sp|Q02104|LIP1_PSYIM Lipase 1 OS=Psychrobacter immobilis GN=lip1 PE=1 SV=2//1.7418e-10
B0510_1227	77.61946065	37.32262793	1.0564	0.00031184	0.00077521	sp|O42653|YF9E_SCHPO ABC1 family protein C10F6.14c OS=Schizosaccharomyces pombe (strain 972 / ATCC 24843) GN=SPAC10F6.14c PE=2 SV=1//4.82085e-80
B0510_1236	199.6626378	94.55368073	1.0784	3.94E-09	1.86E-08	-//-
B0510_1239	169.3959298	611.8099313	-1.8527	4.02E-63	1.18E-61	sp|Q08219|RRT8_YEAST Regulator of rDNA transcription protein 8 OS=Saccharomyces cerevisiae (strain ATCC 204508 / S288c) GN=RRT8 PE=1 SV=2//2.7343e-10
B0510_1240	25.87315355	2.267474358	3.5123	2.71E-06	9.38E-06	sp|P56859|MET16_EMENI Phosphoadenosine phosphosulfate reductase OS=Emericella nidulans (strain FGSC A4 / ATCC 38163 / CBS 112.46 / NRRL 194 / M139) GN=sA PE=3 SV=3//3.20033e-130
B0510_1248	6.834417919	27.30039127	-1.998	0.0002014	0.00051817	-//-
B0510_1257	40.0301621	13.87694307	1.5284	0.00044982	0.0010894	-//-
B0510_1262	36.12478043	13.60484615	1.4089	0.0017641	0.0037416	sp|Q2UMC1|P20D2_ASPOR Probable carboxypeptidase AO090003000058 OS=Aspergillus oryzae (strain ATCC 42149 / RIB 40) GN=AO090003000058 PE=3 SV=1//7.98239e-99
B0510_1270	404.6951753	9.976887176	5.3421	7.38E-95	3.52E-93	sp|Q09923|YAKC_SCHPO Aldo-keto reductase yakc [NADP(+)] OS=Schizosaccharomyces pombe (strain 972 / ATCC 24843) GN=yakc PE=1 SV=1//1.16636e-123
B0510_1294	4.393554376	22.49334563	-2.356	0.00019572	0.00050498	-//-
B0510_13	311.454188	669.8119254	-1.1047	6.49E-34	9.56E-33	sp|O14328|KSP1_SCHPO Serine/threonine-protein kinase ksp1 OS=Schizosaccharomyces pombe (strain 972 / ATCC 24843) GN=ksp1 PE=1 SV=1//1.68061e-75
B0510_130	27.82584438	57.04965485	-1.0358	0.00074772	0.0017271	sp|P41924|RYL1_YARLI Ras-like GTP-binding protein RYL1 OS=Yarrowia lipolytica (strain CLIB 122 / E 150) GN=RYL1 PE=3 SV=1//1.42948e-43
B0510_1301	55.65168877	22.22124871	1.3245	0.00022119	0.00056429	sp|Q9EX73|MLHB_RHOER Monoterpene epsilon-lactone hydrolase OS=Rhodococcus erythropolis GN=mlhB PE=1 SV=1//1.07228e-09
B0510_1307	573.6029325	1503.788994	-1.3905	2.45E-103	1.28E-101	-//-
B0510_131	43.44737106	13.96764205	1.6372	0.00011712	0.00031438	sp|O94437|YFI3_SCHPO Abhydrolase domain-containing protein C22H12.03 OS=Schizosaccharomyces pombe (strain 972 / ATCC 24843) GN=SPAC22H12.03 PE=2 SV=1//9.24931e-60
B0510_1311	314.871397	151.0591417	1.0596	3.30E-13	2.06E-12	sp|O74933|UAP1_CANAX UDP-N-acetylglucosamine pyrophosphorylase OS=Candida albicans GN=UAP1 PE=1 SV=1//1.41071e-166
B0510_1313	11.2279723	34.69235768	-1.6275	0.00025081	0.00063362	sp|Q0VC50|RT4I1_BOVIN Reticulon-4-interacting protein 1, mitochondrial OS=Bos taurus GN=RTN4IP1 PE=2 SV=1//1.0388e-31
B0510_1319	52.23447981	137.2728976	-1.394	6.54E-11	3.53E-10	sp|Q9P896|TCSA_EMENI Two-component system protein A OS=Emericella nidulans (strain FGSC A4 / ATCC 38163 / CBS 112.46 / NRRL 194 / M139) GN=tcsA PE=3 SV=2//6.01819e-64
B0510_1332	169.3959298	355.2225329	-1.0683	6.92E-18	5.68E-17	sp|Q9P7Q7|MAK1_SCHPO Peroxide stress-activated histidine kinase mak1 OS=Schizosaccharomyces pombe (strain 972 / ATCC 24843) GN=mak1 PE=2 SV=1//1.76403e-34
B0510_1337	20.50325376	98.68048406	-2.2669	2.35E-14	1.59E-13	sp|P55306|CATA_SCHPO Catalase OS=Schizosaccharomyces pombe (strain 972 / ATCC 24843) GN=cta1 PE=1 SV=1//2.5574e-155
B0510_134	137.6647038	15.41882564	3.1584	5.19E-25	5.77E-24	sp|Q5C9L6|CNMT_THLFG (S)-coclaurine N-methyltransferase OS=Thalictrum flavum subsp. glaucum PE=1 SV=1//3.90768e-62
B0510_1347	143.5227763	384.9717965	-1.4235	1.21E-28	1.51E-27	sp|Q07878|VPS13_YEAST Vacuolar protein sorting-associated protein 13 OS=Saccharomyces cerevisiae (strain ATCC 204508 / S288c) GN=VPS13 PE=1 SV=1//0
B0510_1350	21.47959917	47.25416562	-1.1375	0.0009803	0.00221	sp|Q8K2Z8|UB2Q2_MOUSE Ubiquitin-conjugating enzyme E2 Q2 OS=Mus musculus GN=Ube2q2 PE=2 SV=2//2.3685e-16
B0510_1355	50.76996168	165.8430746	-1.7078	1.32E-16	1.02E-15	-//-
B0510_1357	495.4952991	245.2046771	1.0149	1.41E-18	1.18E-17	sp|P31049|FAMT_PSEPU Probable fatty acid methyltransferase OS=Pseudomonas putida PE=3 SV=1//1.53061e-37
B0510_1360	45.8882346	129.2913879	-1.4944	2.72E-11	1.51E-10	sp|Q66J27|INSI2_XENLA Insulin-induced gene 2 protein OS=Xenopus laevis GN=insig2 PE=2 SV=1//4.97711e-07
B0510_1363	14.64518125	62.62764177	-2.0964	6.62E-09	3.06E-08	sp|Q9Y758|CP52M_DEBHN Cytochrome P450 52A13 OS=Debaryomyces hansenii GN=CYP52A13 PE=2 SV=1//5.86278e-122
B0510_1367	150.3571942	36.50633717	2.0422	4.89E-17	3.86E-16	sp|Q0CCA0|MANBB_ASPTN Probable beta-mannosidase B OS=Aspergillus terreus (strain NIH 2624 / FGSC A1156) GN=mndB PE=3 SV=2//0
B0510_1370	146.9399853	64.62301921	1.1851	4.40E-08	1.88E-07	sp|Q5R4M1|ARP5L_PONAB Actin-related protein 2/3 complex subunit 5-like protein OS=Pongo abelii GN=ARPC5L PE=2 SV=1//2.19941e-12
B0510_1375	394.4435485	155.548741	1.3425	2.73E-23	2.86E-22	sp|Q12233|ATPN_YEAST ATP synthase subunit g, mitochondrial OS=Saccharomyces cerevisiae (strain ATCC 204508 / S288c) GN=ATP20 PE=1 SV=1//8.36695e-11
B0510_1376	370.5230857	75.00805177	2.3044	4.82E-46	9.47E-45	sp|Q7SI09|LAD_NEUCR L-arabinitol 4-dehydrogenase OS=Neurospora crassa (strain ATCC 24698 / 74-OR23-1A / CBS 708.71 / DSM 1257 / FGSC 987) GN=ard-1 PE=1 SV=1//0
B0510_138	76.15494252	28.88762332	1.3985	6.36E-06	2.10E-05	sp|A4R1J6|ITPA_MAGO7 Inosine triphosphate pyrophosphatase OS=Magnaporthe oryzae (strain 70-15 / ATCC MYA-4617 / FGSC 8958) GN=MGG_06911 PE=3 SV=1//9.0532e-100
B0510_1381	371.4994312	100.2223666	1.8902	7.06E-36	1.12E-34	sp|Q9Y7S4|YQO5_SCHPO Uncharacterized transporter C569.05c OS=Schizosaccharomyces pombe (strain 972 / ATCC 24843) GN=SPCC569.05c PE=2 SV=1//1.17001e-68
B0510_1397	131.3184586	4.262851793	4.9451	1.99E-31	2.68E-30	sp|Q10084|MFS2_SCHPO Uncharacterized transporter mfs2 OS=Schizosaccharomyces pombe (strain 972 / ATCC 24843) GN=mfs2 PE=2 SV=1//7.27022e-91
B0510_1404	13.66883584	42.76456639	-1.6455	4.21E-05	0.00012322	sp|B9W4V8|APO1_COPRA Aromatic peroxygenase (Fragments) OS=Coprinellus radians GN=APO PE=1 SV=2//2.52458e-15
B0510_1410	119.1141409	274.6818437	-1.2054	1.02E-16	7.91E-16	-//-
B0510_1411	65.41514294	160.0383402	-1.2907	2.61E-11	1.46E-10	sp|Q8N0N3|BGBP_PENMO Beta-1,3-glucan-binding protein OS=Penaeus monodon PE=2 SV=1//9.40675e-69
B0510_1421	63.95062481	206.2041181	-1.689	5.41E-20	4.89E-19	sp|Q0CKU4|ATG26_ASPTN Sterol 3-beta-glucosyltransferase OS=Aspergillus terreus (strain NIH 2624 / FGSC A1156) GN=atg26 PE=3 SV=1//3.2259e-65
B0510_1423	91.28829649	362.6144993	-1.9899	1.29E-41	2.37E-40	sp|P29717|EXG_CANAL Glucan 1,3-beta-glucosidase OS=Candida albicans (strain SC5314 / ATCC MYA-2876) GN=XOG1 PE=1 SV=4//1.55343e-116
B0510_1435	40.5183348	11.20132333	1.8549	4.60E-05	0.00013434	sp|Q9UTN0|YII3_SCHPO Uncharacterized transcriptional regulatory protein C139.03 OS=Schizosaccharomyces pombe (strain 972 / ATCC 24843) GN=SPAC139.03 PE=2 SV=1//4.54845e-18
B0510_1436	29.77853522	1.632581538	4.189	8.68E-08	3.60E-07	sp|P14306|CPYI_YEAST Carboxypeptidase Y inhibitor OS=Saccharomyces cerevisiae (strain ATCC 204508 / S288c) GN=TFS1 PE=1 SV=2//1.31269e-11
B0510_1441	124.9722134	60.90436126	1.037	6.75E-06	2.22E-05	-//-
B0510_1450	327.0757147	878.3742168	-1.4252	2.92E-63	8.60E-62	-//-
B0510_1451	48.32909814	136.003112	-1.4927	8.73E-12	5.03E-11	-//-
B0510_1452	46.37640731	127.7041558	-1.4613	7.24E-11	3.89E-10	-//-
B0510_1453	33.19574418	94.46298176	-1.5088	9.93E-09	4.50E-08	-//-
B0510_1455	58.09255231	184.7084612	-1.6688	8.35E-18	6.82E-17	-//-
B0510_1456	10.73979959	29.25041922	-1.4455	0.0019741	0.0041274	-//-
B0510_1457	68.8323519	12.38041	2.475	1.43E-10	7.60E-10	sp|Q9BRQ8|AIFM2_HUMAN Apoptosis-inducing factor 2 OS=Homo sapiens GN=AIFM2 PE=1 SV=1//1.3618e-09
B0510_1460	29.77853522	10.11293564	1.5581	0.0021295	0.0044134	sp|P53047|RTA1_YEAST Protein RTA1 OS=Saccharomyces cerevisiae (strain ATCC 204508 / S288c) GN=RTA1 PE=1 SV=1//5.77929e-23
B0510_1461	32.21939876	1.541882564	4.3852	1.74E-08	7.68E-08	sp|P24640|LIP3_MORS1 Lipase 3 OS=Moraxella sp. (strain TA144) GN=lip3 PE=1 SV=1//1.6963e-09
B0510_1469	29.77853522	78.49996228	-1.3984	7.42E-07	2.76E-06	-//-
B0510_1475	215.7723372	519.7504724	-1.2683	1.87E-32	2.61E-31	sp|Q07451|YET3_YEAST Endoplasmic reticulum transmembrane protein 3 OS=Saccharomyces cerevisiae (strain ATCC 204508 / S288c) GN=YET3 PE=1 SV=1//9.44374e-27
B0510_1479	23.92046272	5.441938459	2.1361	0.00056581	0.0013446	sp|P38347|YB9P_YEAST Uncharacterized protein YBR271W OS=Saccharomyces cerevisiae (strain ATCC 204508 / S288c) GN=YBR271W PE=1 SV=1//6.59074e-07
B0510_1486	116.6732773	49.38559152	1.2403	4.04E-07	1.55E-06	-//-
B0510_1488	47.35275272	17.23280512	1.4583	0.00023374	0.00059435	sp|Q8NE62|CHDH_HUMAN Choline dehydrogenase, mitochondrial OS=Homo sapiens GN=CHDH PE=2 SV=2//2.09137e-33
B0510_1492	23.43229001	5.033793075	2.2188	0.00047016	0.0011346	-//-
B0510_1497	666.8439198	2.448872307	8.0891	2.35E-138	1.54E-136	sp|Q4WCZ8|PGLRX_ASPFU Probable exopolygalacturonase X OS=Neosartorya fumigata (strain ATCC MYA-4609 / Af293 / CBS 101355 / FGSC A1100) GN=pgaX PE=3 SV=2//2.92953e-173
B0510_150	248.4799086	71.0172969	1.8069	3.98E-23	4.12E-22	-//-
B0510_1509	44.91188918	101.0386574	-1.1697	8.53E-07	3.14E-06	-//-
B0510_1520	161.5851665	60.90436126	1.4077	3.85E-11	2.12E-10	sp|Q9UTP4|YLL3_SCHPO Smr domain-containing protein C11H11.03c OS=Schizosaccharomyces pombe (strain 972 / ATCC 24843) GN=SPAC11H11.03c PE=2 SV=1//3.10776e-36
B0510_1525	362.2241497	16.50721333	4.4557	2.79E-80	1.06E-78	-//-
B0510_153	155.727094	322.5255527	-1.0504	5.32E-16	3.96E-15	-//-
B0510_1533	21.96777188	46.02972947	-1.0672	0.0019438	0.0040766	sp|Q2QMI0|CIPK4_ORYSJ CBL-interacting protein kinase 4 OS=Oryza sativa subsp. japonica GN=CIPK4 PE=2 SV=2//1.16163e-06
B0510_1544	10.25162688	37.36797742	-1.8659	3.14E-05	9.40E-05	-//-
B0510_1548	231.8820365	728.7209092	-1.652	1.73E-64	5.18E-63	sp|Q9USI5|STI1_SCHPO Heat shock protein sti1 homolog OS=Schizosaccharomyces pombe (strain 972 / ATCC 24843) GN=sti1 PE=2 SV=1//0
B0510_1553	871.8764574	250.4198681	1.7998	1.93E-76	6.84E-75	sp|Q12577|HMDH_GIBFU 3-hydroxy-3-methylglutaryl-coenzyme A reductase OS=Gibberella fujikuroi GN=HMGR PE=3 SV=1//0
B0510_1576	20.01508105	64.84976664	-1.696	2.63E-07	1.03E-06	sp|Q96V64|EXG_BLUGR Glucan 1,3-beta-glucosidase OS=Blumeria graminis PE=3 SV=1//0
B0510_1579	155.727094	314.8614894	-1.0157	6.08E-15	4.29E-14	sp|Q9P7V4|KTI12_SCHPO Protein kti12 OS=Schizosaccharomyces pombe (strain 972 / ATCC 24843) GN=kti12 PE=2 SV=1//3.99663e-65
B0510_1580	124.4840407	34.91910511	1.8339	1.39E-12	8.42E-12	-//-
B0510_1590	19.52690834	52.69610408	-1.4322	3.70E-05	0.00010921	sp|Q96WM9|LAC2_BOTFU Laccase-2 OS=Botryotinia fuckeliana GN=lcc2 PE=2 SV=1//4.62039e-97
B0510_1591	38.07747126	118.0447151	-1.6323	1.31E-11	7.41E-11	-//-
B0510_1592	29.77853522	155.367343	-2.3833	6.65E-23	6.82E-22	sp|Q05918|IPHP_NOSCO Tyrosine-protein phosphatase OS=Nostoc commune GN=iphP PE=1 SV=1//3.24158e-08
B0510_1593	37.10112585	12.92460384	1.5213	0.00076234	0.0017549	sp|P24665|PRTA_ASPNG Aspergillopepsin-2 OS=Aspergillus niger PE=1 SV=1//4.88469e-31
B0510_1596	309.5014972	134.0530841	1.2071	7.09E-16	5.23E-15	sp|P53049|YOR1_YEAST Oligomycin resistance ATP-dependent permease YOR1 OS=Saccharomyces cerevisiae (strain ATCC 204508 / S288c) GN=YOR1 PE=1 SV=1//0
B0510_1601	728.8418538	1.995377435	8.5128	1.32E-144	9.43E-143	-//-
B0510_162	20.01508105	4.534948716	2.1419	0.001582	0.0033816	-//-
B0510_1639	39.54198939	14.10369051	1.4873	0.00063882	0.0015004	sp|Q9Y4C4|MFHA1_HUMAN Malignant fibrous histiocytoma-amplified sequence 1 OS=Homo sapiens GN=MFHAS1 PE=1 SV=2//8.25266e-13
B0510_1647	21.96777188	73.73826613	-1.747	2.14E-08	9.41E-08	-//-
B0510_1649	12.69249042	37.54937537	-1.5648	0.00020955	0.00053761	-//-
B0510_1655	181.1120748	74.69060536	1.2779	9.74E-11	5.22E-10	sp|Q7SFX6|LYS1_NEUCR Saccharopine dehydrogenase [NAD(+), L-lysine-forming] OS=Neurospora crassa (strain ATCC 24698 / 74-OR23-1A / CBS 708.71 / DSM 1257 / FGSC 987) GN=NCU03118 PE=3 SV=1//1.62867e-178
B0510_1656	99.58723253	28.20738101	1.8199	2.93E-10	1.52E-09	sp|P70312|HAS2_MOUSE Hyaluronan synthase 2 OS=Mus musculus GN=Has2 PE=2 SV=4//8.93981e-30
B0510_1665	23.92046272	2.267474358	3.3991	8.59E-06	2.77E-05	sp|P34024|PLC_LISMO 1-phosphatidylinositol phosphodiesterase OS=Listeria monocytogenes serovar 1/2a (strain ATCC BAA-679 / EGD-e) GN=plcA PE=1 SV=1//1.08213e-17
B0510_1666	33.68391689	9.931537688	1.762	0.00034255	0.00084805	sp|P39332|YJGH_ECOLI RutC family protein YjgH OS=Escherichia coli (strain K12) GN=yjgH PE=1 SV=1//1.25715e-10
B0510_1670	636.5772119	312.4579665	1.0267	7.31E-24	7.85E-23	sp|P11913|MPPB_NEUCR Mitochondrial-processing peptidase subunit beta OS=Neurospora crassa (strain ATCC 24698 / 74-OR23-1A / CBS 708.71 / DSM 1257 / FGSC 987) GN=pep PE=1 SV=1//0
B0510_1671	165.4905482	72.64987843	1.1877	5.88E-09	2.74E-08	sp|Q7SGY6|DHSD_NEUCR Succinate dehydrogenase [ubiquinone] cytochrome b small subunit, mitochondrial OS=Neurospora crassa (strain ATCC 24698 / 74-OR23-1A / CBS 708.71 / DSM 1257 / FGSC 987) GN=B18P24.060 PE=3 SV=1//3.20102e-62
B0510_1681	57.6043796	28.07133255	1.0371	0.0022411	0.004622	sp|Q90678|PAFA_CHICK Platelet-activating factor acetylhydrolase OS=Gallus gallus GN=PLA2G7 PE=2 SV=1//7.20168e-29
B0510_1684	873.8291482	2.675619743	8.3513	5.67E-176	4.83E-174	sp|Q0B711|BETA_BURCM Choline dehydrogenase OS=Burkholderia ambifaria (strain ATCC BAA-244 / AMMD) GN=betA PE=3 SV=1//3.56203e-55
B0510_1685	1103.758494	1.451183589	9.571	1.97E-191	1.98E-189	sp|P55306|CATA_SCHPO Catalase OS=Schizosaccharomyces pombe (strain 972 / ATCC 24843) GN=cta1 PE=1 SV=1//2.63916e-179
B0510_1696	20.50325376	58.72758587	-1.5182	5.65E-06	1.87E-05	-//-
B0510_1699	51.7463071	21.9038023	1.2403	0.00073982	0.0017118	sp|P37552|RIDA_BACSU Enamine/imine deaminase OS=Bacillus subtilis (strain 168) GN=yabJ PE=1 SV=3//7.6463e-32
B0510_1703	69.32052461	149.3812107	-1.1076	9.27E-09	4.22E-08	sp|P36044|MNN4_YEAST Protein MNN4 OS=Saccharomyces cerevisiae (strain ATCC 204508 / S288c) GN=MNN4 PE=2 SV=2//5.52361e-16
B0510_1705	111.7915502	23.35498589	2.259	1.10E-14	7.65E-14	sp|A0LV09|CINAL_ACIC1 CinA-like protein OS=Acidothermus cellulolyticus (strain ATCC 43068 / 11B) GN=Acel_1497 PE=3 SV=1//5.17228e-20
B0510_1709	74.6904244	299.4426637	-2.0033	6.08E-35	9.36E-34	sp|Q6MV78|YFAS1_NEUCR FAS1 domain-containing protein NCU02579 OS=Neurospora crassa (strain ATCC 24698 / 74-OR23-1A / CBS 708.71 / DSM 1257 / FGSC 987) GN=B5K2.060 PE=3 SV=1//3.54642e-74
B0510_171	1180.889782	0	14.668	1.16E-83	4.75E-82	-//-
B0510_1711	188.9228382	467.2357662	-1.3064	1.41E-30	1.85E-29	sp|Q92253|RCO3_NEUCR Probable glucose transporter rco-3 OS=Neurospora crassa (strain ATCC 24698 / 74-OR23-1A / CBS 708.71 / DSM 1257 / FGSC 987) GN=rco-3 PE=3 SV=2//0
B0510_1716	192.8282199	585.6886267	-1.6028	3.88E-50	8.63E-49	-//-
B0510_1726	5.858072502	40.95058691	-2.8054	3.47E-08	1.50E-07	-//-
B0510_1731	32.21939876	9.704790253	1.7312	0.00054556	0.0013004	-//-
B0510_1732	175.7421751	420.8885903	-1.26	2.35E-26	2.75E-25	-//-
B0510_1746	204.5443649	95.7327674	1.0953	1.55E-09	7.59E-09	sp|P07685|HIS2_NEUCR Histidine biosynthesis trifunctional protein OS=Neurospora crassa (strain ATCC 24698 / 74-OR23-1A / CBS 708.71 / DSM 1257 / FGSC 987) GN=his-3 PE=3 SV=3//0
B0510_1751	333.9101326	145.7079023	1.1964	8.91E-17	6.94E-16	sp|O60024|ALL4_ASPFU Allergen Asp f 4 OS=Neosartorya fumigata (strain ATCC MYA-4609 / Af293 / CBS 101355 / FGSC A1100) GN=AFUA_2G03830 PE=1 SV=2//2.54003e-15
B0510_1756	87.38291482	279.7609863	-1.6788	2.40E-26	2.79E-25	sp|A6RN41|LMBD1_BOTFB Probable lysosomal cobalamin transporter OS=Botryotinia fuckeliana (strain B05.10) GN=BC1G_01863 PE=3 SV=1//0
B0510_1763	80.5484969	1.043038205	6.271	2.80E-20	2.56E-19	sp|Q00791|STCU_EMENI Versicolorin reductase OS=Emericella nidulans (strain FGSC A4 / ATCC 38163 / CBS 112.46 / NRRL 194 / M139) GN=stcU PE=3 SV=2//1.87465e-51
B0510_177	48.81727085	2.086076409	4.5485	2.58E-12	1.54E-11	sp|Q53552|NHG2_PSEPU Salicylate hydroxylase OS=Pseudomonas putida GN=nahG PE=4 SV=1//3.035e-15
B0510_1773	11.2279723	31.65394204	-1.4953	0.00097706	0.0022036	sp|O43003|MMF1_SCHPO Protein mmf1, mitochondrial OS=Schizosaccharomyces pombe (strain 972 / ATCC 24843) GN=mmf1 PE=2 SV=1//8.73298e-22
B0510_1778	88.84743294	202.6215086	-1.1894	1.67E-12	1.01E-11	sp|Q6FT12|LTE1_CANGA Guanine nucleotide exchange factor LTE1 OS=Candida glabrata (strain ATCC 2001 / CBS 138 / JCM 3761 / NBRC 0622 / NRRL Y-65) GN=LTE1 PE=3 SV=1//2.99853e-11
B0510_178	13.66883584	0	6.6506	0.00015934	0.00041866	-//-
B0510_1787	13.18066313	33.10512563	-1.3286	0.0019535	0.0040938	-//-
B0510_179	51.25813439	2.993066153	4.0981	3.02E-12	1.79E-11	sp|Q9US44|YIZG_SCHPO Uncharacterized transporter C1002.16c OS=Schizosaccharomyces pombe (strain 972 / ATCC 24843) GN=SPAC1002.16c PE=2 SV=1//4.13525e-35
B0510_1799	52.72265252	18.59328974	1.5036	6.99E-05	0.00019587	sp|C5FHK0|SED1_ARTOC Tripeptidyl-peptidase SED1 OS=Arthroderma otae (strain ATCC MYA-4605 / CBS 113480) GN=SED1 PE=3 SV=1//9.31487e-148
B0510_180	214.7959917	435.5364747	-1.0198	3.40E-20	3.09E-19	sp|Q8L829|ARI5_ARATH Probable E3 ubiquitin-protein ligase ARI5 OS=Arabidopsis thaliana GN=ARI5 PE=2 SV=1//3.72277e-10
B0510_1807	223.5831005	17.05140717	3.7128	4.16E-45	8.00E-44	sp|Q4WFS2|Y1220_ASPFU Probable aspartic-type endopeptidase AFUA_3G01220 OS=Neosartorya fumigata (strain ATCC MYA-4609 / Af293 / CBS 101355 / FGSC A1100) GN=AFUA_3G01220 PE=3 SV=2//1.53113e-118
B0510_1810	106.4216505	17.00605769	2.6457	1.17E-16	9.04E-16	sp|A6P6W1|CASL2_CANSA Cannabidiolic acid synthase-like 2 OS=Cannabis sativa GN=CBDAS3 PE=2 SV=1//5.79675e-13
B0510_1815	51.7463071	244.0255904	-2.2375	1.09E-32	1.53E-31	-//-
B0510_1817	380.7747126	26.52944999	3.8433	2.11E-77	7.54E-76	sp|O60206|XLNA_AGABI Endo-1,4-beta-xylanase OS=Agaricus bisporus GN=xlnA PE=2 SV=1//6.30658e-113
B0510_1823	133.2711494	65.57535844	1.0231	4.35E-06	1.46E-05	sp|O00103|UBC11_SCHPO Ubiquitin-conjugating enzyme E2-20 kDa OS=Schizosaccharomyces pombe (strain 972 / ATCC 24843) GN=ubc11 PE=2 SV=1//4.05407e-70
B0510_1827	43.44737106	126.6611176	-1.5436	1.54E-11	8.65E-11	-//-
B0510_183	35.63660772	191.2387874	-2.4239	2.57E-28	3.17E-27	sp|A6ZQH2|PIR5_YEAS7 Cell wall protein PIR5 OS=Saccharomyces cerevisiae (strain YJM789) GN=PIR5 PE=3 SV=1//8.28789e-27
B0510_1849	248.9680813	32.24348537	2.9489	3.88E-41	7.07E-40	sp|Q46339|PURU_CORS1 Formyltetrahydrofolate deformylase OS=Corynebacterium sp. (strain P-1) GN=purU PE=3 SV=1//8.76357e-97
B0510_1865	55.65168877	20.95146307	1.4094	0.0001033	0.00028075	sp|P15428|PGDH_HUMAN 15-hydroxyprostaglandin dehydrogenase [NAD(+)] OS=Homo sapiens GN=HPGD PE=1 SV=1//3.90045e-23
B0510_1881	132.7829767	54.37403511	1.2881	2.45E-08	1.07E-07	sp|Q7RYI0|MOS1_NEUCR Mitochondrial inner membrane organizing system protein NCU06495 OS=Neurospora crassa (strain ATCC 24698 / 74-OR23-1A / CBS 708.71 / DSM 1257 / FGSC 987) GN=NCU06495 PE=3 SV=1//4.266e-28
B0510_1883	25.87315355	61.94739946	-1.2596	4.63E-05	0.00013485	sp|O13876|YPT4_SCHPO GTP-binding protein ypt4 OS=Schizosaccharomyces pombe (strain 972 / ATCC 24843) GN=ypt4 PE=2 SV=1//9.09296e-61
B0510_1885	371.0112585	2.494221794	7.2167	1.52E-83	6.16E-82	-//-
B0510_1892	122.5313498	476.713809	-1.96	3.66E-53	8.59E-52	sp|Q09766|YA7D_SCHPO Uncharacterized membrane protein C24H6.13 OS=Schizosaccharomyces pombe (strain 972 / ATCC 24843) GN=SPAC24H6.13 PE=1 SV=1//5.09819e-168
B0510_1893	22.9441173	47.25416562	-1.0423	0.0020474	0.0042644	sp|Q42965|NRL4A_TOBAC Bifunctional nitrilase/nitrile hydratase NIT4A OS=Nicotiana tabacum GN=NIT4A PE=2 SV=1//5.18071e-60
B0510_1906	1191.629581	2389.691226	-1.0039	7.99E-101	3.92E-99	sp|Q4WLB9|YA090_ASPFU Uncharacterized protein AFUA_6G14090 OS=Neosartorya fumigata (strain ATCC MYA-4609 / Af293 / CBS 101355 / FGSC A1100) GN=AFUA_6G14090 PE=1 SV=1//1.05327e-11
B0510_1910	43.93554376	138.3159358	-1.6545	1.43E-13	9.13E-13	-//-
B0510_1911	60.04524314	150.5149479	-1.3258	4.28E-11	2.35E-10	sp|P79020|PALA_EMENI pH-response regulator protein palA/RIM20 OS=Emericella nidulans (strain FGSC A4 / ATCC 38163 / CBS 112.46 / NRRL 194 / M139) GN=palA PE=1 SV=3//0
B0510_1912	104.4689596	238.8103994	-1.1928	1.59E-14	1.09E-13	sp|Q8N4U5|T11L2_HUMAN T-complex protein 11-like protein 2 OS=Homo sapiens GN=TCP11L2 PE=2 SV=1//8.99983e-19
B0510_1913	1253.627515	286.064565	2.1317	3.39E-137	2.20E-135	-//-
B0510_1927	19.03873563	3.627958973	2.3917	0.00095438	0.0021546	sp|Q8BYK4|RDH12_MOUSE Retinol dehydrogenase 12 OS=Mus musculus GN=Rdh12 PE=2 SV=1//3.92462e-50
B0510_193	58.09255231	151.2858892	-1.3809	9.80E-12	5.64E-11	-//-
B0510_1935	80.5484969	200.5354322	-1.3159	3.74E-14	2.49E-13	sp|P15685|MAL61_YEASX Maltose permease MAL61 OS=Saccharomyces cerevisiae GN=MAL61 PE=2 SV=1//1.12894e-137
B0510_1936	461.3232095	229.5137545	1.0072	3.43E-17	2.73E-16	sp|Q64521|GPDM_MOUSE Glycerol-3-phosphate dehydrogenase, mitochondrial OS=Mus musculus GN=Gpd2 PE=1 SV=2//0
B0510_1939	27.33767168	60.90436126	-1.1557	0.00015235	0.00040107	sp|P50276|MUP1_YEAST High-affinity methionine permease OS=Saccharomyces cerevisiae (strain ATCC 204508 / S288c) GN=MUP1 PE=1 SV=1//9.76455e-33
B0510_1941	2.440863542	15.41882564	-2.6592	0.00098805	0.0022265	-//-
B0510_195	415.9231476	1624.962824	-1.966	2.04E-177	1.78E-175	sp|Q10327|YD72_SCHPO Uncharacterized protein C32A11.02c OS=Schizosaccharomyces pombe (strain 972 / ATCC 24843) GN=SPAC32A11.02c PE=2 SV=1//5.30687e-51
B0510_1950	348.0671412	64.35092228	2.4353	2.84E-46	5.67E-45	sp|Q01284|2NPD_NEUCR Nitronate monooxygenase OS=Neurospora crassa (strain ATCC 24698 / 74-OR23-1A / CBS 708.71 / DSM 1257 / FGSC 987) GN=ncd-2 PE=1 SV=1//2.55888e-53
B0510_1951	737.6289625	24.89686845	4.8889	1.42E-167	1.14E-165	sp|Q7TTP0|HMP_BORPE Flavohemoprotein OS=Bordetella pertussis (strain Tohama I / ATCC BAA-589 / NCTC 13251) GN=hmp PE=3 SV=1//2.94781e-112
B0510_1953	38.07747126	8.571053074	2.1514	1.24E-05	3.91E-05	sp|Q4I0C5|RDR1_GIBZE Protein RDR1 OS=Gibberella zeae (strain PH-1 / ATCC MYA-4620 / FGSC 9075 / NRRL 31084) GN=RDR1 PE=3 SV=1//1.17364e-132
B0510_1958	48.32909814	19.18283307	1.3331	0.00054009	0.0012891	sp|Q12740|P5CR_ZALAR Pyrroline-5-carboxylate reductase OS=Zalerion arboricola GN=P5CR PE=2 SV=1//3.03995e-36
B0510_1964	39.54198939	87.16171433	-1.1403	7.29E-06	2.38E-05	sp|P43059|CAN1_CANAW Lysine/arginine permease OS=Candida albicans (strain WO-1) GN=CAN1 PE=3 SV=2//5.74731e-52
B0510_1969	224.0712732	15.64557307	3.8401	2.86E-46	5.69E-45	sp|A7EZS5|BGALC_SCLS1 Probable beta-galactosidase C OS=Sclerotinia sclerotiorum (strain ATCC 18683 / 1980 / Ss-1) GN=lacC PE=3 SV=1//0
B0510_1976	120.0904863	39.9075487	1.5894	3.78E-10	1.94E-09	-//-
B0510_1979	95.19367815	37.64007434	1.3386	1.10E-06	3.98E-06	sp|P15454|KGUA_YEAST Guanylate kinase OS=Saccharomyces cerevisiae (strain ATCC 204508 / S288c) GN=GUK1 PE=1 SV=2//9.54332e-60
B0510_1997	1084.719758	56.46011152	4.2639	3.00E-231	3.55E-229	sp|P0CH37|ADHC2_MYCS2 NADP-dependent alcohol dehydrogenase C 2 OS=Mycobacterium smegmatis (strain ATCC 700084 / mc(2)155) GN=adhC2 PE=1 SV=1//7.24922e-48
B0510_2	77.13128794	154.9138481	-1.0061	5.56E-08	2.36E-07	sp|Q7RXY2|KYNU1_NEUCR Kynureninase 1 OS=Neurospora crassa (strain ATCC 24698 / 74-OR23-1A / CBS 708.71 / DSM 1257 / FGSC 987) GN=bna5-1 PE=3 SV=2//0
B0510_2017	216.7486826	103.0340348	1.0729	1.02E-09	5.09E-09	sp|Q93XX5|Y5713_ARATH PI-PLC X domain-containing protein At5g67130 OS=Arabidopsis thaliana GN=At5g67130 PE=1 SV=1//4.5669e-07
B0510_2024	84.45387857	41.49478075	1.0252	0.00024873	0.00062865	-//-
B0510_2025	359.2951134	127.7495053	1.4919	5.83E-25	6.44E-24	sp|P81898|PNAA_PRUDU Peptide-N4-(N-acetyl-beta-glucosaminyl)asparagine amidase A OS=Prunus dulcis PE=1 SV=2//7.71255e-52
B0510_2036	239.2046272	73.69291664	1.6986	1.54E-20	1.43E-19	sp|Q873E8|GSHR_NEUCR Glutathione reductase OS=Neurospora crassa (strain ATCC 24698 / 74-OR23-1A / CBS 708.71 / DSM 1257 / FGSC 987) GN=glr-1 PE=3 SV=1//0
B0510_2047	5.858072502	32.92372768	-2.4906	3.35E-06	1.14E-05	-//-
B0510_2048	27.82584438	65.43930997	-1.2337	3.74E-05	0.00011032	-//-
B0510_2050	176.7185205	73.73826613	1.261	2.58E-10	1.34E-09	sp|P32604|F26_YEAST Fructose-2,6-bisphosphatase OS=Saccharomyces cerevisiae (strain ATCC 204508 / S288c) GN=FBP26 PE=1 SV=2//0
B0510_2051	137.6647038	36.95983204	1.8971	2.33E-14	1.57E-13	-//-
B0510_2053	10.73979959	30.70160281	-1.5153	0.0010465	0.0023477	sp|B2RXR6|ANR44_MOUSE Serine/threonine-protein phosphatase 6 regulatory ankyrin repeat subunit B OS=Mus musculus GN=Ankrd44 PE=2 SV=1//1.18032e-08
B0510_2061	192.3400471	451.2727467	-1.2303	3.22E-27	3.86E-26	sp|Q9P4Z1|TOM1_NEUCR E3 ubiquitin-protein ligase TOM1-like OS=Neurospora crassa (strain ATCC 24698 / 74-OR23-1A / CBS 708.71 / DSM 1257 / FGSC 987) GN=B11B22.010 PE=3 SV=3//0
B0510_2072	116.6732773	6.258229228	4.2206	2.48E-26	2.89E-25	sp|Q2UT29|PGLRD_ASPOR Probable endopolygalacturonase D OS=Aspergillus oryzae (strain ATCC 42149 / RIB 40) GN=pgaD PE=3 SV=2//1.75262e-131
B0510_2073	96.17002357	302.7531763	-1.6545	7.47E-28	9.13E-27	sp|P42882|NMT1_ASPPA Protein NMT1 homolog OS=Aspergillus parasiticus GN=nmt1 PE=2 SV=1//0
B0510_2074	147.9163307	71.92428664	1.0402	9.08E-07	3.32E-06	-//-
B0510_2085	104.4689596	23.94452922	2.1253	6.92E-13	4.26E-12	sp|Q9P3I3|ARGD_NEUCR Acetylornithine aminotransferase, mitochondrial OS=Neurospora crassa (strain ATCC 24698 / 74-OR23-1A / CBS 708.71 / DSM 1257 / FGSC 987) GN=arg-8 PE=3 SV=1//0
B0510_2101	18.55056292	3.627958973	2.3542	0.0012395	0.0027177	sp|P53987|MOT1_RAT Monocarboxylate transporter 1 OS=Rattus norvegicus GN=Slc16a1 PE=1 SV=1//1.15045e-10
B0510_2107	757.6440436	330.0535676	1.1988	3.81E-36	6.10E-35	sp|P07144|VDAC_NEUCR Mitochondrial outer membrane protein porin OS=Neurospora crassa (strain ATCC 24698 / 74-OR23-1A / CBS 708.71 / DSM 1257 / FGSC 987) GN=B7H23.070 PE=2 SV=1//2.94717e-167
B0510_2108	433.4973651	79.18020458	2.4528	1.14E-57	2.97E-56	sp|P49089|ASNS1_YEAST Asparagine synthetase [glutamine-hydrolyzing] 1 OS=Saccharomyces cerevisiae (strain ATCC 204508 / S288c) GN=ASN1 PE=1 SV=2//0
B0510_2112	28.8021898	1.133737179	4.667	6.46E-08	2.71E-07	sp|P54874|HMCS_SCHPO Hydroxymethylglutaryl-CoA synthase OS=Schizosaccharomyces pombe (strain 972 / ATCC 24843) GN=hcs1 PE=1 SV=1//9.57626e-158
B0510_2124	87.87108753	34.87375563	1.3332	3.07E-06	1.05E-05	sp|P11803|OTC_EMENI Ornithine carbamoyltransferase, mitochondrial OS=Emericella nidulans (strain FGSC A4 / ATCC 38163 / CBS 112.46 / NRRL 194 / M139) GN=argB PE=2 SV=1//9.79755e-171
B0510_2130	226.023964	81.22093151	1.4766	4.74E-16	3.55E-15	sp|Q9UUF2|SYMC_SCHPO Probable methionine--tRNA ligase, cytoplasmic OS=Schizosaccharomyces pombe (strain 972 / ATCC 24843) GN=rar1 PE=2 SV=1//0
B0510_2131	472.0630091	1756.294939	-1.8955	5.72E-183	5.37E-181	-//-
B0510_2132	33.19574418	77.68367151	-1.2266	7.72E-06	2.50E-05	sp|O94611|MUG65_SCHPO Meiotically up-regulated gene 65 protein OS=Schizosaccharomyces pombe (strain 972 / ATCC 24843) GN=mug65 PE=1 SV=2//3.06981e-25
B0510_2137	1210.668317	513.945738	1.2361	1.32E-59	3.60E-58	sp|P14804|AMYG_NEUCR Glucoamylase OS=Neurospora crassa (strain ATCC 24698 / 74-OR23-1A / CBS 708.71 / DSM 1257 / FGSC 987) GN=gla-1 PE=1 SV=3//0
B0510_2143	100.5635779	17.05140717	2.5601	2.66E-15	1.91E-14	sp|P51831|FABG_BACSU 3-oxoacyl-[acyl-carrier-protein] reductase FabG OS=Bacillus subtilis (strain 168) GN=fabG PE=3 SV=3//7.67917e-28
B0510_2146	837.2161951	2687.818755	-1.6828	9.83E-239	1.31E-236	sp|Q9UTI9|YKZ2_SCHPO UPF0591 membrane protein C15E1.02c OS=Schizosaccharomyces pombe (strain 972 / ATCC 24843) GN=SPAC15E1.02c PE=2 SV=1//9.24988e-20
B0510_2154	76.15494252	209.0157863	-1.4566	9.04E-17	7.03E-16	sp|P25297|PHO84_YEAST Inorganic phosphate transporter PHO84 OS=Saccharomyces cerevisiae (strain ATCC 204508 / S288c) GN=PHO84 PE=1 SV=2//0
B0510_2164	23.92046272	48.93209665	-1.0325	0.0018406	0.0038857	-//-
B0510_2176	46.86458001	158.1336617	-1.7546	1.95E-16	1.50E-15	sp|P19807|HNM1_YEAST Choline transport protein OS=Saccharomyces cerevisiae (strain ATCC 204508 / S288c) GN=HNM1 PE=1 SV=1//9.09235e-48
B0510_218	36.12478043	227.1555812	-2.6526	1.50E-36	2.42E-35	sp|Q09850|ENG2_SCHPO Putative endo-1,3(4)-beta-glucanase 2 OS=Schizosaccharomyces pombe (strain 972 / ATCC 24843) GN=eng2 PE=2 SV=1//1.31947e-178
B0510_2193	33.68391689	6.303578715	2.4178	9.72E-06	3.11E-05	-//-
B0510_2197	580.4373504	116.4121335	2.3179	1.29E-71	4.24E-70	sp|O42799|ALL7_ASPFU Allergen Asp f 7 OS=Neosartorya fumigata (strain ATCC MYA-4609 / Af293 / CBS 101355 / FGSC A1100) GN=AFUA_4G06670 PE=1 SV=2//7.93038e-14
B0510_2198	4.881727085	21.22355999	-2.1202	0.00067405	0.0015777	-//-
B0510_220	14.64518125	2.267474358	2.6913	0.0019131	0.004017	sp|O06724|YISK_BACSU Uncharacterized protein YisK OS=Bacillus subtilis (strain 168) GN=yisK PE=2 SV=1//1.74412e-70
B0510_2212	26.84949897	56.8682569	-1.0827	0.00049649	0.0011928	-//-
B0510_2214	48.32909814	13.01530282	1.8927	6.36E-06	2.10E-05	sp|Q53FA7|QORX_HUMAN Quinone oxidoreductase PIG3 OS=Homo sapiens GN=TP53I3 PE=1 SV=2//1.51595e-61
B0510_2222	73.22590627	33.78536794	1.116	0.00024089	0.00061053	sp|Q9RPT1|RHLG_PSEAE Rhamnolipids biosynthesis 3-oxoacyl-[acyl-carrier-protein] reductase OS=Pseudomonas aeruginosa (strain ATCC 15692 / PAO1 / 1C / PRS 101 / LMG 12228) GN=rhlG PE=1 SV=1//4.04105e-63
B0510_2228	232.3702092	32.01673794	2.8595	2.32E-37	3.89E-36	sp|P28812|Y3568_PSEAE Uncharacterized protein PA3568 OS=Pseudomonas aeruginosa (strain ATCC 15692 / PAO1 / 1C / PRS 101 / LMG 12228) GN=PA3568 PE=3 SV=2//5.16499e-171
B0510_2233	1031.02076	264.5689081	1.9624	1.85E-101	9.32E-100	sp|P38674|ILV5_NEUCR Ketol-acid reductoisomerase, mitochondrial OS=Neurospora crassa (strain ATCC 24698 / 74-OR23-1A / CBS 708.71 / DSM 1257 / FGSC 987) GN=ilv-2 PE=3 SV=2//0
B0510_2236	218.2132007	94.91647663	1.201	1.52E-11	8.58E-11	sp|P13228|TRP_NEUCR Tryptophan synthase OS=Neurospora crassa (strain ATCC 24698 / 74-OR23-1A / CBS 708.71 / DSM 1257 / FGSC 987) GN=trp-3 PE=1 SV=1//0
B0510_2237	39.05381668	6.258229228	2.6416	5.29E-07	1.99E-06	sp|Q54U75|CRLA_DICDI Cyclic AMP receptor-like protein A OS=Dictyostelium discoideum GN=crlA PE=2 SV=1//3.31758e-07
B0510_224	22.9441173	1.405834102	4.0286	3.43E-06	1.16E-05	sp|B5FXE5|AIFM2_TAEGU Apoptosis-inducing factor 2 OS=Taeniopygia guttata GN=AIFM2 PE=2 SV=1//2.14641e-11
B0510_2244	218.7013734	66.84514408	1.7101	4.36E-19	3.75E-18	sp|Q12640|AROC_NEUCR Chorismate synthase OS=Neurospora crassa (strain ATCC 24698 / 74-OR23-1A / CBS 708.71 / DSM 1257 / FGSC 987) GN=aro-2 PE=2 SV=2//0
B0510_2272	41.49468022	134.9147243	-1.701	9.99E-14	6.50E-13	sp|Q9C101|YKT8_SCHPO Uncharacterized MFS-type transporter PB1E7.08c OS=Schizosaccharomyces pombe (strain 972 / ATCC 24843) GN=SPAPB1E7.08c PE=1 SV=1//2.93336e-170
B0510_2282	136.6883584	51.33561947	1.4129	1.08E-09	5.38E-09	sp|P72926|Y1024_SYNY3 UPF0187 protein sll1024 OS=Synechocystis sp. (strain PCC 6803 / Kazusa) GN=sll1024 PE=3 SV=2//4.63452e-38
B0510_2284	31.73122605	1.859328974	4.093	4.08E-08	1.75E-07	-//-
B0510_2297	27.33767168	62.44624382	-1.1917	8.69E-05	0.00023946	sp|P40896|YJV3_YEAST Uncharacterized protein YJL213W OS=Saccharomyces cerevisiae (strain ATCC 204508 / S288c) GN=YJL213W PE=2 SV=1//1.972e-07
B0510_230	177.6948659	21.31425897	3.0595	6.72E-31	8.90E-30	sp|A2QK82|PMEA_ASPNC Probable pectinesterase A OS=Aspergillus niger (strain CBS 513.88 / FGSC A1513) GN=pmeA PE=3 SV=1//3.77668e-19
B0510_2302	38.07747126	89.51988766	-1.2333	1.43E-06	5.10E-06	-//-
B0510_2307	158.6561303	16.14441743	3.2968	1.19E-29	1.52E-28	sp|O94467|OYEC_SCHPO Putative NADPH dehydrogenase C23G7.10c OS=Schizosaccharomyces pombe (strain 972 / ATCC 24843) GN=SPBC23G7.10c PE=2 SV=1//1.07371e-124
B0510_2308	46.86458001	1.768629999	4.7278	4.75E-12	2.79E-11	sp|P45250|Y1556_HAEIN Putative 2-hydroxyacid dehydrogenase HI_1556 OS=Haemophilus influenzae (strain ATCC 51907 / DSM 11121 / KW20 / Rd) GN=HI_1556 PE=1 SV=1//9.67935e-28
B0510_231	49.79361627	161.5348733	-1.6978	4.23E-16	3.18E-15	sp|Q00357|TOXA_COCCA Putative HC-toxin efflux carrier TOXA OS=Cochliobolus carbonum GN=TOXA PE=3 SV=1//5.52941e-45
B0510_232	349.5316593	810.3953356	-1.2132	1.38E-46	2.77E-45	sp|O77503|AGO2_RABIT Protein argonaute-2 (Fragment) OS=Oryctolagus cuniculus GN=EIF2C2 PE=1 SV=2//9.81126e-13
B0510_2337	194.7809107	79.49765099	1.2929	1.24E-11	7.06E-11	sp|O13963|MVD1_SCHPO Diphosphomevalonate decarboxylase OS=Schizosaccharomyces pombe (strain 972 / ATCC 24843) GN=mvd1 PE=2 SV=1//8.84655e-149
B0510_2339	144.9872944	63.98812639	1.1801	6.03E-08	2.54E-07	sp|P50514|ARLZ_SCHPO Probable argininosuccinate lyase OS=Schizosaccharomyces pombe (strain 972 / ATCC 24843) GN=argx PE=2 SV=1//0
B0510_2349	738.1171352	106.2991979	2.7957	4.47E-112	2.46E-110	sp|P15937|ACH1_NEUCR Acetyl-CoA hydrolase OS=Neurospora crassa (strain ATCC 24698 / 74-OR23-1A / CBS 708.71 / DSM 1257 / FGSC 987) GN=acu-8 PE=3 SV=2//0
B0510_2361	4789.950616	804.6359507	2.5736	0	0	-//-
B0510_2370	5.369899793	19.81772589	-1.8838	0.0022838	0.0046997	-//-
B0510_2372	19.03873563	2.630270255	2.8557	0.00025879	0.00065175	sp|Q00357|TOXA_COCCA Putative HC-toxin efflux carrier TOXA OS=Cochliobolus carbonum GN=TOXA PE=3 SV=1//1.15362e-37
B0510_2373	191.3637017	575.66639	-1.5889	9.67E-49	2.09E-47	sp|P43565|RIM15_YEAST Serine/threonine-protein kinase RIM15 OS=Saccharomyces cerevisiae (strain ATCC 204508 / S288c) GN=RIM15 PE=1 SV=1//1.0043e-18
B0510_2374	306.0842882	2511.998793	-3.0368	0	0	-//-
B0510_2375	49.30544356	121.5366256	-1.3016	5.04E-09	2.37E-08	-//-
B0510_2383	16.10969938	46.07507896	-1.5161	5.90E-05	0.00016787	sp|Q3UE37|UBE2Z_MOUSE Ubiquitin-conjugating enzyme E2 Z OS=Mus musculus GN=Ube2z PE=1 SV=2//2.92632e-36
B0510_2386	387.6091305	28.43412845	3.7689	1.06E-77	3.86E-76	sp|Q00808|HETE1_PODAS Vegetative incompatibility protein HET-E-1 OS=Podospora anserina GN=HET-E1 PE=4 SV=1//2.5017e-49
B0510_24	1473.793407	6111.024793	-2.0519	0	0	sp|P22151|GRG1_NEUCR Glucose-repressible gene protein OS=Neurospora crassa (strain ATCC 24698 / 74-OR23-1A / CBS 708.71 / DSM 1257 / FGSC 987) GN=grg-1 PE=2 SV=1//4.55292e-19
B0510_242	29.77853522	6.575675638	2.1791	9.75E-05	0.00026606	sp|Q08268|MCH4_YEAST Probable transporter MCH4 OS=Saccharomyces cerevisiae (strain ATCC 204508 / S288c) GN=MCH4 PE=1 SV=1//2.16679e-29
B0510_2431	51.25813439	109.65506	-1.0971	1.03E-06	3.75E-06	sp|Q9VCA8|ANKHM_DROME Ankyrin repeat and KH domain-containing protein mask OS=Drosophila melanogaster GN=mask PE=1 SV=2//6.01328e-12
B0510_2439	199.1744651	95.77811689	1.0563	7.70E-09	3.53E-08	sp|P37302|APE3_YEAST Aminopeptidase Y OS=Saccharomyces cerevisiae (strain ATCC 204508 / S288c) GN=APE3 PE=1 SV=1//4.9332e-141
B0510_2440	38.56564397	79.04415612	-1.0353	7.27E-05	0.00020292	sp|Q9P7Q7|MAK1_SCHPO Peroxide stress-activated histidine kinase mak1 OS=Schizosaccharomyces pombe (strain 972 / ATCC 24843) GN=mak1 PE=2 SV=1//9.74576e-53
B0510_2454	78.59580607	173.235041	-1.1402	2.57E-10	1.33E-09	sp|Q5E9H5|BCS1_BOVIN Mitochondrial chaperone BCS1 OS=Bos taurus GN=BCS1L PE=2 SV=1//1.32098e-12
B0510_2467	12.69249042	38.77381152	-1.6111	0.00012107	0.00032451	sp|Q9US37|YFZ4_SCHPO Uncharacterized transporter C1039.04 OS=Schizosaccharomyces pombe (strain 972 / ATCC 24843) GN=SPAC1039.04 PE=2 SV=1//6.73626e-173
B0510_2469	91.28829649	20.54331768	2.1518	1.31E-11	7.43E-11	sp|P36029|TPO5_YEAST Polyamine transporter TPO5 OS=Saccharomyces cerevisiae (strain ATCC 204508 / S288c) GN=TPO5 PE=1 SV=1//1.00265e-78
B0510_2524	16.10969938	39.95289819	-1.3104	0.0007566	0.0017449	-//-
B0510_2526	58.09255231	10.83852743	2.4222	6.05E-09	2.82E-08	-//-
B0510_2537	1960.501597	804.0917569	1.2858	1.07E-101	5.42E-100	sp|P23704|ATPB_NEUCR ATP synthase subunit beta, mitochondrial OS=Neurospora crassa (strain ATCC 24698 / 74-OR23-1A / CBS 708.71 / DSM 1257 / FGSC 987) GN=atp-2 PE=2 SV=1//4.14858e-133
B0510_2542	31.73122605	66.70909562	-1.072	0.00018165	0.0004713	sp|P40330|BVGS_BORPA Virulence sensor protein BvgS OS=Bordetella parapertussis (strain 12822 / ATCC BAA-587 / NCTC 13253) GN=bvgS PE=3 SV=2//6.94353e-21
B0510_2543	61.50976127	160.673233	-1.3852	2.01E-12	1.21E-11	-//-
B0510_255	216.2605099	86.48147202	1.3223	3.55E-13	2.22E-12	sp|Q12358|JLP1_YEAST Alpha-ketoglutarate-dependent sulfonate dioxygenase OS=Saccharomyces cerevisiae (strain ATCC 204508 / S288c) GN=JLP1 PE=2 SV=1//2.13049e-80
B0510_2550	4.881727085	106.9794402	-4.4538	4.44E-26	5.15E-25	-//-
B0510_2555	41.49468022	130.606523	-1.6542	6.77E-13	4.17E-12	sp|O07561|YHJG_BACSU Uncharacterized aromatic compound monooxygenase YhjG OS=Bacillus subtilis (strain 168) GN=yhjG PE=3 SV=1//5.42341e-51
B0510_2561	1997.11455	59.81597357	5.0612	0	0	sp|P24665|PRTA_ASPNG Aspergillopepsin-2 OS=Aspergillus niger PE=1 SV=1//5.14031e-72
B0510_2566	37.10112585	5.124492049	2.856	3.39E-07	1.31E-06	sp|Q0CEF3|BGLL_ASPTN Probable beta-glucosidase L OS=Aspergillus terreus (strain NIH 2624 / FGSC A1156) GN=bglL PE=3 SV=1//0
B0510_2573	25.38498084	72.55917946	-1.5152	4.69E-07	1.78E-06	sp|P08159|HDNO_ARTOX 6-hydroxy-D-nicotine oxidase OS=Arthrobacter oxidans PE=1 SV=2//2.95032e-10
B0510_2574	55.65168877	118.6342584	-1.092	4.12E-07	1.58E-06	sp|O14368|HSP16_SCHPO Heat shock protein 16 OS=Schizosaccharomyces pombe (strain 972 / ATCC 24843) GN=hsp16 PE=2 SV=1//7.63296e-13
B0510_2577	40.5183348	9.11524692	2.1522	6.51E-06	2.15E-05	-//-
B0510_2584	143.0346036	20.04447333	2.8351	1.94E-23	2.07E-22	sp|Q9Y7J0|NPY1_SCHPO Probable NADH pyrophosphatase OS=Schizosaccharomyces pombe (strain 972 / ATCC 24843) GN=SPBC1778.03c PE=2 SV=1//2.70288e-47
B0510_2592	37.58929855	99.54212432	-1.405	2.23E-08	9.81E-08	-//-
B0510_26	55.65168877	285.4750217	-2.3589	3.09E-40	5.47E-39	-//-
B0510_2613	100.5635779	712.1683464	-2.8241	7.25E-118	4.20E-116	sp|Q43564|PRP1_MEDTR Repetitive proline-rich cell wall protein 1 OS=Medicago truncatula GN=PRP1 PE=2 SV=1//5.41986e-06
B0510_2614	249.456254	47.61696152	2.3892	6.38E-33	9.05E-32	-//-
B0510_2618	201.1271559	66.3916492	1.599	3.88E-16	2.92E-15	sp|Q8J0P4|CRF1_ASPFU Probable glycosidase crf1 OS=Neosartorya fumigata (strain ATCC MYA-4609 / Af293 / CBS 101355 / FGSC A1100) GN=crf1 PE=1 SV=2//8.34727e-89
B0510_2619	133.2711494	16.28046589	3.0332	2.12E-23	2.24E-22	sp|Q00298|CUTI_BOTFU Cutinase OS=Botryotinia fuckeliana GN=cutA PE=3 SV=1//1.33123e-95
B0510_2624	20.50325376	0	4.4282	6.56E-06	2.16E-05	sp|A1DBS6|EGLD_NEOFI Probable endo-beta-1,4-glucanase D OS=Neosartorya fischeri (strain ATCC 1020 / DSM 3700 / FGSC A1164 / NRRL 181) GN=eglD PE=3 SV=1//2.61856e-30
B0510_263	317.8004332	1958.825748	-2.6238	9.08E-298	1.98E-295	-//-
B0510_2638	808.4140053	263.3444719	1.6181	5.62E-61	1.58E-59	-//-
B0510_2644	171.8367934	45.98437998	1.9018	1.33E-17	1.08E-16	sp|O14123|NAH2_SCHPO Probable Na(+)/H(+) antiporter C3A11.09 OS=Schizosaccharomyces pombe (strain 972 / ATCC 24843) GN=SPAC3A11.09 PE=1 SV=1//1.49608e-71
B0510_2645	56.62803418	260.4421048	-2.2014	3.83E-34	5.73E-33	sp|Q872T7|HPPD_NEUCR 4-hydroxyphenylpyruvate dioxygenase OS=Neurospora crassa (strain ATCC 24698 / 74-OR23-1A / CBS 708.71 / DSM 1257 / FGSC 987) GN=B23G1.170 PE=3 SV=1//0
B0510_2646	11.716145	41.49478075	-1.8244	1.54E-05	4.79E-05	sp|A7RL75|TTC36_NEMVE Tetratricopeptide repeat protein 36 homolog OS=Nematostella vectensis GN=ttc36 PE=3 SV=1//1.36937e-06
B0510_266	48.81727085	17.05140717	1.5175	0.00011636	0.00031282	sp|Q4WVZ0|YA800_ASPFU Uncharacterized protein AFUA_5G13800 OS=Neosartorya fumigata (strain ATCC MYA-4609 / Af293 / CBS 101355 / FGSC A1100) GN=AFUA_5G13800 PE=3 SV=1//2.72535e-88
B0510_2668	46.37640731	108.7027207	-1.2289	1.17E-07	4.78E-07	sp|Q9HFW7|GPA3_NEUCR Guanine nucleotide-binding protein alpha-3 subunit OS=Neurospora crassa (strain ATCC 24698 / 74-OR23-1A / CBS 708.71 / DSM 1257 / FGSC 987) GN=gna-3 PE=3 SV=1//0
B0510_2680	150.3571942	68.79517202	1.128	1.10E-07	4.49E-07	sp|Q17045|AGP1_ASCSU GTP-binding protein AGP-1 OS=Ascaris suum GN=AGP-1 PE=2 SV=1//1.20018e-22
B0510_2691	262.6369172	17.36885358	3.9185	1.19E-54	2.89E-53	sp|Q2US83|EGLD_ASPOR Probable endo-beta-1,4-glucanase D OS=Aspergillus oryzae (strain ATCC 42149 / RIB 40) GN=eglD PE=3 SV=1//4.4482e-08
B0510_2692	144.010949	629.4508818	-2.1279	6.86E-77	2.44E-75	-//-
B0510_2697	218.2132007	624.9612826	-1.518	1.28E-49	2.81E-48	sp|Q9Y7Z5|TTS1_SCHPO Tetra-spanning protein 1 OS=Schizosaccharomyces pombe (strain 972 / ATCC 24843) GN=tts1 PE=1 SV=1//2.54623e-33
B0510_2703	87.38291482	407.0116473	-2.2196	7.04E-53	1.65E-51	sp|Q01358|BLI3_NEUCR Protein bli-3 OS=Neurospora crassa (strain ATCC 24698 / 74-OR23-1A / CBS 708.71 / DSM 1257 / FGSC 987) GN=bli-3 PE=2 SV=1//1.21987e-84
B0510_2718	280.2111347	101.8549482	1.46	3.26E-19	2.82E-18	-//-
B0510_2725	71.76138815	11.83621615	2.6	1.61E-11	9.05E-11	sp|O51940|PVDA_BURCE L-ornithine 5-monooxygenase OS=Burkholderia cepacia GN=pvdA PE=3 SV=1//3.9176e-10
B0510_2726	28.31401709	5.305889998	2.4158	5.05E-05	0.00014585	sp|O31826|YNGI_BACSU Putative acyl-CoA synthetase YngI OS=Bacillus subtilis (strain 168) GN=yngI PE=3 SV=1//2.45046e-119
B0510_2729	912.3947922	64.21487382	3.8287	2.80E-182	2.59E-180	sp|O13317|TRI11_FUSSP Isotrichodermin C-15 hydroxylase OS=Fusarium sporotrichioides GN=TRI11 PE=3 SV=1//5.38807e-109
B0510_2737	149.8690215	29.11437076	2.3639	3.48E-20	3.16E-19	sp|P38892|CRG1_YEAST Probable S-adenosylmethionine-dependent methyltransferase CRG1 OS=Saccharomyces cerevisiae (strain ATCC 204508 / S288c) GN=CRG1 PE=1 SV=1//2.27972e-39
B0510_2742	105.445305	349.1910511	-1.7275	1.10E-33	1.61E-32	-//-
B0510_2743	94.21733274	8.253606663	3.5129	3.44E-19	2.97E-18	sp|P25145|Y432_LISMO Uncharacterized oxidoreductase Lmo0432 OS=Listeria monocytogenes serovar 1/2a (strain ATCC BAA-679 / EGD-e) GN=lmo0432 PE=3 SV=2//1.26248e-12
B0510_2749	120.0904863	36.68773511	1.7108	3.66E-11	2.02E-10	-//-
B0510_2755	805.9731417	299.4426637	1.4285	1.87E-50	4.20E-49	sp|P27476|NSR1_YEAST Nuclear localization sequence-binding protein OS=Saccharomyces cerevisiae (strain ATCC 204508 / S288c) GN=NSR1 PE=1 SV=1//6.19774e-56
B0510_2759	528.6910433	157.4080699	1.7479	3.50E-45	6.76E-44	sp|C5FBW2|SED2_ARTOC Tripeptidyl-peptidase SED2 OS=Arthroderma otae (strain ATCC MYA-4605 / CBS 113480) GN=SED2 PE=3 SV=1//4.24094e-105
B0510_2763	70.29687002	15.10137922	2.2188	1.38E-09	6.82E-09	sp|O60113|YG64_SCHPO Uncharacterized amino-acid permease C15C4.04c OS=Schizosaccharomyces pombe (strain 972 / ATCC 24843) GN=SPBC15C4.04c PE=2 SV=1//1.7579e-45
B0510_2764	126.9249042	32.69698024	1.9567	7.06E-14	4.64E-13	-//-
B0510_2765	34.17208959	1.723280512	4.3096	7.53E-09	3.46E-08	sp|B1Y2L3|UBIG_LEPCP 3-demethylubiquinone-9 3-methyltransferase OS=Leptothrix cholodnii (strain ATCC 51168 / LMG 8142 / SP-6) GN=ubiG PE=3 SV=1//6.23046e-08
B0510_277	120.0904863	56.00661664	1.1005	3.38E-06	1.15E-05	sp|P52959|CTF1B_FUSSO Cutinase transcription factor 1 beta OS=Fusarium solani subsp. pisi GN=CTF1-BETA PE=2 SV=1//2.75978e-159
B0510_2774	17.0860448	72.423131	-2.0836	5.16E-10	2.63E-09	sp|O13317|TRI11_FUSSP Isotrichodermin C-15 hydroxylase OS=Fusarium sporotrichioides GN=TRI11 PE=3 SV=1//1.09392e-52
B0510_278	39.54198939	101.4468028	-1.3593	3.53E-08	1.53E-07	-//-
B0510_2787	112.279723	39.36335486	1.5122	5.59E-09	2.61E-08	sp|A1D7I1|PGXC_NEOFI Probable exopolygalacturonase C OS=Neosartorya fischeri (strain ATCC 1020 / DSM 3700 / FGSC A1164 / NRRL 181) GN=pgxC PE=3 SV=1//1.6662e-65
B0510_28	57.11620689	125.482031	-1.1355	8.12E-08	3.38E-07	sp|Q00675|STCI_EMENI Putative sterigmatocystin biosynthesis lipase/esterase stcI OS=Emericella nidulans (strain FGSC A4 / ATCC 38163 / CBS 112.46 / NRRL 194 / M139) GN=stcI PE=4 SV=1//4.47183e-09
B0510_2800	22.45594459	46.80067075	-1.0594	0.0018892	0.0039729	-//-
B0510_2801	120.0904863	55.59847126	1.111	2.81E-06	9.70E-06	sp|P28745|RCC1_SCHPO Protein pim1 OS=Schizosaccharomyces pombe (strain 972 / ATCC 24843) GN=pim1 PE=1 SV=2//9.87508e-69
B0510_2803	81.52484232	215.0472681	-1.3993	2.46E-16	1.88E-15	-//-
B0510_2808	37.58929855	96.05021381	-1.3535	8.92E-08	3.68E-07	sp|Q92259|SREP_PENCH GATA factor SREP OS=Penicillium chrysogenum GN=SREP PE=4 SV=1//6.52673e-40
B0510_2809	2.440863542	18.18514435	-2.8973	0.00018858	0.00048841	-//-
B0510_281	39.54198939	80.58603869	-1.0271	6.86E-05	0.0001924	-//-
B0510_2816	506.7232714	188.5631676	1.4262	2.79E-32	3.88E-31	sp|O14224|GDIR_SCHPO Rho GDP-dissociation inhibitor OS=Schizosaccharomyces pombe (strain 972 / ATCC 24843) GN=SPAC6F12.06 PE=1 SV=1//2.42436e-49
B0510_282	11.2279723	1.043038205	3.4282	0.0022148	0.0045712	sp|P0A2D1|UCPA_SALTY Oxidoreductase UcpA OS=Salmonella typhimurium (strain LT2 / SGSC1412 / ATCC 700720) GN=ucpA PE=3 SV=1//2.54387e-22
B0510_2843	65.41514294	23.71778179	1.4637	1.44E-05	4.52E-05	sp|P53048|MAL11_YEAST General alpha-glucoside permease OS=Saccharomyces cerevisiae (strain ATCC 204508 / S288c) GN=MAL11 PE=1 SV=1//3.49605e-68
B0510_2856	187.9464928	56.05196613	1.7455	4.43E-17	3.49E-16	sp|O34499|6PGL_BACSU 6-phosphogluconolactonase OS=Bacillus subtilis (strain 168) GN=pgl PE=1 SV=1//8.78678e-17
B0510_2860	518.4394164	15.41882564	5.0714	1.22E-119	7.13E-118	sp|Q00258|NORA_ASPPA Norsolorinic acid reductase OS=Aspergillus parasiticus GN=norA PE=3 SV=1//6.7143e-137
B0510_2861	153.7744032	48.43325229	1.6667	2.06E-13	1.31E-12	sp|Q08777|MCH5_YEAST Riboflavin transporter MCH5 OS=Saccharomyces cerevisiae (strain ATCC 204508 / S288c) GN=MCH5 PE=1 SV=2//3.97653e-57
B0510_2873	55.65168877	3.174464101	4.1318	3.16E-13	1.98E-12	-//-
B0510_288	7.322590627	24.48872307	-1.7417	0.0012786	0.0027912	-//-
B0510_2882	72.73773356	10.70247897	2.7648	2.23E-12	1.34E-11	-//-
B0510_2885	17.0860448	54.19263716	-1.6653	3.34E-06	1.14E-05	-//-
B0510_289	7.810763336	25.30501384	-1.6959	0.0013004	0.002833	-//-
B0510_2893	109.3506867	44.39714793	1.3004	3.39E-07	1.31E-06	sp|P32317|AFG1_YEAST Protein AFG1 OS=Saccharomyces cerevisiae (strain ATCC 204508 / S288c) GN=AFG1 PE=1 SV=1//1.57152e-125
B0510_2896	43.44737106	182.4409869	-2.0701	8.89E-23	9.10E-22	-//-
B0510_2897	188.4346655	660.7420279	-1.81	4.87E-66	1.49E-64	-//-
B0510_2898	64.92697023	26.71084794	1.2814	0.00010316	0.00028052	-//-
B0510_290	27.33767168	71.38009279	-1.3846	2.78E-06	9.61E-06	sp|O42922|YBIH_SCHPO Uncharacterized MFS-type transporter C16A3.17c OS=Schizosaccharomyces pombe (strain 972 / ATCC 24843) GN=SPBC16A3.17c PE=2 SV=1//1.01624e-57
B0510_2900	108.3743413	49.92978537	1.1181	7.67E-06	2.49E-05	sp|Q6C764|ERT12_YARLI Transcription activator of gluconeogenesis ERT1-2 OS=Yarrowia lipolytica (strain CLIB 122 / E 150) GN=ERT1-2 PE=3 SV=1//2.92696e-07
B0510_291	6.834417919	30.06670999	-2.1373	4.77E-05	0.00013858	sp|Q93NG6|DHPON_ARTNI 2,6-dihydropseudooxynicotine hydrolase OS=Arthrobacter nicotinovorans PE=1 SV=1//1.62674e-12
B0510_2911	77.13128794	20.77006512	1.8928	1.18E-08	5.29E-08	sp|Q05497|YD338_YEAST Uncharacterized transporter YDR338C OS=Saccharomyces cerevisiae (strain ATCC 204508 / S288c) GN=YDR338C PE=1 SV=1//3.45796e-100
B0510_2919	92.75281461	36.59703614	1.3417	1.45E-06	5.16E-06	sp|P40459|PANC_YEAST Pantoate--beta-alanine ligase OS=Saccharomyces cerevisiae (strain ATCC 204508 / S288c) GN=PAN6 PE=1 SV=2//4.68375e-63
B0510_292	153.7744032	441.2051606	-1.5206	1.28E-35	2.00E-34	-//-
B0510_2922	122.5313498	308.1044158	-1.3303	3.14E-21	2.98E-20	-//-
B0510_2930	792.7924786	3.809356922	7.7013	5.85E-170	4.83E-168	sp|Q01738|CDH_PHACH Cellobiose dehydrogenase OS=Phanerochaete chrysosporium GN=CDH-1 PE=1 SV=1//1.30625e-94
B0510_2932	42.95919835	17.05140717	1.3331	0.0011057	0.0024591	sp|O59762|GNR1_SCHPO Guanine nucleotide-binding protein negative regulator 1 OS=Schizosaccharomyces pombe (strain 972 / ATCC 24843) GN=gnr1 PE=1 SV=1//2.29489e-22
B0510_294	48.81727085	151.6486851	-1.6353	1.59E-14	1.09E-13	sp|Q0C8M3|LNKS_ASPTN Lovastatin nonaketide synthase OS=Aspergillus terreus (strain NIH 2624 / FGSC A1156) GN=lovB PE=3 SV=2//0
B0510_2968	101.0517507	5.079142562	4.3144	2.78E-23	2.91E-22	sp|B0F481|BIODA_ARATH Bifunctional dethiobiotin synthetase/7,8-diamino-pelargonic acid aminotransferase, mitochondrial OS=Arabidopsis thaliana GN=BIO3-BIO1 PE=1 SV=1//3.64452e-110
B0510_2976	33.68391689	96.05021381	-1.5117	7.13E-09	3.29E-08	sp|Q5EXK1|3HBH_KLEOX 3-hydroxybenzoate 6-hydroxylase OS=Klebsiella oxytoca GN=mhbM PE=1 SV=1//3.76442e-33
B0510_2991	61.50976127	158.2697102	-1.3635	5.15E-12	3.01E-11	sp|P08657|LAC9_KLULA Lactose regulatory protein LAC9 OS=Kluyveromyces lactis (strain ATCC 8585 / CBS 2359 / DSM 70799 / NBRC 1267 / NRRL Y-1140 / WM37) GN=LAC9 PE=1 SV=1//2.76005e-14
B0510_2999	418.3640112	966.080125	-1.2074	8.14E-55	1.99E-53	sp|Q2UD93|XLNR_ASPOR Xylanolytic transcriptional activator xlnR OS=Aspergillus oryzae (strain ATCC 42149 / RIB 40) GN=xlnR PE=1 SV=2//0
B0510_3000	283.1401709	14.37578743	4.2998	4.64E-62	1.34E-60	sp|O94564|YGD6_SCHPO Zinc-type alcohol dehydrogenase-like protein C1773.06c OS=Schizosaccharomyces pombe (strain 972 / ATCC 24843) GN=SPBC1773.06c PE=2 SV=1//5.93721e-94
B0510_3009	22.9441173	82.44536766	-1.8453	8.28E-10	4.17E-09	sp|Q9ZAE9|ACBC_ACTS5 2-epi-5-epi-valiolone synthase OS=Actinoplanes sp. (strain ATCC 31044 / CBS 674.73 / SE50/110) GN=acbC PE=3 SV=3//7.04742e-65
B0510_3011	40.0301621	80.67673766	-1.0111	8.31E-05	0.00023	sp|Q00333|NPBL_COPC7 Protein rad9 OS=Coprinopsis cinerea (strain Okayama-7 / 130 / ATCC MYA-4618 / FGSC 9003) GN=rad9 PE=2 SV=2//1.48099e-85
B0510_3014	238.2282817	858.465792	-1.8494	1.25E-87	5.38E-86	sp|P0C105|GLUP_BRUAB Glucose/galactose transporter OS=Brucella abortus biovar 1 (strain 9-941) GN=gluP PE=3 SV=1//4.7284e-45
B0510_3015	320.7294695	144.3927671	1.1514	2.96E-15	2.12E-14	sp|P04397|GAL10_YEAST Bifunctional protein GAL10 OS=Saccharomyces cerevisiae (strain ATCC 204508 / S288c) GN=GAL10 PE=1 SV=2//1.11084e-139
B0510_302	52.72265252	131.6495612	-1.3202	7.85E-10	3.96E-09	sp|O42916|ALE1_SCHPO Lysophospholipid acyltransferase OS=Schizosaccharomyces pombe (strain 972 / ATCC 24843) GN=ale1 PE=1 SV=1//1.61579e-120
B0510_3025	78.10763336	35.37259999	1.1428	0.0001088	0.00029425	sp|Q92373|RFA2_SCHPO Replication factor A protein 2 OS=Schizosaccharomyces pombe (strain 972 / ATCC 24843) GN=ssb2 PE=1 SV=1//1.74258e-42
B0510_3046	20.50325376	52.87750203	-1.3668	6.44E-05	0.00018205	-//-
B0510_3048	38.56564397	113.2376694	-1.554	1.49E-10	7.86E-10	sp|P84675|PFM_CHAGB Putative fungistatic metabolite OS=Chaetomium globosum (strain ATCC 6205 / CBS 148.51 / DSM 1962 / NBRC 6347 / NRRL 1970) GN=CHGG_05463 PE=1 SV=2//2.66729e-15
B0510_3061	113.2560684	39.99824768	1.5016	5.81E-09	2.71E-08	sp|Q09686|YA14_SCHPO Putative glutamine amidotransferase-like protein C13C5.04 OS=Schizosaccharomyces pombe (strain 972 / ATCC 24843) GN=SPAC13C5.04 PE=2 SV=1//1.27262e-47
B0510_3064	693.6934188	303.2066712	1.194	5.04E-33	7.16E-32	sp|Q4HZB8|FKBP_GIBZE FK506-binding protein 1 OS=Gibberella zeae (strain PH-1 / ATCC MYA-4620 / FGSC 9075 / NRRL 31084) GN=FPR1 PE=3 SV=2//9.09417e-38
B0510_3066	69.80869731	25.25966435	1.4666	7.21E-06	2.36E-05	sp|O94524|GTO2_SCHPO Glutathione S-transferase omega-like 2 OS=Schizosaccharomyces pombe (strain 972 / ATCC 24843) GN=gto2 PE=2 SV=1//5.89525e-116
B0510_3073	118.1377955	16.2351164	2.8633	7.97E-20	7.11E-19	sp|Q8SQ41|PEPB_CANFA Pepsin B OS=Canis familiaris GN=PGB PE=1 SV=1//4.15741e-08
B0510_3075	89.82377836	188.9259635	-1.0727	2.92E-10	1.51E-09	-//-
B0510_3082	55.16351606	19.68167743	1.4869	5.53E-05	0.00015811	-//-
B0510_3083	33.68391689	7.890810766	2.0938	5.40E-05	0.00015488	-//-
B0510_3088	20.50325376	44.03435203	-1.1028	0.0018849	0.0039684	sp|Q00001|RHGA_ASPAC Rhamnogalacturonase A OS=Aspergillus aculeatus GN=rhgA PE=1 SV=1//1.75138e-178
B0510_3092	512.0931712	118.5889089	2.1104	2.03E-56	5.16E-55	sp|O35017|YOGA_BACSU Uncharacterized zinc-type alcohol dehydrogenase-like protein YogA OS=Bacillus subtilis (strain 168) GN=yogA PE=3 SV=1//8.46107e-29
B0510_3094	195.2690834	18.04909589	3.4355	2.35E-37	3.93E-36	-//-
B0510_3095	1691.030262	1.587232051	10.057	7.24E-273	1.36E-270	sp|P11435|CPPM_STRHY Carboxyvinyl-carboxyphosphonate phosphorylmutase OS=Streptomyces hygroscopicus GN=bcpA PE=1 SV=3//3.05553e-54
B0510_3101	127.4130769	10.38503256	3.6169	6.03E-26	6.97E-25	sp|Q5B833|MANB_EMENI Mannan endo-1,4-beta-mannosidase B OS=Emericella nidulans (strain FGSC A4 / ATCC 38163 / CBS 112.46 / NRRL 194 / M139) GN=manB PE=2 SV=2//7.48444e-135
B0510_3105	24.40863542	2.131425897	3.5175	5.12E-06	1.71E-05	sp|P19807|HNM1_YEAST Choline transport protein OS=Saccharomyces cerevisiae (strain ATCC 204508 / S288c) GN=HNM1 PE=1 SV=1//5.07367e-59
B0510_3106	27.82584438	1.995377435	3.8017	5.31E-07	2.00E-06	sp|Q9FR44|PEAM1_ARATH Phosphoethanolamine N-methyltransferase 1 OS=Arabidopsis thaliana GN=NMT1 PE=2 SV=1//9.18546e-08
B0510_3111	130.3421132	325.7000168	-1.3212	3.81E-22	3.79E-21	sp|P36126|SPO14_YEAST Phospholipase D1 OS=Saccharomyces cerevisiae (strain ATCC 204508 / S288c) GN=SPO14 PE=1 SV=3//3.98214e-16
B0510_3123	22.45594459	6.031481793	1.8965	0.0020609	0.0042893	-//-
B0510_3124	1526.516059	405.1976678	1.9135	2.95E-144	2.06E-142	-//-
B0510_3125	233.3465547	84.48609458	1.4657	2.39E-16	1.82E-15	-//-
B0510_3127	30.75488063	6.666374613	2.2058	6.56E-05	0.00018486	sp|O94431|YHKC_SCHPO Uncharacterized aminotransferase C660.12c OS=Schizosaccharomyces pombe (strain 972 / ATCC 24843) GN=SPBC660.12c PE=2 SV=1//1.29235e-65
B0510_3131	36.12478043	11.47342025	1.6547	0.00039924	0.00097424	sp|Q12740|P5CR_ZALAR Pyrroline-5-carboxylate reductase OS=Zalerion arboricola GN=P5CR PE=2 SV=1//1.76242e-58
B0510_3132	40.0301621	148.2474735	-1.8888	6.37E-17	4.98E-16	sp|Q9WU79|PROD_MOUSE Proline dehydrogenase 1, mitochondrial OS=Mus musculus GN=Prodh PE=2 SV=2//2.14695e-20
B0510_3135	328.0520601	10.15828512	5.0132	3.58E-76	1.26E-74	sp|Q9ZHF0|BCP_BUCAP Putative peroxiredoxin bcp OS=Buchnera aphidicola subsp. Schizaphis graminum (strain Sg) GN=bcp PE=3 SV=2//5.20361e-10
B0510_3141	36.12478043	128.928592	-1.8355	1.99E-14	1.35E-13	sp|Q9Z2R9|E2AK1_MOUSE Eukaryotic translation initiation factor 2-alpha kinase 1 OS=Mus musculus GN=Eif2ak1 PE=1 SV=2//1.09482e-28
B0510_3146	65.41514294	169.9245284	-1.3772	5.89E-13	3.63E-12	sp|Q9P6I8|YHG1_SCHPO Zinc-type alcohol dehydrogenase-like protein C1198.01 OS=Schizosaccharomyces pombe (strain 972 / ATCC 24843) GN=SPBC1198.01 PE=2 SV=1//4.86228e-96
B0510_3149	513.5576893	205.5692253	1.3209	4.22E-29	5.33E-28	sp|P35839|FDHC_METFO Probable formate transporter OS=Methanobacterium formicicum GN=fdhC PE=3 SV=1//1.70402e-38
B0510_3155	625.8374123	117.5458707	2.4126	7.42E-81	2.93E-79	sp|Q700S9|BGALA_PENSQ Probable beta-galactosidase A OS=Penicillium sp. GN=lacA PE=1 SV=1//0
B0510_3165	214.307819	78.63601074	1.4464	7.38E-15	5.17E-14	sp|Q2UFN0|GUAA_ASPOR GMP synthase [glutamine-hydrolyzing] OS=Aspergillus oryzae (strain ATCC 42149 / RIB 40) GN=gua1 PE=3 SV=1//0
B0510_3166	105.9334777	10.11293564	3.3889	8.55E-21	7.99E-20	sp|B6HL60|PEPA_PENCW Aspartic protease pep1 OS=Penicillium chrysogenum (strain ATCC 28089 / DSM 1075 / Wisconsin 54-1255) GN=pep1 PE=3 SV=1//1.03678e-104
B0510_3175	15.62152667	56.27871357	-1.8491	3.79E-07	1.46E-06	sp|P48824|XYNB_ASPKW Endo-1,4-beta-xylanase B OS=Aspergillus kawachii (strain NBRC 4308) GN=xlnB PE=3 SV=2//1.67968e-79
B0510_3197	38.56564397	15.32812666	1.3311	0.0020206	0.0042118	-//-
B0510_3208	34.6602623	8.480354099	2.0311	5.99E-05	0.00017032	sp|P38675|MET7_NEUCR Cystathionine gamma-synthase OS=Neurospora crassa (strain ATCC 24698 / 74-OR23-1A / CBS 708.71 / DSM 1257 / FGSC 987) GN=met-7 PE=3 SV=3//0
B0510_3210	117.6496227	53.42169588	1.139	2.18E-06	7.59E-06	sp|O13850|COQ9_SCHPO Ubiquinone biosynthesis protein coq9, mitochondrial OS=Schizosaccharomyces pombe (strain 972 / ATCC 24843) GN=coq9 PE=2 SV=1//2.76419e-32
B0510_3211	632.6718302	277.7656089	1.1876	5.22E-30	6.73E-29	sp|Q9P3U1|YKX5_SCHPO Uncharacterized RNA-binding protein C328.05 OS=Schizosaccharomyces pombe (strain 972 / ATCC 24843) GN=SPAC328.05 PE=2 SV=3//1.12642e-18
B0510_3222	75.17859711	30.3841564	1.307	2.17E-05	6.62E-05	sp|P59668|FAD12_MORIS Delta(12) fatty acid desaturase OS=Mortierella isabellina PE=2 SV=1//1.21145e-54
B0510_3225	163.5378573	80.08719433	1.03	3.07E-07	1.20E-06	-//-
B0510_3226	313.4068788	146.614892	1.096	7.44E-14	4.88E-13	sp|B8CYG0|GPMI_HALOH 2,3-bisphosphoglycerate-independent phosphoglycerate mutase OS=Halothermothrix orenii (strain H 168 / OCM 544 / DSM 9562) GN=gpmI PE=3 SV=1//1.09606e-157
B0510_323	208.4497465	79.04415612	1.399	7.99E-14	5.22E-13	sp|P38925|SMF1_YEAST Manganese transporter SMF1 OS=Saccharomyces cerevisiae (strain ATCC 204508 / S288c) GN=SMF1 PE=1 SV=2//3.98168e-173
B0510_3231	19.03873563	41.3133828	-1.1177	0.0023568	0.0048366	sp|P23506|PIMT_MOUSE Protein-L-isoaspartate(D-aspartate) O-methyltransferase OS=Mus musculus GN=Pcmt1 PE=1 SV=3//5.20803e-56
B0510_3246	72.24956086	190.1957492	-1.3964	1.39E-14	9.56E-14	sp|Q54ML6|MOG1_DICDI Probable ran guanine nucleotide release factor OS=Dictyostelium discoideum GN=mog1 PE=3 SV=1//2.23454e-14
B0510_3248	447.6543737	79.76974792	2.4885	1.72E-60	4.78E-59	sp|O59714|YBH6_SCHPO Uncharacterized membrane protein C3B8.06 OS=Schizosaccharomyces pombe (strain 972 / ATCC 24843) GN=SPBC3B8.06 PE=1 SV=1//3.24663e-71
B0510_3254	112.279723	56.09731562	1.0011	3.53E-05	0.00010448	sp|Q04344|HNT1_YEAST Hit family protein 1 OS=Saccharomyces cerevisiae (strain ATCC 204508 / S288c) GN=HNT1 PE=1 SV=2//3.18255e-54
B0510_3255	392.9790303	145.6625528	1.4318	1.48E-25	1.69E-24	sp|O34812|YFMJ_BACSU Putative NADP-dependent oxidoreductase YfmJ OS=Bacillus subtilis (strain 168) GN=yfmJ PE=2 SV=1//1.98209e-75
B0510_3256	20.01508105	3.627958973	2.4639	0.00056383	0.0013416	sp|Q07181|PGLR_GIBFU Polygalacturonase OS=Gibberella fujikuroi GN=PGA PE=1 SV=1//8.12956e-126
B0510_326	758.620389	8.979198458	6.4006	9.53E-176	7.99E-174	sp|Q2UPQ4|EGLB_ASPOR Probable endo-beta-1,4-glucanase B OS=Aspergillus oryzae (strain ATCC 42149 / RIB 40) GN=eglB PE=3 SV=1//3.83489e-110
B0510_3265	85.91839669	14.01299153	2.6162	1.38E-13	8.83E-13	-//-
B0510_3266	231.3938638	25.89455717	3.1596	6.51E-41	1.17E-39	sp|P32375|ALN_YEAST Allantoinase OS=Saccharomyces cerevisiae (strain ATCC 204508 / S288c) GN=DAL1 PE=2 SV=2//2.58131e-139
B0510_3273	36.61295314	10.06758615	1.8626	0.00010238	0.0002788	-//-
B0510_3274	15.62152667	38.00287024	-1.2826	0.0012225	0.002687	-//-
B0510_3285	82.98936044	35.41794947	1.2284	2.24E-05	6.82E-05	sp|Q7S565|COQ1_NEUCR Probable hexaprenyl pyrophosphate synthase, mitochondrial OS=Neurospora crassa (strain ATCC 24698 / 74-OR23-1A / CBS 708.71 / DSM 1257 / FGSC 987) GN=NCU02305 PE=3 SV=1//0
B0510_3287	15.62152667	42.85526537	-1.4559	0.00016691	0.00043644	-//-
B0510_3308	26.36132626	0	6.0132	1.22E-07	4.97E-07	-//-
B0510_3324	101.0517507	27.70853666	1.8667	1.02E-10	5.44E-10	sp|Q08777|MCH5_YEAST Riboflavin transporter MCH5 OS=Saccharomyces cerevisiae (strain ATCC 204508 / S288c) GN=MCH5 PE=1 SV=2//8.32716e-24
B0510_3332	48.32909814	108.7934197	-1.1706	3.20E-07	1.24E-06	sp|Q10294|PAC2_SCHPO cAMP-independent regulatory protein pac2 OS=Schizosaccharomyces pombe (strain 972 / ATCC 24843) GN=pac2 PE=2 SV=1//1.9608e-59
B0510_3348	602.4051223	253.2315363	1.2503	4.51E-31	6.02E-30	sp|Q8J0U2|H1_NEUCR Histone H1 OS=Neurospora crassa (strain ATCC 24698 / 74-OR23-1A / CBS 708.71 / DSM 1257 / FGSC 987) GN=hh1 PE=3 SV=1//4.26482e-22
B0510_3350	2.929036251	18.59328974	-2.6663	0.00029222	0.00073019	-//-
B0510_3351	146.4518125	371.9564937	-1.3447	1.13E-25	1.29E-24	sp|P25297|PHO84_YEAST Inorganic phosphate transporter PHO84 OS=Saccharomyces cerevisiae (strain ATCC 204508 / S288c) GN=PHO84 PE=1 SV=2//0
B0510_3352	200.6389832	36.86913306	2.4441	1.67E-27	2.01E-26	sp|P73125|Y1019_SYNY3 Uncharacterized isomerase slr1019 OS=Synechocystis sp. (strain PCC 6803 / Kazusa) GN=slr1019 PE=3 SV=2//4.3373e-17
B0510_3365	1257.532897	4231.243201	-1.7505	0	0	-//-
B0510_3370	8.787108753	47.75300998	-2.4421	3.07E-08	1.33E-07	-//-
B0510_3374	10.73979959	41.22268383	-1.9405	7.32E-06	2.39E-05	-//-
B0510_3377	255.8024992	32.60628127	2.9718	1.55E-42	2.91E-41	-//-
B0510_3381	135.712013	41.6761787	1.7033	2.36E-12	1.41E-11	sp|Q96VH4|HBN1_YEAST Putative nitroreductase HBN1 OS=Saccharomyces cerevisiae (strain ATCC 204508 / S288c) GN=HBN1 PE=1 SV=1//2.3014e-38
B0510_3383	35.14843501	8.117558202	2.1143	3.31E-05	9.87E-05	sp|Q949R4|DIOXL_ARATH 4,5-DOPA dioxygenase extradiol-like protein OS=Arabidopsis thaliana GN=At4g15093 PE=2 SV=1//2.51611e-37
B0510_3396	16.10969938	69.15796792	-2.102	1.03E-09	5.13E-09	-//-
B0510_34	123.0195225	52.15191024	1.2381	2.04E-07	8.10E-07	sp|B4RF17|GCSH_PHEZH Glycine cleavage system H protein OS=Phenylobacterium zucineum (strain HLK1) GN=gcvH PE=3 SV=1//2.25222e-33
B0510_3406	141.5700855	46.52857383	1.6053	7.31E-12	4.24E-11	sp|P25358|ELO2_YEAST Elongation of fatty acids protein 2 OS=Saccharomyces cerevisiae (strain ATCC 204508 / S288c) GN=FEN1 PE=1 SV=1//9.48111e-89
B0510_3407	34.17208959	88.02335458	-1.3651	2.59E-07	1.02E-06	-//-
B0510_341	29.29036251	65.12186356	-1.1527	9.28E-05	0.00025407	-//-
B0510_3410	58.09255231	27.75388614	1.0657	0.0016734	0.0035589	sp|Q9P7D4|ACON2_SCHPO Probable aconitate hydratase 2 OS=Schizosaccharomyces pombe (strain 972 / ATCC 24843) GN=SPBP4H10.15 PE=2 SV=3//1.0756e-14
B0510_3413	465.7167639	198.5854043	1.2297	8.94E-24	9.59E-23	sp|Q7SE71|ATPF_NEUCR ATP synthase subunit 4, mitochondrial OS=Neurospora crassa (strain ATCC 24698 / 74-OR23-1A / CBS 708.71 / DSM 1257 / FGSC 987) GN=atp-4 PE=3 SV=1//1.95968e-110
B0510_3435	15.13335396	35.78074537	-1.2415	0.0021926	0.0045322	-//-
B0510_344	544.8007427	4.217502306	7.0132	2.50E-123	1.48E-121	sp|P17872|PME_ASPTU Pectinesterase OS=Aspergillus tubingensis GN=pme1 PE=1 SV=1//5.78075e-89
B0510_3441	479.8737724	85.71053074	2.4851	1.30E-64	3.90E-63	-//-
B0510_3442	164.5142028	68.02423074	1.2741	7.64E-10	3.86E-09	sp|P37967|PNBA_BACSU Para-nitrobenzyl esterase OS=Bacillus subtilis (strain 168) GN=pnbA PE=1 SV=2//5.93664e-38
B0510_3461	24.40863542	50.83677511	-1.0585	0.0012118	0.0026667	sp|Q0UVK8|NNRD_PHANO ATP-dependent (S)-NAD(P)H-hydrate dehydratase OS=Phaeosphaeria nodorum (strain SN15 / ATCC MYA-4574 / FGSC 10173) GN=SNOG_04206 PE=3 SV=1//5.71495e-166
B0510_3476	192.8282199	91.78736202	1.0709	8.88E-09	4.05E-08	sp|P31373|CYS3_YEAST Cystathionine gamma-lyase OS=Saccharomyces cerevisiae (strain ATCC 204508 / S288c) GN=CYS3 PE=1 SV=2//1.89688e-176
B0510_3484	56.62803418	142.6694866	-1.3331	1.15E-10	6.13E-10	sp|Q9UTC4|YIDF_SCHPO Uncharacterized protein C227.15 OS=Schizosaccharomyces pombe (strain 972 / ATCC 24843) GN=SPAC227.15 PE=2 SV=1//7.9058e-34
B0510_3489	20.50325376	2.086076409	3.297	4.80E-05	0.00013907	sp|A3R044|SSU1_ARTBE Sulfite efflux pump SSU1 OS=Arthroderma benhamiae GN=SSU1 PE=2 SV=1//5.11188e-101
B0510_3495	71.27321544	32.1527864	1.1484	0.00020544	0.00052804	sp|O14192|AATR1_SCHPO Aromatic amino acid aminotransferase C56E4.03 OS=Schizosaccharomyces pombe (strain 972 / ATCC 24843) GN=SPAC56E4.03 PE=2 SV=1//1.5748e-68
B0510_3500	17.0860448	53.37634639	-1.6434	4.83E-06	1.62E-05	sp|Q9KX40|ESTB_BURGA Esterase EstB OS=Burkholderia gladioli GN=estB PE=1 SV=1//1.66104e-06
B0510_3511	14.15700855	40.31569409	-1.5098	0.0001794	0.00046574	-//-
B0510_3512	877.2463572	2194.234936	-1.3227	1.42E-139	9.58E-138	sp|B0Y6R2|PPOA_ASPFC Psi-producing oxygenase A OS=Neosartorya fumigata (strain CEA10 / CBS 144.89 / FGSC A1163) GN=ppoA PE=3 SV=1//0
B0510_3513	61.02158856	1.133737179	5.7502	8.10E-16	5.96E-15	sp|Q08777|MCH5_YEAST Riboflavin transporter MCH5 OS=Saccharomyces cerevisiae (strain ATCC 204508 / S288c) GN=MCH5 PE=1 SV=2//3.40095e-72
B0510_3524	56.13986148	15.50952461	1.8559	1.60E-06	5.68E-06	sp|P83775|GRP2_CANAL Putative NADPH-dependent methylglyoxal reductase GRP2 OS=Candida albicans (strain SC5314 / ATCC MYA-2876) GN=GRP2 PE=1 SV=2//1.66681e-78
B0510_3528	41.49468022	103.5328792	-1.3191	5.08E-08	2.16E-07	-//-
B0510_3532	12.69249042	44.94134178	-1.8241	6.84E-06	2.24E-05	sp|Q8K274|KT3K_MOUSE Ketosamine-3-kinase OS=Mus musculus GN=Fn3krp PE=2 SV=2//5.64419e-27
B0510_3545	37.58929855	79.54300048	-1.0814	3.87E-05	0.00011403	-//-
B0510_355	81.52484232	168.5186943	-1.0476	5.05E-09	2.37E-08	-//-
B0510_3553	78.59580607	35.73539588	1.1371	0.00011084	0.00029871	sp|A4RHU9|DCL2_MAGO7 Dicer-like protein 2 OS=Magnaporthe oryzae (strain 70-15 / ATCC MYA-4617 / FGSC 8958) GN=DCL2 PE=3 SV=3//0
B0510_3554	206.008883	85.34773484	1.2713	6.33E-12	3.68E-11	sp|Q8X0X0|GSH1_NEUCR Glutamate--cysteine ligase OS=Neurospora crassa (strain ATCC 24698 / 74-OR23-1A / CBS 708.71 / DSM 1257 / FGSC 987) GN=gcs-1 PE=3 SV=1//0
B0510_3563	946.5668818	403.1569409	1.2314	1.06E-46	2.16E-45	-//-
B0510_3569	57.6043796	4.625647691	3.6385	1.26E-12	7.62E-12	-//-
B0510_357	8.787108753	28.66087589	-1.7056	0.00059096	0.0013995	-//-
B0510_3573	185.5056292	407.3744432	-1.1349	4.36E-22	4.31E-21	-//-
B0510_3580	29.29036251	8.298956151	1.8194	0.00063262	0.0014884	sp|Q8LAD0|PDX2_ARATH Pyridoxal biosynthesis protein PDX2 OS=Arabidopsis thaliana GN=PDX2 PE=1 SV=1//8.88436e-40
B0510_3587	59.06889773	8.435004612	2.8079	1.79E-10	9.41E-10	sp|P39522|ILV3_YEAST Dihydroxy-acid dehydratase, mitochondrial OS=Saccharomyces cerevisiae (strain ATCC 204508 / S288c) GN=ILV3 PE=1 SV=2//0
B0510_3588	40.0301621	84.84889048	-1.0838	2.07E-05	6.34E-05	sp|Q27970|CAN1_BOVIN Calpain-1 catalytic subunit OS=Bos taurus GN=CAPN1 PE=1 SV=3//8.0919e-31
B0510_3600	26.36132626	0	6.0132	1.22E-07	4.97E-07	-//-
B0510_3601	170.3722753	0	10.29	3.43E-28	4.22E-27	-//-
B0510_3614	41.00650751	111.5143889	-1.4433	1.59E-09	7.79E-09	-//-
B0510_3615	619.9793398	4.398900255	7.1389	5.26E-139	3.50E-137	sp|P23044|GUN_ROBSP Endoglucanase 1 OS=Robillarda sp. (strain Y-20) GN=eg 1 PE=1 SV=2//0
B0510_3616	31.24305334	193.0074174	-2.627	5.17E-31	6.89E-30	-//-
B0510_3644	9.76345417	30.29345742	-1.6335	0.00060335	0.0014245	-//-
B0510_3646	31.73122605	10.88387692	1.5437	0.0016427	0.0035032	sp|Q0UG00|MS116_PHANO ATP-dependent RNA helicase MSS116, mitochondrial OS=Phaeosphaeria nodorum (strain SN15 / ATCC MYA-4574 / FGSC 10173) GN=MSS116 PE=3 SV=1//1.38395e-115
B0510_3649	145.4754671	6.39427769	4.5079	1.78E-33	2.56E-32	sp|P33303|SFC1_YEAST Succinate/fumarate mitochondrial transporter OS=Saccharomyces cerevisiae (strain ATCC 204508 / S288c) GN=SFC1 PE=1 SV=2//1.10368e-108
B0510_366	45.40006189	100.81191	-1.1509	1.19E-06	4.28E-06	sp|O86365|Y584_MYCTU Uncharacterized glycosidase Rv0584 OS=Mycobacterium tuberculosis GN=Rv0584 PE=3 SV=1//3.39997e-39
B0510_3663	37.10112585	78.36391382	-1.0787	4.57E-05	0.00013335	-//-
B0510_3670	65.41514294	133.8263366	-1.0327	2.58E-07	1.02E-06	sp|O13817|SEC7C_SCHPO Protein transport protein sec73 OS=Schizosaccharomyces pombe (strain 972 / ATCC 24843) GN=sec73 PE=2 SV=2//3.28895e-83
B0510_3673	115.2087592	50.5193287	1.1893	1.16E-06	4.19E-06	sp|P36057|SRPB_YEAST Signal recognition particle receptor subunit beta OS=Saccharomyces cerevisiae (strain ATCC 204508 / S288c) GN=SRP102 PE=1 SV=1//3.13279e-15
B0510_3691	39.05381668	3.582609486	3.4464	1.07E-08	4.83E-08	sp|O94564|YGD6_SCHPO Zinc-type alcohol dehydrogenase-like protein C1773.06c OS=Schizosaccharomyces pombe (strain 972 / ATCC 24843) GN=SPBC1773.06c PE=2 SV=1//3.052e-59
B0510_3692	66.87966106	11.70016769	2.515	1.76E-10	9.26E-10	sp|A6SDA8|CD123_BOTFB Cell division cycle protein 123 OS=Botryotinia fuckeliana (strain B05.10) GN=cdc123 PE=3 SV=1//0
B0510_3699	1320.995349	2.131425897	9.2756	8.74E-238	1.13E-235	sp|Q4WM08|CBHB_ASPFU Probable 1,4-beta-D-glucan cellobiohydrolase B OS=Neosartorya fumigata (strain ATCC MYA-4609 / Af293 / CBS 101355 / FGSC A1100) GN=cbhB PE=2 SV=1//0
B0510_370	31.24305334	6.7117241	2.2188	5.39E-05	0.00015455	sp|P50166|ARDH_CANTR D-arabinitol 2-dehydrogenase [ribulose-forming] OS=Candida tropicalis GN=ARD PE=1 SV=1//1.00594e-38
B0510_3706	42.95919835	92.73970125	-1.1102	5.80E-06	1.92E-05	-//-
B0510_3708	7.322590627	27.48178922	-1.908	0.00029226	0.00073019	sp|A1DHY9|EGLX_NEOFI Probable endo-1,3(4)-beta-glucanase NFIA_089530 OS=Neosartorya fischeri (strain ATCC 1020 / DSM 3700 / FGSC A1164 / NRRL 181) GN=NFIA_089530 PE=3 SV=1//1.46031e-77
B0510_3737	38.07747126	12.10831307	1.6529	0.00028108	0.0007042	-//-
B0510_3741	276.305753	19.18283307	3.8484	1.01E-56	2.60E-55	-//-
B0510_3748	175.7421751	371.9564937	-1.0817	5.53E-19	4.72E-18	sp|Q13423|NNTM_HUMAN NAD(P) transhydrogenase, mitochondrial OS=Homo sapiens GN=NNT PE=1 SV=3//0
B0510_3756	15.62152667	41.49478075	-1.4094	0.00029563	0.00073793	-//-
B0510_3760	7981.623784	387.6020668	4.364	0	0	sp|Q07103|FDH_NEUCR Formate dehydrogenase OS=Neurospora crassa (strain ATCC 24698 / 74-OR23-1A / CBS 708.71 / DSM 1257 / FGSC 987) GN=fdh PE=2 SV=1//0
B0510_3770	171.8367934	75.46154664	1.1872	3.05E-09	1.46E-08	sp|P33330|SERC_YEAST Phosphoserine aminotransferase OS=Saccharomyces cerevisiae (strain ATCC 204508 / S288c) GN=SER1 PE=1 SV=1//9.61126e-95
B0510_3771	29.77853522	59.81597357	-1.0063	0.00073576	0.0017038	sp|O94451|PLI1_SCHPO E3 SUMO-protein ligase pli1 OS=Schizosaccharomyces pombe (strain 972 / ATCC 24843) GN=pli1 PE=1 SV=3//9.49787e-55
B0510_3776	203.5680194	417.8048252	-1.0373	6.52E-20	5.84E-19	-//-
B0510_3783	29.29036251	112.4213787	-1.9404	1.31E-13	8.42E-13	sp|P15325|QUTD_EMENI Quinate permease OS=Emericella nidulans (strain FGSC A4 / ATCC 38163 / CBS 112.46 / NRRL 194 / M139) GN=qutD PE=1 SV=2//5.11077e-80
B0510_3786	29.77853522	6.212879741	2.2609	6.61E-05	0.00018601	-//-
B0510_379	83.96570586	30.47485537	1.4622	9.11E-07	3.33E-06	sp|Q09752|FNX1_SCHPO Multidrug resistance protein fnx1 OS=Schizosaccharomyces pombe (strain 972 / ATCC 24843) GN=fnx1 PE=2 SV=2//1.0368e-48
B0510_3792	65.41514294	133.0100458	-1.0238	3.36E-07	1.30E-06	-//-
B0510_3794	94.70550545	7.66406333	3.6273	9.75E-20	8.68E-19	-//-
B0510_3813	16.10969938	0	4.3027	7.31E-05	0.00020383	sp|Q04894|ADH6_YEAST NADP-dependent alcohol dehydrogenase 6 OS=Saccharomyces cerevisiae (strain ATCC 204508 / S288c) GN=ADH6 PE=1 SV=1//2.75727e-75
B0510_3818	23.43229001	5.487287947	2.0943	0.00075707	0.0017449	sp|Q47944|SDH_GLUOY L-sorbose 1-dehydrogenase OS=Gluconobacter oxydans PE=3 SV=1//2.81856e-71
B0510_3858	15.62152667	0	4.3408	9.06E-05	0.00024854	sp|P24665|PRTA_ASPNG Aspergillopepsin-2 OS=Aspergillus niger PE=1 SV=1//1.83614e-35
B0510_3878	69.80869731	31.56324306	1.1452	0.0002473	0.00062532	-//-
B0510_3882	16.10969938	47.07276767	-1.547	3.83E-05	0.00011276	sp|Q10211|YAY3_SCHPO Uncharacterized protein C4H3.03c OS=Schizosaccharomyces pombe (strain 972 / ATCC 24843) GN=SPAC4H3.03c PE=2 SV=1//0
B0510_3894	14.15700855	49.52163998	-1.8065	2.70E-06	9.35E-06	sp|O13716|AGN1_SCHPO Glucan endo-1,3-alpha-glucosidase agn1 OS=Schizosaccharomyces pombe (strain 972 / ATCC 24843) GN=agn1 PE=1 SV=2//1.25488e-70
B0510_3906	108.862514	12.96995333	3.0693	1.30E-19	1.14E-18	sp|O74298|LYS2_PENCH L-aminoadipate-semialdehyde dehydrogenase large subunit OS=Penicillium chrysogenum GN=lys2 PE=3 SV=1//2.17281e-13
B0510_3920	63.4624521	20.36191974	1.64	3.14E-06	1.07E-05	sp|Q02251|MCAS_MYCBO Mycocerosic acid synthase OS=Mycobacterium bovis (strain ATCC BAA-935 / AF2122/97) GN=mas PE=1 SV=2//0
B0510_3924	43.44737106	94.28158381	-1.1177	4.34E-06	1.46E-05	sp|Q04635|ESC1_SCHPO Protein esc1 OS=Schizosaccharomyces pombe (strain 972 / ATCC 24843) GN=esc1 PE=2 SV=1//7.34575e-16
B0510_3926	441.7963012	4.807045639	6.5221	9.32E-103	4.83E-101	sp|Q02899|OYE1_SACPS NADPH dehydrogenase 1 OS=Saccharomyces pastorianus GN=OYE1 PE=1 SV=3//3.57038e-97
B0510_393	36.61295314	11.06527487	1.7263	0.0002351	0.00059724	sp|P15181|SYLM_NEUCR Leucine--tRNA ligase, mitochondrial OS=Neurospora crassa (strain ATCC 24698 / 74-OR23-1A / CBS 708.71 / DSM 1257 / FGSC 987) GN=leu-5 PE=3 SV=1//0
B0510_3931	95.19367815	190.5131956	-1.001	1.97E-09	9.57E-09	sp|P39956|RPH1_YEAST DNA damage-responsive transcriptional repressor RPH1 OS=Saccharomyces cerevisiae (strain ATCC 204508 / S288c) GN=RPH1 PE=1 SV=1//7.87829e-20
B0510_3932	61.50976127	123.6680515	-1.0076	1.18E-06	4.24E-06	-//-
B0510_3937	294.8563159	52.60540511	2.4867	2.04E-40	3.64E-39	sp|P77243|PRPD_ECOLI 2-methylcitrate dehydratase OS=Escherichia coli (strain K12) GN=prpD PE=1 SV=3//5.36728e-144
B0510_3939	95.68185086	26.52944999	1.8507	4.06E-10	2.08E-09	sp|P56099|HIS8_CANMA Histidinol-phosphate aminotransferase OS=Candida maltosa GN=HIS5 PE=3 SV=1//9.58491e-123
B0510_3947	5.858072502	23.21893743	-1.9868	0.00063544	0.0014937	-//-
B0510_3951	81.52484232	16.09906794	2.3403	1.52E-11	8.59E-11	-//-
B0510_3956	48.32909814	123.9401484	-1.3587	1.12E-09	5.56E-09	sp|P50027|DNAJH_SYNY3 DnAJ-like protein slr0093 OS=Synechocystis sp. (strain PCC 6803 / Kazusa) GN=slr0093 PE=4 SV=1//4.65797e-13
B0510_3965	73.22590627	28.16203153	1.3786	1.21E-05	3.81E-05	sp|Q6NLB0|GSTL1_ARATH Glutathione S-transferase L1 OS=Arabidopsis thaliana GN=GSTL1 PE=2 SV=1//2.47798e-08
B0510_3970	48.81727085	18.13979486	1.4282	0.0002378	0.00060327	sp|P28745|RCC1_SCHPO Protein pim1 OS=Schizosaccharomyces pombe (strain 972 / ATCC 24843) GN=pim1 PE=1 SV=2//1.42288e-83
B0510_3994	51.7463071	15.87232051	1.7049	1.47E-05	4.61E-05	sp|P0CJ44|ALF_COCIM Putative fructose-bisphosphate aldolase OS=Coccidioides immitis (strain RS) GN=CIMG_05755 PE=1 SV=1//1.37076e-91
B0510_3996	260.1960536	0	9.3163	4.06E-48	8.67E-47	sp|Q6MYX6|QUTD_ASPFU Probable quinate permease OS=Neosartorya fumigata (strain ATCC MYA-4609 / Af293 / CBS 101355 / FGSC A1100) GN=qutD PE=3 SV=1//1.98882e-90
B0510_3999	52.23447981	12.92460384	2.0149	9.59E-07	3.49E-06	sp|P44094|Y1014_HAEIN Uncharacterized protein HI_1014 OS=Haemophilus influenzae (strain ATCC 51907 / DSM 11121 / KW20 / Rd) GN=HI_1014 PE=4 SV=1//8.10439e-62
B0510_4017	87.38291482	215.0019186	-1.2989	8.24E-15	5.77E-14	sp|O86365|Y584_MYCTU Uncharacterized glycosidase Rv0584 OS=Mycobacterium tuberculosis GN=Rv0584 PE=3 SV=1//4.88093e-49
B0510_4025	33.19574418	73.64756715	-1.1496	3.35E-05	9.97E-05	-//-
B0510_4031	3.905381668	30.20275845	-2.9511	1.21E-06	4.33E-06	sp|Q9FG65|C81D1_ARATH Cytochrome P450 81D1 OS=Arabidopsis thaliana GN=CYP81D1 PE=2 SV=1//3.88863e-08
B0510_4032	29.29036251	161.7616207	-2.4654	1.24E-24	1.36E-23	sp|Q9X248|FABG_THEMA 3-oxoacyl-[acyl-carrier-protein] reductase FabG OS=Thermotoga maritima (strain ATCC 43589 / MSB8 / DSM 3109 / JCM 10099) GN=fabG PE=3 SV=1//2.05616e-25
B0510_4034	12.20431771	32.37953383	-1.4077	0.0014022	0.0030368	-//-
B0510_4036	408.1123843	157.1813225	1.3765	5.76E-25	6.37E-24	sp|Q9USP8|IDH2_SCHPO Isocitrate dehydrogenase [NAD] subunit 2, mitochondrial OS=Schizosaccharomyces pombe (strain 972 / ATCC 24843) GN=idh2 PE=1 SV=2//4.70062e-180
B0510_404	23.43229001	60.81366228	-1.3759	1.66E-05	5.14E-05	-//-
B0510_4042	361.2478043	162.6686104	1.1511	5.54E-17	4.35E-16	sp|Q04519|ASM_MOUSE Sphingomyelin phosphodiesterase OS=Mus musculus GN=Smpd1 PE=2 SV=2//7.20904e-66
B0510_4050	46.86458001	188.5631676	-2.0085	1.11E-22	1.13E-21	-//-
B0510_4051	1210.668317	63.17183562	4.2604	9.62E-258	1.64E-255	sp|Q9S850|SUOX_ARATH Sulfite oxidase OS=Arabidopsis thaliana GN=SOX PE=1 SV=1//1.95046e-58
B0510_4056	317.3122605	127.4774084	1.3157	1.75E-18	1.46E-17	sp|P0C1B0|FKBP4_EMENI FK506-binding protein 4 OS=Emericella nidulans (strain FGSC A4 / ATCC 38163 / CBS 112.46 / NRRL 194 / M139) GN=fpr4 PE=3 SV=2//5.3074e-10
B0510_4072	696.1342823	285.3389732	1.2867	2.73E-37	4.54E-36	sp|P38077|ATPG_YEAST ATP synthase subunit gamma, mitochondrial OS=Saccharomyces cerevisiae (strain ATCC 204508 / S288c) GN=ATP3 PE=1 SV=1//9.22905e-88
B0510_4080	24.89680813	55.73451972	-1.1626	0.00027334	0.00068544	sp|Q7Z9I1|YQ39_SCHPO Putative cell agglutination protein C188.09c OS=Schizosaccharomyces pombe (strain 972 / ATCC 24843) GN=SPCC188.09c PE=2 SV=1//2.9435e-06
B0510_4081	151.3335396	55.55312177	1.4458	6.42E-11	3.47E-10	sp|O14192|AATR1_SCHPO Aromatic amino acid aminotransferase C56E4.03 OS=Schizosaccharomyces pombe (strain 972 / ATCC 24843) GN=SPAC56E4.03 PE=2 SV=1//2.26163e-140
B0510_4082	31.73122605	8.026859228	1.983	0.0001583	0.00041612	sp|O62763|ACES_FELCA Acetylcholinesterase OS=Felis catus GN=ACHE PE=3 SV=1//1.28454e-36
B0510_4088	129.3657677	59.13573126	1.1294	8.20E-07	3.02E-06	sp|P53301|CRH1_YEAST Probable glycosidase CRH1 OS=Saccharomyces cerevisiae (strain ATCC 204508 / S288c) GN=CRH1 PE=1 SV=1//5.706e-68
B0510_4096	293.8799705	84.80354099	1.793	8.94E-27	1.06E-25	-//-
B0510_4108	20.50325376	53.82984126	-1.3926	4.38E-05	0.000128	-//-
B0510_4111	51.25813439	148.6102694	-1.5357	3.36E-13	2.10E-12	sp|P36086|YKH1_YEAST Uncharacterized oxidoreductase YKL071W OS=Saccharomyces cerevisiae (strain ATCC 204508 / S288c) GN=YKL071W PE=1 SV=1//2.03255e-09
B0510_4122	22.9441173	65.25791203	-1.508	1.91E-06	6.72E-06	sp|A1CHL0|MOCOS_ASPCL Molybdenum cofactor sulfurase OS=Aspergillus clavatus (strain ATCC 1007 / CBS 513.65 / DSM 816 / NCTC 3887 / NRRL 1) GN=hxB PE=3 SV=1//1.56659e-134
B0510_4125	28.31401709	6.212879741	2.1882	0.00013891	0.00036817	-//-
B0510_4130	146.4518125	43.53550768	1.7502	1.08E-13	7.03E-13	sp|P21373|UTR1_YEAST NAD(+) kinase OS=Saccharomyces cerevisiae (strain ATCC 204508 / S288c) GN=UTR1 PE=1 SV=2//5.07174e-87
B0510_4137	8.787108753	28.2527305	-1.6849	0.00071654	0.0016636	-//-
B0510_4142	48.32909814	114.5981541	-1.2456	3.90E-08	1.68E-07	-//-
B0510_4152	681.0009283	1381.300029	-1.0203	1.75E-60	4.85E-59	sp|Q9SVM8|GRP2_ARATH Glycine-rich RNA-binding protein 2, mitochondrial OS=Arabidopsis thaliana GN=GRP2 PE=1 SV=1//9.07152e-20
B0510_4154	1168.685464	69.70216177	4.0675	2.65E-242	3.70E-240	sp|Q8NJ59|AOX_BOTFU Alternative oxidase, mitochondrial OS=Botryotinia fuckeliana GN=aox PE=2 SV=1//0
B0510_4167	10.73979959	55.8252187	-2.3779	3.67E-09	1.74E-08	-//-
B0510_417	232.8583819	72.01498561	1.6931	6.01E-20	5.40E-19	sp|Q9SYM5|RHM1_ARATH Probable rhamnose biosynthetic enzyme 1 OS=Arabidopsis thaliana GN=RHM1 PE=1 SV=1//8.97228e-106
B0510_418	96.17002357	37.91217127	1.3429	9.10E-07	3.33E-06	sp|Q1JQ66|S35E3_DANRE Solute carrier family 35 member E3 OS=Danio rerio GN=slc35e3 PE=2 SV=1//6.78712e-39
B0510_4182	39.54198939	2.675619743	3.8854	1.71E-09	8.34E-09	-//-
B0510_4187	68.8323519	8.026859228	3.1002	4.50E-13	2.79E-12	-//-
B0510_4188	42.95919835	3.945405383	3.4447	2.01E-09	9.74E-09	sp|Q7XIF5|CSLA7_ORYSJ Probable mannan synthase 7 OS=Oryza sativa subsp. japonica GN=CSLA7 PE=2 SV=1//1.06606e-11
B0510_4189	108.3743413	23.26428691	2.2198	5.33E-14	3.54E-13	-//-
B0510_4193	33.68391689	2.993066153	3.4924	9.25E-08	3.81E-07	sp|O74822|YBJB_SCHPO Zinc-type alcohol dehydrogenase-like protein C337.11 OS=Schizosaccharomyces pombe (strain 972 / ATCC 24843) GN=SPBC337.11 PE=2 SV=1//1.10471e-91
B0510_4198	262.1487445	958.7788576	-1.8708	4.31E-99	2.09E-97	-//-
B0510_4204	20.50325376	70.24635561	-1.7766	3.25E-08	1.41E-07	-//-
B0510_4219	8.298936044	40.45174255	-2.2852	9.21E-07	3.36E-06	-//-
B0510_4220	21.47959917	141.8985453	-2.7238	4.65E-24	5.05E-23	sp|P94493|YNCC_BACSU Putative metabolite transport protein YncC OS=Bacillus subtilis (strain 168) GN=yncC PE=3 SV=2//1.26625e-37
B0510_4221	19.52690834	70.20100613	-1.846	1.46E-08	6.48E-08	sp|Q9SCU0|SDR2A_ARATH Short-chain dehydrogenase reductase 2a OS=Arabidopsis thaliana GN=SDR2a PE=3 SV=1//4.83444e-56
B0510_4222	9.275281461	39.95289819	-2.1068	3.37E-06	1.15E-05	sp|Q49117|Y182_METEA Uncharacterized oxidoreductase MexAM1_META1p0182 OS=Methylobacterium extorquens (strain ATCC 14718 / DSM 1338 / AM1) GN=MexAM1_META1p0182 PE=3 SV=2//7.85037e-37
B0510_423	19.03873563	0	4.8067	9.89E-06	3.16E-05	-//-
B0510_4230	42.47102564	14.28508846	1.572	0.00022145	0.00056468	sp|Q6DHL5|LRC57_DANRE Leucine-rich repeat-containing protein 57 OS=Danio rerio GN=lrrc57 PE=2 SV=1//2.32417e-07
B0510_4233	23.92046272	122.7610617	-2.3595	3.08E-18	2.56E-17	-//-
B0510_4238	123.5076952	529.954107	-2.1013	4.58E-64	1.36E-62	sp|Q07651|FMP45_YEAST SUR7 family protein FMP45 OS=Saccharomyces cerevisiae (strain ATCC 204508 / S288c) GN=FMP45 PE=1 SV=1//3.24634e-12
B0510_425	14.15700855	63.53463151	-2.166	2.54E-09	1.22E-08	sp|O94343|YHMA_SCHPO Uncharacterized MFS-type transporter C1271.10c OS=Schizosaccharomyces pombe (strain 972 / ATCC 24843) GN=SPBC1271.10c PE=1 SV=1//5.38926e-65
B0510_4252	411.0414205	56.23336408	2.8698	5.78E-65	1.75E-63	sp|A6RPN7|BGALB_BOTFB Probable beta-galactosidase B OS=Botryotinia fuckeliana (strain B05.10) GN=lacB PE=3 SV=1//0
B0510_4254	63.4624521	184.5270633	-1.5399	4.40E-16	3.30E-15	sp|Q9C168|CAT1_NEUCR Catalase-1 OS=Neurospora crassa (strain ATCC 24698 / 74-OR23-1A / CBS 708.71 / DSM 1257 / FGSC 987) GN=cat-1 PE=1 SV=2//0
B0510_427	326.0993693	149.4719097	1.1254	5.93E-15	4.19E-14	sp|P38088|SYG_YEAST Glycine--tRNA ligase 1, mitochondrial OS=Saccharomyces cerevisiae (strain ATCC 204508 / S288c) GN=GRS1 PE=1 SV=3//0
B0510_4272	91.7764692	250.9187125	-1.451	1.01E-19	8.99E-19	sp|P25346|GIT1_YEAST Probable metabolite transport protein GIT1 OS=Saccharomyces cerevisiae (strain ATCC 204508 / S288c) GN=GIT1 PE=1 SV=1//1.0926e-152
B0510_4282	22.45594459	128.6564951	-2.5184	2.38E-20	2.19E-19	sp|A1DGM6|EXGB_NEOFI Probable glucan endo-1,6-beta-glucosidase B OS=Neosartorya fischeri (strain ATCC 1020 / DSM 3700 / FGSC A1164 / NRRL 181) GN=exgB PE=3 SV=1//1.09417e-166
B0510_4283	439.3554376	66.02885331	2.7342	6.49E-66	1.97E-64	sp|Q56078|BGLX_SALTY Periplasmic beta-glucosidase OS=Salmonella typhimurium (strain LT2 / SGSC1412 / ATCC 700720) GN=bglX PE=3 SV=2//5.12571e-115
B0510_4284	196.7336015	13.51414717	3.8637	5.27E-41	9.54E-40	sp|P31434|XYLS_ECOLI Alpha-xylosidase OS=Escherichia coli (strain K12) GN=yicI PE=1 SV=2//0
B0510_4285	80.5484969	212.7797938	-1.4014	3.28E-16	2.48E-15	sp|Q9US44|YIZG_SCHPO Uncharacterized transporter C1002.16c OS=Schizosaccharomyces pombe (strain 972 / ATCC 24843) GN=SPAC1002.16c PE=2 SV=1//4.90587e-70
B0510_4286	23.43229001	69.97425869	-1.5783	3.56E-07	1.37E-06	-//-
B0510_4287	321.7058149	149.0637643	1.1098	1.85E-14	1.26E-13	sp|O14031|PGT1_SCHPO Glutathione transporter 1 OS=Schizosaccharomyces pombe (strain 972 / ATCC 24843) GN=pgt1 PE=1 SV=1//0
B0510_4292	35.14843501	100.4037646	-1.5143	3.13E-09	1.49E-08	sp|Q54P78|4CL2_DICDI Probable 4-coumarate--CoA ligase 2 OS=Dictyostelium discoideum GN=4cl2 PE=3 SV=1//3.12841e-83
B0510_4312	13.18066313	79.36160253	-2.59	1.70E-13	1.08E-12	sp|P22222|E13B_CELCE Glucan endo-1,3-beta-glucosidase OS=Cellulosimicrobium cellulans PE=1 SV=1//1.25816e-31
B0510_4313	57.6043796	11.92691512	2.272	2.60E-08	1.13E-07	sp|O00107|PHYA_THIHE 3-phytase A OS=Thielavia heterothallica GN=PHYA PE=1 SV=1//6.10202e-45
B0510_4316	269.9595078	46.52857383	2.5366	5.54E-38	9.39E-37	-//-
B0510_4321	73.22590627	28.02598307	1.3856	1.11E-05	3.53E-05	sp|P38069|MNN2_YEAST Alpha-1,2-mannosyltransferase MNN2 OS=Saccharomyces cerevisiae (strain ATCC 204508 / S288c) GN=MNN2 PE=1 SV=1//1.2207e-47
B0510_4327	31.73122605	4.852395126	2.7091	4.54E-06	1.52E-05	-//-
B0510_4328	4.881727085	21.85845281	-2.1627	0.0004793	0.0011546	-//-
B0510_4330	16.10969938	43.12736229	-1.4207	0.00020661	0.00053056	-//-
B0510_4336	112.7678957	48.0251069	1.2315	7.34E-07	2.73E-06	sp|P25351|YCR3_YEAST Uncharacterized membrane protein YCR023C OS=Saccharomyces cerevisiae (strain ATCC 204508 / S288c) GN=YCR023C PE=1 SV=2//5.6179e-65
B0510_4347	188.4346655	976.691905	-2.3738	3.44E-134	2.21E-132	-//-
B0510_4356	45.40006189	17.82234845	1.349	0.00070931	0.0016489	sp|P46547|PIP_AERSO Proline iminopeptidase OS=Aeromonas sobria GN=pip PE=1 SV=3//3.26872e-102
B0510_4367	316.8240878	770.4877869	-1.2821	5.10E-48	1.08E-46	sp|Q9UTA1|YL8J_SCHPO Zinc finger protein C25B8.19c OS=Schizosaccharomyces pombe (strain 972 / ATCC 24843) GN=SPAC25B8.19c PE=2 SV=2//3.13831e-15
B0510_4380	553.5878514	1735.298126	-1.6483	1.51E-150	1.13E-148	-//-
B0510_4384	65.90331565	25.98525614	1.3427	4.82E-05	0.00013968	-//-
B0510_439	193.8045653	87.66055868	1.1446	1.03E-09	5.15E-09	sp|P32386|YBT1_YEAST ATP-dependent bile acid permease OS=Saccharomyces cerevisiae (strain ATCC 204508 / S288c) GN=YBT1 PE=1 SV=2//0
B0510_4393	124.9722134	17.50490204	2.8358	1.10E-20	1.03E-19	-//-
B0510_4394	29.29036251	62.40089433	-1.0911	0.00024276	0.00061499	sp|Q02357|ANK1_MOUSE Ankyrin-1 OS=Mus musculus GN=Ank1 PE=1 SV=2//1.253e-31
B0510_4397	83.47753315	183.0305302	-1.1326	1.00E-10	5.37E-10	-//-
B0510_440	15.62152667	48.56930075	-1.6365	1.37E-05	4.29E-05	sp|P23380|VATL_DROME V-type proton ATPase 16 kDa proteolipid subunit OS=Drosophila melanogaster GN=Vha16-1 PE=2 SV=1//2.98724e-09
B0510_4404	51.7463071	17.05140717	1.6016	3.55E-05	0.00010516	sp|P65822|Y2247_MYCBO Putative hydrolase Mb2247c OS=Mycobacterium bovis (strain ATCC BAA-935 / AF2122/97) GN=Mb2247c PE=3 SV=1//1.39957e-22
B0510_4410	592.6416681	2173.464871	-1.8748	7.91E-223	8.79E-221	sp|P49426|EXG1_COCCA Glucan 1,3-beta-glucosidase OS=Cochliobolus carbonum GN=EXG1 PE=1 SV=1//0
B0510_4412	742.9988623	231.0102876	1.6854	1.34E-59	3.62E-58	-//-
B0510_4426	26.84949897	93.55599201	-1.8009	1.22E-10	6.49E-10	sp|O14197|YDQ4_SCHPO Uncharacterized transporter C5D6.04 OS=Schizosaccharomyces pombe (strain 972 / ATCC 24843) GN=SPAC5D6.04 PE=2 SV=1//2.7012e-12
B0510_443	85.43022399	33.74001845	1.3403	3.83E-06	1.29E-05	sp|A6S146|ARGJ1_BOTFB Arginine biosynthesis bifunctional protein ArgJ 1, mitochondrial OS=Botryotinia fuckeliana (strain B05.10) GN=BC1G_06543 PE=3 SV=1//0
B0510_4437	32.21939876	77.32087561	-1.2629	5.11E-06	1.70E-05	-//-
B0510_4439	12.20431771	43.21806127	-1.8242	1.03E-05	3.27E-05	sp|O74770|PHK_SCHPO Probable phosphoketolase OS=Schizosaccharomyces pombe (strain 972 / ATCC 24843) GN=SPBC24C6.09c PE=2 SV=1//0
B0510_4456	23.43229001	5.487287947	2.0943	0.00075707	0.0017449	-//-
B0510_4463	47.35275272	21.1782105	1.1609	0.0022609	0.0046609	sp|P53259|PCP1_YEAST Rhomboid protein 1, mitochondrial OS=Saccharomyces cerevisiae (strain ATCC 204508 / S288c) GN=PCP1 PE=1 SV=1//2.57245e-17
B0510_4464	66.87966106	229.3323566	-1.7778	1.65E-23	1.76E-22	-//-
B0510_4469	160.6088211	593.8061849	-1.8864	1.00E-62	2.91E-61	-//-
B0510_4479	92.2646419	421.6141821	-2.1921	6.23E-54	1.50E-52	-//-
B0510_4488	86.4065694	183.9828694	-1.0904	3.01E-10	1.55E-09	sp|O94522|RSC7_SCHPO Chromatin structure-remodeling complex subunit rsc7 OS=Schizosaccharomyces pombe (strain 972 / ATCC 24843) GN=rsc7 PE=1 SV=1//2.13593e-46
B0510_4491	9.275281461	33.42257204	-1.8494	9.06E-05	0.00024854	-//-
B0510_4493	42.95919835	97.68279535	-1.1851	1.02E-06	3.69E-06	sp|P38081|YBQ6_YEAST Uncharacterized glycosyl hydrolase YBR056W OS=Saccharomyces cerevisiae (strain ATCC 204508 / S288c) GN=YBR056W PE=1 SV=1//2.96874e-67
B0510_4494	39.54198939	96.32231073	-1.2845	2.55E-07	1.01E-06	sp|Q6GQ26|SRBP2_XENLA Sterol regulatory element-binding protein 2 OS=Xenopus laevis GN=srebf2 PE=2 SV=1//1.11502e-09
B0510_4508	109.3506867	29.34111819	1.898	1.02E-11	5.87E-11	sp|P05332|YP20_BACLI Uncharacterized N-acetyltransferase p20 OS=Bacillus licheniformis GN=p20 PE=4 SV=1//6.40576e-07
B0510_4514	33.19574418	137.771742	-2.0532	2.00E-17	1.60E-16	sp|Q00357|TOXA_COCCA Putative HC-toxin efflux carrier TOXA OS=Cochliobolus carbonum GN=TOXA PE=3 SV=1//6.19505e-06
B0510_4522	34.17208959	75.50689612	-1.1438	2.86E-05	8.61E-05	sp|Q9UTA2|FMP46_SCHPO Putative redox protein fmp46, mitochondrial OS=Schizosaccharomyces pombe (strain 972 / ATCC 24843) GN=fmp46 PE=2 SV=1//1.95713e-08
B0510_4535	69.32052461	28.70622537	1.2719	6.67E-05	0.00018758	sp|Q9P4P9|HIS5_EMENI Imidazole glycerol phosphate synthase hisHF OS=Emericella nidulans (strain FGSC A4 / ATCC 38163 / CBS 112.46 / NRRL 194 / M139) GN=hisHF PE=3 SV=2//0
B0510_4545	680.5127556	2799.242445	-2.0403	0	0	-//-
B0510_4546	286.5573799	2.358173332	6.925	4.27E-66	1.32E-64	-//-
B0510_4547	434.4737106	4.716346665	6.5255	4.50E-101	2.23E-99	-//-
B0510_4552	250.4325995	103.3514812	1.2769	2.86E-14	1.92E-13	sp|Q7S604|PURA_NEUCR Adenylosuccinate synthetase OS=Neurospora crassa (strain ATCC 24698 / 74-OR23-1A / CBS 708.71 / DSM 1257 / FGSC 987) GN=NCU09789 PE=3 SV=1//0
B0510_4554	24.89680813	104.4398689	-2.0686	1.09E-13	7.06E-13	sp|Q00357|TOXA_COCCA Putative HC-toxin efflux carrier TOXA OS=Cochliobolus carbonum GN=TOXA PE=3 SV=1//3.9346e-08
B0510_4557	53.69899793	204.9343325	-1.9322	2.03E-23	2.16E-22	sp|Q93XX5|Y5713_ARATH PI-PLC X domain-containing protein At5g67130 OS=Arabidopsis thaliana GN=At5g67130 PE=1 SV=1//4.67908e-11
B0510_4580	37.10112585	9.478042817	1.9688	4.81E-05	0.00013937	-//-
B0510_4585	144.4991217	26.25735307	2.4603	2.09E-20	1.93E-19	sp|P38125|DTR1_YEAST Dityrosine transporter 1 OS=Saccharomyces cerevisiae (strain ATCC 204508 / S288c) GN=DTR1 PE=1 SV=1//1.13999e-31
B0510_4593	207.9615738	17.59560102	3.563	8.06E-41	1.45E-39	sp|Q2U325|BGLG_ASPOR Probable beta-glucosidase G OS=Aspergillus oryzae (strain ATCC 42149 / RIB 40) GN=bglG PE=3 SV=1//0
B0510_4595	664.4030563	311.2788799	1.0939	1.54E-27	1.86E-26	sp|Q9P602|ATPO_NEUCR ATP synthase subunit 5, mitochondrial OS=Neurospora crassa (strain ATCC 24698 / 74-OR23-1A / CBS 708.71 / DSM 1257 / FGSC 987) GN=atp-5 PE=3 SV=2//5.51859e-92
B0510_4601	68.8323519	16.82465974	2.0325	1.53E-08	6.80E-08	sp|P23262|NHG1_PSEPU Salicylate hydroxylase OS=Pseudomonas putida GN=nahG PE=1 SV=4//1.38387e-13
B0510_4606	22.9441173	123.1238576	-2.4239	8.39E-19	7.09E-18	-//-
B0510_4609	470.1103183	99.45142535	2.2409	5.36E-56	1.35E-54	sp|Q6XXM7|RCAN1_SHEEP Calcipressin-1 OS=Ovis aries GN=RCAN1 PE=2 SV=1//8.54805e-12
B0510_4616	290.4627615	47.70766049	2.6061	5.71E-42	1.06E-40	-//-
B0510_4619	233.8347274	612.3087757	-1.3888	4.56E-43	8.63E-42	sp|Q06902|PEPA_ASPOR Aspartic protease pep1 OS=Aspergillus oryzae (strain ATCC 42149 / RIB 40) GN=pep1 PE=1 SV=2//1.87704e-52
B0510_4626	91.28829649	192.3271751	-1.0751	1.89E-10	9.90E-10	sp|Q10495|YDG8_SCHPO Uncharacterized protein C26F1.08c OS=Schizosaccharomyces pombe (strain 972 / ATCC 24843) GN=SPAC26F1.08c PE=2 SV=1//7.26582e-06
B0510_4633	11.716145	39.99824768	-1.7714	3.14E-05	9.41E-05	sp|Q2RKY6|PRMA_MOOTA Ribosomal protein L11 methyltransferase OS=Moorella thermoacetica (strain ATCC 39073) GN=prmA PE=3 SV=1//3.02944e-08
B0510_4635	58.09255231	338.8513681	-2.5442	2.01E-51	4.63E-50	sp|Q9ZU49|LPP1_ARATH Lipid phosphate phosphatase 1 OS=Arabidopsis thaliana GN=LPP1 PE=2 SV=2//9.08822e-31
B0510_4646	316.3359151	124.9378371	1.3402	6.03E-19	5.14E-18	sp|P55250|FUMH_RHIOR Fumarate hydratase, mitochondrial OS=Rhizopus oryzae GN=FUMR PE=3 SV=1//0
B0510_4650	116.6732773	325.5186188	-1.4803	8.76E-26	1.01E-24	sp|Q09838|PRZ1_SCHPO Transcriptional regulator prz1 OS=Schizosaccharomyces pombe (strain 972 / ATCC 24843) GN=prz1 PE=1 SV=1//2.94339e-10
B0510_4662	283.1401709	85.34773484	1.7301	1.25E-24	1.36E-23	sp|Q7RVY5|HEM1_NEUCR 5-aminolevulinate synthase, mitochondrial OS=Neurospora crassa (strain ATCC 24698 / 74-OR23-1A / CBS 708.71 / DSM 1257 / FGSC 987) GN=hem-1 PE=3 SV=2//0
B0510_4665	8.787108753	35.28190101	-2.0055	2.28E-05	6.92E-05	-//-
B0510_4677	70.78504273	20.27122076	1.804	1.29E-07	5.23E-07	sp|P34121|COAA_DICDI Coactosin OS=Dictyostelium discoideum GN=coaA PE=1 SV=1//3.34866e-26
B0510_4693	168.9077571	385.8787863	-1.1919	1.70E-22	1.73E-21	sp|O14200|PXA1_SCHPO PXA domain protein 1 OS=Schizosaccharomyces pombe (strain 972 / ATCC 24843) GN=pxa1 PE=2 SV=1//1.297e-06
B0510_4707	82.98936044	248.6512381	-1.5831	6.73E-22	6.53E-21	-//-
B0510_4715	115.6969319	54.87287947	1.0762	7.70E-06	2.50E-05	sp|Q08905|FRE3_YEAST Ferric reductase transmembrane component 3 OS=Saccharomyces cerevisiae (strain ATCC 204508 / S288c) GN=FRE3 PE=1 SV=1//2.56819e-34
B0510_4720	32.21939876	6.303578715	2.3537	2.08E-05	6.37E-05	-//-
B0510_4725	34.6602623	139.358974	-2.0075	3.65E-17	2.90E-16	sp|P52291|PPA1_PICPA Acid phosphatase PHO1 OS=Komagataella pastoris GN=PHO1 PE=2 SV=1//6.37242e-42
B0510_4732	91.7764692	320.7115732	-1.8051	7.68E-33	1.09E-31	sp|Q9ST27|PHOT2_ORYSJ Phototropin-2 OS=Oryza sativa subsp. japonica GN=PHOT2 PE=1 SV=1//1.22194e-23
B0510_4733	236.7637636	109.6097105	1.1111	4.77E-11	2.60E-10	sp|P40467|ASG1_YEAST Activator of stress genes 1 OS=Saccharomyces cerevisiae (strain ATCC 204508 / S288c) GN=ASG1 PE=1 SV=1//7.06415e-98
B0510_4736	173.7894842	469.6846385	-1.4344	6.10E-35	9.36E-34	sp|P31540|HSP98_NEUCR Heat shock protein hsp98 OS=Neurospora crassa (strain ATCC 24698 / 74-OR23-1A / CBS 708.71 / DSM 1257 / FGSC 987) GN=hsp98 PE=1 SV=2//0
B0510_474	114.7205865	34.10281435	1.7502	4.83E-11	2.63E-10	sp|O60163|AK_SCHPO Probable aspartokinase OS=Schizosaccharomyces pombe (strain 972 / ATCC 24843) GN=SPBC19F5.04 PE=1 SV=1//2.45631e-150
B0510_475	31.73122605	76.45923535	-1.2688	5.36E-06	1.78E-05	sp|O94300|YOOH_SCHPO Putative xanthine/uracil permease C887.17 OS=Schizosaccharomyces pombe (strain 972 / ATCC 24843) GN=SPBC887.17 PE=2 SV=1//0
B0510_4752	13.18066313	40.36104357	-1.6145	8.58E-05	0.00023698	-//-
B0510_4757	52.72265252	16.00836897	1.7196	1.08E-05	3.42E-05	sp|O13793|FSF1_SCHPO Probable mitochondrial transport protein fsf1 OS=Schizosaccharomyces pombe (strain 972 / ATCC 24843) GN=fsf1 PE=2 SV=2//3.65031e-109
B0510_4759	41.98285293	15.46417512	1.4409	0.00059936	0.0014163	sp|Q10155|RNZ1_SCHPO Probable ribonuclease Z 1 OS=Schizosaccharomyces pombe (strain 972 / ATCC 24843) GN=SPAC1D4.10 PE=2 SV=1//4.4346e-75
B0510_477	29.77853522	75.86969202	-1.3493	2.12E-06	7.39E-06	sp|Q9UUG9|TSC2_SCHPO Tuberous sclerosis 2 protein homolog OS=Schizosaccharomyces pombe (strain 972 / ATCC 24843) GN=tsc2 PE=1 SV=1//7.41785e-12
B0510_4776	180.6239021	78.09181689	1.2097	6.62E-10	3.35E-09	sp|Q5J6J2|SCPB_TRIRU Carboxypeptidase S1 homolog B OS=Trichophyton rubrum GN=SCPB PE=1 SV=1//2.76728e-110
B0510_4778	17.0860448	61.94739946	-1.8582	8.99E-08	3.71E-07	sp|P15325|QUTD_EMENI Quinate permease OS=Emericella nidulans (strain FGSC A4 / ATCC 38163 / CBS 112.46 / NRRL 194 / M139) GN=qutD PE=1 SV=2//1.06463e-34
B0510_4780	127.4130769	55.96126716	1.187	3.32E-07	1.29E-06	sp|Q9HB03|ELOV3_HUMAN Elongation of very long chain fatty acids protein 3 OS=Homo sapiens GN=ELOVL3 PE=1 SV=2//2.10457e-12
B0510_4797	638.04173	304.7939032	1.0658	2.03E-25	2.30E-24	sp|P15646|FBRL_YEAST rRNA 2&apos;-O-methyltransferase fibrillarin OS=Saccharomyces cerevisiae (strain ATCC 204508 / S288c) GN=NOP1 PE=1 SV=1//1.57907e-133
B0510_4834	152.7980578	24.30732512	2.6522	2.71E-23	2.84E-22	sp|O74806|PTH_SCHPO Probable peptidyl-tRNA hydrolase OS=Schizosaccharomyces pombe (strain 972 / ATCC 24843) GN=pth1 PE=2 SV=2//3.33363e-20
B0510_4835	19.03873563	50.11118331	-1.3962	7.81E-05	0.0002169	-//-
B0510_4850	358.8069407	129.3820869	1.4716	1.95E-24	2.13E-23	sp|C9SV08|IF6_VERA1 Eukaryotic translation initiation factor 6 OS=Verticillium albo-atrum (strain VaMs.102 / ATCC MYA-4576 / FGSC 10136) GN=TIF6 PE=3 SV=2//9.07879e-164
B0510_486	20.99142646	56.505461	-1.4286	2.00E-05	6.15E-05	sp|Q893M2|Y1794_CLOTE UPF0261 protein CTC_01794 OS=Clostridium tetani (strain Massachusetts / E88) GN=CTC_01794 PE=3 SV=2//4.16376e-90
B0510_4864	154.7507486	60.36016741	1.3583	3.25E-10	1.68E-09	sp|Q9Y897|LEU3_MYCGR 3-isopropylmalate dehydrogenase OS=Mycosphaerella graminicola GN=LEUC PE=3 SV=1//0
B0510_4868	11.2279723	32.19813588	-1.5199	0.00076907	0.0017689	-//-
B0510_488	13.66883584	34.19351332	-1.3228	0.001703	0.0036162	sp|Q09702|NRD1_SCHPO Negative regulator of differentiation 1 OS=Schizosaccharomyces pombe (strain 972 / ATCC 24843) GN=nrd1 PE=1 SV=1//3.60183e-09
B0510_4884	49.79361627	111.7411364	-1.1661	2.41E-07	9.49E-07	sp|O94673|YG75_SCHPO Uncharacterized membrane protein C776.05 OS=Schizosaccharomyces pombe (strain 972 / ATCC 24843) GN=SPBC776.05 PE=2 SV=2//4.24476e-99
B0510_4885	20.50325376	86.39077304	-2.075	1.29E-11	7.32E-11	sp|A2QQV6|QUTD_ASPNC Probable quinate permease OS=Aspergillus niger (strain CBS 513.88 / FGSC A1513) GN=qutD PE=3 SV=1//1.29356e-78
B0510_4887	451.5597554	148.6556189	1.6029	2.32E-34	3.53E-33	sp|Q04894|ADH6_YEAST NADP-dependent alcohol dehydrogenase 6 OS=Saccharomyces cerevisiae (strain ATCC 204508 / S288c) GN=ADH6 PE=1 SV=1//2.57798e-112
B0510_4891	610.7040583	255.8618066	1.2551	1.14E-31	1.56E-30	sp|P87076|BGLA_ASPKW Beta-glucosidase A OS=Aspergillus kawachii (strain NBRC 4308) GN=bglA PE=1 SV=2//0
B0510_4892	207.4734011	630.6299685	-1.6039	6.78E-54	1.62E-52	-//-
B0510_4902	93.72916003	45.34948716	1.0474	8.41E-05	0.00023232	-//-
B0510_4912	23.43229001	6.167530254	1.9257	0.0014659	0.0031603	sp|O74829|YN2F_SCHPO Uncharacterized MFS-type transporter C530.15c OS=Schizosaccharomyces pombe (strain 972 / ATCC 24843) GN=SPBC530.15c PE=1 SV=2//5.21479e-91
B0510_4913	318.2886059	12.74320589	4.6425	4.76E-72	1.58E-70	-//-
B0510_4920	80.5484969	8.752451022	3.2021	1.84E-15	1.33E-14	sp|Q5BAP5|EGLX_EMENI Endo-1,3(4)-beta-glucanase xgeA OS=Emericella nidulans (strain FGSC A4 / ATCC 38163 / CBS 112.46 / NRRL 194 / M139) GN=xgeA PE=3 SV=1//3.9785e-68
B0510_4928	40.0301621	1.677931025	4.5763	2.21E-10	1.15E-09	sp|P39315|QOR2_ECOLI Quinone oxidoreductase 2 OS=Escherichia coli (strain K12) GN=qorB PE=1 SV=1//2.48579e-22
B0510_494	47.35275272	19.50027948	1.28	0.00092286	0.00209	sp|Q07866|KLC1_HUMAN Kinesin light chain 1 OS=Homo sapiens GN=KLC1 PE=1 SV=2//3.63108e-08
B0510_4942	13.18066313	45.25878819	-1.7798	8.91E-06	2.87E-05	-//-
B0510_4946	48.81727085	7.301267433	2.7412	1.04E-08	4.72E-08	sp|Q54UP4|TALDO_DICDI Probable transaldolase OS=Dictyostelium discoideum GN=tal PE=3 SV=1//9.85917e-32
B0510_4947	60.53341585	28.84227383	1.0695	0.0012895	0.0028128	sp|O43081|YHS6_SCHPO Uncharacterized MFS-type transporter C947.06c OS=Schizosaccharomyces pombe (strain 972 / ATCC 24843) GN=SPBC947.06c PE=2 SV=1//6.6064e-104
B0510_4949	288.021898	99.22467791	1.5374	3.20E-21	3.04E-20	sp|P53285|VPS62_YEAST Vacuolar protein sorting-associated protein 62 OS=Saccharomyces cerevisiae (strain ATCC 204508 / S288c) GN=VPS62 PE=1 SV=1//1.72389e-08
B0510_495	34.17208959	5.623336408	2.6033	3.27E-06	1.12E-05	sp|P30607|CP52B_CANTR Cytochrome P450 52A2 OS=Candida tropicalis GN=CYP52A2 PE=1 SV=1//6.50222e-88
B0510_4962	100.5635779	9.205945894	3.4494	4.27E-20	3.87E-19	-//-
B0510_4973	26.84949897	93.37459407	-1.7981	1.33E-10	7.05E-10	sp|P28493|PR5_ARATH Pathogenesis-related protein 5 OS=Arabidopsis thaliana GN=At1g75040 PE=1 SV=1//7.16406e-28
B0510_4977	53.69899793	122.1715184	-1.1859	4.51E-08	1.93E-07	sp|O59698|YN41_SCHPO Uncharacterized transporter C36.01c OS=Schizosaccharomyces pombe (strain 972 / ATCC 24843) GN=SPBC36.01c PE=1 SV=1//2.71466e-56
B0510_4982	7.322590627	26.57479948	-1.8596	0.00045977	0.0011105	sp|Q63060|GLPK_RAT Glycerol kinase OS=Rattus norvegicus GN=Gk PE=2 SV=1//9.50108e-143
B0510_4985	20.01508105	52.01586177	-1.3779	6.71E-05	0.0001885	-//-
B0510_4988	21.96777188	48.34255331	-1.1379	0.00085354	0.0019468	sp|Q9US10|YK68_SCHPO Uncharacterized membrane protein C6F6.13c OS=Schizosaccharomyces pombe (strain 972 / ATCC 24843) GN=SPAC607.08c PE=2 SV=1//1.21117e-65
B0510_4990	76.64311523	171.7385079	-1.164	1.61E-10	8.50E-10	-//-
B0510_5001	31.24305334	7.709412818	2.0188	0.00014794	0.00039001	sp|B8NKA3|ABFA_ASPFN Probable alpha-N-arabinofuranosidase A OS=Aspergillus flavus (strain ATCC 200026 / FGSC A1120 / NRRL 3357 / JCM 12722 / SRRC 167) GN=abfA PE=3 SV=2//0
B0510_5006	71.76138815	189.4701574	-1.4007	1.37E-14	9.41E-14	sp|P78617|TREA_EMENI Acid trehalase OS=Emericella nidulans (strain FGSC A4 / ATCC 38163 / CBS 112.46 / NRRL 194 / M139) GN=treA PE=3 SV=1//0
B0510_5010	41.98285293	2.811668204	3.9003	5.14E-10	2.62E-09	-//-
B0510_5016	30.75488063	10.15828512	1.5982	0.0014601	0.0031495	-//-
B0510_5051	110.3270321	275.0446396	-1.3179	6.98E-19	5.93E-18	sp|Q8R4U0|STAB2_MOUSE Stabilin-2 OS=Mus musculus GN=Stab2 PE=1 SV=1//9.3455e-08
B0510_5052	41.49468022	120.8110338	-1.5418	4.66E-11	2.55E-10	sp|Q04792|DCE_YEAST Glutamate decarboxylase OS=Saccharomyces cerevisiae (strain ATCC 204508 / S288c) GN=GAD1 PE=1 SV=1//5.68347e-156
B0510_5053	32.21939876	75.50689612	-1.2287	1.01E-05	3.22E-05	sp|O43032|SRPR_SCHPO Signal recognition particle receptor subunit alpha homolog OS=Schizosaccharomyces pombe (strain 972 / ATCC 24843) GN=srp101 PE=2 SV=1//6.78721e-08
B0510_5059	58.58072502	12.19901205	2.2637	2.14E-08	9.41E-08	-//-
B0510_5061	65.41514294	150.0161035	-1.1974	1.03E-09	5.14E-09	sp|P38298|YPC1_YEAST Alkaline ceramidase YPC1 OS=Saccharomyces cerevisiae (strain ATCC 204508 / S288c) GN=YPC1 PE=1 SV=1//1.63922e-24
B0510_5063	16.10969938	84.98493894	-2.3993	2.58E-13	1.63E-12	-//-
B0510_5065	134.7356675	17.36885358	2.9556	4.47E-23	4.61E-22	sp|P45313|API_HAEIN Probable arabinose 5-phosphate isomerase OS=Haemophilus influenzae (strain ATCC 51907 / DSM 11121 / KW20 / Rd) GN=HI_1678 PE=3 SV=1//4.78655e-21
B0510_5073	146.9399853	616.8437244	-2.0697	6.18E-73	2.08E-71	sp|Q92253|RCO3_NEUCR Probable glucose transporter rco-3 OS=Neurospora crassa (strain ATCC 24698 / 74-OR23-1A / CBS 708.71 / DSM 1257 / FGSC 987) GN=rco-3 PE=3 SV=2//3.56676e-164
B0510_5074	69.80869731	184.7991602	-1.4045	2.56E-14	1.73E-13	-//-
B0510_5076	83.47753315	31.74464101	1.3949	2.40E-06	8.34E-06	sp|P38256|YBU6_YEAST Uncharacterized protein YBR096W OS=Saccharomyces cerevisiae (strain ATCC 204508 / S288c) GN=YBR096W PE=1 SV=1//4.51831e-24
B0510_5091	51.7463071	13.37809871	1.9516	1.83E-06	6.44E-06	-//-
B0510_5096	209.9142646	23.94452922	3.132	5.56E-37	9.17E-36	sp|Q9RX93|TAM_DEIRA Trans-aconitate 2-methyltransferase OS=Deinococcus radiodurans (strain ATCC 13939 / DSM 20539 / JCM 16871 / LMG 4051 / NBRC 15346 / NCIMB 9279 / R1 / VKM B-1422) GN=tam PE=3 SV=1//2.97658e-08
B0510_5100	2.440863542	15.10137922	-2.6292	0.0011929	0.0026305	-//-
B0510_5102	53.21082523	4.353550768	3.6115	1.02E-11	5.87E-11	sp|P39932|STL1_YEAST Sugar transporter STL1 OS=Saccharomyces cerevisiae (strain ATCC 204508 / S288c) GN=STL1 PE=1 SV=2//1.4598e-53
B0510_5104	2447.69796	1202.078856	1.0259	7.94E-87	3.35E-85	sp|Q09127|RL10A_SCHPO 60S ribosomal protein L10-A OS=Schizosaccharomyces pombe (strain 972 / ATCC 24843) GN=rpl10a PE=2 SV=2//9.60933e-121
B0510_511	20.50325376	0	5.3578	3.29E-06	1.12E-05	-//-
B0510_5114	20.99142646	60.45086639	-1.526	3.80E-06	1.28E-05	-//-
B0510_5138	185.9938019	56.27871357	1.7246	1.19E-16	9.21E-16	sp|Q9UTR6|OCH1_SCHPO Initiation-specific alpha-1,6-mannosyltransferase OS=Schizosaccharomyces pombe (strain 972 / ATCC 24843) GN=och1 PE=1 SV=2//1.02471e-29
B0510_5139	80.5484969	36.18889076	1.1543	7.38E-05	0.00020557	-//-
B0510_5147	42.47102564	5.169841536	3.0383	1.79E-08	7.91E-08	-//-
B0510_5151	62.97427939	14.87463179	2.0819	3.80E-08	1.64E-07	-//-
B0510_5153	1403.008364	149.1544633	3.2336	8.84E-244	1.27E-241	sp|P28345|MASY_NEUCR Malate synthase, glyoxysomal OS=Neurospora crassa (strain ATCC 24698 / 74-OR23-1A / CBS 708.71 / DSM 1257 / FGSC 987) GN=acu-9 PE=3 SV=2//0
B0510_5161	317.8004332	1232.68976	-1.9556	3.68E-134	2.33E-132	-//-
B0510_5163	464.7404185	2320.125113	-2.3197	6.18E-308	1.40E-305	-//-
B0510_5172	272.4003713	14.05834102	4.2762	1.33E-59	3.62E-58	-//-
B0510_5176	9.275281461	34.78305665	-1.9069	4.63E-05	0.00013485	sp|Q9ZKQ6|Y944_HELPJ RutC family protein jhp_0879 OS=Helicobacter pylori (strain J99) GN=jhp_0879 PE=3 SV=1//1.25414e-16
B0510_5179	49.30544356	7.618713843	2.6941	1.21E-08	5.45E-08	sp|Q9UT46|MOC3_SCHPO Transcriptional regulatory protein moc3 OS=Schizosaccharomyces pombe (strain 972 / ATCC 24843) GN=moc3 PE=1 SV=4//2.60526e-07
B0510_5181	104.9571323	454.084415	-2.1132	1.61E-55	3.99E-54	-//-
B0510_519	66.87966106	26.71084794	1.3241	5.16E-05	0.00014894	-//-
B0510_5194	16.10969938	52.83215254	-1.7135	2.88E-06	9.92E-06	-//-
B0510_5201	67.85600648	18.23049384	1.8961	8.53E-08	3.54E-07	sp|O59826|KCAB_SCHPO Putative voltage-gated potassium channel subunit beta OS=Schizosaccharomyces pombe (strain 972 / ATCC 24843) GN=SPCC965.06 PE=2 SV=1//6.43661e-110
B0510_5205	123.5076952	55.23567536	1.1609	8.14E-07	3.01E-06	-//-
B0510_5208	63.95062481	171.375712	-1.4221	1.33E-13	8.56E-13	sp|Q9USW0|YHZ2_SCHPO Uncharacterized protein C21B10.02 OS=Schizosaccharomyces pombe (strain 972 / ATCC 24843) GN=SPBC21B10.02 PE=2 SV=2//8.1644e-06
B0510_5209	42.47102564	165.1628322	-1.9593	1.70E-19	1.48E-18	-//-
B0510_521	124.9722134	23.03753948	2.4395	1.07E-17	8.70E-17	sp|Q08902|YO378_YEAST Drug resistance protein YOR378W OS=Saccharomyces cerevisiae (strain ATCC 204508 / S288c) GN=YOR378W PE=1 SV=1//3.51317e-72
B0510_5212	171.8367934	30.33880691	2.5018	2.06E-24	2.24E-23	sp|P49374|HGT1_KLULA High-affinity glucose transporter OS=Kluyveromyces lactis (strain ATCC 8585 / CBS 2359 / DSM 70799 / NBRC 1267 / NRRL Y-1140 / WM37) GN=HGT1 PE=3 SV=1//8.57971e-64
B0510_5213	217.725028	28.38877896	2.9391	4.48E-36	7.16E-35	sp|Q4WTB3|ABFC_ASPFU Probable alpha-N-arabinofuranosidase C OS=Neosartorya fumigata (strain ATCC MYA-4609 / Af293 / CBS 101355 / FGSC A1100) GN=abfC PE=3 SV=2//0
B0510_5217	31.73122605	10.11293564	1.6497	0.00093025	0.002105	sp|O74852|YQ92_SCHPO Uncharacterized MFS-type transporter C18.02 OS=Schizosaccharomyces pombe (strain 972 / ATCC 24843) GN=SPCC18.02 PE=2 SV=1//5.80601e-70
B0510_5227	121.5550044	50.8821246	1.2564	1.72E-07	6.88E-07	-//-
B0510_5238	493.5426083	15.96301948	4.9504	3.20E-113	1.78E-111	sp|Q96WM9|LAC2_BOTFU Laccase-2 OS=Botryotinia fuckeliana GN=lcc2 PE=2 SV=1//0
B0510_5242	14.15700855	42.76456639	-1.5949	6.10E-05	0.00017315	sp|Q80XH4|WSCD1_MOUSE WSC domain-containing protein 1 OS=Mus musculus GN=Wscd1 PE=2 SV=1//1.31654e-09
B0510_5243	23.92046272	48.47860178	-1.0191	0.0021467	0.0044474	sp|P0CL20|HOGA1_COCIM Putative 4-hydroxy-2-oxoglutarate aldolase, mitochondrial OS=Coccidioides immitis (strain RS) GN=CIMG_00151 PE=3 SV=1//3.47058e-36
B0510_5245	178.6712113	86.66286997	1.0438	6.18E-08	2.60E-07	sp|O13899|YF38_SCHPO Uncharacterized CDP-alcohol phosphatidyltransferase class-I family protein C22A12.08c OS=Schizosaccharomyces pombe (strain 972 / ATCC 24843) GN=SPAC22A12.08c PE=2 SV=1//1.0376e-69
B0510_5251	849.9086855	208.8343884	2.0249	1.47E-87	6.30E-86	sp|P00048|CYC_NEUCR Cytochrome c OS=Neurospora crassa (strain ATCC 24698 / 74-OR23-1A / CBS 708.71 / DSM 1257 / FGSC 987) GN=cyc-1 PE=1 SV=2//1.09155e-65
B0510_5252	145.9636398	72.60452895	1.0075	2.11E-06	7.36E-06	sp|P00899|TRPE_YEAST Anthranilate synthase component 1 OS=Saccharomyces cerevisiae (strain ATCC 204508 / S288c) GN=TRP2 PE=1 SV=4//0
B0510_5273	54.67534335	119.6772966	-1.1302	1.79E-07	7.12E-07	sp|Q01317|NUC2_NEUCR Ankyrin repeat protein nuc-2 OS=Neurospora crassa (strain ATCC 24698 / 74-OR23-1A / CBS 708.71 / DSM 1257 / FGSC 987) GN=nuc-2 PE=4 SV=2//0
B0510_5282	111.7915502	31.4271946	1.8307	2.00E-11	1.12E-10	sp|O65202|ACOX1_ARATH Peroxisomal acyl-coenzyme A oxidase 1 OS=Arabidopsis thaliana GN=ACX1 PE=1 SV=1//4.31603e-137
B0510_5283	466.2049366	210.6483679	1.1461	2.56E-21	2.43E-20	sp|O74690|SNU13_SCHPO 13 kDa ribonucleoprotein-associated protein OS=Schizosaccharomyces pombe (strain 972 / ATCC 24843) GN=snu13 PE=2 SV=1//1.40803e-53
B0510_5286	27.82584438	2.993066153	3.2167	2.82E-06	9.73E-06	-//-
B0510_5290	86.4065694	30.24810794	1.5143	3.08E-07	1.20E-06	sp|O94246|GSH0_SCHPO Putative glutamate--cysteine ligase regulatory subunit OS=Schizosaccharomyces pombe (strain 972 / ATCC 24843) GN=SPCC737.06c PE=2 SV=1//3.29879e-23
B0510_5293	67.36783377	22.99218999	1.5509	4.15E-06	1.40E-05	sp|O13880|VHT1_SCHPO Vitamin H transporter 1 OS=Schizosaccharomyces pombe (strain 972 / ATCC 24843) GN=vht1 PE=2 SV=1//3.85126e-108
B0510_5294	53.69899793	118.4528605	-1.1413	1.68E-07	6.71E-07	sp|Q9Y2H2|SAC2_HUMAN Phosphatidylinositide phosphatase SAC2 OS=Homo sapiens GN=INPP5F PE=1 SV=3//7.91869e-85
B0510_5297	45.40006189	115.6411923	-1.3489	4.83E-09	2.28E-08	sp|Q9P4U6|TCSB_EMENI Two-component system protein B OS=Emericella nidulans (strain FGSC A4 / ATCC 38163 / CBS 112.46 / NRRL 194 / M139) GN=tcsB PE=1 SV=2//0
B0510_5305	517.9512437	1.360484615	8.5726	1.15E-102	5.90E-101	sp|O59700|YN43_SCHPO Uncharacterized transporter C36.03c OS=Schizosaccharomyces pombe (strain 972 / ATCC 24843) GN=SPBC36.03c PE=2 SV=1//1.93663e-129
B0510_5311	498.9125081	16.64326179	4.9058	4.11E-114	2.31E-112	sp|Q4WFK4|CBHC_ASPFU Probable 1,4-beta-D-glucan cellobiohydrolase C OS=Neosartorya fumigata (strain ATCC MYA-4609 / Af293 / CBS 101355 / FGSC A1100) GN=cbhC PE=3 SV=1//0
B0510_5312	261.6605717	2.131425897	6.9397	1.83E-60	5.03E-59	sp|P07982|GUN2_HYPJE Endoglucanase EG-II OS=Hypocrea jecorina GN=egl2 PE=1 SV=1//0
B0510_5324	31.73122605	6.893122049	2.2027	5.11E-05	0.00014749	sp|Q04894|ADH6_YEAST NADP-dependent alcohol dehydrogenase 6 OS=Saccharomyces cerevisiae (strain ATCC 204508 / S288c) GN=ADH6 PE=1 SV=1//1.5075e-69
B0510_5337	258.2433628	852.6610576	-1.7232	1.87E-79	6.97E-78	sp|Q9URZ3|PUT4_SCHPO Probable proline-specific permease put4 OS=Schizosaccharomyces pombe (strain 972 / ATCC 24843) GN=put4 PE=2 SV=1//2.12837e-135
B0510_5338	33.68391689	85.25703586	-1.3398	5.71E-07	2.14E-06	sp|Q91VA3|CAN8_MOUSE Calpain-8 OS=Mus musculus GN=Capn8 PE=1 SV=1//8.76966e-41
B0510_5344	25.38498084	51.42631844	-1.0185	0.0015793	0.0033781	sp|Q01886|HTS1_COCCA HC-toxin synthetase OS=Cochliobolus carbonum GN=HTS1 PE=1 SV=2//1.85766e-61
B0510_5353	2634.179935	362.8412468	2.8599	0	0	-//-
B0510_536	65.41514294	4.398900255	3.8944	8.93E-15	6.24E-14	sp|Q4WR80|PGLR_ASPFU Probable endopolygalacturonase AFUA_1G17220 OS=Neosartorya fumigata (strain ATCC MYA-4609 / Af293 / CBS 101355 / FGSC A1100) GN=AFUA_1G17220 PE=3 SV=1//5.0814e-119
B0510_5361	6.834417919	25.16896537	-1.8808	0.00059412	0.0014057	sp|P32901|PTR2_YEAST Peptide transporter PTR2 OS=Saccharomyces cerevisiae (strain ATCC 204508 / S288c) GN=PTR2 PE=1 SV=2//3.16827e-159
B0510_5364	206.9852284	644.2348146	-1.6381	1.39E-56	3.55E-55	sp|Q8VZ80|PLT5_ARATH Polyol transporter 5 OS=Arabidopsis thaliana GN=PLT5 PE=1 SV=2//3.78722e-55
B0510_5365	493.0544356	1118.091606	-1.1812	3.53E-61	1.00E-59	-//-
B0510_5366	103.0044415	2.494221794	5.368	1.83E-25	2.08E-24	sp|Q96XE0|ADH_SULTO NAD-dependent alcohol dehydrogenase OS=Sulfolobus tokodaii (strain DSM 16993 / JCM 10545 / NBRC 100140 / 7) GN=adh PE=1 SV=1//1.28613e-23
B0510_5370	1016.375579	317.7638565	1.6774	2.64E-80	1.01E-78	sp|P0CL53|FADH_ASPOR S-(hydroxymethyl)glutathione dehydrogenase OS=Aspergillus oryzae (strain ATCC 42149 / RIB 40) GN=FDH1 PE=3 SV=1//0
B0510_5376	51.25813439	18.3665423	1.4807	0.00010698	0.0002899	sp|Q9Y305|ACOT9_HUMAN Acyl-coenzyme A thioesterase 9, mitochondrial OS=Homo sapiens GN=ACOT9 PE=1 SV=2//8.00577e-30
B0510_5379	39.54198939	8.072208715	2.2924	3.52E-06	1.19E-05	sp|Q54BT5|ABCA3_DICDI ABC transporter A family member 3 OS=Dictyostelium discoideum GN=abcA3 PE=3 SV=1//1.14103e-28
B0510_5387	377.8456764	11.51876974	5.0357	1.48E-87	6.30E-86	sp|P17872|PME_ASPTU Pectinesterase OS=Aspergillus tubingensis GN=pme1 PE=1 SV=1//5.57428e-99
B0510_5388	5947.89628	49.24954306	6.9161	0	0	sp|Q12708|PGLR1_SCLSC Endo-polygalacturonase OS=Sclerotinia sclerotiorum GN=PG1 PE=3 SV=1//2.46927e-155
B0510_5390	171.8367934	60.94971075	1.4953	8.78E-13	5.38E-12	sp|P43567|AGX1_YEAST Alanine--glyoxylate aminotransferase 1 OS=Saccharomyces cerevisiae (strain ATCC 204508 / S288c) GN=AGX1 PE=1 SV=1//5.92266e-100
B0510_5392	89.82377836	213.0972402	-1.2463	6.54E-14	4.31E-13	-//-
B0510_5397	169.3959298	23.89917973	2.8254	2.30E-27	2.78E-26	sp|P30887|PHO2_YARLI Acid phosphatase OS=Yarrowia lipolytica (strain CLIB 122 / E 150) GN=PHO2 PE=3 SV=2//2.10113e-19
B0510_5398	65.90331565	144.936961	-1.137	7.88E-09	3.61E-08	-//-
B0510_5406	86.89474211	184.1642674	-1.0837	3.57E-10	1.84E-09	sp|Q4WRH9|AGDC_ASPFU Probable alpha/beta-glucosidase agdC OS=Neosartorya fumigata (strain ATCC MYA-4609 / Af293 / CBS 101355 / FGSC A1100) GN=agdC PE=3 SV=1//0
B0510_5433	356.3660772	167.2035592	1.0918	1.87E-15	1.36E-14	sp|P38788|SSZ1_YEAST Ribosome-associated complex subunit SSZ1 OS=Saccharomyces cerevisiae (strain ATCC 204508 / S288c) GN=SSZ1 PE=1 SV=2//6.24742e-121
B0510_544	231.8820365	19.54562897	3.5685	2.29E-45	4.46E-44	sp|O74298|LYS2_PENCH L-aminoadipate-semialdehyde dehydrogenase large subunit OS=Penicillium chrysogenum GN=lys2 PE=3 SV=1//5.52616e-13
B0510_545	300.2262157	24.62477153	3.6079	1.06E-58	2.82E-57	sp|Q09923|YAKC_SCHPO Aldo-keto reductase yakc [NADP(+)] OS=Schizosaccharomyces pombe (strain 972 / ATCC 24843) GN=yakc PE=1 SV=1//3.32576e-115
B0510_5452	471.0866637	57.68454767	3.0297	2.81E-78	1.03E-76	sp|P32386|YBT1_YEAST ATP-dependent bile acid permease OS=Saccharomyces cerevisiae (strain ATCC 204508 / S288c) GN=YBT1 PE=1 SV=2//0
B0510_5458	16.10969938	1.088387692	3.8877	0.00012033	0.00032269	sp|A1XP58|XGEA_ASPNG Xyloglucan-specific endo-beta-1,4-glucanase A OS=Aspergillus niger GN=xgeA PE=1 SV=1//1.13641e-15
B0510_5459	5.858072502	28.11668204	-2.2629	4.74E-05	0.00013762	-//-
B0510_5462	107.3979959	6.757073587	3.9904	1.31E-23	1.40E-22	sp|Q99RF5|Y2478_STAAM Uncharacterized oxidoreductase SAV2478 OS=Staphylococcus aureus (strain Mu50 / ATCC 700699) GN=SAV2478 PE=1 SV=1//3.68883e-29
B0510_5463	30.75488063	1.677931025	4.1961	5.27E-08	2.24E-07	-//-
B0510_5464	731.2827173	1502.065714	-1.0384	2.25E-67	7.04E-66	-//-
B0510_5467	61.02158856	253.6850312	-2.0556	8.84E-31	1.17E-29	sp|O86365|Y584_MYCTU Uncharacterized glycosidase Rv0584 OS=Mycobacterium tuberculosis GN=Rv0584 PE=3 SV=1//3.20121e-32
B0510_5469	475.9683908	1779.468527	-1.9025	3.12E-186	2.98E-184	sp|P53252|PIL1_YEAST Sphingolipid long chain base-responsive protein PIL1 OS=Saccharomyces cerevisiae (strain ATCC 204508 / S288c) GN=PIL1 PE=1 SV=1//2.42545e-130
B0510_5475	25.87315355	1.587232051	4.0269	8.23E-07	3.03E-06	sp|P49374|HGT1_KLULA High-affinity glucose transporter OS=Kluyveromyces lactis (strain ATCC 8585 / CBS 2359 / DSM 70799 / NBRC 1267 / NRRL Y-1140 / WM37) GN=HGT1 PE=3 SV=1//1.16147e-54
B0510_5477	102.5162688	20.1351723	2.3481	3.45E-14	2.31E-13	-//-
B0510_549	1897.039145	206.7029625	3.1981	0	0	sp|P42328|ADH3_GEOSE Alcohol dehydrogenase OS=Geobacillus stearothermophilus PE=1 SV=1//2.5628e-49
B0510_5499	27.33767168	71.15334536	-1.38	3.04E-06	1.04E-05	-//-
B0510_5507	70.29687002	6.938471536	3.3408	3.68E-14	2.46E-13	-//-
B0510_551	243.5981815	27.66318717	3.1385	1.02E-42	1.92E-41	sp|P77376|YDGJ_ECOLI Uncharacterized oxidoreductase YdgJ OS=Escherichia coli (strain K12) GN=ydgJ PE=1 SV=2//1.3537e-07
B0510_5516	104.9571323	37.86682178	1.4708	3.49E-08	1.51E-07	-//-
B0510_5517	51.7463071	160.4918351	-1.633	2.94E-15	2.11E-14	sp|P55304|CATA_BOTFU Catalase A OS=Botryotinia fuckeliana GN=catA PE=2 SV=1//0
B0510_552	563.3513056	12.60715743	5.4817	9.15E-132	5.73E-130	sp|Q5BD77|HOGA1_EMENI Probable 4-hydroxy-2-oxoglutarate aldolase, mitochondrial OS=Emericella nidulans (strain FGSC A4 / ATCC 38163 / CBS 112.46 / NRRL 194 / M139) GN=AN1503 PE=1 SV=1//2.27125e-94
B0510_5521	28.8021898	67.07189151	-1.2195	3.50E-05	0.0001038	-//-
B0510_5523	46.86458001	19.13748358	1.2921	0.00089513	0.0020306	sp|Q28CZ9|NB5R4_XENTR Cytochrome b5 reductase 4 OS=Xenopus tropicalis GN=cyb5r4 PE=2 SV=1//3.22864e-24
B0510_5532	17.57421751	1.405834102	3.644	8.73E-05	0.00024038	sp|Q0VCN1|NMRL1_BOVIN NmrA-like family domain-containing protein 1 OS=Bos taurus GN=NMRAL1 PE=2 SV=1//4.80402e-19
B0510_5547	106.4216505	263.4351709	-1.3077	5.80E-18	4.78E-17	sp|O59814|YCT4_SCHPO Uncharacterized transporter C794.04c OS=Schizosaccharomyces pombe (strain 972 / ATCC 24843) GN=SPCC794.04c PE=2 SV=1//4.93015e-38
B0510_5549	299.738043	68.56842459	2.1281	4.25E-34	6.32E-33	-//-
B0510_555	83.47753315	20.77006512	2.0069	6.51E-10	3.30E-09	-//-
B0510_5556	29.29036251	9.160596407	1.6769	0.0012822	0.0027978	-//-
B0510_5558	253.3616357	84.71284202	1.5805	1.32E-19	1.16E-18	-//-
B0510_556	33.19574418	3.129114614	3.4072	1.54E-07	6.20E-07	-//-
B0510_5567	44.42371647	15.69092256	1.5014	0.00026648	0.00066916	sp|Q7XHL3|TYDC1_ORYSJ Tyrosine decarboxylase 1 OS=Oryza sativa subsp. japonica GN=Os07g0437500 PE=2 SV=1//2.57401e-139
B0510_5569	33.68391689	98.09094073	-1.5421	3.01E-09	1.44E-08	-//-
B0510_557	309.9896699	1.723280512	7.4909	9.09E-69	2.88E-67	sp|A1C8U0|MANF_ASPCL Mannan endo-1,4-beta-mannosidase F OS=Aspergillus clavatus (strain ATCC 1007 / CBS 513.65 / DSM 816 / NCTC 3887 / NRRL 1) GN=manF PE=3 SV=1//4.37648e-104
B0510_5588	36.61295314	79.90579638	-1.1259	2.11E-05	6.44E-05	-//-
B0510_5593	23.92046272	59.27177972	-1.3091	4.14E-05	0.00012132	sp|D4DFT3|OPSB_TRIVH Probable aspartic-type endopeptidase OPSB OS=Trichophyton verrucosum (strain HKI 0517) GN=OPSB PE=3 SV=1//1.09923e-47
B0510_5604	83.96570586	180.6270074	-1.1051	2.88E-10	1.49E-09	sp|O13901|YF3A_SCHPO Uncharacterized CDP-alcohol phosphatidyltransferase class-I family protein C22A12.10 OS=Schizosaccharomyces pombe (strain 972 / ATCC 24843) GN=SPAC22A12.10 PE=2 SV=1//1.64463e-91
B0510_5605	20.99142646	46.6192728	-1.1511	0.00095454	0.0021546	sp|A2QG68|RGXB_ASPNC Alpha-L-rhamnosidase rgxB OS=Aspergillus niger (strain CBS 513.88 / FGSC A1513) GN=rgxB PE=2 SV=2//1.07799e-131
B0510_5610	67.85600648	26.07595512	1.3798	2.49E-05	7.56E-05	sp|Q9UT18|YFYA_SCHPO Uncharacterized amino-acid permease C9.10 OS=Schizosaccharomyces pombe (strain 972 / ATCC 24843) GN=SPAC9.10 PE=1 SV=1//0
B0510_5614	642.4352844	234.5021981	1.4539	1.14E-41	2.10E-40	-//-
B0510_5619	159.144303	73.96501356	1.1054	7.91E-08	3.29E-07	sp|O14104|LYS12_SCHPO Probable homoisocitrate dehydrogenase OS=Schizosaccharomyces pombe (strain 972 / ATCC 24843) GN=lys12 PE=1 SV=1//8.80088e-154
B0510_5627	447.166201	172.6454976	1.373	4.29E-27	5.14E-26	sp|Q9SYM5|RHM1_ARATH Probable rhamnose biosynthetic enzyme 1 OS=Arabidopsis thaliana GN=RHM1 PE=1 SV=1//2.9908e-98
B0510_5635	191.8518744	393.1800537	-1.0352	8.91E-19	7.51E-18	sp|Q46845|YGHU_ECOLI Disulfide-bond oxidoreductase YghU OS=Escherichia coli (strain K12) GN=yghU PE=1 SV=2//1.91396e-31
B0510_5638	788.3989242	67.75213382	3.5406	7.18E-149	5.29E-147	sp|P52719|PEPS_ASPSA Carboxypeptidase cpdS OS=Aspergillus saitoi GN=cpdS PE=2 SV=1//3.61566e-179
B0510_5640	74.6904244	155.458042	-1.0575	1.56E-08	6.91E-08	sp|P39992|YEC3_YEAST Uncharacterized protein YEL023C OS=Saccharomyces cerevisiae (strain ATCC 204508 / S288c) GN=YEL023C PE=2 SV=1//5.68215e-11
B0510_5643	185.0174565	83.94190074	1.1402	2.77E-09	1.33E-08	sp|A6RLH0|EFGM_BOTFB Elongation factor G, mitochondrial OS=Botryotinia fuckeliana (strain B05.10) GN=mef1 PE=1 SV=1//0
B0510_5653	6.834417919	23.35498589	-1.7728	0.0014594	0.0031495	sp|Q9Y758|CP52M_DEBHN Cytochrome P450 52A13 OS=Debaryomyces hansenii GN=CYP52A13 PE=2 SV=1//3.125e-85
B0510_5679	68.8323519	28.34342948	1.2801	6.48E-05	0.00018269	sp|Q00472|PNPP_SCHPO 4-nitrophenylphosphatase OS=Schizosaccharomyces pombe (strain 972 / ATCC 24843) GN=pho2 PE=2 SV=2//1.53368e-92
B0510_5698	117.16145	487.6883849	-2.0575	1.23E-57	3.19E-56	sp|P49426|EXG1_COCCA Glucan 1,3-beta-glucosidase OS=Cochliobolus carbonum GN=EXG1 PE=1 SV=1//0
B0510_570	119.6023136	389.0985998	-1.7019	1.24E-36	2.02E-35	-//-
B0510_5700	21.47959917	45.30413767	-1.0767	0.0019673	0.0041149	sp|Q5ZC87|HAK3_ORYSJ Probable potassium transporter 3 OS=Oryza sativa subsp. japonica GN=HAK3 PE=2 SV=1//1.04967e-138
B0510_5704	45.8882346	5.305889998	3.1125	3.17E-09	1.51E-08	sp|Q09165|DIG1_CAEEL Mesocentin OS=Caenorhabditis elegans GN=dig-1 PE=1 SV=2//4.48342e-06
B0510_5708	59.55707044	159.086001	-1.4175	1.11E-12	6.78E-12	-//-
B0510_5709	67.85600648	20.86076409	1.7017	7.25E-07	2.70E-06	sp|O27848|METX_METTH Putative homoserine O-acetyltransferase OS=Methanothermobacter thermautotrophicus (strain ATCC 29096 / DSM 1053 / JCM 10044 / NBRC 100330 / Delta H) GN=MTH_1820 PE=3 SV=1//8.81193e-10
B0510_571	471.5748364	2546.600452	-2.433	0	0	-//-
B0510_5715	1587.049475	295.7240058	2.424	3.07E-203	3.28E-201	-//-
B0510_5716	97.14636899	45.48553562	1.0948	3.18E-05	9.52E-05	sp|P47139|YJ68_YEAST Uncharacterized protein YJR098C OS=Saccharomyces cerevisiae (strain ATCC 204508 / S288c) GN=YJR098C PE=1 SV=2//2.47283e-11
B0510_572	2613.676681	16180.56097	-2.6301	0	0	-//-
B0510_5720	40.0301621	100.5851625	-1.3293	6.64E-08	2.77E-07	sp|Q9P2E3|ZNFX1_HUMAN NFX1-type zinc finger-containing protein 1 OS=Homo sapiens GN=ZNFX1 PE=1 SV=2//2.23908e-07
B0510_5723	61.50976127	158.3150597	-1.3639	5.06E-12	2.96E-11	-//-
B0510_573	82.01301503	296.9030924	-1.8561	1.34E-31	1.82E-30	-//-
B0510_5734	35.63660772	122.3075669	-1.7791	2.87E-13	1.80E-12	sp|Q04608|YD124_YEAST Uncharacterized protein YDR124W OS=Saccharomyces cerevisiae (strain ATCC 204508 / S288c) GN=YDR124W PE=1 SV=1//3.68009e-14
B0510_5742	140.59374	34.91910511	2.0094	1.02E-15	7.48E-15	sp|P77526|YFCG_ECOLI Disulfide-bond oxidoreductase YfcG OS=Escherichia coli (strain K12) GN=yfcG PE=1 SV=1//1.6129e-45
B0510_5745	62.48610669	25.53176127	1.2912	0.00012641	0.00033782	sp|Q4HVS2|GNT1_GIBZE Glucose N-acetyltransferase 1 OS=Gibberella zeae (strain PH-1 / ATCC MYA-4620 / FGSC 9075 / NRRL 31084) GN=GNT1 PE=3 SV=1//6.16645e-73
B0510_5750	15.62152667	43.67155614	-1.4832	0.0001179	0.00031633	sp|D7UQ40|SOL5_ALTSO Bifunctional solanapyrone synthase OS=Alternaria solani GN=sol5 PE=1 SV=1//1.35889e-39
B0510_5753	20.99142646	53.78449177	-1.3574	6.07E-05	0.00017251	sp|Q12627|DLD1_KLULA D-lactate dehydrogenase [cytochrome], mitochondrial OS=Kluyveromyces lactis (strain ATCC 8585 / CBS 2359 / DSM 70799 / NBRC 1267 / NRRL Y-1140 / WM37) GN=DLD1 PE=3 SV=2//1.35938e-129
B0510_5760	28.31401709	5.487287947	2.3674	6.24E-05	0.00017654	-//-
B0510_5764	29.77853522	2.857017691	3.3817	7.27E-07	2.70E-06	-//-
B0510_5765	517.463071	206.4308656	1.3258	1.78E-29	2.27E-28	sp|O14313|PMP20_SCHPO Putative peroxiredoxin pmp20 OS=Schizosaccharomyces pombe (strain 972 / ATCC 24843) GN=pmp20 PE=2 SV=2//4.40797e-31
B0510_577	1114.010121	4990.620363	-2.1635	0	0	-//-
B0510_5794	31.24305334	7.119869484	2.1336	8.25E-05	0.00022841	sp|O74628|YQ53_SCHPO Uncharacterized oxidoreductase C162.03 OS=Schizosaccharomyces pombe (strain 972 / ATCC 24843) GN=SPCC162.03 PE=2 SV=1//4.28037e-40
B0510_580	10.25162688	28.66087589	-1.4832	0.0018122	0.0038347	-//-
B0510_5806	859.6721396	30.24810794	4.8289	3.69E-194	3.80E-192	sp|Q03672|ATP9_PODAS ATP synthase subunit 9, mitochondrial OS=Podospora anserina GN=ATP9 PE=3 SV=1//6.70084e-35
B0510_5810	313.8950516	828.7618779	-1.4007	2.32E-58	6.16E-57	sp|P46030|PTR2_CANAX Peptide transporter PTR2 OS=Candida albicans GN=PTR2 PE=3 SV=1//8.22907e-90
B0510_5823	150.8453669	354.950436	-1.2345	7.41E-22	7.17E-21	-//-
B0510_5830	9.76345417	29.56786563	-1.5986	0.00084169	0.0019222	-//-
B0510_5832	26.84949897	5.351239485	2.327	0.00011451	0.00030814	-//-
B0510_5839	29.77853522	105.0747618	-1.8191	6.58E-12	3.83E-11	sp|Q0C8M3|LNKS_ASPTN Lovastatin nonaketide synthase OS=Aspergillus terreus (strain NIH 2624 / FGSC A1156) GN=lovB PE=3 SV=2//1.96681e-23
B0510_5840	25.87315355	93.46529304	-1.853	5.58E-11	3.03E-10	sp|P96712|BMR3_BACSU Multidrug resistance protein 3 OS=Bacillus subtilis (strain 168) GN=bmr3 PE=1 SV=1//2.63305e-37
B0510_5841	32.70757147	93.69204048	-1.5183	9.82E-09	4.46E-08	sp|Q8KWT4|BACC2_BACIU Bacilysin biosynthesis oxidoreductase BacC OS=Bacillus subtilis GN=bacC PE=3 SV=1//5.52257e-26
B0510_5849	215.2841644	20.27122076	3.4087	9.51E-41	1.70E-39	sp|A1CA51|BGLI_ASPCL Probable beta-glucosidase I OS=Aspergillus clavatus (strain ATCC 1007 / CBS 513.65 / DSM 816 / NCTC 3887 / NRRL 1) GN=bglI PE=3 SV=1//0
B0510_585	90.31195107	32.5155823	1.4738	3.00E-07	1.17E-06	sp|O34940|YVRE_BACSU Putative sugar lactone lactonase YvrE OS=Bacillus subtilis (strain 168) GN=yvrE PE=3 SV=1//4.1006e-34
B0510_5859	147.428158	41.76687768	1.8196	1.76E-14	1.20E-13	-//-
B0510_586	156.2152667	77.09412818	1.0188	7.22E-07	2.69E-06	-//-
B0510_5862	75.66676982	13.0606523	2.5344	9.26E-12	5.33E-11	sp|O14267|YFPC_SCHPO Uncharacterized UPF0442 protein C7D4.12c OS=Schizosaccharomyces pombe (strain 972 / ATCC 24843) GN=SPAC7D4.12c PE=2 SV=1//5.30872e-171
B0510_5875	37.58929855	2.584920768	3.8621	4.61E-09	2.17E-08	sp|P32382|NADO_THEBR NADH oxidase OS=Thermoanaerobacter brockii PE=1 SV=1//4.8891e-32
B0510_5876	139.6173946	51.15422152	1.4486	3.28E-10	1.69E-09	sp|Q9P7M9|RIB1_SCHPO Probable GTP cyclohydrolase-2 OS=Schizosaccharomyces pombe (strain 972 / ATCC 24843) GN=rib1 PE=2 SV=1//1.67953e-127
B0510_5885	55.16351606	117.5912202	-1.092	4.64E-07	1.76E-06	sp|P54998|SOXC_RHOSG Dibenzothiophene desulfurization enzyme C OS=Rhodococcus sp. (strain IGTS8) GN=soxC PE=4 SV=1//1.47463e-63
B0510_5901	15.13335396	53.42169588	-1.8197	9.73E-07	3.54E-06	-//-
B0510_5903	42.47102564	89.11174227	-1.0691	1.58E-05	4.90E-05	sp|A5D0T6|FPG_PELTS Formamidopyrimidine-DNA glycosylase OS=Pelotomaculum thermopropionicum (strain DSM 13744 / JCM 10971 / SI) GN=mutM PE=3 SV=1//9.42262e-25
B0510_5908	19.52690834	53.96588972	-1.4666	2.17E-05	6.62E-05	-//-
B0510_5910	172.8131388	20.67936615	3.0629	3.97E-30	5.14E-29	sp|Q09676|YA03_SCHPO Uncharacterized protein C5H10.03 OS=Schizosaccharomyces pombe (strain 972 / ATCC 24843) GN=SPAC5H10.03 PE=2 SV=1//7.8421e-15
B0510_5913	96.65819628	5.577986921	4.1151	8.58E-22	8.28E-21	sp|B0Y0Q3|RHGB_ASPFC Probable rhamnogalacturonase B OS=Neosartorya fumigata (strain CEA10 / CBS 144.89 / FGSC A1163) GN=rhgB PE=3 SV=1//0
B0510_5924	197.2217742	90.7896733	1.1192	1.53E-09	7.51E-09	sp|Q10142|AUR1_SCHPO Inositol phosphorylceramide synthase catalytic subunit aur1 OS=Schizosaccharomyces pombe (strain 972 / ATCC 24843) GN=aur1 PE=1 SV=1//2.43558e-32
B0510_5927	37.58929855	93.55599201	-1.3155	2.35E-07	9.30E-07	sp|Q8RWI9|AB15G_ARATH ABC transporter G family member 15 OS=Arabidopsis thaliana GN=ABCG15 PE=2 SV=2//9.29625e-100
B0510_5939	123.5076952	2.902367178	5.4112	3.08E-30	3.99E-29	sp|A1XP58|XGEA_ASPNG Xyloglucan-specific endo-beta-1,4-glucanase A OS=Aspergillus niger GN=xgeA PE=1 SV=1//2.98842e-74
B0510_5947	19.03873563	97.1386015	-2.3511	1.07E-14	7.44E-14	-//-
B0510_595	1246.793097	266.2014896	2.2276	2.40E-144	1.70E-142	sp|P23641|MPCP_YEAST Mitochondrial phosphate carrier protein OS=Saccharomyces cerevisiae (strain ATCC 204508 / S288c) GN=MIR1 PE=1 SV=1//2.52442e-118
B0510_5957	1001.242225	17.09675666	5.8719	1.96E-233	2.37E-231	sp|A1DNL0|CBHB_NEOFI Probable 1,4-beta-D-glucan cellobiohydrolase B OS=Neosartorya fischeri (strain ATCC 1020 / DSM 3700 / FGSC A1164 / NRRL 181) GN=cbhB PE=3 SV=1//0
B0510_5958	42.95919835	13.10600179	1.7127	7.46E-05	0.00020764	-//-
B0510_596	3980.560265	1448.598668	1.4583	4.50E-250	7.01E-248	sp|P02723|ADT_NEUCR ADP,ATP carrier protein OS=Neurospora crassa (strain ATCC 24698 / 74-OR23-1A / CBS 708.71 / DSM 1257 / FGSC 987) GN=acp PE=3 SV=1//0
B0510_5961	1.952690834	14.4664864	-2.8892	0.00088171	0.0020052	-//-
B0510_5967	29.29036251	8.435004612	1.796	0.00071034	0.0016506	-//-
B0510_5979	131.3184586	7.210568459	4.1868	2.65E-29	3.37E-28	sp|Q6CMK7|SLD1_KLULA Delta(8)-fatty-acid desaturase OS=Kluyveromyces lactis (strain ATCC 8585 / CBS 2359 / DSM 70799 / NBRC 1267 / NRRL Y-1140 / WM37) GN=SLD PE=3 SV=1//1.63518e-136
B0510_5989	24.40863542	51.78911434	-1.0853	0.0008703	0.0019818	-//-
B0510_5991	244.574527	102.489841	1.2548	1.29E-13	8.28E-13	-//-
B0510_5996	41.49468022	12.42575948	1.7396	8.23E-05	0.00022815	sp|Q11058|Y1260_MYCTU Uncharacterized protein Rv1260/MT1298 OS=Mycobacterium tuberculosis GN=Rv1260 PE=4 SV=1//1.03691e-69
B0510_6006	245.5508724	106.8887412	1.1999	8.62E-13	5.29E-12	sp|P52893|ALAM_YEAST Probable alanine aminotransferase, mitochondrial OS=Saccharomyces cerevisiae (strain ATCC 204508 / S288c) GN=ALT1 PE=1 SV=1//1.48088e-174
B0510_6007	160.1206484	66.25560074	1.273	1.32E-09	6.51E-09	sp|Q02979|GDE1_YEAST Glycerophosphodiester phosphodiesterase GDE1 OS=Saccharomyces cerevisiae (strain ATCC 204508 / S288c) GN=GDE1 PE=1 SV=1//0
B0510_6024	144.4991217	71.38009279	1.0175	1.93E-06	6.78E-06	sp|Q06178|NMA1_YEAST Nicotinamide-nucleotide adenylyltransferase 1 OS=Saccharomyces cerevisiae (strain ATCC 204508 / S288c) GN=NMA1 PE=1 SV=1//8.9804e-97
B0510_6026	13.66883584	1.904678461	2.8433	0.0020115	0.0041961	sp|O94493|YC7C_SCHPO Uncharacterized esterase/lipase C417.12 OS=Schizosaccharomyces pombe (strain 972 / ATCC 24843) GN=SPCC417.12 PE=2 SV=2//3.15748e-107
B0510_6036	23.92046272	61.67530254	-1.3664	1.60E-05	4.96E-05	-//-
B0510_6037	28.31401709	69.33936587	-1.2922	1.12E-05	3.55E-05	sp|Q01371|WC1_NEUCR White collar 1 protein OS=Neurospora crassa (strain ATCC 24698 / 74-OR23-1A / CBS 708.71 / DSM 1257 / FGSC 987) GN=wc-1 PE=2 SV=2//1.63462e-31
B0510_604	19.03873563	42.0389746	-1.1428	0.0018091	0.0038325	-//-
B0510_6040	13.66883584	1.088387692	3.6506	0.00053516	0.0012796	-//-
B0510_6047	20.99142646	73.64756715	-1.8108	9.96E-09	4.51E-08	sp|P40310|TOK1_YEAST Outward-rectifier potassium channel TOK1 OS=Saccharomyces cerevisiae (strain ATCC 204508 / S288c) GN=TOK1 PE=1 SV=1//3.54616e-08
B0510_6053	61.50976127	20.58866717	1.579	8.21E-06	2.66E-05	sp|Q9MAG3|AB24G_ARATH ABC transporter G family member 24 OS=Arabidopsis thaliana GN=ABCG24 PE=1 SV=2//2.07956e-59
B0510_6060	122.0431771	433.0876024	-1.8273	1.99E-44	3.79E-43	-//-
B0510_6061	197.7099469	1.950027948	6.6637	9.63E-47	1.96E-45	sp|Q00278|NOR1_ASPPA Aflatoxin biosynthesis ketoreductase nor-1 OS=Aspergillus parasiticus GN=nor-1 PE=3 SV=1//2.58109e-47
B0510_6088	31.73122605	0	5.4506	6.85E-09	3.17E-08	sp|Q5ZID0|NMRL1_CHICK NmrA-like family domain-containing protein 1 OS=Gallus gallus GN=NMRAL1 PE=2 SV=1//3.24403e-25
B0510_6092	11.716145	43.67155614	-1.8982	5.34E-06	1.78E-05	-//-
B0510_6095	138.1528765	6.847772561	4.3345	2.67E-31	3.59E-30	sp|Q08280|BSC6_YEAST Bypass of stop codon protein 6 OS=Saccharomyces cerevisiae (strain ATCC 204508 / S288c) GN=BSC6 PE=1 SV=1//4.63674e-22
B0510_6099	82.50118773	8.661752048	3.2517	5.30E-16	3.95E-15	-//-
B0510_6116	2904.139443	93.41994355	4.9582	0	0	-//-
B0510_6117	257.7551901	14.33043794	4.1688	1.02E-55	2.54E-54	sp|Q9Y8H5|FAD12_MORAP Delta(12) fatty acid desaturase OS=Mortierella alpina PE=1 SV=2//6.6085e-106
B0510_6120	122.0431771	664.0525405	-2.4439	7.86E-95	3.72E-93	sp|Q06497|ANT1_YEAST Peroxisomal adenine nucleotide transporter 1 OS=Saccharomyces cerevisiae (strain ATCC 204508 / S288c) GN=ANT1 PE=1 SV=1//2.34297e-24
B0510_6122	331.4692691	138.4973338	1.259	5.24E-18	4.33E-17	sp|P38707|SYNC_YEAST Asparagine--tRNA ligase, cytoplasmic OS=Saccharomyces cerevisiae (strain ATCC 204508 / S288c) GN=DED81 PE=1 SV=1//0
B0510_6123	442.2844739	145.7532517	1.6014	1.21E-33	1.76E-32	sp|Q09702|NRD1_SCHPO Negative regulator of differentiation 1 OS=Schizosaccharomyces pombe (strain 972 / ATCC 24843) GN=nrd1 PE=1 SV=1//1.92694e-37
B0510_6125	35.63660772	88.97569381	-1.3201	4.33E-07	1.65E-06	sp|Q6MYX6|QUTD_ASPFU Probable quinate permease OS=Neosartorya fumigata (strain ATCC MYA-4609 / Af293 / CBS 101355 / FGSC A1100) GN=qutD PE=3 SV=1//0
B0510_6128	51.7463071	119.3598502	-1.2058	4.40E-08	1.88E-07	sp|A1CQ63|MED16_ASPCL Mediator of RNA polymerase II transcription subunit 16 OS=Aspergillus clavatus (strain ATCC 1007 / CBS 513.65 / DSM 816 / NCTC 3887 / NRRL 1) GN=sin4 PE=3 SV=1//3.46111e-98
B0510_6157	118.1377955	289.601825	-1.2936	2.62E-19	2.27E-18	sp|P22143|CYAH_MYRVE Cyanamide hydratase OS=Myrothecium verrucaria GN=CAH PE=1 SV=1//3.83247e-43
B0510_6161	10.25162688	28.9783223	-1.4991	0.0015759	0.0033739	-//-
B0510_6170	147.428158	71.15334536	1.051	7.54E-07	2.80E-06	sp|O74558|MOB2_SCHPO Maintenance of ploidy protein mob2 OS=Schizosaccharomyces pombe (strain 972 / ATCC 24843) GN=mob2 PE=1 SV=1//3.08019e-31
B0510_6174	62.97427939	16.32581538	1.9476	1.47E-07	5.91E-07	sp|O43029|FAP1_SCHPO L-pipecolate oxidase OS=Schizosaccharomyces pombe (strain 972 / ATCC 24843) GN=fap1 PE=1 SV=1//3.23179e-55
B0510_6183	15.62152667	47.70766049	-1.6107	2.02E-05	6.18E-05	sp|O74402|HSP78_SCHPO Heat shock protein 78, mitochondrial OS=Schizosaccharomyces pombe (strain 972 / ATCC 24843) GN=hsp78 PE=2 SV=1//0
B0510_6188	417.3876658	47.70766049	3.1291	1.03E-71	3.39E-70	sp|Q8T675|ABCGJ_DICDI ABC transporter G family member 19 OS=Dictyostelium discoideum GN=abcG19 PE=3 SV=1//0
B0510_6199	41.00650751	178.450232	-2.1216	6.02E-23	6.19E-22	sp|Q00357|TOXA_COCCA Putative HC-toxin efflux carrier TOXA OS=Cochliobolus carbonum GN=TOXA PE=3 SV=1//1.63763e-89
B0510_6201	137.1765311	41.35873229	1.7298	1.01E-12	6.14E-12	sp|O60122|TRPD_SCHPO Anthranilate phosphoribosyltransferase OS=Schizosaccharomyces pombe (strain 972 / ATCC 24843) GN=trp4 PE=2 SV=1//4.20897e-67
B0510_6206	41.49468022	15.01068025	1.4669	0.00053948	0.0012882	sp|Q92254|ERG2_NEUCR C-8 sterol isomerase OS=Neurospora crassa (strain ATCC 24698 / 74-OR23-1A / CBS 708.71 / DSM 1257 / FGSC 987) GN=erg-1 PE=3 SV=2//2.57202e-107
B0510_6208	145.4754671	21.08751153	2.7863	2.10E-23	2.22E-22	sp|P14065|GCY_YEAST Protein GCY OS=Saccharomyces cerevisiae (strain ATCC 204508 / S288c) GN=GCY1 PE=1 SV=1//3.7664e-88
B0510_6215	26.84949897	72.69522792	-1.437	1.19E-06	4.28E-06	-//-
B0510_6216	44.42371647	235.1824404	-2.4044	3.84E-34	5.73E-33	sp|Q10494|YDG7_SCHPO Uncharacterized oxidoreductase C26F1.07 OS=Schizosaccharomyces pombe (strain 972 / ATCC 24843) GN=SPAC26F1.07 PE=2 SV=1//3.52687e-75
B0510_6218	12.69249042	55.19032588	-2.1204	4.18E-08	1.79E-07	sp|Q9C101|YKT8_SCHPO Uncharacterized MFS-type transporter PB1E7.08c OS=Schizosaccharomyces pombe (strain 972 / ATCC 24843) GN=SPAPB1E7.08c PE=1 SV=1//1.08947e-32
B0510_6226	103.4926142	50.97282357	1.0217	5.27E-05	0.00015151	sp|O14110|GCST_SCHPO Probable aminomethyltransferase, mitochondrial OS=Schizosaccharomyces pombe (strain 972 / ATCC 24843) GN=gcv1 PE=2 SV=1//1.36638e-124
B0510_6227	61.50976127	5.169841536	3.5726	3.25E-13	2.03E-12	sp|P38680|MTR_NEUCR N amino acid transport system protein OS=Neurospora crassa (strain ATCC 24698 / 74-OR23-1A / CBS 708.71 / DSM 1257 / FGSC 987) GN=mtr PE=3 SV=2//5.64424e-41
B0510_6229	0	15.69092256	-4.0064	8.24E-05	0.00022815	-//-
B0510_6230	502.329717	2012.746289	-2.0025	2.21E-224	2.51E-222	sp|Q03104|MSC1_YEAST Meiotic sister chromatid recombination protein 1 OS=Saccharomyces cerevisiae (strain ATCC 204508 / S288c) GN=MSC1 PE=1 SV=1//5.8632e-15
B0510_6233	154.7507486	30.79230178	2.3293	1.91E-20	1.77E-19	-//-
B0510_6242	575.0674506	25.57711076	4.4908	8.69E-127	5.26E-125	sp|O14295|PLR1_SCHPO Pyridoxal reductase OS=Schizosaccharomyces pombe (strain 972 / ATCC 24843) GN=plr1 PE=1 SV=1//2.77474e-84
B0510_6248	1575.821503	426.0584319	1.887	5.21E-146	3.78E-144	sp|P83783|SAHH_CANAL Adenosylhomocysteinase OS=Candida albicans (strain SC5314 / ATCC MYA-2876) GN=SAH1 PE=1 SV=2//0
B0510_6264	101.5399234	18.86538666	2.4282	1.36E-14	9.39E-14	sp|Q9UTN0|YII3_SCHPO Uncharacterized transcriptional regulatory protein C139.03 OS=Schizosaccharomyces pombe (strain 972 / ATCC 24843) GN=SPAC139.03 PE=2 SV=1//2.15575e-14
B0510_6268	101.0517507	482.5185434	-2.2555	1.66E-63	4.91E-62	sp|Q12230|LSP1_YEAST Sphingolipid long chain base-responsive protein LSP1 OS=Saccharomyces cerevisiae (strain ATCC 204508 / S288c) GN=LSP1 PE=1 SV=1//7.01645e-44
B0510_6272	103.0044415	265.1584514	-1.3641	4.03E-19	3.47E-18	sp|P53322|TNA1_YEAST High-affinity nicotinic acid transporter OS=Saccharomyces cerevisiae (strain ATCC 204508 / S288c) GN=TNA1 PE=1 SV=1//1.69318e-60
B0510_6274	7578.881299	25812.15715	-1.768	0	0	-//-
B0510_6279	41.00650751	2.72096923	3.9137	7.79E-10	3.94E-09	sp|P49374|HGT1_KLULA High-affinity glucose transporter OS=Kluyveromyces lactis (strain ATCC 8585 / CBS 2359 / DSM 70799 / NBRC 1267 / NRRL Y-1140 / WM37) GN=HGT1 PE=3 SV=1//1.14389e-130
B0510_6283	64.43879752	6.484976664	3.3128	5.10E-13	3.16E-12	sp|Q12612|TRI4_FUSSP Trichodiene oxygenase OS=Fusarium sporotrichioides GN=TRI4 PE=3 SV=1//5.81577e-95
B0510_6289	29.29036251	69.70216177	-1.2508	1.72E-05	5.30E-05	sp|Q551X9|DHKF_DICDI Hybrid signal transduction histidine kinase F OS=Dictyostelium discoideum GN=dhkF PE=3 SV=1//3.34399e-18
B0510_6295	49.30544356	20.08982281	1.2953	0.00064051	0.0015037	sp|Q10097|YAOI_SCHPO Uncharacterized transporter C11D3.18C OS=Schizosaccharomyces pombe (strain 972 / ATCC 24843) GN=SPAC11D3.18c PE=2 SV=1//2.72536e-62
B0510_6297	4.393554376	19.99912384	-2.1865	0.00077334	0.0017757	-//-
B0510_6315	170.860448	64.35092228	1.4088	1.04E-11	5.95E-11	-//-
B0510_6319	14.64518125	37.86682178	-1.3705	0.00070367	0.0016365	sp|Q1EC69|SMO12_ARATH Methylsterol monooxygenase 1-2 OS=Arabidopsis thaliana GN=SMO1-2 PE=2 SV=1//1.10953e-07
B0510_6327	29.29036251	60.72296331	-1.0518	0.00043208	0.0010478	sp|Q07982|GFO_ZYMMO Glucose--fructose oxidoreductase OS=Zymomonas mobilis subsp. mobilis (strain ATCC 31821 / ZM4 / CP4) GN=gfo PE=1 SV=2//2.17751e-07
B0510_634	77.61946065	193.7330092	-1.3196	8.95E-14	5.84E-13	sp|P19571|AMT6_BACS7 Glucan 1,4-alpha-maltohexaosidase OS=Bacillus sp. (strain 707) PE=1 SV=1//5.25239e-145
B0510_6342	64.43879752	331.8221976	-2.3644	1.32E-46	2.66E-45	-//-
B0510_6346	264.589608	120.4028884	1.1359	1.38E-12	8.34E-12	sp|Q9P8I0|PUT2_EMENI Delta-1-pyrroline-5-carboxylate dehydrogenase, mitochondrial OS=Emericella nidulans (strain FGSC A4 / ATCC 38163 / CBS 112.46 / NRRL 194 / M139) GN=prnC PE=3 SV=2//0
B0510_6347	98.61088711	14.33043794	2.7827	2.38E-16	1.82E-15	-//-
B0510_6349	88.84743294	0	6.5437	5.00E-22	4.92E-21	sp|P52578|IFRH_SOLTU Isoflavone reductase homolog OS=Solanum tuberosum PE=2 SV=1//3.00356e-11
B0510_6357	39.54198939	9.11524692	2.117	1.05E-05	3.35E-05	-//-
B0510_637	25.87315355	3.219813588	3.0064	1.23E-05	3.87E-05	-//-
B0510_6372	24.89680813	59.58922613	-1.2591	6.49E-05	0.00018299	sp|O82504|RDR2_ARATH RNA-dependent RNA polymerase 2 OS=Arabidopsis thaliana GN=RDR2 PE=2 SV=1//5.13936e-21
B0510_6374	60.04524314	21.85845281	1.4579	3.44E-05	0.00010202	sp|P53980|YNB1_YEAST Uncharacterized protein YNL011C OS=Saccharomyces cerevisiae (strain ATCC 204508 / S288c) GN=YNL011C PE=1 SV=1//2.18812e-84
B0510_638	1027.603551	489.4116655	1.0702	3.41E-40	6.01E-39	sp|O74238|SNP1_PHANO Protein SnodProt1 OS=Phaeosphaeria nodorum (strain SN15 / ATCC MYA-4574 / FGSC 10173) GN=SNOG_13722 PE=2 SV=1//4.30255e-50
B0510_6384	48.32909814	97.77349432	-1.0166	1.36E-05	4.26E-05	sp|P36096|TUL1_YEAST Transmembrane E3 ubiquitin-protein ligase 1 OS=Saccharomyces cerevisiae (strain ATCC 204508 / S288c) GN=TUL1 PE=1 SV=1//2.16604e-11
B0510_640	256.290672	16.9607082	3.9175	2.29E-53	5.40E-52	sp|A1DNU5|XYNB_NEOFI Probable endo-1,4-beta-xylanase B OS=Neosartorya fischeri (strain ATCC 1020 / DSM 3700 / FGSC A1164 / NRRL 181) GN=xlnB PE=3 SV=1//2.04548e-91
B0510_6414	200.6389832	5.305889998	5.2409	8.62E-48	1.81E-46	-//-
B0510_6415	230.9056911	19.22818256	3.586	2.37E-45	4.60E-44	-//-
B0510_6417	116.6732773	48.3879028	1.2698	2.39E-07	9.42E-07	sp|O74430|TGCE1_SCHPO Probable lipase C1672.09 OS=Schizosaccharomyces pombe (strain 972 / ATCC 24843) GN=SPCC1672.09 PE=1 SV=1//2.22191e-143
B0510_6428	31.24305334	66.11955228	-1.0815	0.00017535	0.00045675	-//-
B0510_6434	37.10112585	11.24667282	1.722	0.0002194	0.00055998	sp|P52498|RSR1_CANAX Ras-related protein RSR1 OS=Candida albicans GN=RSR1 PE=3 SV=1//6.72738e-35
B0510_6450	288.5100707	121.8087225	1.244	1.37E-15	9.97E-15	-//-
B0510_6460	56.62803418	13.7862441	2.0383	2.72E-07	1.07E-06	sp|O42922|YBIH_SCHPO Uncharacterized MFS-type transporter C16A3.17c OS=Schizosaccharomyces pombe (strain 972 / ATCC 24843) GN=SPBC16A3.17c PE=2 SV=1//3.51447e-32
B0510_6466	349.5316593	173.235041	1.0127	1.66E-13	1.06E-12	sp|Q4WVW4|VAC8_ASPFU Vacuolar protein 8 OS=Neosartorya fumigata (strain ATCC MYA-4609 / Af293 / CBS 101355 / FGSC A1100) GN=vac8 PE=3 SV=1//0
B0510_6469	104.4689596	28.88762332	1.8546	6.06E-11	3.28E-10	-//-
B0510_647	14.64518125	36.00749281	-1.2979	0.0014976	0.0032216	-//-
B0510_6470	25.87315355	85.39308433	-1.7227	2.37E-09	1.14E-08	-//-
B0510_6475	42.95919835	18.41189179	1.2223	0.0023857	0.0048923	sp|Q7RZT9|ATM_NEUCR Serine/threonine-protein kinase tel-1 OS=Neurospora crassa (strain ATCC 24698 / 74-OR23-1A / CBS 708.71 / DSM 1257 / FGSC 987) GN=tel-1 PE=3 SV=2//0
B0510_648	13.66883584	67.117241	-2.2958	2.32E-10	1.21E-09	sp|Q9P6J0|YHDC_SCHPO Uncharacterized transporter C1683.12 OS=Schizosaccharomyces pombe (strain 972 / ATCC 24843) GN=SPBC1683.12 PE=2 SV=1//3.60172e-55
B0510_6480	59.06889773	18.91073615	1.6432	6.67E-06	2.19E-05	sp|O00442|RTCA_HUMAN RNA 3&apos;-terminal phosphate cyclase OS=Homo sapiens GN=RTCA PE=1 SV=1//7.84465e-29
B0510_6481	195.2690834	7.210568459	4.7592	2.53E-45	4.91E-44	sp|Q56632|VIBA_VIBCH Vibriobactin-specific 2,3-dihydro-2,3-dihydroxybenzoate dehydrogenase OS=Vibrio cholerae serotype O1 (strain ATCC 39315 / El Tor Inaba N16961) GN=vibA PE=3 SV=1//6.03736e-18
B0510_6502	460.3468641	107.705032	2.0956	1.92E-50	4.30E-49	sp|F2Z699|NDH2_YARLI External alternative NADH-ubiquinone oxidoreductase, mitochondrial OS=Yarrowia lipolytica (strain CLIB 122 / E 150) GN=NDH2 PE=1 SV=1//0
B0510_6507	10.73979959	35.28190101	-1.716	0.00012944	0.0003456	sp|P00798|PENP_PENJA Penicillopepsin OS=Penicillium janthinellum PE=1 SV=2//9.16524e-95
B0510_6510	46.86458001	19.59097845	1.2583	0.0011544	0.002556	sp|O14346|HACD_SCHPO Probable very-long-chain (3R)-3-hydroxyacyl-[acyl-carrier protein] dehydratase OS=Schizosaccharomyces pombe (strain 972 / ATCC 24843) GN=SPBC19C2.15c PE=2 SV=2//9.1186e-38
B0510_6513	112.7678957	24.26197563	2.2166	1.76E-14	1.20E-13	sp|B3GQR3|PELE_ASPNG Probable pectin lyase E OS=Aspergillus niger GN=pelE PE=3 SV=1//1.18075e-168
B0510_6516	12.20431771	52.10656075	-2.0941	1.24E-07	5.06E-07	sp|P38364|PID6_FUSSO Pisatin demethylase OS=Fusarium solani subsp. pisi GN=PDA6-1 PE=3 SV=1//2.58532e-48
B0510_6530	257.7551901	49.20419357	2.3891	5.85E-34	8.66E-33	sp|Q7X2H8|CHOX_ARTGO Choline oxidase OS=Arthrobacter globiformis GN=codA PE=1 SV=1//2.02787e-114
B0510_6531	187.4583201	84.39539561	1.1513	1.60E-09	7.85E-09	sp|Q0TKW0|BETB_ECOL5 Betaine aldehyde dehydrogenase OS=Escherichia coli O6:K15:H31 (strain 536 / UPEC) GN=betB PE=3 SV=1//0
B0510_6533	78.10763336	197.6784145	-1.3396	2.65E-14	1.78E-13	-//-
B0510_6534	177.6948659	73.78361561	1.268	1.90E-10	9.97E-10	sp|Q12333|FRE7_YEAST Ferric/cupric reductase transmembrane component 7 OS=Saccharomyces cerevisiae (strain ATCC 204508 / S288c) GN=FRE7 PE=1 SV=2//6.29979e-25
B0510_6535	157.6797848	43.03666332	1.8734	5.72E-16	4.24E-15	sp|Q4WCX9|YA280_ASPFU Uncharacterized protein AFUA_6G02800 OS=Neosartorya fumigata (strain ATCC MYA-4609 / Af293 / CBS 101355 / FGSC A1100) GN=AFUA_6G02800 PE=1 SV=1//1.93366e-13
B0510_6556	18.06239021	161.9883681	-3.1648	3.94E-31	5.27E-30	sp|P53693|RDS1_SCHPO Protein rds1 OS=Schizosaccharomyces pombe (strain 972 / ATCC 24843) GN=rds1 PE=2 SV=2//1.97382e-10
B0510_6570	20.50325376	56.41476203	-1.4602	1.50E-05	4.69E-05	sp|P32253|RASC_DICDI Ras-like protein rasC OS=Dictyostelium discoideum GN=rasC PE=2 SV=1//6.44853e-29
B0510_6576	87.38291482	15.69092256	2.4774	4.86E-13	3.01E-12	sp|Q80WP8|GADL1_MOUSE Glutamate decarboxylase-like protein 1 OS=Mus musculus GN=Gadl1 PE=2 SV=3//3.54591e-76
B0510_6584	51.7463071	127.159962	-1.2971	2.45E-09	1.18E-08	-//-
B0510_6588	320.2412968	4.398900255	6.1859	1.00E-75	3.49E-74	sp|P38918|ARK73_RAT Aflatoxin B1 aldehyde reductase member 3 OS=Rattus norvegicus GN=Akr7a3 PE=1 SV=2//3.92317e-78
B0510_6597	9.76345417	29.88531204	-1.614	0.00072791	0.0016871	sp|P07921|LACP_KLULA Lactose permease OS=Kluyveromyces lactis (strain ATCC 8585 / CBS 2359 / DSM 70799 / NBRC 1267 / NRRL Y-1140 / WM37) GN=LAC12 PE=3 SV=1//2.79133e-101
B0510_66	679.0482375	2950.392285	-2.1193	0	0	-//-
B0510_6600	15.13335396	36.3702887	-1.265	0.0017401	0.0036922	-//-
B0510_6603	6.834417919	27.07364384	-1.986	0.00022624	0.00057636	sp|Q12120|OMTA_ASPPA Sterigmatocystin 8-O-methyltransferase OS=Aspergillus parasiticus GN=omtA PE=1 SV=1//6.78842e-27
B0510_6607	241.157318	78.90810766	1.6117	2.98E-19	2.58E-18	sp|P04817|CAN1_YEAST Arginine permease OS=Saccharomyces cerevisiae (strain ATCC 204508 / S288c) GN=CAN1 PE=1 SV=2//7.09468e-146
B0510_6608	41.98285293	7.936160253	2.4033	8.64E-07	3.18E-06	sp|P23262|NHG1_PSEPU Salicylate hydroxylase OS=Pseudomonas putida GN=nahG PE=1 SV=4//7.38772e-08
B0510_6609	36.61295314	1.859328974	4.2995	2.26E-09	1.09E-08	-//-
B0510_6610	21.96777188	74.50920741	-1.762	1.50E-08	6.67E-08	sp|Q45604|YYCR_BACSU Uncharacterized zinc-type alcohol dehydrogenase-like protein YycR OS=Bacillus subtilis (strain 168) GN=yycR PE=3 SV=1//1.26024e-88
B0510_6611	69.32052461	227.971872	-1.7175	2.12E-22	2.14E-21	sp|Q03149|WA_EMENI Conidial yellow pigment biosynthesis polyketide synthase OS=Emericella nidulans (strain FGSC A4 / ATCC 38163 / CBS 112.46 / NRRL 194 / M139) GN=wA PE=1 SV=2//0
B0510_6612	6.834417919	24.7154705	-1.8545	0.00074529	0.0017222	-//-
B0510_6613	20.99142646	51.69841536	-1.3003	0.00013904	0.00036828	sp|Q08234|YO075_YEAST Uncharacterized ABC transporter ATP-binding protein/permease YOL075C OS=Saccharomyces cerevisiae (strain ATCC 204508 / S288c) GN=YOL075C PE=1 SV=3//0
B0510_662	280.2111347	72.15103407	1.9574	9.27E-29	1.16E-27	sp|Q9Y8H5|FAD12_MORAP Delta(12) fatty acid desaturase OS=Mortierella alpina PE=1 SV=2//4.46555e-84
B0510_663	12.20431771	37.32262793	-1.6127	0.00016076	0.00042197	sp|P0CE10|Y4102_ARATH Putative uncharacterized protein At4g01020, chloroplastic OS=Arabidopsis thaliana GN=At4g01020 PE=4 SV=1//3.9805e-09
B0510_6635	35.14843501	73.91966407	-1.0725	8.09E-05	0.00022446	sp|O13689|YDYA_SCHPO Uncharacterized protein C11E3.10 OS=Schizosaccharomyces pombe (strain 972 / ATCC 24843) GN=SPAC11E3.10 PE=2 SV=2//2.20304e-21
B0510_6645	146.9399853	12.92460384	3.507	5.45E-29	6.88E-28	-//-
B0510_6646	27.82584438	63.9427769	-1.2004	6.53E-05	0.00018392	sp|P30044|PRDX5_HUMAN Peroxiredoxin-5, mitochondrial OS=Homo sapiens GN=PRDX5 PE=1 SV=4//2.16728e-37
B0510_6647	197.7099469	494.1733616	-1.3216	9.09E-33	1.28E-31	sp|Q01115|FRQ_LEPAU Frequency clock protein OS=Leptosphaeria australiensis GN=FRQ PE=3 SV=1//2.49864e-85
B0510_6651	17.57421751	64.62301921	-1.8786	3.82E-08	1.65E-07	-//-
B0510_6659	331.9574418	84.0779492	1.9812	2.68E-34	4.04E-33	sp|P17573|LIP1_GEOCN Lipase 1 OS=Geotrichum candidum GN=LIP1 PE=1 SV=2//1.99296e-35
B0510_6669	133.7593221	64.16952433	1.0597	2.08E-06	7.27E-06	sp|Q10142|AUR1_SCHPO Inositol phosphorylceramide synthase catalytic subunit aur1 OS=Schizosaccharomyces pombe (strain 972 / ATCC 24843) GN=aur1 PE=1 SV=1//2.70252e-106
B0510_667	139.1292219	57.63919818	1.2713	1.63E-08	7.22E-08	sp|O59833|YCUD_SCHPO Uncharacterized transporter C965.13 OS=Schizosaccharomyces pombe (strain 972 / ATCC 24843) GN=SPCC965.13 PE=2 SV=1//4.50277e-131
B0510_6672	169.3959298	35.19120204	2.2671	1.53E-21	1.46E-20	-//-
B0510_6677	58.09255231	28.43412845	1.0307	0.0022678	0.0046716	-//-
B0510_6686	132.294804	3.764007434	5.1353	5.82E-32	8.00E-31	sp|Q49117|Y182_METEA Uncharacterized oxidoreductase MexAM1_META1p0182 OS=Methylobacterium extorquens (strain ATCC 14718 / DSM 1338 / AM1) GN=MexAM1_META1p0182 PE=3 SV=2//1.39115e-25
B0510_6687	31.24305334	9.11524692	1.7772	0.00052013	0.0012469	-//-
B0510_6690	107.8861686	53.55774434	1.0103	4.35E-05	0.00012737	sp|P36091|DCW1_YEAST Mannan endo-1,6-alpha-mannosidase DCW1 OS=Saccharomyces cerevisiae (strain ATCC 204508 / S288c) GN=DCW1 PE=1 SV=1//2.39583e-145
B0510_6696	44.91188918	145.7986012	-1.6988	1.09E-14	7.56E-14	-//-
B0510_6701	206.008883	1.133737179	7.5055	2.95E-46	5.85E-45	-//-
B0510_6702	55.65168877	14.91998128	1.8992	1.20E-06	4.31E-06	-//-
B0510_6703	15.62152667	53.10424947	-1.7653	1.70E-06	6.02E-06	-//-
B0510_6706	192.3400471	65.62070792	1.5514	7.19E-15	5.05E-14	sp|O94528|CAF5_SCHPO Caffeine resistance protein 5 OS=Schizosaccharomyces pombe (strain 972 / ATCC 24843) GN=caf5 PE=2 SV=1//4.43105e-81
B0510_6708	348.5553139	11.70016769	4.8968	2.97E-80	1.12E-78	sp|P42256|ABNA_ASPNG Arabinan endo-1,5-alpha-L-arabinosidase A OS=Aspergillus niger GN=abnA PE=1 SV=1//2.20941e-123
B0510_6710	21.47959917	47.66231101	-1.1499	0.000845	0.0019281	sp|Q9HYV6|Y3287_PSEAE Putative ankyrin repeat protein PA3287 OS=Pseudomonas aeruginosa (strain ATCC 15692 / PAO1 / 1C / PRS 101 / LMG 12228) GN=PA3287 PE=4 SV=1//7.0329e-27
B0510_6717	66.87966106	32.47023281	1.0424	0.00093947	0.002125	sp|Q4WXH8|DPOE_ASPFU DNA polymerase epsilon catalytic subunit A OS=Neosartorya fumigata (strain ATCC MYA-4609 / Af293 / CBS 101355 / FGSC A1100) GN=pol2 PE=3 SV=1//0
B0510_6730	35.14843501	10.02223666	1.8103	0.00019158	0.00049476	sp|Q7Z9I0|YHA8_SCHPO Uncharacterized MFS-type transporter C409.08 OS=Schizosaccharomyces pombe (strain 972 / ATCC 24843) GN=SPBC409.08 PE=2 SV=1//4.70462e-132
B0510_6735	35.14843501	114.5528046	-1.7045	6.61E-12	3.84E-11	-//-
B0510_6740	14.64518125	1.405834102	3.3809	0.00051293	0.0012313	sp|Q4WDN4|OPSB_ASPFU Probable aspartic-type endopeptidase opsB OS=Neosartorya fumigata (strain ATCC MYA-4609 / Af293 / CBS 101355 / FGSC A1100) GN=opsB PE=3 SV=1//4.89782e-42
B0510_6750	11.716145	39.95289819	-1.7698	3.21E-05	9.60E-05	-//-
B0510_6756	15.13335396	0	6.7975	7.51E-05	0.00020875	sp|O59827|GST2_SCHPO Glutathione S-transferase 2 OS=Schizosaccharomyces pombe (strain 972 / ATCC 24843) GN=gst2 PE=2 SV=1//2.24201e-54
B0510_6757	97.14636899	2.675619743	5.1822	5.90E-24	6.36E-23	-//-
B0510_6761	651.7105658	266.8817319	1.288	4.47E-35	6.92E-34	sp|Q08972|NEW1_YEAST [NU+] prion formation protein 1 OS=Saccharomyces cerevisiae (strain ATCC 204508 / S288c) GN=NEW1 PE=1 SV=1//0
B0510_6762	50.28178897	6.575675638	2.9348	1.72E-09	8.42E-09	-//-
B0510_6768	381.751058	94.46298176	2.0148	4.69E-40	8.25E-39	sp|P79089|IDHP_ASPNG Isocitrate dehydrogenase [NADP], mitochondrial OS=Aspergillus niger GN=icdA PE=2 SV=1//0
B0510_6774	92.75281461	6.484976664	3.8382	4.05E-20	3.68E-19	sp|P87015|ASPG1_SCHPO Probable L-asparaginase 1 OS=Schizosaccharomyces pombe (strain 972 / ATCC 24843) GN=SPAC186.03 PE=2 SV=1//1.13606e-79
B0510_6775	28.31401709	0	5.9643	4.15E-08	1.78E-07	-//-
B0510_6778	459.3705187	16.91535871	4.7633	3.59E-104	1.90E-102	sp|P13860|GUX1_PHACH Exoglucanase 1 OS=Phanerochaete chrysosporium GN=CBH1 PE=2 SV=1//0
B0510_6782	162.5615119	0	7.7201	2.96E-36	4.76E-35	-//-
B0510_6795	21.96777188	56.73220844	-1.3688	3.42E-05	0.0001017	sp|P39932|STL1_YEAST Sugar transporter STL1 OS=Saccharomyces cerevisiae (strain ATCC 204508 / S288c) GN=STL1 PE=1 SV=2//1.82591e-38
B0510_6796	19.03873563	2.857017691	2.7364	0.00035576	0.00087637	-//-
B0510_6797	135.712013	24.0352282	2.4973	1.41E-19	1.24E-18	-//-
B0510_6798	172.8131388	79.90579638	1.1128	1.83E-08	8.08E-08	sp|O42783|TREB_NEUCR Neutral trehalase OS=Neurospora crassa (strain ATCC 24698 / 74-OR23-1A / CBS 708.71 / DSM 1257 / FGSC 987) GN=treB PE=2 SV=2//0
B0510_6799	1487.950415	38.1389187	5.2859	0	0	sp|Q8J232|ACEA_MAGO7 Isocitrate lyase OS=Magnaporthe oryzae (strain 70-15 / ATCC MYA-4617 / FGSC 8958) GN=ICL1 PE=2 SV=1//0
B0510_680	74.20225169	29.25041922	1.343	1.61E-05	4.99E-05	sp|P07046|3SHD_NEUCR 3-dehydroshikimate dehydratase OS=Neurospora crassa (strain ATCC 24698 / 74-OR23-1A / CBS 708.71 / DSM 1257 / FGSC 987) GN=qa-4 PE=4 SV=1//1.78664e-41
B0510_6805	90.31195107	211.1925617	-1.2256	1.70E-13	1.08E-12	sp|Q9P3X9|PPID_NEUCR 41 kDa peptidyl-prolyl cis-trans isomerase OS=Neurospora crassa (strain ATCC 24698 / 74-OR23-1A / CBS 708.71 / DSM 1257 / FGSC 987) GN=cyp-41 PE=1 SV=1//1.81224e-163
B0510_6823	44.91188918	13.96764205	1.685	6.29E-05	0.00017811	sp|P39932|STL1_YEAST Sugar transporter STL1 OS=Saccharomyces cerevisiae (strain ATCC 204508 / S288c) GN=STL1 PE=1 SV=2//4.60209e-83
B0510_683	648.2933569	195.8190856	1.7271	4.41E-54	1.06E-52	sp|Q7S6U4|CVNH_NEUCR Cyanovirin-N homolog OS=Neurospora crassa (strain ATCC 24698 / 74-OR23-1A / CBS 708.71 / DSM 1257 / FGSC 987) GN=NCU05495 PE=1 SV=2//1.65625e-25
B0510_6843	209.4260919	52.69610408	1.9907	2.22E-22	2.24E-21	sp|P37254|PABS_YEAST Aminodeoxychorismate synthase OS=Saccharomyces cerevisiae (strain ATCC 204508 / S288c) GN=ABZ1 PE=1 SV=4//4.51504e-84
B0510_6846	32.21939876	99.31537688	-1.6241	6.17E-10	3.13E-09	-//-
B0510_6848	85.91839669	178.8130279	-1.0574	1.32E-09	6.53E-09	sp|P22394|LIP2_GEOCN Lipase 2 OS=Geotrichum candidum GN=LIP2 PE=1 SV=2//1.0402e-32
B0510_6849	86.89474211	23.40033538	1.8927	1.42E-09	7.00E-09	sp|Q7Z991|YE31_SCHPO Uncharacterized ABC transporter ATP-binding protein C20G4.01 OS=Schizosaccharomyces pombe (strain 972 / ATCC 24843) GN=SPAC20G4.01 PE=4 SV=2//2.35592e-83
B0510_6883	101.5399234	5.396588972	4.2339	3.64E-23	3.78E-22	sp|O74467|SET5_SCHPO SET domain-containing protein 5 OS=Schizosaccharomyces pombe (strain 972 / ATCC 24843) GN=set5 PE=1 SV=1//3.54961e-41
B0510_6886	26.84949897	73.01267433	-1.4433	1.04E-06	3.78E-06	-//-
B0510_6889	39.54198939	79.58834997	-1.0092	9.51E-05	0.00025994	sp|Q5PQM2|KLC4_RAT Kinesin light chain 4 OS=Rattus norvegicus GN=Klc4 PE=2 SV=1//7.31519e-06
B0510_6895	26.84949897	77.50227356	-1.5293	1.59E-07	6.40E-07	sp|P29029|CHIT_YEAST Endochitinase OS=Saccharomyces cerevisiae (strain ATCC 204508 / S288c) GN=CTS1 PE=1 SV=2//9.80363e-41
B0510_6899	13.66883584	34.9644546	-1.355	0.0012426	0.0027224	-//-
B0510_6902	47.84092543	107.7503815	-1.1714	3.60E-07	1.39E-06	sp|P41817|CUP9_YEAST Homeobox protein CUP9 OS=Saccharomyces cerevisiae (strain ATCC 204508 / S288c) GN=CUP9 PE=1 SV=1//2.61509e-16
B0510_6905	29.29036251	5.215191024	2.4896	2.70E-05	8.13E-05	sp|Q12612|TRI4_FUSSP Trichodiene oxygenase OS=Fusarium sporotrichioides GN=TRI4 PE=3 SV=1//3.64074e-73
B0510_6907	9.275281461	32.24348537	-1.7975	0.00016069	0.00042197	-//-
B0510_692	29.29036251	74.191761	-1.3408	3.05E-06	1.04E-05	-//-
B0510_6921	160.1206484	369.9157668	-1.208	4.88E-22	4.81E-21	-//-
B0510_6935	36.61295314	74.23711048	-1.0198	0.0001447	0.00038204	sp|Q23917|PDE2_DICDI 3&apos;,5&apos;-cyclic-nucleotide phosphodiesterase regA OS=Dictyostelium discoideum GN=regA PE=1 SV=1//4.62162e-36
B0510_6943	33.19574418	123.622702	-1.8969	1.96E-14	1.33E-13	-//-
B0510_6952	360.2714589	15.5548741	4.5336	1.72E-80	6.67E-79	sp|D4DEN7|CARP_TRIVH Probable vacuolar protease A OS=Trichophyton verrucosum (strain HKI 0517) GN=PEP2 PE=3 SV=1//1.36822e-14
B0510_6959	82.50118773	38.77381152	1.0893	0.00013494	0.00035888	sp|Q9UU99|YJX4_SCHPO CRAL-TRIO domain-containing protein C23B6.04c OS=Schizosaccharomyces pombe (strain 972 / ATCC 24843) GN=SPCC23B6.04c PE=1 SV=1//1.62018e-102
B0510_6968	255.8024992	20.40726922	3.6479	1.07E-50	2.43E-49	sp|P42254|ABFA_ASPNG Alpha-N-arabinofuranosidase A OS=Aspergillus niger GN=abfA PE=1 SV=1//2.87953e-146
B0510_6969	49.30544356	117.3191233	-1.2506	2.45E-08	1.07E-07	sp|P38279|RTC2_YEAST Protein RTC2 OS=Saccharomyces cerevisiae (strain ATCC 204508 / S288c) GN=RTC2 PE=1 SV=1//3.95212e-46
B0510_6972	12.20431771	0	3.6127	0.0011197	0.0024879	sp|Q9SCU0|SDR2A_ARATH Short-chain dehydrogenase reductase 2a OS=Arabidopsis thaliana GN=SDR2a PE=3 SV=1//1.32151e-17
B0510_6973	38.56564397	4.761696152	3.0178	8.88E-08	3.67E-07	sp|Q99289|HLT_VIBPA Thermolabile hemolysin OS=Vibrio parahaemolyticus serotype O3:K6 (strain RIMD 2210633) GN=VPA0226 PE=1 SV=2//1.72387e-08
B0510_6978	39.54198939	126.0262248	-1.6723	1.17E-12	7.10E-12	sp|O19103|UDB16_RABIT UDP-glucuronosyltransferase 2B16 (Fragment) OS=Oryctolagus cuniculus GN=UGT2B16 PE=2 SV=2//3.39071e-11
B0510_6979	10.73979959	64.39627177	-2.584	3.34E-11	1.85E-10	-//-
B0510_698	546.2652608	241.9848635	1.1747	1.09E-25	1.25E-24	sp|P07142|CY1_NEUCR Cytochrome c1, heme protein, mitochondrial OS=Neurospora crassa (strain ATCC 24698 / 74-OR23-1A / CBS 708.71 / DSM 1257 / FGSC 987) GN=cyt-1 PE=2 SV=1//3.54487e-170
B0510_699	188.4346655	60.36016741	1.6424	8.86E-16	6.50E-15	sp|P14843|AROF_YEAST Phospho-2-dehydro-3-deoxyheptonate aldolase, phenylalanine-inhibited OS=Saccharomyces cerevisiae (strain ATCC 204508 / S288c) GN=ARO3 PE=1 SV=1//3.87266e-172
B0510_7006	51.7463071	4.670997178	3.4697	4.06E-11	2.23E-10	-//-
B0510_7022	204.0561921	36.23424024	2.4935	1.41E-28	1.75E-27	sp|Q09785|GCSP_SCHPO Putative glycine dehydrogenase [decarboxylating], mitochondrial OS=Schizosaccharomyces pombe (strain 972 / ATCC 24843) GN=gcv2 PE=2 SV=2//0
B0510_7023	110.8152048	8.389655125	3.7234	3.01E-23	3.14E-22	sp|P40586|YIW2_YEAST Uncharacterized protein YIR042C OS=Saccharomyces cerevisiae (strain ATCC 204508 / S288c) GN=YIR042C PE=2 SV=1//1.69297e-32
B0510_7030	312.4305334	72.51382997	2.1072	4.92E-35	7.59E-34	sp|Q9P3R1|ERG6_NEUCR Sterol 24-C-methyltransferase erg-4 OS=Neurospora crassa (strain ATCC 24698 / 74-OR23-1A / CBS 708.71 / DSM 1257 / FGSC 987) GN=erg-4 PE=3 SV=1//0
B0510_7033	48.81727085	112.2399807	-1.2011	1.21E-07	4.92E-07	sp|Q3SZ01|SH3Y1_BOVIN SH3 domain-containing YSC84-like protein 1 OS=Bos taurus GN=SH3YL1 PE=2 SV=1//5.98869e-14
B0510_7034	86.89474211	29.83996255	1.542	1.94E-07	7.69E-07	-//-
B0510_7035	42.95919835	3.401211537	3.6588	8.06E-10	4.07E-09	-//-
B0510_7036	27.33767168	136.3205584	-2.318	1.04E-19	9.25E-19	sp|O74526|KJ45_SCHPO Probable serine/threonine-protein kinase C70.05c OS=Schizosaccharomyces pombe (strain 972 / ATCC 24843) GN=SPCC70.05c PE=1 SV=1//1.29045e-46
B0510_7038	64.43879752	254.0024776	-1.9788	1.83E-29	2.33E-28	sp|Q10327|YD72_SCHPO Uncharacterized protein C32A11.02c OS=Schizosaccharomyces pombe (strain 972 / ATCC 24843) GN=SPAC32A11.02c PE=2 SV=1//7.22187e-11
B0510_7045	18.06239021	3.67330846	2.2978	0.0016937	0.0035979	sp|Q9Z4Z5|ASNO_STRCO L-asparagine oxygenase OS=Streptomyces coelicolor (strain ATCC BAA-471 / A3(2) / M145) GN=asnO PE=1 SV=1//5.21908e-06
B0510_7055	53.21082523	9.296644868	2.5169	1.24E-08	5.56E-08	sp|P43549|YFF4_YEAST Uncharacterized membrane protein YFL054C OS=Saccharomyces cerevisiae (strain ATCC 204508 / S288c) GN=YFL054C PE=1 SV=1//1.1233e-62
B0510_7058	2.440863542	14.42113692	-2.5627	0.0017838	0.0037818	sp|P29027|CHI2_RHIOL Chitinase 2 OS=Rhizopus oligosporus GN=CHI2 PE=1 SV=1//1.73513e-07
B0510_7073	97.14636899	30.52020486	1.6704	5.00E-09	2.35E-08	-//-
B0510_7077	783.0290244	8.026859228	6.6081	5.54E-180	5.03E-178	sp|P23550|GUNB_PAELA Endoglucanase B OS=Paenibacillus lautus GN=celB PE=3 SV=1//4.71248e-49
B0510_7078	199.1744651	27.70853666	2.8456	4.13E-32	5.72E-31	sp|A2R2S6|AGALD_ASPNC Probable alpha-galactosidase D OS=Aspergillus niger (strain CBS 513.88 / FGSC A1513) GN=aglD PE=3 SV=2//0
B0510_7079	246.0390451	92.96644868	1.4041	3.95E-16	2.97E-15	sp|Q02906|AMYB_ASPAW Alpha-amylase B OS=Aspergillus awamori GN=amyB PE=3 SV=1//7.3891e-157
B0510_7080	978.7862805	449.3227188	1.1232	1.50E-41	2.74E-40	sp|Q9USK8|AGS1_SCHPO Cell wall alpha-1,3-glucan synthase ags1 OS=Schizosaccharomyces pombe (strain 972 / ATCC 24843) GN=ags1 PE=1 SV=3//3.09243e-136
B0510_7081	582.3900412	101.5828512	2.5193	2.94E-79	1.09E-77	-//-
B0510_7084	159.6324757	65.348611	1.2885	9.56E-10	4.80E-09	-//-
B0510_7107	17.57421751	49.1134946	-1.4827	4.46E-05	0.00013027	-//-
B0510_7116	16.10969938	1.133737179	3.8288	0.00013065	0.00034832	-//-
B0510_7147	383.2155762	172.8722451	1.1484	7.37E-18	6.04E-17	sp|P54781|ERG5_YEAST Cytochrome P450 61 OS=Saccharomyces cerevisiae (strain ATCC 204508 / S288c) GN=ERG5 PE=1 SV=1//0
B0510_7158	41.49468022	98.86188201	-1.2525	2.98E-07	1.16E-06	-//-
B0510_7161	6.34624521	25.21431486	-1.9903	0.00036569	0.00089882	sp|Q12120|OMTA_ASPPA Sterigmatocystin 8-O-methyltransferase OS=Aspergillus parasiticus GN=omtA PE=1 SV=1//2.66901e-32
B0510_7162	27.33767168	113.7818633	-2.0573	1.09E-14	7.56E-14	sp|Q00357|TOXA_COCCA Putative HC-toxin efflux carrier TOXA OS=Cochliobolus carbonum GN=TOXA PE=3 SV=1//1.26787e-54
B0510_7163	15.13335396	59.18108075	-1.9674	5.96E-08	2.51E-07	sp|Q701P2|KO1_GIBIN Ent-kaurene oxidase OS=Gibberella intermedia GN=CYP503A1 PE=1 SV=1//5.16149e-30
B0510_7164	3.905381668	18.3665423	-2.2335	0.0011025	0.0024539	-//-
B0510_7167	44.91188918	0	7.1444	1.44E-11	8.15E-11	sp|Q9Y7K4|YGI2_SCHPO Uncharacterized protein C2A9.02 OS=Schizosaccharomyces pombe (strain 972 / ATCC 24843) GN=SPBC2A9.02 PE=2 SV=1//1.09998e-40
B0510_7170	16.10969938	63.85207792	-1.9868	1.47E-08	6.55E-08	sp|P29029|CHIT_YEAST Endochitinase OS=Saccharomyces cerevisiae (strain ATCC 204508 / S288c) GN=CTS1 PE=1 SV=2//3.2028e-55
B0510_7179	94.70550545	11.97226461	2.9838	7.82E-17	6.10E-16	-//-
B0510_7185	88.35926024	178.1327856	-1.0115	4.93E-09	2.32E-08	sp|A2BGL3|WSCD2_DANRE WSC domain-containing protein 2 OS=Danio rerio GN=wscd2 PE=3 SV=1//5.35097e-14
B0510_7210	1063.728332	24.12592717	5.4624	6.95E-247	1.02E-244	sp|O86013|BPHF_SPHAR 4-hydroxy-2-oxovalerate aldolase OS=Sphingomonas aromaticivorans GN=bphF PE=3 SV=1//3.85001e-19
B0510_7215	548.2179516	1924.133391	-1.8114	6.50E-189	6.44E-187	-//-
B0510_7217	273.8648895	131.4681633	1.0588	1.15E-11	6.58E-11	sp|P33280|ARGI_NEUCR Arginase OS=Neurospora crassa (strain ATCC 24698 / 74-OR23-1A / CBS 708.71 / DSM 1257 / FGSC 987) GN=car-1 PE=1 SV=3//0
B0510_7219	20.50325376	43.71690562	-1.0923	0.0021108	0.004378	sp|Q54RA4|Y3291_DICDI Probable iron/ascorbate oxidoreductase DDB_G0283291 OS=Dictyostelium discoideum GN=DDB_G0283291 PE=3 SV=1//7.64789e-42
B0510_722	652.6869112	289.7378735	1.1716	3.02E-30	3.93E-29	sp|P31865|KPYK_HYPJE Pyruvate kinase OS=Hypocrea jecorina GN=pki1 PE=3 SV=1//0
B0510_7220	21.96777188	65.03116459	-1.5657	1.06E-06	3.82E-06	-//-
B0510_7224	92.75281461	45.30413767	1.0337	0.00011005	0.00029716	sp|Q5RLY7|CDO_AJECG Cysteine dioxygenase OS=Ajellomyces capsulata (strain G186AR / H82 / ATCC MYA-2454 / RMSCC 2432) GN=CDO1 PE=2 SV=2//9.59152e-43
B0510_723	31.73122605	76.54993433	-1.2705	5.18E-06	1.72E-05	-//-
B0510_7239	30.26670793	1.088387692	4.7975	2.54E-08	1.11E-07	sp|Q12177|YL056_YEAST Uncharacterized protein YLL056C OS=Saccharomyces cerevisiae (strain ATCC 204508 / S288c) GN=YLL056C PE=2 SV=1//1.55671e-10
B0510_724	56.62803418	127.9309033	-1.1758	2.68E-08	1.17E-07	-//-
B0510_7243	15.13335396	1.088387692	3.7975	0.00021838	0.00055789	sp|Q75E59|AIM6_ASHGO Altered inheritance of mitochondria protein 6 OS=Ashbya gossypii (strain ATCC 10895 / CBS 109.51 / FGSC 9923 / NRRL Y-1056) GN=AIM6 PE=3 SV=1//1.34269e-23
B0510_7249	168.9077571	73.28477125	1.2047	2.68E-09	1.29E-08	sp|A6SCT6|DBP3_BOTFB ATP-dependent RNA helicase dbp3 OS=Botryotinia fuckeliana (strain B05.10) GN=dbp3 PE=3 SV=1//0
B0510_7261	62.97427939	135.4589182	-1.105	4.78E-08	2.04E-07	-//-
B0510_7266	228.4648276	29.47716666	2.9543	5.85E-38	9.87E-37	sp|Q54N47|BCAT_DICDI Branched-chain-amino-acid aminotransferase OS=Dictyostelium discoideum GN=bcaA PE=3 SV=1//5.28292e-99
B0510_7276	112.7678957	377.7158786	-1.7439	9.71E-37	1.58E-35	-//-
B0510_728	36.12478043	98.99793047	-1.4544	1.08E-08	4.87E-08	-//-
B0510_7280	13.18066313	38.45636511	-1.5448	0.00020064	0.0005167	sp|Q04894|ADH6_YEAST NADP-dependent alcohol dehydrogenase 6 OS=Saccharomyces cerevisiae (strain ATCC 204508 / S288c) GN=ADH6 PE=1 SV=1//3.73221e-57
B0510_7281	67.36783377	169.1989366	-1.3286	2.52E-12	1.50E-11	sp|O74852|YQ92_SCHPO Uncharacterized MFS-type transporter C18.02 OS=Schizosaccharomyces pombe (strain 972 / ATCC 24843) GN=SPCC18.02 PE=2 SV=1//1.32749e-61
B0510_7289	15.62152667	37.86682178	-1.2774	0.0012901	0.0028129	-//-
B0510_7328	62.48610669	27.16434281	1.2018	0.00030399	0.00075775	sp|Q96JX3|SRAC1_HUMAN Protein SERAC1 OS=Homo sapiens GN=SERAC1 PE=1 SV=1//1.70325e-08
B0510_7334	75.66676982	315.8138286	-2.0613	5.00E-38	8.51E-37	sp|P07038|PMA1_NEUCR Plasma membrane ATPase OS=Neurospora crassa (strain ATCC 24698 / 74-OR23-1A / CBS 708.71 / DSM 1257 / FGSC 987) GN=pma-1 PE=1 SV=1//0
B0510_735	95.19367815	287.2436517	-1.5933	2.95E-25	3.31E-24	sp|Q4U3Y2|HXK1_ASPFU Hexokinase-1 OS=Neosartorya fumigata (strain ATCC MYA-4609 / Af293 / CBS 101355 / FGSC A1100) GN=hxkA PE=2 SV=1//6.01524e-131
B0510_736	116.1851046	455.0821037	-1.9697	3.86E-51	8.80E-50	sp|A4FV08|GNPI1_BOVIN Glucosamine-6-phosphate isomerase 1 OS=Bos taurus GN=GNPDA1 PE=2 SV=1//7.2559e-129
B0510_7362	37.58929855	14.05834102	1.4189	0.0013361	0.0029051	-//-
B0510_737	65.41514294	192.0550781	-1.5538	7.21E-17	5.63E-16	sp|Q6P0U0|NAGA_DANRE Putative N-acetylglucosamine-6-phosphate deacetylase OS=Danio rerio GN=amdhd2 PE=2 SV=1//2.05803e-89
B0510_7379	22.45594459	2.902367178	2.9518	5.44E-05	0.00015556	-//-
B0510_7380	18.55056292	58.86363434	-1.6659	1.26E-06	4.51E-06	sp|P80873|GS39_BACSU General stress protein 39 OS=Bacillus subtilis (strain 168) GN=ydaD PE=1 SV=3//9.76609e-78
B0510_7381	19.52690834	234.1394022	-3.5838	1.12E-48	2.40E-47	-//-
B0510_7383	337.3273416	93.28389509	1.8544	6.56E-32	8.98E-31	sp|O74298|LYS2_PENCH L-aminoadipate-semialdehyde dehydrogenase large subunit OS=Penicillium chrysogenum GN=lys2 PE=3 SV=1//0
B0510_739	1199.440345	528.3668749	1.1827	5.40E-55	1.33E-53	sp|O93918|PYC_ASPTE Pyruvate carboxylase OS=Aspergillus terreus GN=pyc PE=2 SV=1//0
B0510_7395	266.5422988	61.99274895	2.1042	4.41E-30	5.69E-29	sp|P69328|AMYG_ASPNG Glucoamylase OS=Aspergillus niger GN=GLAA PE=1 SV=1//2.11599e-177
B0510_7397	35.14843501	82.58141612	-1.2324	3.70E-06	1.25E-05	-//-
B0510_7420	73.22590627	190.6038945	-1.3802	2.16E-14	1.47E-13	-//-
B0510_743	273.8648895	51.69841536	2.4053	2.95E-36	4.76E-35	sp|Q00357|TOXA_COCCA Putative HC-toxin efflux carrier TOXA OS=Cochliobolus carbonum GN=TOXA PE=3 SV=1//2.6634e-104
B0510_7430	8.298936044	24.80616948	-1.5797	0.0024209	0.0049598	sp|Q10058|YAM3_SCHPO Putative oxidoreductase C1F5.03c OS=Schizosaccharomyces pombe (strain 972 / ATCC 24843) GN=SPAC1F5.03c PE=2 SV=1//2.08261e-26
B0510_7434	52.72265252	5.940782818	3.1497	1.73E-10	9.08E-10	-//-
B0510_7438	43.44737106	15.64557307	1.4735	0.00038048	0.00093055	-//-
B0510_7449	183.0647657	370.6413586	-1.0177	2.29E-17	1.83E-16	sp|P01097|ATIF_YEAST ATPase inhibitor, mitochondrial OS=Saccharomyces cerevisiae (strain ATCC 204508 / S288c) GN=INH1 PE=1 SV=2//3.64694e-12
B0510_7455	53.21082523	17.3235041	1.619	2.36E-05	7.18E-05	sp|Q1PF50|EDA2_ARATH Probable serine protease EDA2 OS=Arabidopsis thaliana GN=EDA2 PE=2 SV=2//7.17671e-24
B0510_7458	105.445305	43.12736229	1.2898	6.52E-07	2.44E-06	-//-
B0510_7463	182.0884203	68.61377408	1.4081	2.25E-12	1.34E-11	sp|O14442|CP51_UNCNE Eburicol 14-alpha-demethylase OS=Uncinula necator GN=CYP51 PE=2 SV=2//0
B0510_7475	119.6023136	17.14210615	2.8026	1.23E-19	1.08E-18	sp|O00092|PHYA_ASPFU 3-phytase A OS=Neosartorya fumigata (strain ATCC MYA-4609 / Af293 / CBS 101355 / FGSC A1100) GN=phyA PE=1 SV=1//3.87958e-46
B0510_7476	34.6602623	160.9906794	-2.2156	6.91E-22	6.70E-21	sp|P39721|AIM2_YEAST Protein AIM2 OS=Saccharomyces cerevisiae (strain ATCC 204508 / S288c) GN=AIM2 PE=1 SV=1//4.79508e-29
B0510_7478	64.92697023	23.98987871	1.4364	2.07E-05	6.33E-05	sp|C8VTR6|Y0074_EMENI Putative acyl-coenzyme A synthetase OS=Emericella nidulans (strain FGSC A4 / ATCC 38163 / CBS 112.46 / NRRL 194 / M139) GN=AN10074 PE=3 SV=1//3.48396e-91
B0510_7480	16.59787209	43.35410973	-1.3852	0.00025883	0.00065175	-//-
B0510_7481	14.64518125	39.13660742	-1.4181	0.00041505	0.0010092	sp|Q5RCN6|CP4V2_PONAB Cytochrome P450 4V2 OS=Pongo abelii GN=CYP4V2 PE=2 SV=1//2.21715e-35
B0510_7490	25.38498084	74.50920741	-1.5534	2.04E-07	8.09E-07	sp|O94491|YC7A_SCHPO Uncharacterized transporter C417.10 OS=Schizosaccharomyces pombe (strain 972 / ATCC 24843) GN=SPCC417.10 PE=2 SV=1//9.71638e-79
B0510_7497	132.7829767	36.32493922	1.87	1.18E-13	7.60E-13	sp|O13716|AGN1_SCHPO Glucan endo-1,3-alpha-glucosidase agn1 OS=Schizosaccharomyces pombe (strain 972 / ATCC 24843) GN=agn1 PE=1 SV=2//3.16046e-46
B0510_75	51.7463071	17.18745563	1.5901	3.92E-05	0.00011525	sp|P33282|URIC_EMENI Uricase OS=Emericella nidulans (strain FGSC A4 / ATCC 38163 / CBS 112.46 / NRRL 194 / M139) GN=uaZ PE=3 SV=1//6.78043e-155
B0510_750	13.66883584	75.00805177	-2.4562	3.35E-12	1.99E-11	-//-
B0510_7500	28.31401709	81.85582433	-1.5316	6.96E-08	2.91E-07	-//-
B0510_7515	107.3979959	18.04909589	2.573	2.54E-16	1.93E-15	sp|O74829|YN2F_SCHPO Uncharacterized MFS-type transporter C530.15c OS=Schizosaccharomyces pombe (strain 972 / ATCC 24843) GN=SPBC530.15c PE=1 SV=2//3.88004e-69
B0510_7526	188.9228382	23.94452922	2.98	6.02E-32	8.26E-31	sp|A2PZA5|FUSS_PHOAM Fusicoccadiene synthase OS=Phomopsis amygdali GN=PaFS PE=1 SV=1//4.7687e-13
B0510_7543	67.36783377	21.81310332	1.6269	1.81E-06	6.36E-06	sp|Q9UUE3|YNZ6_SCHPO Putative lysine N-acyltransferase C17G9.06c OS=Schizosaccharomyces pombe (strain 972 / ATCC 24843) GN=SPBC17G9.06c PE=2 SV=1//1.49981e-42
B0510_7544	33.19574418	8.525703586	1.9611	0.0001258	0.00033636	sp|Q8GB17|CAID_PROSL Carnitinyl-CoA dehydratase OS=Proteus sp. (strain LE138) GN=caiD PE=1 SV=3//2.51724e-36
B0510_7545	61.50976127	28.2527305	1.1224	0.00071983	0.0016698	sp|Q4WF53|NRPS4_ASPFU Nonribosomal peptide synthetase 4 OS=Neosartorya fumigata (strain ATCC MYA-4609 / Af293 / CBS 101355 / FGSC A1100) GN=NRPS4 PE=2 SV=1//0
B0510_7546	92.75281461	13.37809871	2.7935	1.58E-15	1.15E-14	sp|Q8T9W4|ABCB3_DICDI ABC transporter B family member 3 OS=Dictyostelium discoideum GN=abcB3 PE=3 SV=1//7.98357e-61
B0510_7552	1170.149982	166.8861128	2.8098	1.82E-177	1.63E-175	sp|Q0CEX9|BTGE_ASPTN Probable beta-glucosidase btgE OS=Aspergillus terreus (strain NIH 2624 / FGSC A1156) GN=btgE PE=3 SV=1//1.46019e-10
B0510_7553	144.4991217	69.29401638	1.0603	8.02E-07	2.96E-06	sp|P47141|RT26_YEAST 37S ribosomal protein S26, mitochondrial OS=Saccharomyces cerevisiae (strain ATCC 204508 / S288c) GN=RSM26 PE=1 SV=1//7.52327e-20
B0510_7562	36.12478043	100.721211	-1.4793	5.32E-09	2.49E-08	sp|P41925|RYL2_YARLI Ras-like GTP-binding protein RYL2 OS=Yarrowia lipolytica (strain CLIB 122 / E 150) GN=RYL2 PE=3 SV=2//1.66372e-53
B0510_7565	192.3400471	524.557518	-1.4474	2.62E-39	4.55E-38	sp|O13621|YNG5_SCHPO Uncharacterized protein C691.05c OS=Schizosaccharomyces pombe (strain 972 / ATCC 24843) GN=pi030 PE=2 SV=1//2.2474e-75
B0510_7567	270.9358532	59.63457562	2.1837	5.49E-32	7.59E-31	sp|P15368|FAS2_PENPA Fatty acid synthase subunit alpha OS=Penicillium patulum GN=FAS2 PE=3 SV=1//0
B0510_7568	435.9382287	110.3353023	1.9822	1.56E-44	2.99E-43	sp|P34229|FAS1_YARLI Fatty acid synthase subunit beta OS=Yarrowia lipolytica (strain CLIB 122 / E 150) GN=FAS1 PE=3 SV=2//0
B0510_7580	4.393554376	25.21431486	-2.5208	4.23E-05	0.00012398	sp|Q9SQ57|PXG_SESIN Peroxygenase OS=Sesamum indicum GN=SOP1 PE=1 SV=1//3.89443e-49
B0510_7582	35.14843501	110.9701951	-1.6586	3.27E-11	1.82E-10	sp|Q5T9A4|ATD3B_HUMAN ATPase family AAA domain-containing protein 3B OS=Homo sapiens GN=ATAD3B PE=1 SV=1//1.18562e-08
B0510_7583	28.31401709	87.88730612	-1.6341	5.10E-09	2.39E-08	-//-
B0510_759	231.8820365	630.2671726	-1.4426	1.15E-46	2.33E-45	-//-
B0510_7596	48.81727085	13.33274923	1.8724	6.72E-06	2.21E-05	sp|Q96WM9|LAC2_BOTFU Laccase-2 OS=Botryotinia fuckeliana GN=lcc2 PE=2 SV=1//6.14778e-165
B0510_7608	60.04524314	153.9615089	-1.3584	1.13E-11	6.47E-11	-//-
B0510_7609	6.834417919	36.86913306	-2.4315	1.21E-06	4.34E-06	sp|C8ZJM1|AQY1_YEAS8 Aquaporin-1 OS=Saccharomyces cerevisiae (strain Lalvin EC1118 / Prise de mousse) GN=AQY1 PE=2 SV=1//5.82869e-28
B0510_7611	46.37640731	120.26684	-1.3748	1.43E-09	7.03E-09	sp|Q9UT46|MOC3_SCHPO Transcriptional regulatory protein moc3 OS=Schizosaccharomyces pombe (strain 972 / ATCC 24843) GN=moc3 PE=1 SV=4//1.24241e-08
B0510_7620	99.09905982	46.43787485	1.0936	2.70E-05	8.13E-05	sp|P28584|TRK2_YEAST Low-affinity potassium transport protein OS=Saccharomyces cerevisiae (strain ATCC 204508 / S288c) GN=TRK2 PE=1 SV=1//8.76449e-79
B0510_7623	121.5550044	45.98437998	1.4024	1.09E-08	4.91E-08	sp|Q55CD9|NDH_DICDI Probable NADH dehydrogenase OS=Dictyostelium discoideum GN=DDB_G0270104 PE=3 SV=2//2.15222e-78
B0510_7638	18.06239021	1.768629999	3.3523	0.00012115	0.00032457	sp|Q8G9F9|INHA_PSEPU Isonitrile hydratase OS=Pseudomonas putida GN=inhA PE=1 SV=1//6.75537e-10
B0510_7643	477.9210816	42.35642101	3.4961	4.23E-90	1.89E-88	sp|P53048|MAL11_YEAST General alpha-glucoside permease OS=Saccharomyces cerevisiae (strain ATCC 204508 / S288c) GN=MAL11 PE=1 SV=1//3.01198e-87
B0510_7645	22.9441173	5.714035382	2.0055	0.0012072	0.0026588	-//-
B0510_7652	139.6173946	26.07595512	2.4207	2.02E-19	1.76E-18	sp|Q10072|YAN6_SCHPO Uncharacterized transporter C3H1.06c OS=Schizosaccharomyces pombe (strain 972 / ATCC 24843) GN=SPAC3H1.06c PE=2 SV=1//5.8096e-56
B0510_7653	951.9367815	71.74288869	3.73	1.36E-186	1.32E-184	sp|B5BP48|YP54_SCHPO Putative alpha-ketoglutarate-dependent sulfonate dioxygenase OS=Schizosaccharomyces pombe (strain 972 / ATCC 24843) GN=SPBC460.04c PE=3 SV=1//7.5246e-26
B0510_766	496.9598172	228.6521143	1.12	8.29E-22	8.00E-21	sp|P48826|G6PD_ASPNG Glucose-6-phosphate 1-dehydrogenase OS=Aspergillus niger GN=gsdA PE=2 SV=1//0
B0510_7666	377.8456764	1007.030712	-1.4142	1.74E-71	5.68E-70	-//-
B0510_767	83.96570586	273.7295045	-1.7049	2.53E-26	2.93E-25	-//-
B0510_7680	165.0023755	35.78074537	2.2052	2.37E-20	2.19E-19	sp|Q8K268|ABCF3_MOUSE ATP-binding cassette sub-family F member 3 OS=Mus musculus GN=Abcf3 PE=1 SV=1//2.23042e-08
B0510_7687	8.787108753	32.01673794	-1.8654	0.00011675	0.00031371	sp|O14227|RDR1_SCHPO RNA-dependent RNA polymerase 1 OS=Schizosaccharomyces pombe (strain 972 / ATCC 24843) GN=rdr1 PE=1 SV=1//3.88087e-155
B0510_7691	81.52484232	38.72846204	1.0738	0.00017832	0.00046339	sp|Q9HDU6|PANE_SCHPO Probable 2-dehydropantoate 2-reductase OS=Schizosaccharomyces pombe (strain 972 / ATCC 24843) GN=SPBPB2B2.09c PE=2 SV=1//5.11807e-23
B0510_7698	19.52690834	61.49390459	-1.655	8.19E-07	3.02E-06	sp|Q10274|MU152_SCHPO Meiotically up-regulated gene 152 protein OS=Schizosaccharomyces pombe (strain 972 / ATCC 24843) GN=mug152 PE=1 SV=1//4.05924e-23
B0510_7706	46.86458001	19.59097845	1.2583	0.0011544	0.002556	sp|O60178|NTA1_SCHPO Protein N-terminal amidase OS=Schizosaccharomyces pombe (strain 972 / ATCC 24843) GN=nta1 PE=2 SV=1//4.21985e-51
B0510_7708	347.5789684	164.7093374	1.0774	8.38E-15	5.86E-14	sp|Q9P4R4|LYS9_MAGO7 Saccharopine dehydrogenase [NADP(+), L-glutamate-forming] OS=Magnaporthe oryzae (strain 70-15 / ATCC MYA-4617 / FGSC 8958) GN=LYS3 PE=1 SV=2//0
B0510_7715	393.9553757	2.857017691	7.1074	3.25E-89	1.44E-87	sp|Q49YW6|Y869_STAS1 Uncharacterized protein SSP0869 OS=Staphylococcus saprophyticus subsp. saprophyticus (strain ATCC 15305 / DSM 20229) GN=SSP0869 PE=3 SV=1//1.55101e-12
B0510_7718	56.62803418	15.23742769	1.8939	1.02E-06	3.69E-06	sp|Q7RZR2|TSC10_NEUCR 3-ketodihydrosphingosine reductase tsc-10 OS=Neurospora crassa (strain ATCC 24698 / 74-OR23-1A / CBS 708.71 / DSM 1257 / FGSC 987) GN=tsc-10 PE=3 SV=2//2.03141e-101
B0510_7727	37.58929855	83.76050279	-1.1559	8.90E-06	2.87E-05	-//-
B0510_7733	37.58929855	89.97338253	-1.2592	9.19E-07	3.35E-06	sp|P25297|PHO84_YEAST Inorganic phosphate transporter PHO84 OS=Saccharomyces cerevisiae (strain ATCC 204508 / S288c) GN=PHO84 PE=1 SV=2//5.32229e-11
B0510_7734	40.0301621	100.9933079	-1.3351	5.67E-08	2.40E-07	-//-
B0510_7739	2.929036251	15.10137922	-2.3662	0.0022193	0.0045787	sp|P53388|DIP5_YEAST Dicarboxylic amino acid permease OS=Saccharomyces cerevisiae (strain ATCC 204508 / S288c) GN=DIP5 PE=1 SV=1//4.53608e-89
B0510_774	15.13335396	57.63919818	-1.9293	1.27E-07	5.15E-07	sp|P19752|HSP30_NEUCR 30 kDa heat shock protein OS=Neurospora crassa (strain ATCC 24698 / 74-OR23-1A / CBS 708.71 / DSM 1257 / FGSC 987) GN=hsp30 PE=3 SV=1//1.23388e-58
B0510_7749	16.59787209	40.95058691	-1.3029	0.00068455	0.0015981	-//-
B0510_7755	12.20431771	35.6900464	-1.5481	0.00033403	0.00082871	-//-
B0510_7756	5.858072502	24.21662614	-2.0475	0.00037824	0.00092549	-//-
B0510_7762	169.3959298	627.7276013	-1.8897	2.37E-66	7.34E-65	sp|B8NRX2|BGLA_ASPFN Probable beta-glucosidase A OS=Aspergillus flavus (strain ATCC 200026 / FGSC A1120 / NRRL 3357 / JCM 12722 / SRRC 167) GN=bglA PE=3 SV=1//0
B0510_7768	25.38498084	6.484976664	1.9688	0.00077311	0.0017757	sp|O59805|YJV7_SCHPO Putative amidase C550.07 OS=Schizosaccharomyces pombe (strain 972 / ATCC 24843) GN=SPCC550.07 PE=2 SV=1//2.34427e-107
B0510_7778	46.37640731	94.00948689	-1.0194	1.91E-05	5.88E-05	-//-
B0510_7796	57.11620689	25.48641178	1.1642	0.00077438	0.0017774	sp|Q04179|URH1_YEAST Uridine nucleosidase OS=Saccharomyces cerevisiae (strain ATCC 204508 / S288c) GN=URH1 PE=1 SV=2//8.04167e-72
B0510_780	474.0156999	71.47079177	2.7295	7.72E-71	2.49E-69	sp|Q7L5Y1|ENOF1_HUMAN Mitochondrial enolase superfamily member 1 OS=Homo sapiens GN=ENOSF1 PE=1 SV=1//3.15316e-162
B0510_7814	132.294804	19.7723764	2.7422	4.33E-21	4.11E-20	sp|Q9UUN9|ALD2_SPOSA Aldehyde reductase 2 OS=Sporobolomyces salmonicolor PE=1 SV=3//3.3371e-89
B0510_7816	30.75488063	65.48465946	-1.0903	0.00017178	0.00044789	-//-
B0510_7829	144.4991217	26.93759537	2.4234	4.54E-20	4.11E-19	-//-
B0510_784	57.11620689	206.3855161	-1.8534	2.00E-22	2.02E-21	sp|A2BGL3|WSCD2_DANRE WSC domain-containing protein 2 OS=Danio rerio GN=wscd2 PE=3 SV=1//1.21706e-15
B0510_7846	9.275281461	36.50633717	-1.9767	1.96E-05	6.02E-05	-//-
B0510_7854	40.5183348	102.1270451	-1.3337	4.89E-08	2.08E-07	-//-
B0510_786	281.1874801	18.68398871	3.9117	2.56E-58	6.77E-57	sp|Q7SDV9|CCPR_NEUCR Cytochrome c peroxidase, mitochondrial OS=Neurospora crassa (strain ATCC 24698 / 74-OR23-1A / CBS 708.71 / DSM 1257 / FGSC 987) GN=ccp-1 PE=3 SV=1//2.56226e-179
B0510_7875	28.31401709	59.22643023	-1.0647	0.00045021	0.0010898	sp|Q02592|HMT1_SCHPO Heavy metal tolerance protein OS=Schizosaccharomyces pombe (strain 972 / ATCC 24843) GN=hmt1 PE=2 SV=3//7.29063e-164
B0510_7878	19.03873563	44.62389537	-1.2289	0.00068722	0.0016037	sp|Q8X1T0|HAG1_SCHPO DeSI-like protein hag1 OS=Schizosaccharomyces pombe (strain 972 / ATCC 24843) GN=hag1 PE=1 SV=1//4.69235e-32
B0510_7886	29.77853522	66.66374613	-1.1626	6.88E-05	0.00019307	sp|Q4WAZ9|NRP14_ASPFU Nonribosomal peptide synthetase 14 OS=Neosartorya fumigata (strain ATCC MYA-4609 / Af293 / CBS 101355 / FGSC A1100) GN=NRPS14 PE=2 SV=2//0
B0510_7904	134.7356675	63.12648613	1.0938	9.80E-07	3.56E-06	-//-
B0510_7914	218.2132007	83.30700792	1.3892	2.94E-14	1.97E-13	sp|P09608|GAL1_KLULA Galactokinase OS=Kluyveromyces lactis (strain ATCC 8585 / CBS 2359 / DSM 70799 / NBRC 1267 / NRRL Y-1140 / WM37) GN=GAL1 PE=2 SV=2//2.59058e-105
B0510_7937	187.4583201	866.7193986	-2.209	6.69E-110	3.64E-108	sp|C6Y4A9|YAEQ_SCHPO Uncharacterized protein C23D3.17 OS=Schizosaccharomyces pombe (strain 972 / ATCC 24843) GN=SPAC23D3.17 PE=2 SV=2//1.21972e-07
B0510_7952	85.43022399	236.9510704	-1.4718	4.64E-19	3.98E-18	-//-
B0510_7956	947.0550545	248.6058886	1.9296	3.02E-91	1.37E-89	sp|P48466|METK_NEUCR S-adenosylmethionine synthase OS=Neurospora crassa (strain ATCC 24698 / 74-OR23-1A / CBS 708.71 / DSM 1257 / FGSC 987) GN=eth-1 PE=2 SV=1//0
B0510_7962	26.84949897	57.32175177	-1.0942	0.00042389	0.0010293	sp|Q9C0V1|AMT1_SCHPO Ammonium transporter 1 OS=Schizosaccharomyces pombe (strain 972 / ATCC 24843) GN=amt1 PE=2 SV=1//0
B0510_7979	784.4935425	2795.024942	-1.833	7.62E-278	1.48E-275	sp|P10870|SNF3_YEAST High-affinity glucose transporter SNF3 OS=Saccharomyces cerevisiae (strain ATCC 204508 / S288c) GN=SNF3 PE=1 SV=3//6.80974e-113
B0510_7984	1169.66181	423.7002586	1.465	2.80E-75	9.61E-74	sp|P34085|CISY_NEUCR Citrate synthase, mitochondrial OS=Neurospora crassa (strain ATCC 24698 / 74-OR23-1A / CBS 708.71 / DSM 1257 / FGSC 987) GN=cit-1 PE=2 SV=2//0
B0510_7985	518.4394164	212.5530463	1.2864	3.46E-28	4.24E-27	sp|Q04013|YHM2_YEAST Mitochondrial DNA replication protein YHM2 OS=Saccharomyces cerevisiae (strain ATCC 204508 / S288c) GN=YHM2 PE=1 SV=1//9.17015e-139
B0510_7987	3.417208959	16.5979123	-2.2801	0.0016917	0.0035951	-//-
B0510_7992	819.1538048	3264.392134	-1.9946	0	0	sp|Q9UW81|NOP1_NEUCR Opsin-1 OS=Neurospora crassa (strain ATCC 24698 / 74-OR23-1A / CBS 708.71 / DSM 1257 / FGSC 987) GN=nop-1 PE=1 SV=1//3.94516e-83
B0510_8002	128.877595	60.63226434	1.0878	1.88E-06	6.63E-06	sp|P38988|GGC1_YEAST Mitochondrial GTP/GDP carrier protein 1 OS=Saccharomyces cerevisiae (strain ATCC 204508 / S288c) GN=GGC1 PE=1 SV=1//3.47931e-151
B0510_8004	621.4438579	235.8173332	1.398	4.92E-38	8.40E-37	sp|O60044|QCR2_NEUCR Cytochrome b-c1 complex subunit 2, mitochondrial OS=Neurospora crassa (strain ATCC 24698 / 74-OR23-1A / CBS 708.71 / DSM 1257 / FGSC 987) GN=qcr-2 PE=2 SV=2//1.89818e-170
B0510_8012	194.7809107	63.17183562	1.6245	5.10E-16	3.81E-15	sp|P80235|CACM_YEAST Putative mitochondrial carnitine O-acetyltransferase OS=Saccharomyces cerevisiae (strain ATCC 204508 / S288c) GN=YAT1 PE=1 SV=2//7.95328e-21
B0510_8015	12.69249042	36.32493922	-1.517	0.00035974	0.0008846	sp|O74852|YQ92_SCHPO Uncharacterized MFS-type transporter C18.02 OS=Schizosaccharomyces pombe (strain 972 / ATCC 24843) GN=SPCC18.02 PE=2 SV=1//1.85637e-59
B0510_8016	11.716145	31.38184512	-1.4214	0.0015423	0.0033072	sp|Q4WVN4|NRPS8_ASPFU Nonribosomal peptide synthetase 8 OS=Neosartorya fumigata (strain ATCC MYA-4609 / Af293 / CBS 101355 / FGSC A1100) GN=NRPS8 PE=3 SV=1//5.71692e-10
B0510_8022	56.13986148	113.3737179	-1.014	2.93E-06	1.01E-05	sp|Q9UT60|YKJ6_SCHPO Uncharacterized oxidoreductase C513.06c OS=Schizosaccharomyces pombe (strain 972 / ATCC 24843) GN=SPAC513.06c PE=2 SV=1//3.29465e-47
B0510_8024	135.712013	38.18426819	1.8295	1.53E-13	9.75E-13	-//-
B0510_8029	199.6626378	89.51988766	1.1573	3.99E-10	2.05E-09	sp|P81449|ATPJ_YEAST ATP synthase subunit e, mitochondrial OS=Saccharomyces cerevisiae (strain ATCC 204508 / S288c) GN=TIM11 PE=1 SV=2//1.58456e-09
B0510_8039	20.01508105	82.85351304	-2.0495	4.73E-11	2.58E-10	-//-
B0510_8042	86.89474211	37.54937537	1.2105	1.83E-05	5.63E-05	sp|P17549|CP53_ASPNG Benzoate 4-monooxygenase OS=Aspergillus niger GN=bphA PE=1 SV=1//0
B0510_8047	24.89680813	3.854706409	2.6913	5.20E-05	0.00014992	sp|D4GWH7|Y2328_HALVD Uncharacterized isochorismatase family protein HVO_2328 OS=Haloferax volcanii (strain ATCC 29605 / DSM 3757 / JCM 8879 / NBRC 14742 / NCIMB 2012 / VKM B-1768 / DS2) GN=HVO_2328 PE=1 SV=1//1.24591e-22
B0510_8048	114.7205865	1.088387692	6.7198	9.01E-28	1.10E-26	sp|O14405|GUN4_HYPJE Endoglucanase-4 OS=Hypocrea jecorina GN=cel61a PE=1 SV=1//3.52621e-86
B0510_8056	270.9358532	1.859328974	7.187	1.25E-61	3.56E-60	sp|P43316|GUN5_HUMIN Endoglucanase-5 OS=Humicola insolens PE=1 SV=1//9.46815e-86
B0510_8063	19.52690834	0	5.4282	5.51E-06	1.83E-05	sp|P39315|QOR2_ECOLI Quinone oxidoreductase 2 OS=Escherichia coli (strain K12) GN=qorB PE=1 SV=1//1.83373e-24
B0510_8064	65.90331565	2.584920768	4.6722	2.87E-16	2.18E-15	sp|O94467|OYEC_SCHPO Putative NADPH dehydrogenase C23G7.10c OS=Schizosaccharomyces pombe (strain 972 / ATCC 24843) GN=SPBC23G7.10c PE=2 SV=1//9.96964e-124
B0510_807	179.6475567	454.4472108	-1.3389	8.12E-31	1.07E-29	sp|O14081|TPSX_SCHPO Putative alpha,alpha-trehalose-phosphate synthase [UDP-forming] 106 kDa subunit OS=Schizosaccharomyces pombe (strain 972 / ATCC 24843) GN=SPAC2E11.16c PE=1 SV=1//0
B0510_8072	56.13986148	0	7.9518	2.62E-13	1.66E-12	sp|Q818X2|BIOC_BACCR Malonyl-CoA O-methyltransferase BioC OS=Bacillus cereus (strain ATCC 14579 / DSM 31) GN=bioC PE=3 SV=1//7.10482e-11
B0510_8076	118.6259682	456.9414326	-1.9456	1.42E-50	3.21E-49	sp|P54006|TOXD_COCCA Protein TOXD OS=Cochliobolus carbonum GN=TOXD PE=3 SV=1//2.83083e-22
B0510_8077	156.7034394	20.40726922	2.9409	1.90E-26	2.23E-25	sp|Q09706|PLD1_SCHPO Phospholipase D1 OS=Schizosaccharomyces pombe (strain 972 / ATCC 24843) GN=pld1 PE=1 SV=1//3.25735e-20
B0510_8081	211.3787828	55.59847126	1.9267	1.19E-21	1.15E-20	sp|P38680|MTR_NEUCR N amino acid transport system protein OS=Neurospora crassa (strain ATCC 24698 / 74-OR23-1A / CBS 708.71 / DSM 1257 / FGSC 987) GN=mtr PE=3 SV=2//6.68891e-63
B0510_8082	9.275281461	34.82840614	-1.9088	4.53E-05	0.00013232	sp|P14749|AGAL_CYATE Alpha-galactosidase OS=Cyamopsis tetragonoloba PE=1 SV=1//1.20504e-87
B0510_8086	31.24305334	8.752451022	1.8358	0.00038245	0.00093494	-//-
B0510_8087	38.56564397	5.260540511	2.874	1.82E-07	7.23E-07	sp|Q9HAC7|CG010_HUMAN CaiB/baiF CoA-transferase family protein C7orf10 OS=Homo sapiens GN=C7orf10 PE=1 SV=2//4.82466e-18
B0510_8096	19.52690834	67.16259049	-1.7822	6.09E-08	2.57E-07	-//-
B0510_8103	356.8542499	177.5885917	1.0068	1.24E-13	8.01E-13	sp|O13801|YE04_SCHPO Uncharacterized RNA-binding protein C17H9.04c OS=Schizosaccharomyces pombe (strain 972 / ATCC 24843) GN=SPAC17H9.04c PE=1 SV=1//3.74341e-17
B0510_8110	54.18717064	20.08982281	1.4315	0.00010494	0.00028463	sp|Q20507|ACBP3_CAEEL Acyl-CoA-binding protein homolog 3 OS=Caenorhabditis elegans GN=acbp-3 PE=2 SV=2//9.80079e-10
B0510_8116	687.3471735	23.71778179	4.857	5.93E-156	4.49E-154	sp|P38364|PID6_FUSSO Pisatin demethylase OS=Fusarium solani subsp. pisi GN=PDA6-1 PE=3 SV=1//5.15894e-108
B0510_8117	35.63660772	212.4169979	-2.5755	2.72E-33	3.90E-32	-//-
B0510_812	38.56564397	81.08488305	-1.0721	3.67E-05	0.00010856	sp|Q9Y7T9|YCJD_SCHPO Uncharacterized J domain-containing protein C63.13 OS=Schizosaccharomyces pombe (strain 972 / ATCC 24843) GN=SPCC63.13 PE=2 SV=1//8.47695e-33
B0510_8127	68.8323519	33.15047512	1.0541	0.00070255	0.0016346	-//-
B0510_8133	60.53341585	29.6585646	1.0293	0.001856	0.0039121	sp|Q9HDU9|YHE6_SCHPO Uncharacterized protein PB2B2.06c OS=Schizosaccharomyces pombe (strain 972 / ATCC 24843) GN=SPBPB2B2.06c PE=2 SV=1//9.90916e-137
B0510_8135	140.59374	19.22818256	2.8702	2.41E-23	2.53E-22	sp|Q5BFM4|Y0656_EMENI Uncharacterized methyltransferase AN0656 OS=Emericella nidulans (strain FGSC A4 / ATCC 38163 / CBS 112.46 / NRRL 194 / M139) GN=AN0656 PE=1 SV=1//1.60896e-37
B0510_8146	11.2279723	65.348611	-2.5411	3.59E-11	1.99E-10	-//-
B0510_8154	46.86458001	18.13979486	1.3693	0.00049796	0.0011958	sp|P32332|OAC1_YEAST Mitochondrial oxaloacetate transport protein OS=Saccharomyces cerevisiae (strain ATCC 204508 / S288c) GN=OAC1 PE=1 SV=1//2.66433e-98
B0510_8158	40.5183348	95.0071756	-1.2295	7.23E-07	2.69E-06	sp|Q04052|ARO80_YEAST Transcriptional activator ARO80 OS=Saccharomyces cerevisiae (strain ATCC 204508 / S288c) GN=ARO80 PE=1 SV=1//1.0486e-14
B0510_8159	356.3660772	89.15709176	1.9989	4.01E-37	6.66E-36	sp|P09201|F16P_YEAST Fructose-1,6-bisphosphatase OS=Saccharomyces cerevisiae (strain ATCC 204508 / S288c) GN=FBP1 PE=1 SV=2//6.2441e-137
B0510_8163	110.3270321	44.1704005	1.3206	2.12E-07	8.40E-07	sp|Q8TG90|RIB3_MAGO7 3,4-dihydroxy-2-butanone 4-phosphate synthase OS=Magnaporthe oryzae (strain 70-15 / ATCC MYA-4617 / FGSC 8958) GN=RIB3 PE=1 SV=1//1.05447e-103
B0510_8170	196.2454288	66.89049356	1.5528	3.69E-15	2.63E-14	sp|Q09925|LCB2_SCHPO Serine palmitoyltransferase 2 OS=Schizosaccharomyces pombe (strain 972 / ATCC 24843) GN=lcb2 PE=2 SV=1//0
B0510_8171	49.30544356	14.60253487	1.7555	1.55E-05	4.84E-05	sp|Q9JMI1|AACS_RAT Acetoacetyl-CoA synthetase OS=Rattus norvegicus GN=Aacs PE=1 SV=1//2.59072e-176
B0510_8174	345.6262776	116.638881	1.5672	7.61E-26	8.78E-25	sp|P36117|ALY1_YEAST Arrestin-related trafficking adapter 6 OS=Saccharomyces cerevisiae (strain ATCC 204508 / S288c) GN=ALY1 PE=1 SV=1//5.70006e-56
B0510_8176	16.10969938	0	4.1507	8.63E-05	0.00023812	-//-
B0510_8195	23.43229001	78.49996228	-1.7442	7.83E-09	3.59E-08	sp|A7F1E9|NNRE_SCLS1 NAD(P)H-hydrate epimerase OS=Sclerotinia sclerotiorum (strain ATCC 18683 / 1980 / Ss-1) GN=SS1G_11419 PE=3 SV=1//7.21294e-52
B0510_8203	860.1603124	71.0172969	3.5984	2.61E-164	2.03E-162	sp|Q9Y758|CP52M_DEBHN Cytochrome P450 52A13 OS=Debaryomyces hansenii GN=CYP52A13 PE=2 SV=1//4.07585e-115
B0510_821	7.810763336	30.92835024	-1.9854	8.12E-05	0.00022522	sp|P49374|HGT1_KLULA High-affinity glucose transporter OS=Kluyveromyces lactis (strain ATCC 8585 / CBS 2359 / DSM 70799 / NBRC 1267 / NRRL Y-1140 / WM37) GN=HGT1 PE=3 SV=1//1.71844e-124
B0510_8234	2379.841954	244.8418812	3.2809	0	0	-//-
B0510_8238	35.14843501	120.6749853	-1.7796	4.08E-13	2.54E-12	sp|P28349|NIT4_NEUCR Nitrogen assimilation transcription factor nit-4 OS=Neurospora crassa (strain ATCC 24698 / 74-OR23-1A / CBS 708.71 / DSM 1257 / FGSC 987) GN=nit-4 PE=4 SV=2//2.49781e-08
B0510_8240	269.9595078	59.90667254	2.172	1.15E-31	1.56E-30	sp|O13982|YEC8_SCHPO Uncharacterized WD repeat-containing protein C25H1.08c OS=Schizosaccharomyces pombe (strain 972 / ATCC 24843) GN=SPAC25H1.08c PE=2 SV=1//2.90645e-31
B0510_8241	279.2347893	58.50083844	2.2549	3.18E-34	4.76E-33	sp|Q84P25|4CLL2_ARATH 4-coumarate--CoA ligase-like 2 OS=Arabidopsis thaliana GN=4CLL2 PE=2 SV=2//8.37084e-84
B0510_8243	631.2073121	119.994743	2.3951	7.76E-81	3.04E-79	sp|A6S6V7|CYNS_BOTFB Cyanate hydratase OS=Botryotinia fuckeliana (strain B05.10) GN=cyn1 PE=3 SV=1//1.68952e-117
B0510_825	179.159384	63.26253459	1.5018	2.41E-13	1.53E-12	sp|Q9C7N5|GDL14_ARATH GDSL esterase/lipase At1g29660 OS=Arabidopsis thaliana GN=At1g29660 PE=2 SV=1//4.84103e-08
B0510_826	355.3897318	26.07595512	3.7686	2.16E-71	6.99E-70	sp|Q9P7F2|CAO1_SCHPO Copper amine oxidase 1 OS=Schizosaccharomyces pombe (strain 972 / ATCC 24843) GN=cao1 PE=1 SV=1//0
B0510_8264	144.9872944	39.68080127	1.8694	9.12E-15	6.36E-14	sp|Q5AU81|AFCA_EMENI Alpha-fucosidase A OS=Emericella nidulans (strain FGSC A4 / ATCC 38163 / CBS 112.46 / NRRL 194 / M139) GN=afcA PE=2 SV=1//0
B0510_8272	61.02158856	12.78855538	2.2545	1.19E-08	5.33E-08	sp|O14088|YER5_SCHPO Uncharacterized oxidoreductase C2F3.05c OS=Schizosaccharomyces pombe (strain 972 / ATCC 24843) GN=SPAC2F3.05c PE=2 SV=1//1.58753e-71
B0510_8275	123.0195225	417.6234273	-1.7633	5.17E-41	9.38E-40	sp|P38148|PPS1_YEAST Dual specificity protein phosphatase PPS1 OS=Saccharomyces cerevisiae (strain ATCC 204508 / S288c) GN=PPS1 PE=1 SV=1//1.73665e-46
B0510_8284	164.0260301	79.04415612	1.0532	1.72E-07	6.88E-07	sp|P15245|PH2M_TRICU Phenol 2-monooxygenase OS=Trichosporon cutaneum PE=1 SV=3//8.05744e-98
B0510_8297	91.28829649	188.3817697	-1.0452	6.86E-10	3.47E-09	-//-
B0510_8300	78.10763336	12.69785641	2.6209	1.65E-12	9.94E-12	sp|Q9USN4|YJA1_SCHPO Uncharacterized transporter C1529.01 OS=Schizosaccharomyces pombe (strain 972 / ATCC 24843) GN=SPCC1529.01 PE=2 SV=2//4.67257e-139
B0510_8306	48.32909814	21.5410064	1.1658	0.0019611	0.004105	-//-
B0510_8308	387.6091305	179.4932702	1.1107	3.95E-17	3.13E-16	sp|Q10451|PPR5_SCHPO Pentatricopeptide repeat-containing protein 5, mitochondrial OS=Schizosaccharomyces pombe (strain 972 / ATCC 24843) GN=ppr5 PE=2 SV=2//1.37246e-65
B0510_8313	675.6310285	253.3222353	1.4153	5.56E-42	1.03E-40	sp|P07056|UCRI_NEUCR Cytochrome b-c1 complex subunit Rieske, mitochondrial OS=Neurospora crassa (strain ATCC 24698 / 74-OR23-1A / CBS 708.71 / DSM 1257 / FGSC 987) GN=NCU06606 PE=3 SV=1//2.40559e-100
B0510_8317	203.5680194	78.4092633	1.3764	3.16E-13	1.98E-12	sp|Q08280|BSC6_YEAST Bypass of stop codon protein 6 OS=Saccharomyces cerevisiae (strain ATCC 204508 / S288c) GN=BSC6 PE=1 SV=1//4.76923e-27
B0510_8328	56.13986148	19.50027948	1.5255	3.33E-05	9.92E-05	sp|Q9Y7X4|YGRG_SCHPO Uncharacterized membrane protein C365.16 OS=Schizosaccharomyces pombe (strain 972 / ATCC 24843) GN=SPBC365.16 PE=2 SV=1//9.32083e-52
B0510_8329	77.13128794	38.54706409	1.0007	0.00060978	0.0014378	sp|P65822|Y2247_MYCBO Putative hydrolase Mb2247c OS=Mycobacterium bovis (strain ATCC BAA-935 / AF2122/97) GN=Mb2247c PE=3 SV=1//3.7925e-19
B0510_8330	51.7463071	15.05602974	1.7811	7.71E-06	2.50E-05	sp|P47173|YJ9J_YEAST Uncharacterized protein YJR142W OS=Saccharomyces cerevisiae (strain ATCC 204508 / S288c) GN=YJR142W PE=1 SV=1//5.04076e-45
B0510_8331	112.7678957	373.2262793	-1.7267	7.26E-36	1.15E-34	sp|Q12324|YVC1_YEAST Calcium channel YVC1 OS=Saccharomyces cerevisiae (strain ATCC 204508 / S288c) GN=YVC1 PE=1 SV=2//1.0149e-14
B0510_8335	13.18066313	42.76456639	-1.698	2.86E-05	8.61E-05	-//-
B0510_8337	123.5076952	10.2489841	3.591	4.54E-25	5.06E-24	-//-
B0510_8342	13.66883584	52.06121126	-1.9293	5.14E-07	1.94E-06	sp|P52556|BLVRB_BOVIN Flavin reductase (NADPH) OS=Bos taurus GN=BLVRB PE=1 SV=2//2.74663e-06
B0510_8349	120.0904863	574.4873034	-2.2582	2.32E-75	7.98E-74	-//-
B0510_835	48.32909814	7.165218972	2.7538	1.14E-08	5.10E-08	sp|Q09710|YA33_SCHPO Uncharacterized protein C18B11.03c OS=Schizosaccharomyces pombe (strain 972 / ATCC 24843) GN=SPAC18B11.03c PE=2 SV=2//2.42697e-10
B0510_8355	0	15.91766999	-4.0271	7.13E-05	0.00019949	-//-
B0510_8362	144.010949	62.80903972	1.1971	4.62E-08	1.97E-07	sp|Q9P7B4|YI13_SCHPO Uncharacterized oxidoreductase C521.03 OS=Schizosaccharomyces pombe (strain 972 / ATCC 24843) GN=SPAC521.03 PE=1 SV=1//3.5632e-98
B0510_8364	1193.0941	565.1906585	1.0779	5.97E-47	1.22E-45	sp|P17505|MDHM_YEAST Malate dehydrogenase, mitochondrial OS=Saccharomyces cerevisiae (strain ATCC 204508 / S288c) GN=MDH1 PE=1 SV=2//2.31283e-131
B0510_8381	312.4305334	995.7840391	-1.6723	6.95E-89	3.05E-87	sp|A7EWL8|THI4_SCLS1 Thiamine thiazole synthase OS=Sclerotinia sclerotiorum (strain ATCC 18683 / 1980 / Ss-1) GN=SS1G_09727 PE=3 SV=1//0
B0510_8384	8.298936044	28.02598307	-1.7558	0.0005321	0.0012739	-//-
B0510_8389	104.4689596	41.13198486	1.3447	3.00E-07	1.17E-06	sp|O14249|CLD1_SCHPO probable cardiolipin-specific deacylase, mitochondrial OS=Schizosaccharomyces pombe (strain 972 / ATCC 24843) GN=SPAC6G10.03c PE=2 SV=1//1.50722e-83
B0510_8413	187.4583201	64.80441715	1.5324	2.76E-14	1.86E-13	sp|Q10258|MTHR1_SCHPO Methylenetetrahydrofolate reductase 1 OS=Schizosaccharomyces pombe (strain 972 / ATCC 24843) GN=met9 PE=1 SV=1//0
B0510_8415	660.0095019	113.19232	2.5437	1.46E-90	6.59E-89	-//-
B0510_8418	109.8388594	44.62389537	1.2995	3.24E-07	1.26E-06	sp|P25351|YCR3_YEAST Uncharacterized membrane protein YCR023C OS=Saccharomyces cerevisiae (strain ATCC 204508 / S288c) GN=YCR023C PE=1 SV=2//4.11267e-55
B0510_8436	67.85600648	22.08520025	1.6194	1.80E-06	6.35E-06	sp|A6SSM3|AT221_BOTFB Autophagy-related protein 22 OS=Botryotinia fuckeliana (strain B05.10) GN=atg22 PE=3 SV=1//0
B0510_8439	365.6413587	913.0665745	-1.3203	5.42E-59	1.45E-57	sp|O95685|PPR3D_HUMAN Protein phosphatase 1 regulatory subunit 3D OS=Homo sapiens GN=PPP1R3D PE=1 SV=1//1.8974e-11
B0510_8446	19.03873563	63.98812639	-1.7489	1.78E-07	7.11E-07	sp|P07921|LACP_KLULA Lactose permease OS=Kluyveromyces lactis (strain ATCC 8585 / CBS 2359 / DSM 70799 / NBRC 1267 / NRRL Y-1140 / WM37) GN=LAC12 PE=3 SV=1//1.33831e-57
B0510_8447	6.834417919	38.59241357	-2.4974	4.66E-07	1.77E-06	-//-
B0510_8448	7.322590627	31.74464101	-2.1161	3.28E-05	9.78E-05	-//-
B0510_8455	154.2625759	383.8834088	-1.3153	1.18E-25	1.35E-24	-//-
B0510_8469	41.00650751	5.079142562	3.0132	3.57E-08	1.54E-07	sp|Q9HGL1|YHLB_SCHPO Uncharacterized protein C800.11 OS=Schizosaccharomyces pombe (strain 972 / ATCC 24843) GN=SPBC800.11 PE=2 SV=1//4.98305e-47
B0510_8474	7.810763336	41.40408178	-2.4062	3.16E-07	1.23E-06	sp|P87061|TEA1_SCHPO Tip elongation aberrant protein 1 OS=Schizosaccharomyces pombe (strain 972 / ATCC 24843) GN=tea1 PE=1 SV=1//1.291e-07
B0510_8478	218.7013734	617.3425687	-1.4971	4.02E-48	8.62E-47	-//-
B0510_8480	28.31401709	6.39427769	2.1467	0.00016792	0.00043886	sp|P34755|PHYB_ASPAW 3-phytase B OS=Aspergillus awamori GN=phyB PE=1 SV=1//4.05771e-39
B0510_8482	41.49468022	3.537259999	3.5522	2.39E-09	1.15E-08	sp|Q4U3U6|QAY_NEUAF Quinate permease OS=Neurospora africana GN=qa-y PE=3 SV=1//0
B0510_8483	206.4970557	91.33386714	1.1769	1.11E-10	5.90E-10	sp|P38680|MTR_NEUCR N amino acid transport system protein OS=Neurospora crassa (strain ATCC 24698 / 74-OR23-1A / CBS 708.71 / DSM 1257 / FGSC 987) GN=mtr PE=3 SV=2//0
B0510_849	381.2628853	1329.601614	-1.8021	2.91E-130	1.78E-128	sp|Q9P7K6|SDO1L_SCHPO SDO1-like protein C21C3.19 OS=Schizosaccharomyces pombe (strain 972 / ATCC 24843) GN=SPBC21C3.19 PE=2 SV=1//4.63689e-10
B0510_8492	1615.363492	8061.687634	-2.3192	0	0	-//-
B0510_8511	39.05381668	79.95114587	-1.0337	6.75E-05	0.00018955	sp|Q70CQ2|UBP34_HUMAN Ubiquitin carboxyl-terminal hydrolase 34 OS=Homo sapiens GN=USP34 PE=1 SV=2//1.2193e-55
B0510_8514	102.5162688	40.36104357	1.3448	3.87E-07	1.49E-06	-//-
B0510_8524	331.4692691	55.23567536	2.5852	3.15E-47	6.52E-46	-//-
B0510_8532	69.80869731	160.763932	-1.2035	2.24E-10	1.17E-09	sp|O94740|CDC37_SCHPO Hsp90 co-chaperone Cdc37 OS=Schizosaccharomyces pombe (strain 972 / ATCC 24843) GN=cdc37 PE=1 SV=1//1.73296e-99
B0510_8534	86.4065694	663.3722982	-2.9406	3.25E-114	1.85E-112	-//-
B0510_8551	2331.512856	493.2663719	2.2408	2.89E-270	5.25E-268	sp|Q7RVS9|PCKA_NEUCR Phosphoenolpyruvate carboxykinase [ATP] OS=Neurospora crassa (strain ATCC 24698 / 74-OR23-1A / CBS 708.71 / DSM 1257 / FGSC 987) GN=pck-1 PE=3 SV=1//0
B0510_8562	45.8882346	16.18976692	1.503	0.00020838	0.00053484	sp|P0C5D9|RIFK_CHAGB Riboflavin kinase OS=Chaetomium globosum (strain ATCC 6205 / CBS 148.51 / DSM 1962 / NBRC 6347 / NRRL 1970) GN=FMN1 PE=3 SV=1//4.97905e-62
B0510_8569	345.1381049	122.7157123	1.4919	4.84E-24	5.24E-23	sp|Q9UUE6|SYKC_SCHPO Lysine--tRNA ligase, cytoplasmic OS=Schizosaccharomyces pombe (strain 972 / ATCC 24843) GN=krs1 PE=2 SV=1//0
B0510_8586	39.54198939	3.67330846	3.4282	9.35E-09	4.25E-08	sp|Q09923|YAKC_SCHPO Aldo-keto reductase yakc [NADP(+)] OS=Schizosaccharomyces pombe (strain 972 / ATCC 24843) GN=yakc PE=1 SV=1//3.28951e-70
B0510_8602	9.76345417	27.57248819	-1.4978	0.0020648	0.0042957	sp|P07921|LACP_KLULA Lactose permease OS=Kluyveromyces lactis (strain ATCC 8585 / CBS 2359 / DSM 70799 / NBRC 1267 / NRRL Y-1140 / WM37) GN=LAC12 PE=3 SV=1//3.23979e-86
B0510_8609	299.2498703	1239.582882	-2.0504	5.04E-143	3.48E-141	-//-
B0510_8612	26.84949897	94.14553535	-1.81	9.28E-11	4.98E-10	sp|Q1E3R8|CHI1_COCIM Endochitinase 1 OS=Coccidioides immitis (strain RS) GN=CTS1 PE=3 SV=1//8.86972e-165
B0510_8617	96.17002357	344.520054	-1.8409	5.01E-36	7.97E-35	sp|Q9UT46|MOC3_SCHPO Transcriptional regulatory protein moc3 OS=Schizosaccharomyces pombe (strain 972 / ATCC 24843) GN=moc3 PE=1 SV=4//9.00627e-07
B0510_8618	10.25162688	43.17271178	-2.0743	1.71E-06	6.05E-06	-//-
B0510_8625	3.417208959	25.57711076	-2.904	9.29E-06	2.98E-05	-//-
B0510_8642	44.42371647	102.2177441	-1.2022	4.32E-07	1.65E-06	-//-
B0510_8644	45.40006189	131.6042117	-1.5354	7.42E-12	4.29E-11	-//-
B0510_8648	40.5183348	93.55599201	-1.2073	1.23E-06	4.41E-06	sp|P87041|GMS1_SCHPO UDP-galactose transporter OS=Schizosaccharomyces pombe (strain 972 / ATCC 24843) GN=gms1 PE=2 SV=3//2.02698e-43
B0510_8649	10.73979959	28.93297281	-1.4297	0.0022636	0.0046647	sp|P51979|HFM1_YEAST ATP-dependent DNA helicase MER3 OS=Saccharomyces cerevisiae (strain ATCC 204508 / S288c) GN=HFM1 PE=1 SV=3//1.98167e-171
B0510_865	116.1851046	15.73627205	2.8843	1.16E-19	1.03E-18	sp|Q07824|TPO1_YEAST Polyamine transporter 1 OS=Saccharomyces cerevisiae (strain ATCC 204508 / S288c) GN=TPO1 PE=1 SV=1//5.04027e-56
B0510_8650	50.28178897	104.5305679	-1.0558	3.63E-06	1.23E-05	sp|Q12674|ATC8_YEAST Probable phospholipid-transporting ATPase DNF3 OS=Saccharomyces cerevisiae (strain ATCC 204508 / S288c) GN=DNF3 PE=1 SV=1//0
B0510_8651	485.7318449	238.9010984	1.0237	1.69E-18	1.41E-17	sp|Q99160|HOY1_YARLI Homeobox protein HOY1 OS=Yarrowia lipolytica (strain CLIB 122 / E 150) GN=HOY1 PE=4 SV=2//2.55896e-13
B0510_866	93.72916003	34.37491127	1.4471	2.67E-07	1.05E-06	sp|Q7SCY7|SYM1_NEUCR Protein sym-1 OS=Neurospora crassa (strain ATCC 24698 / 74-OR23-1A / CBS 708.71 / DSM 1257 / FGSC 987) GN=sym-1 PE=3 SV=2//1.39452e-76
B0510_8666	517.9512437	2183.985952	-2.0761	2.30E-254	3.80E-252	-//-
B0510_8667	121.5550044	33.37722255	1.8647	1.40E-12	8.45E-12	sp|D2XV59|GTPB1_RAT GTP-binding protein 1 OS=Rattus norvegicus GN=Gtpbp1 PE=1 SV=1//1.77427e-164
B0510_8681	32.70757147	5.895433331	2.472	1.00E-05	3.20E-05	sp|Q01109|BAH_STRHY Acetyl-hydrolase OS=Streptomyces hygroscopicus GN=bah PE=3 SV=3//7.41671e-10
B0510_8686	304.6197701	69.97425869	2.1221	1.67E-34	2.54E-33	-//-
B0510_8692	28.31401709	8.933848971	1.6642	0.0016445	0.0035056	sp|P83692|GANA_THIHE Arabinogalactan endo-1,4-beta-galactosidase OS=Thielavia heterothallica PE=1 SV=1//2.60201e-125
B0510_8696	160.6088211	32.1527864	2.3205	4.56E-21	4.31E-20	sp|O74556|YCZ2_SCHPO Putative mannan endo-1,6-alpha-mannosidase C970.02 OS=Schizosaccharomyces pombe (strain 972 / ATCC 24843) GN=SPCC970.02 PE=2 SV=1//1.87341e-98
B0510_8703	349.5316593	101.1293564	1.7892	1.93E-31	2.61E-30	sp|Q8BH59|CMC1_MOUSE Calcium-binding mitochondrial carrier protein Aralar1 OS=Mus musculus GN=Slc25a12 PE=1 SV=1//7.57408e-155
B0510_8705	64.92697023	153.8708099	-1.2448	1.96E-10	1.02E-09	sp|O60056|YG55_SCHPO Uncharacterized transcriptional regulatory protein C56F2.05c OS=Schizosaccharomyces pombe (strain 972 / ATCC 24843) GN=SPBC56F2.05c PE=2 SV=1//2.10728e-11
B0510_8710	86.4065694	20.67936615	2.0629	1.52E-10	8.06E-10	sp|P15380|PUT4_YEAST Proline-specific permease OS=Saccharomyces cerevisiae (strain ATCC 204508 / S288c) GN=PUT4 PE=1 SV=2//1.5692e-90
B0510_8718	27.33767168	2.675619743	3.3529	2.25E-06	7.85E-06	-//-
B0510_8727	25.38498084	52.46935665	-1.0475	0.0011087	0.0024647	sp|O60126|TOP3_SCHPO DNA topoisomerase 3 OS=Schizosaccharomyces pombe (strain 972 / ATCC 24843) GN=top3 PE=1 SV=2//0
B0510_8732	33.19574418	138.5426833	-2.0613	1.36E-17	1.10E-16	sp|Q10097|YAOI_SCHPO Uncharacterized transporter C11D3.18C OS=Schizosaccharomyces pombe (strain 972 / ATCC 24843) GN=SPAC11D3.18c PE=2 SV=1//4.47545e-65
B0510_8740	49.30544356	150.061453	-1.6057	4.52E-14	3.02E-13	sp|Q66KC4|HSDL2_XENTR Hydroxysteroid dehydrogenase-like protein 2 OS=Xenopus tropicalis GN=hsdl2 PE=2 SV=1//9.66489e-41
B0510_8750	18.55056292	47.79835947	-1.3655	0.00014673	0.00038721	-//-
B0510_8755	366.1295314	47.70766049	2.9401	1.74E-59	4.70E-58	sp|Q25BW4|BGL1B_PHACH Beta-glucosidase 1B OS=Phanerochaete chrysosporium GN=BGL1B PE=1 SV=1//0
B0510_877	33.68391689	78.45461279	-1.2198	7.59E-06	2.47E-05	sp|Q12645|PID9_FUSSO Pisatin demethylase OS=Fusarium solani subsp. pisi GN=PDAT9 PE=3 SV=1//1.73739e-49
B0510_8774	103.0044415	32.5155823	1.6635	1.94E-09	9.46E-09	sp|Q08970|MMT2_YEAST Mitochondrial metal transporter 2 OS=Saccharomyces cerevisiae (strain ATCC 204508 / S288c) GN=MMT2 PE=1 SV=2//4.18937e-40
B0510_8785	228.4648276	90.69897432	1.3328	5.39E-14	3.57E-13	sp|P10768|ESTD_HUMAN S-formylglutathione hydrolase OS=Homo sapiens GN=ESD PE=1 SV=2//6.57156e-96
B0510_8789	183.5529384	379.5752075	-1.0482	1.67E-18	1.40E-17	-//-
B0510_8806	508.1877895	251.5536053	1.0145	5.32E-19	4.55E-18	sp|P36619|PMD1_SCHPO Leptomycin B resistance protein pmd1 OS=Schizosaccharomyces pombe (strain 972 / ATCC 24843) GN=pmd1 PE=2 SV=2//0
B0510_8813	39.54198939	5.577986921	2.8256	1.64E-07	6.59E-07	sp|P80402|DBD23_ASPOR 2,3-dihydroxybenzoate decarboxylase OS=Aspergillus oryzae (strain ATCC 42149 / RIB 40) GN=AO090005000447 PE=1 SV=2//1.70727e-38
B0510_8815	6.834417919	48.07045639	-2.8143	2.16E-09	1.05E-08	sp|Q2KTC2|MX_DICLA Interferon-induced GTP-binding protein Mx OS=Dicentrarchus labrax GN=mx PE=2 SV=2//1.15764e-38
B0510_8829	33.68391689	2.766318717	3.606	6.31E-08	2.65E-07	-//-
B0510_8830	86.4065694	17.05140717	2.3413	3.74E-12	2.21E-11	sp|Q8NK92|AORSN_ASPOR Aorsin OS=Aspergillus oryzae (strain ATCC 42149 / RIB 40) GN=aorO PE=1 SV=2//0
B0510_884	230.4175184	470.1381334	-1.0288	6.00E-22	5.84E-21	sp|Q6Q487|CALX_ASPFU Calnexin homolog OS=Neosartorya fumigata (strain ATCC MYA-4609 / Af293 / CBS 101355 / FGSC A1100) GN=AFUA_4G12850 PE=2 SV=2//0
B0510_8842	15.13335396	42.12967357	-1.4771	0.00016264	0.00042589	sp|Q63120|MRP2_RAT Canalicular multispecific organic anion transporter 1 OS=Rattus norvegicus GN=Abcc2 PE=2 SV=1//1.67863e-10
B0510_8844	460.3468641	138.1798874	1.7362	3.39E-39	5.87E-38	sp|P46955|NCA3_YEAST Protein NCA3, mitochondrial OS=Saccharomyces cerevisiae (strain ATCC 204508 / S288c) GN=NCA3 PE=1 SV=1//2.1612e-60
B0510_8854	119.1141409	36.86913306	1.6919	6.30E-11	3.41E-10	sp|Q4PT07|WAXS9_ARATH Probable long-chain-alcohol O-fatty-acyltransferase 9 OS=Arabidopsis thaliana GN=At1g34500 PE=2 SV=1//2.40921e-07
B0510_8855	26.36132626	3.310512563	2.9933	1.06E-05	3.38E-05	sp|Q8BG93|NUD15_MOUSE Probable 8-oxo-dGTP diphosphatase NUDT15 OS=Mus musculus GN=Nudt15 PE=1 SV=1//1.28094e-06
B0510_8862	19.52690834	63.89742741	-1.7103	2.75E-07	1.08E-06	-//-
B0510_8869	1604.623693	801.1893897	1.002	2.90E-55	7.17E-54	sp|Q96TJ5|RLA0_NEUCR 60S acidic ribosomal protein P0 OS=Neurospora crassa (strain ATCC 24698 / 74-OR23-1A / CBS 708.71 / DSM 1257 / FGSC 987) GN=crpp0 PE=2 SV=1//2.95398e-145
B0510_8877	63.4624521	2.176775384	4.8656	6.16E-16	4.55E-15	sp|Q99289|HLT_VIBPA Thermolabile hemolysin OS=Vibrio parahaemolyticus serotype O3:K6 (strain RIMD 2210633) GN=VPA0226 PE=1 SV=2//5.3397e-10
B0510_8878	110.8152048	13.96764205	2.988	1.86E-19	1.62E-18	sp|Q10072|YAN6_SCHPO Uncharacterized transporter C3H1.06c OS=Schizosaccharomyces pombe (strain 972 / ATCC 24843) GN=SPAC3H1.06c PE=2 SV=1//2.58987e-67
B0510_8879	26.84949897	1.859328974	3.852	7.47E-07	2.77E-06	-//-
B0510_8885	264.589608	84.62214304	1.6446	1.44E-21	1.38E-20	sp|Q86IH1|HBX4_DICDI Homeobox protein 4 OS=Dictyostelium discoideum GN=hbx4 PE=3 SV=1//3.68795e-09
B0510_8887	24.89680813	54.19263716	-1.1221	0.00047645	0.0011486	-//-
B0510_8888	27.82584438	94.78042817	-1.7682	1.55E-10	8.19E-10	-//-
B0510_8894	135.712013	280.3958791	-1.0469	4.82E-14	3.20E-13	-//-
B0510_8895	336.8391689	40.13429614	3.0692	3.44E-57	8.89E-56	sp|C0SPB2|YWTG_BACSU Putative metabolite transport protein YwtG OS=Bacillus subtilis (strain 168) GN=ywtG PE=3 SV=1//3.62118e-50
B0510_89	1388.851356	442.2481988	1.651	1.51E-106	8.06E-105	-//-
B0510_891	157.1916121	27.34574076	2.5231	1.12E-22	1.14E-21	sp|P54006|TOXD_COCCA Protein TOXD OS=Cochliobolus carbonum GN=TOXD PE=3 SV=1//2.12786e-108
B0510_892	160.1206484	335.9036514	-1.0689	5.21E-17	4.09E-16	-//-
B0510_8936	114.2324138	296.9484419	-1.3782	1.61E-21	1.54E-20	sp|Q9P896|TCSA_EMENI Two-component system protein A OS=Emericella nidulans (strain FGSC A4 / ATCC 38163 / CBS 112.46 / NRRL 194 / M139) GN=tcsA PE=3 SV=2//8.66897e-59
B0510_8939	182.576593	11.42807076	3.9978	5.14E-39	8.83E-38	sp|Q5BFG8|BGLB_EMENI Beta-glucosidase B OS=Emericella nidulans (strain FGSC A4 / ATCC 38163 / CBS 112.46 / NRRL 194 / M139) GN=bglB PE=1 SV=1//0
B0510_8951	17.0860448	41.26803332	-1.2722	0.00080956	0.0018519	sp|P38829|YHS2_YEAST MIP18 family protein YHR122W OS=Saccharomyces cerevisiae (strain ATCC 204508 / S288c) GN=YHR122W PE=1 SV=1//1.79089e-45
B0510_8972	358.318768	717.247489	-1.0012	2.37E-31	3.18E-30	sp|Q12612|TRI4_FUSSP Trichodiene oxygenase OS=Fusarium sporotrichioides GN=TRI4 PE=3 SV=1//3.46132e-35
B0510_8973	26.84949897	92.51295381	-1.7848	1.98E-10	1.04E-09	-//-
B0510_8975	151.3335396	606.6854393	-2.0032	5.50E-69	1.75E-67	-//-
B0510_8986	196.7336015	92.92109919	1.0822	4.59E-09	2.17E-08	sp|P25351|YCR3_YEAST Uncharacterized membrane protein YCR023C OS=Saccharomyces cerevisiae (strain ATCC 204508 / S288c) GN=YCR023C PE=1 SV=2//1.55464e-58
B0510_8991	100.5635779	44.71459434	1.1693	7.55E-06	2.46E-05	sp|O14343|KLP5_SCHPO Kinesin-like protein 5 OS=Schizosaccharomyces pombe (strain 972 / ATCC 24843) GN=klp5 PE=1 SV=1//9.89041e-165
B0510_8999	11.716145	0	3.7653	0.0011837	0.0026124	-//-
B0510_9009	28.8021898	81.22093151	-1.4957	1.28E-07	5.17E-07	sp|P40375|MAOX_SCHPO NAD-dependent malic enzyme OS=Schizosaccharomyces pombe (strain 972 / ATCC 24843) GN=mae2 PE=1 SV=1//0
B0510_9011	151.8217123	58.41013946	1.3781	2.99E-10	1.54E-09	-//-
B0510_9015	51.7463071	10.79317794	2.2613	1.44E-07	5.79E-07	sp|Q53353|LSDX1_PSEPA Lignostilbene-alpha,beta-dioxygenase isozyme I OS=Pseudomonas paucimobilis PE=1 SV=1//1.54361e-90
B0510_9021	29.77853522	2.675619743	3.4763	5.38E-07	2.03E-06	sp|Q2US83|EGLD_ASPOR Probable endo-beta-1,4-glucanase D OS=Aspergillus oryzae (strain ATCC 42149 / RIB 40) GN=eglD PE=3 SV=1//1.31388e-29
B0510_9024	121.5550044	8.707101535	3.8033	1.04E-25	1.19E-24	sp|P08159|HDNO_ARTOX 6-hydroxy-D-nicotine oxidase OS=Arthrobacter oxidans PE=1 SV=2//5.95262e-10
B0510_903	44.42371647	96.91185406	-1.1253	2.84E-06	9.79E-06	sp|P28351|AGALA_ASPNG Alpha-galactosidase A OS=Aspergillus niger GN=aglA PE=1 SV=1//0
B0510_9030	560.9104421	32.78767922	4.0965	7.69E-118	4.41E-116	sp|O31523|RHGT1_BACSU Rhamnogalacturonan acetylesterase RhgT OS=Bacillus subtilis (strain 168) GN=rhgT PE=1 SV=1//2.26012e-15
B0510_9031	80.06032419	23.53638384	1.7662	3.20E-08	1.39E-07	sp|O23482|OPT3_ARATH Oligopeptide transporter 3 OS=Arabidopsis thaliana GN=OPT3 PE=2 SV=3//9.46687e-73
B0510_9034	22.45594459	51.29026998	-1.1916	0.00037586	0.00092048	sp|O13703|VTA1_SCHPO Vacuolar protein sorting-associated protein vts1 OS=Schizosaccharomyces pombe (strain 972 / ATCC 24843) GN=vts1 PE=2 SV=2//1.5262e-14
B0510_9035	17.57421751	1.950027948	3.1719	0.00021735	0.00055553	sp|O94564|YGD6_SCHPO Zinc-type alcohol dehydrogenase-like protein C1773.06c OS=Schizosaccharomyces pombe (strain 972 / ATCC 24843) GN=SPBC1773.06c PE=2 SV=1//5.75868e-55
B0510_9037	18.06239021	65.12186356	-1.8502	4.61E-08	1.97E-07	sp|P04058|ACES_TORCA Acetylcholinesterase OS=Torpedo californica GN=ache PE=1 SV=2//4.41319e-46
B0510_9050	58.58072502	178.9944258	-1.6114	1.45E-16	1.12E-15	-//-
B0510_9052	4.393554376	25.66780973	-2.5465	3.27E-05	9.77E-05	-//-
B0510_9057	32.21939876	3.809356922	3.0803	7.90E-07	2.92E-06	-//-
B0510_9064	9815.68865	2349.466231	2.0628	0	0	sp|P07038|PMA1_NEUCR Plasma membrane ATPase OS=Neurospora crassa (strain ATCC 24698 / 74-OR23-1A / CBS 708.71 / DSM 1257 / FGSC 987) GN=pma-1 PE=1 SV=1//0
B0510_9079	21.47959917	55.55312177	-1.3709	4.05E-05	0.00011875	sp|P36069|PMU1_YEAST Probable phosphomutase PMU1 OS=Saccharomyces cerevisiae (strain ATCC 204508 / S288c) GN=PMU1 PE=1 SV=1//2.76238e-26
B0510_9083	59.06889773	159.9022917	-1.4367	5.88E-13	3.63E-12	-//-
B0510_909	58.09255231	21.81310332	1.4132	7.03E-05	0.00019664	sp|Q2VEQ7|DDH_HALMT D-2-hydroxyacid dehydrogenase OS=Haloferax mediterranei (strain ATCC 33500 / DSM 1411 / JCM 8866 / NBRC 14739 / NCIMB 2177 / R-4) GN=ddh PE=1 SV=1//5.2946e-34
B0510_9092	599.476086	197.6784145	1.6005	5.90E-45	1.13E-43	sp|P20285|ODP2_NEUCR Dihydrolipoyllysine-residue acetyltransferase component of pyruvate dehydrogenase complex, mitochondrial OS=Neurospora crassa (strain ATCC 24698 / 74-OR23-1A / CBS 708.71 / DSM 1257 / FGSC 987) GN=mrp-3 PE=1 SV=2//0
B0510_9095	19.03873563	41.22268383	-1.1145	0.0024354	0.004983	sp|O34559|URHG2_BACSU Unsaturated rhamnogalacturonyl hydrolase YteR OS=Bacillus subtilis (strain 168) GN=yteR PE=1 SV=1//6.79012e-59
B0510_9096	57.6043796	14.14903999	2.0255	2.42E-07	9.53E-07	sp|Q9P6M1|GST3_SCHPO Glutathione S-transferase 3 OS=Schizosaccharomyces pombe (strain 972 / ATCC 24843) GN=gst3 PE=1 SV=3//8.30449e-10
B0510_9098	20.50325376	45.25878819	-1.1423	0.0012112	0.0026665	sp|Q9F131|3HBH1_PSEAC 3-hydroxybenzoate 6-hydroxylase 1 OS=Pseudomonas alcaligenes GN=xlnD PE=1 SV=1//3.96697e-24
B0510_9107	73.71407898	36.50633717	1.0138	0.00070125	0.0016322	sp|Q09749|ADRL_SCHPO ADIPOR-like receptor SPBC12C2.09c OS=Schizosaccharomyces pombe (strain 972 / ATCC 24843) GN=SPBC12C2.09c PE=2 SV=1//1.53906e-51
B0510_9108	103.4926142	23.53638384	2.1366	7.38E-13	4.53E-12	sp|P40474|QDR2_YEAST Quinidine resistance protein 2 OS=Saccharomyces cerevisiae (strain ATCC 204508 / S288c) GN=QDR2 PE=1 SV=1//1.2589e-74
B0510_9110	396.884412	110.8794961	1.8397	7.62E-37	1.25E-35	sp|P00504|AATC_CHICK Aspartate aminotransferase, cytoplasmic OS=Gallus gallus GN=GOT1 PE=1 SV=3//5.24212e-154
B0510_912	50.76996168	127.0239135	-1.3231	1.46E-09	7.18E-09	sp|Q9P7I1|KHA1_SCHPO K(+)/H(+) antiporter 1 OS=Schizosaccharomyces pombe (strain 972 / ATCC 24843) GN=kha1 PE=2 SV=2//2.94795e-99
B0510_913	16.10969938	97.59209637	-2.5988	2.66E-16	2.02E-15	sp|Q460G9|ALCS_EMENI Protein alcS OS=Emericella nidulans (strain FGSC A4 / ATCC 38163 / CBS 112.46 / NRRL 194 / M139) GN=alcS PE=2 SV=1//3.41971e-08
B0510_9148	9.76345417	34.46561024	-1.8197	8.38E-05	0.00023159	sp|A6RYJ8|SLX1_BOTFB Structure-specific endonuclease subunit slx1 OS=Botryotinia fuckeliana (strain B05.10) GN=slx1 PE=3 SV=2//0
B0510_9149	129.8539405	340.9374445	-1.3926	8.17E-25	8.99E-24	sp|P22394|LIP2_GEOCN Lipase 2 OS=Geotrichum candidum GN=LIP2 PE=1 SV=2//2.86505e-64
B0510_9150	94.70550545	30.42950589	1.638	1.27E-08	5.70E-08	sp|P08159|HDNO_ARTOX 6-hydroxy-D-nicotine oxidase OS=Arthrobacter oxidans PE=1 SV=2//1.10712e-07
B0510_9151	239.2046272	116.7749294	1.0345	5.14E-10	2.62E-09	sp|O13848|I3ACR_SCHPO NAD/NADP-dependent indole-3-acetaldehyde reductase OS=Schizosaccharomyces pombe (strain 972 / ATCC 24843) GN=SPAC19G12.09 PE=1 SV=1//4.32566e-61
B0510_9152	64.43879752	0	7.1507	6.06E-16	4.48E-15	sp|O00061|CP67_UROFA Cytochrome P450 67 (Fragment) OS=Uromyces fabae GN=CYP67 PE=2 SV=1//4.52642e-47
B0510_9153	29.77853522	0	5.359	2.06E-08	9.10E-08	sp|Q8TZM7|DGGGP_PYRFU Digeranylgeranylglyceryl phosphate synthase OS=Pyrococcus furiosus (strain ATCC 43587 / DSM 3638 / JCM 8422 / Vc1) GN=PF1963 PE=3 SV=1//3.7404e-06
B0510_9154	47.84092543	3.083765127	3.9555	2.64E-11	1.47E-10	-//-
B0510_9155	132.294804	0	8.1885	1.29E-28	1.62E-27	-//-
B0510_9158	33.19574418	123.6680515	-1.8974	1.92E-14	1.30E-13	sp|Q8U3Y2|GYAR_PYRFU Glyoxylate reductase OS=Pyrococcus furiosus (strain ATCC 43587 / DSM 3638 / JCM 8422 / Vc1) GN=gyaR PE=3 SV=1//4.65261e-40
B0510_9162	29.29036251	69.06726895	-1.2376	2.18E-05	6.64E-05	sp|Q03217|NRL2_RHORH Aliphatic nitrilase OS=Rhodococcus rhodochrous GN=nitA PE=1 SV=2//5.63692e-43
B0510_9165	63.95062481	31.15509768	1.0375	0.0012759	0.0027865	sp|A1DJS5|XYND_NEOFI Probable exo-1,4-beta-xylosidase xlnD OS=Neosartorya fischeri (strain ATCC 1020 / DSM 3700 / FGSC A1164 / NRRL 181) GN=xlnD PE=3 SV=1//0
B0510_9166	23.92046272	154.7777997	-2.6939	8.07E-26	9.29E-25	sp|O13716|AGN1_SCHPO Glucan endo-1,3-alpha-glucosidase agn1 OS=Schizosaccharomyces pombe (strain 972 / ATCC 24843) GN=agn1 PE=1 SV=2//1.07518e-58
B0510_9177	267.0304715	20.1351723	3.7292	1.07E-53	2.55E-52	sp|Q0ZPV7|CXE1_ACTER Carboxylesterase 1 OS=Actinidia eriantha GN=CXE1 PE=1 SV=1//4.08222e-06
B0510_9185	50.28178897	258.6281253	-2.3628	1.11E-36	1.81E-35	sp|P07921|LACP_KLULA Lactose permease OS=Kluyveromyces lactis (strain ATCC 8585 / CBS 2359 / DSM 70799 / NBRC 1267 / NRRL Y-1140 / WM37) GN=LAC12 PE=3 SV=1//5.99962e-80
B0510_9188	1.952690834	18.86538666	-3.2722	5.91E-05	0.00016787	-//-
B0510_9202	31.24305334	63.39858305	-1.0209	0.00044035	0.0010674	sp|P21449|MDR2_CRIGR Multidrug resistance protein 2 OS=Cricetulus griseus GN=PGY2 PE=2 SV=2//1.36511e-74
B0510_9205	51.25813439	123.2599061	-1.2659	8.05E-09	3.68E-08	-//-
B0510_9206	55.65168877	16.91535871	1.7181	6.22E-06	2.06E-05	sp|Q9US37|YFZ4_SCHPO Uncharacterized transporter C1039.04 OS=Schizosaccharomyces pombe (strain 972 / ATCC 24843) GN=SPAC1039.04 PE=2 SV=1//4.87826e-47
B0510_9210	613.6330946	246.0209679	1.3186	2.36E-34	3.58E-33	-//-
B0510_9222	61.50976127	10.33968307	2.5726	5.64E-10	2.87E-09	-//-
B0510_9225	7.322590627	29.11437076	-1.9913	0.00012781	0.00034141	sp|Q75WD2|DNAJ_ACEP3 Chaperone protein DnaJ OS=Acetobacter pasteurianus (strain NBRC 3283 / LMG 1513 / CCTM 1153) GN=dnaJ PE=3 SV=2//1.30577e-13
B0510_9231	39.54198939	98.09094073	-1.3107	1.30E-07	5.26E-07	-//-
B0510_9232	68.34417919	171.5117604	-1.3274	1.85E-12	1.11E-11	-//-
B0510_9234	18.55056292	0	4.9757	1.15E-05	3.63E-05	sp|P0C957|PLB1_ASPFU Lysophospholipase 1 OS=Neosartorya fumigata (strain ATCC MYA-4609 / Af293 / CBS 101355 / FGSC A1100) GN=plb1 PE=2 SV=1//0
B0510_9240	11.716145	51.65306588	-2.1404	9.58E-08	3.94E-07	sp|O04130|SERA_ARATH D-3-phosphoglycerate dehydrogenase, chloroplastic OS=Arabidopsis thaliana GN=At1g17745 PE=1 SV=2//8.87088e-96
B0510_9250	203.5680194	610.2680487	-1.5839	2.39E-51	5.46E-50	-//-
B0510_9256	163.5378573	52.60540511	1.6363	7.97E-14	5.22E-13	-//-
B0510_9260	130.8302859	52.74145357	1.3107	1.96E-08	8.67E-08	sp|P39692|MET10_YEAST Sulfite reductase [NADPH] flavoprotein component OS=Saccharomyces cerevisiae (strain ATCC 204508 / S288c) GN=MET10 PE=1 SV=2//0
B0510_9261	12.20431771	69.74751125	-2.5148	1.04E-11	5.96E-11	-//-
B0510_9262	50.28178897	156.6371287	-1.6393	5.33E-15	3.77E-14	-//-
B0510_9268	142.0582582	839.6911043	-2.5634	1.12E-125	6.70E-124	-//-
B0510_9277	194.292738	738.108253	-1.9256	1.51E-79	5.68E-78	-//-
B0510_9280	183.5529384	48.70534921	1.914	7.54E-19	6.38E-18	sp|Q7XZP5|APX5_ARATH L-ascorbate peroxidase 5, peroxisomal OS=Arabidopsis thaliana GN=APX5 PE=2 SV=2//7.28784e-08
B0510_9287	46.37640731	15.41882564	1.5887	0.00010004	0.0002727	sp|O74903|YCS3_SCHPO Uncharacterized calcium-binding protein C613.03 OS=Schizosaccharomyces pombe (strain 972 / ATCC 24843) GN=SPCC613.03 PE=2 SV=1//4.4657e-30
B0510_929	832.334468	54.55543306	3.9314	1.84E-169	1.50E-167	sp|Q9P7U2|YI7E_SCHPO Putative aryl-alcohol dehydrogenase C977.14c OS=Schizosaccharomyces pombe (strain 972 / ATCC 24843) GN=SPAC977.14c PE=1 SV=1//1.85396e-99
B0510_9300	16.59787209	0	4.2678	5.90E-05	0.00016787	sp|P38918|ARK73_RAT Aflatoxin B1 aldehyde reductase member 3 OS=Rattus norvegicus GN=Akr7a3 PE=1 SV=2//4.00985e-72
B0510_9305	1075.444477	24.44337358	5.4593	1.46E-249	2.20E-247	sp|B8N7I7|ABFB_ASPFN Probable alpha-N-arabinofuranosidase B OS=Aspergillus flavus (strain ATCC 200026 / FGSC A1120 / NRRL 3357 / JCM 12722 / SRRC 167) GN=abfB PE=3 SV=1//0
B0510_9310	1191.629581	141.6264484	3.0728	1.00E-197	1.05E-195	sp|Q8NK50|DCXR_HYPJE L-xylulose reductase OS=Hypocrea jecorina GN=lxr1 PE=2 SV=1//1.89981e-46
B0510_9313	102.5162688	37.32262793	1.4577	6.22E-08	2.61E-07	sp|Q9M0Z6|MSRB3_ARATH Peptide methionine sulfoxide reductase B3 OS=Arabidopsis thaliana GN=MSRB3 PE=2 SV=2//7.57491e-58
B0510_9324	23.92046272	80.35929125	-1.7482	4.95E-09	2.33E-08	-//-
B0510_9325	118.1377955	364.5191778	-1.6255	1.92E-32	2.67E-31	sp|P0C582|M2OM_NEUCR Putative mitochondrial 2-oxoglutarate/malate carrier protein OS=Neurospora crassa (strain ATCC 24698 / 74-OR23-1A / CBS 708.71 / DSM 1257 / FGSC 987) GN=NCU04792 PE=3 SV=1//3.51979e-155
B0510_9330	20.99142646	64.48697074	-1.6192	6.54E-07	2.45E-06	-//-
B0510_9333	12.69249042	40.54244152	-1.6755	5.41E-05	0.00015492	-//-
B0510_9334	168.9077571	27.39109025	2.6245	2.69E-25	3.03E-24	sp|Q9Y7G8|CUTI_PYRBR Cutinase OS=Pyrenopeziza brassicae PE=3 SV=1//7.88302e-57
B0510_9338	614.1212673	119.4505492	2.3621	2.09E-77	7.53E-76	sp|B0BK71|MSP1_MARSO Dye-decolorizing peroxidase msp1 OS=Marasmius scorodonius GN=msp1 PE=1 SV=1//1.1685e-65
B0510_9339	355.3897318	55.87056818	2.6692	2.64E-52	6.10E-51	sp|I1S2N3|GAOA_GIBZE Galactose oxidase OS=Gibberella zeae (strain PH-1 / ATCC MYA-4620 / FGSC 9075 / NRRL 31084) GN=GAOA PE=3 SV=1//0
B0510_9343	25.38498084	6.212879741	2.0306	0.00059512	0.0014069	sp|Q10072|YAN6_SCHPO Uncharacterized transporter C3H1.06c OS=Schizosaccharomyces pombe (strain 972 / ATCC 24843) GN=SPAC3H1.06c PE=2 SV=1//2.82601e-56
B0510_9344	351.9725228	143.2136805	1.2973	6.62E-20	5.92E-19	sp|Q9P5L0|CYB5_NEUCR Probable cytochrome b5 OS=Neurospora crassa (strain ATCC 24698 / 74-OR23-1A / CBS 708.71 / DSM 1257 / FGSC 987) GN=B23L21.190 PE=3 SV=2//9.91204e-52
B0510_9352	324.6348511	149.7440066	1.1163	1.04E-14	7.27E-14	sp|P78712|ARP3_NEUCR Actin-related protein 3 OS=Neurospora crassa (strain ATCC 24698 / 74-OR23-1A / CBS 708.71 / DSM 1257 / FGSC 987) GN=arp-3 PE=2 SV=2//0
B0510_9358	278.2584438	32.65163076	3.0912	7.14E-48	1.50E-46	-//-
B0510_9361	398.8371028	187.6108284	1.0881	5.05E-17	3.98E-16	-//-
B0510_9368	92.75281461	15.28277717	2.6015	1.82E-14	1.24E-13	sp|O94467|OYEC_SCHPO Putative NADPH dehydrogenase C23G7.10c OS=Schizosaccharomyces pombe (strain 972 / ATCC 24843) GN=SPBC23G7.10c PE=2 SV=1//3.70437e-119
B0510_9374	17.57421751	65.57535844	-1.8997	2.41E-08	1.06E-07	-//-
B0510_9378	36.12478043	86.30007407	-1.2564	1.59E-06	5.65E-06	sp|Q00808|HETE1_PODAS Vegetative incompatibility protein HET-E-1 OS=Podospora anserina GN=HET-E1 PE=4 SV=1//1.27953e-25
B0510_9379	43.93554376	15.60022358	1.4938	0.00030437	0.00075802	-//-
B0510_9382	117.16145	238.9010984	-1.0279	6.93E-12	4.02E-11	sp|Q12000|TMA46_YEAST Translation machinery-associated protein 46 OS=Saccharomyces cerevisiae (strain ATCC 204508 / S288c) GN=TMA46 PE=1 SV=2//9.53795e-72
B0510_9383	82.98936044	28.9783223	1.518	5.01E-07	1.90E-06	sp|Q06686|CTR3_YEAST Copper transport protein CTR3 OS=Saccharomyces cerevisiae (strain ATCC 204508 / S288c) GN=CTR3 PE=1 SV=1//6.49115e-08
B0510_9384	28.31401709	3.03841564	3.2201	2.28E-06	7.94E-06	sp|Q92258|GRISA_PODAS Protein GRISEA OS=Podospora anserina GN=grisea PE=3 SV=1//3.37033e-12
B0510_939	32.70757147	4.126803332	2.9865	9.59E-07	3.49E-06	-//-
B0510_9395	101.0517507	42.62851793	1.2452	2.23E-06	7.78E-06	-//-
B0510_9398	27.82584438	0	5.1737	6.63E-08	2.77E-07	-//-
B0510_9399	17.0860448	42.08432409	-1.3005	0.00058673	0.0013918	-//-
B0510_9403	176.7185205	76.32318689	1.2113	9.70E-10	4.87E-09	sp|Q42598|THRC_SCHPO Threonine synthase OS=Schizosaccharomyces pombe (strain 972 / ATCC 24843) GN=thrc PE=1 SV=1//0
B0510_9430	5.858072502	21.13286102	-1.851	0.0018426	0.0038883	-//-
B0510_9446	101.0517507	320.8476217	-1.6668	1.06E-29	1.36E-28	-//-
B0510_9447	49.79361627	242.2116109	-2.2822	3.53E-33	5.04E-32	sp|Q8R151|ZNFX1_MOUSE NFX1-type zinc finger-containing protein 1 OS=Mus musculus GN=Znfx1 PE=2 SV=3//3.24992e-21
B0510_9452	19.03873563	42.4017705	-1.1552	0.0015831	0.0033827	sp|Q9UKM7|MA1B1_HUMAN Endoplasmic reticulum mannosyl-oligosaccharide 1,2-alpha-mannosidase OS=Homo sapiens GN=MAN1B1 PE=1 SV=2//3.17691e-57
B0510_9453	157.6797848	358.9865404	-1.1869	6.45E-21	6.05E-20	-//-
B0510_9460	147.9163307	69.56611331	1.0883	3.27E-07	1.27E-06	sp|Q9USJ9|MNP1_SCHPO 54S ribosomal protein L12, mitochondrial OS=Schizosaccharomyces pombe (strain 972 / ATCC 24843) GN=mnp1 PE=2 SV=2//1.14966e-29
B0510_9461	121.5550044	52.78680306	1.2034	4.58E-07	1.74E-06	sp|Q12019|MDN1_YEAST Midasin OS=Saccharomyces cerevisiae (strain ATCC 204508 / S288c) GN=MDN1 PE=1 SV=1//1.29014e-61
B0510_9473	280.6993074	128.7471941	1.1245	4.61E-13	2.86E-12	sp|A4R935|NCB5R_MAGO7 NADH-cytochrome b5 reductase 1 OS=Magnaporthe oryzae (strain 70-15 / ATCC MYA-4617 / FGSC 8958) GN=CBR1 PE=3 SV=1//1.25571e-173
B0510_9478	76.15494252	22.17589922	1.7799	5.83E-08	2.46E-07	sp|Q5B1Z0|CCPR2_EMENI Putative heme-binding peroxidase OS=Emericella nidulans (strain FGSC A4 / ATCC 38163 / CBS 112.46 / NRRL 194 / M139) GN=AN5440 PE=3 SV=1//3.00923e-160
B0510_9491	218.7013734	745.8176659	-1.7699	3.43E-72	1.15E-70	sp|Q9URX1|YLX5_SCHPO UNC93-like protein C922.05c OS=Schizosaccharomyces pombe (strain 972 / ATCC 24843) GN=SPAC922.05c PE=2 SV=1//4.46299e-120
B0510_9497	305.5961155	1358.443888	-2.1523	5.64E-166	4.45E-164	-//-
B0510_9501	45.40006189	5.577986921	3.0249	6.26E-09	2.91E-08	sp|Q01578|GNL_ZYMMO Gluconolactonase OS=Zymomonas mobilis subsp. mobilis (strain ATCC 31821 / ZM4 / CP4) GN=gnl PE=1 SV=2//1.18276e-11
B0510_951	43.93554376	139.1775761	-1.6635	9.76E-14	6.35E-13	sp|Q10449|MU157_SCHPO Meiotically up-regulated gene 157 protein OS=Schizosaccharomyces pombe (strain 972 / ATCC 24843) GN=mug157 PE=1 SV=1//1.4028e-135
B0510_9517	196.7336015	52.51470613	1.9054	5.65E-20	5.10E-19	sp|Q9X248|FABG_THEMA 3-oxoacyl-[acyl-carrier-protein] reductase FabG OS=Thermotoga maritima (strain ATCC 43589 / MSB8 / DSM 3109 / JCM 10099) GN=fabG PE=3 SV=1//1.40436e-40
B0510_9524	112.7678957	365.3354686	-1.6959	2.42E-34	3.67E-33	-//-
B0510_9528	123.5076952	10.02223666	3.6233	3.11E-25	3.49E-24	-//-
B0510_9536	359.2951134	102.6258894	1.8078	9.94E-33	1.40E-31	sp|Q5XTS1|PLPL8_RABIT Calcium-independent phospholipase A2-gamma OS=Oryctolagus cuniculus GN=PNPLA8 PE=1 SV=1//1.7425e-09
B0510_9555	159.6324757	35.00980409	2.1889	1.44E-19	1.26E-18	sp|B6QCA7|ARO12_PENMQ Pentafunctional AROM polypeptide 2 OS=Penicillium marneffei (strain ATCC 18224 / CBS 334.59 / QM 7333) GN=aroM-2 PE=3 SV=1//3.24381e-82
B0510_9556	215.2841644	10.74782846	4.3241	9.36E-48	1.95E-46	sp|O74849|GHT6_SCHPO High-affinity fructose transporter ght6 OS=Schizosaccharomyces pombe (strain 972 / ATCC 24843) GN=ght6 PE=1 SV=1//1.34823e-117
B0510_9557	361.735977	147.8846776	1.2905	2.98E-20	2.73E-19	-//-
B0510_9567	337.8155143	113.6458148	1.5717	2.11E-25	2.38E-24	sp|A7F7H0|ARO1_SCLS1 Pentafunctional AROM polypeptide OS=Sclerotinia sclerotiorum (strain ATCC 18683 / 1980 / Ss-1) GN=SS1G_13550 PE=3 SV=1//0
B0510_9570	73.71407898	22.76544256	1.6951	2.62E-07	1.03E-06	-//-
B0510_958	452.5361008	144.6195146	1.6458	9.33E-36	1.47E-34	sp|O13302|IDH1_AJECA Isocitrate dehydrogenase [NAD] subunit 1, mitochondrial OS=Ajellomyces capsulatus GN=IDH1 PE=2 SV=1//0
B0510_9581	57.11620689	148.292823	-1.3765	1.74E-11	9.77E-11	sp|Q54IL5|UGT52_DICDI UDP-sugar-dependent glycosyltransferase 52 OS=Dictyostelium discoideum GN=ugt52 PE=2 SV=1//1.01195e-83
B0510_9588	329.0284055	67.38933792	2.2876	1.01E-40	1.80E-39	sp|P53134|YGL4_YEAST Putative oligopeptide transporter YGL114W OS=Saccharomyces cerevisiae (strain ATCC 204508 / S288c) GN=YGL114W PE=1 SV=1//8.10959e-167
B0510_9589	50.76996168	138.1798874	-1.4445	1.79E-11	1.01E-10	sp|Q9R6X3|PHYB_NOSS1 Cyanobacterial phytochrome B OS=Nostoc sp. (strain PCC 7120 / UTEX 2576) GN=bphB PE=3 SV=1//1.25009e-63
B0510_9590	61.99793398	8.979198458	2.7876	7.57E-11	4.07E-10	-//-
B0510_9598	149.3808488	56.46011152	1.4037	2.28E-10	1.19E-09	-//-
B0510_9599	391.5145122	161.3534753	1.2788	1.72E-21	1.64E-20	sp|O59811|YJVF_SCHPO Zinc finger protein C550.15c OS=Schizosaccharomyces pombe (strain 972 / ATCC 24843) GN=SPCC550.15c PE=1 SV=1//7.56037e-51
B0510_96	49.79361627	22.62939409	1.1378	0.0020819	0.004323	-//-
B0510_9603	142.0582582	288.6948353	-1.0231	5.79E-14	3.83E-13	sp|O14100|ZDS1_SCHPO Protein zds1 OS=Schizosaccharomyces pombe (strain 972 / ATCC 24843) GN=zds1 PE=1 SV=2//1.81464e-14
B0510_9605	120.0904863	402.9301934	-1.7464	3.79E-39	6.53E-38	sp|O94447|YFED_SCHPO Uncharacterized PH domain-containing protein C637.13c OS=Schizosaccharomyces pombe (strain 972 / ATCC 24843) GN=SPAC637.13c PE=1 SV=1//4.13164e-49
B0510_963	70.29687002	310.734686	-2.1442	3.33E-39	5.78E-38	-//-
B0510_9631	25.38498084	59.31712921	-1.2245	9.49E-05	0.00025953	sp|B8N5S6|BGLM_ASPFN Probable beta-glucosidase M OS=Aspergillus flavus (strain ATCC 200026 / FGSC A1120 / NRRL 3357 / JCM 12722 / SRRC 167) GN=bglM PE=3 SV=1//0
B0510_9642	194.7809107	46.52857383	2.0657	6.45E-22	6.27E-21	sp|P32946|LIP2_CANRU Lipase 2 OS=Candida rugosa GN=LIP2 PE=1 SV=1//5.76306e-149
B0510_9643	43.93554376	98.9072315	-1.1707	1.10E-06	3.96E-06	sp|P20485|KICH_YEAST Choline kinase OS=Saccharomyces cerevisiae (strain ATCC 204508 / S288c) GN=CKI1 PE=1 SV=1//5.04348e-58
B0510_9644	14.64518125	36.82378358	-1.3302	0.0010778	0.0024083	-//-
B0510_9649	541.3835337	257.7211355	1.0708	5.62E-22	5.50E-21	-//-
B0510_9652	43.44737106	1.950027948	4.4777	4.74E-11	2.59E-10	sp|O14405|GUN4_HYPJE Endoglucanase-4 OS=Hypocrea jecorina GN=cel61a PE=1 SV=1//4.31872e-84
B0510_9654	58.09255231	3.083765127	4.2356	6.43E-14	4.24E-13	sp|O14405|GUN4_HYPJE Endoglucanase-4 OS=Hypocrea jecorina GN=cel61a PE=1 SV=1//1.57856e-78
B0510_9656	141.0819128	26.12130461	2.4332	1.01E-19	8.99E-19	sp|Q9VYY4|C4G15_DROME Cytochrome P450 4g15 OS=Drosophila melanogaster GN=Cyp4g15 PE=2 SV=1//5.61439e-19
B0510_966	191.8518744	23.89917973	3.005	1.13E-32	1.58E-31	-//-
B0510_9666	108.862514	53.96588972	1.0124	3.90E-05	0.00011468	sp|O60082|YQK8_SCHPO Uncharacterized protein C1494.08c OS=Schizosaccharomyces pombe (strain 972 / ATCC 24843) GN=SPCC1494.08c PE=2 SV=1//3.16872e-29
B0510_9672	12.20431771	39.04590845	-1.6778	7.31E-05	0.0002039	sp|P07046|3SHD_NEUCR 3-dehydroshikimate dehydratase OS=Neurospora crassa (strain ATCC 24698 / 74-OR23-1A / CBS 708.71 / DSM 1257 / FGSC 987) GN=qa-4 PE=4 SV=1//7.15044e-128
B0510_9685	317.3122605	113.3737179	1.4848	4.42E-22	4.36E-21	sp|P06208|LEU1_YEAST 2-isopropylmalate synthase OS=Saccharomyces cerevisiae (strain ATCC 204508 / S288c) GN=LEU4 PE=1 SV=1//0
B0510_9686	156.7034394	41.13198486	1.9297	1.74E-16	1.34E-15	sp|Q08905|FRE3_YEAST Ferric reductase transmembrane component 3 OS=Saccharomyces cerevisiae (strain ATCC 204508 / S288c) GN=FRE3 PE=1 SV=1//4.35832e-37
B0510_97	365.6413587	173.5524874	1.0751	1.93E-15	1.40E-14	sp|Q5BCC5|CAN_EMENI Carbonic anhydrase OS=Emericella nidulans (strain FGSC A4 / ATCC 38163 / CBS 112.46 / NRRL 194 / M139) GN=AN1805 PE=1 SV=2//2.87262e-46
B0510_9700	117.16145	3.174464101	5.2058	1.40E-28	1.74E-27	-//-
B0510_9721	271.4240259	55.55312177	2.2886	6.54E-34	9.60E-33	sp|P77526|YFCG_ECOLI Disulfide-bond oxidoreductase YfcG OS=Escherichia coli (strain K12) GN=yfcG PE=1 SV=1//1.33405e-36
B0510_9722	50.76996168	18.91073615	1.4248	0.00018356	0.00047563	sp|Q5RCU3|NAPEP_PONAB N-acyl-phosphatidylethanolamine-hydrolyzing phospholipase D OS=Pongo abelii GN=NAPEPLD PE=2 SV=1//7.77343e-60
B0510_9726	374.9166401	74.78130433	2.3258	4.36E-47	8.96E-46	sp|P54874|HMCS_SCHPO Hydroxymethylglutaryl-CoA synthase OS=Schizosaccharomyces pombe (strain 972 / ATCC 24843) GN=hcs1 PE=1 SV=1//0
B0510_973	740.0698261	127.250661	2.54	3.80E-101	1.90E-99	-//-
B0510_9742	54.18717064	19.63632794	1.4644	7.85E-05	0.00021795	sp|Q9HDW5|YFW6_SCHPO UPF0644 protein PB2B4.06 OS=Schizosaccharomyces pombe (strain 972 / ATCC 24843) GN=SPAPB2B4.06 PE=2 SV=2//8.91447e-32
B0510_9748	59.06889773	17.91304743	1.7214	3.13E-06	1.07E-05	-//-
B0510_9752	54.18717064	2.448872307	4.4678	2.08E-13	1.32E-12	-//-
B0510_9762	82.98936044	23.21893743	1.8376	6.91E-09	3.19E-08	-//-
B0510_9764	75.17859711	17.09675666	2.1366	9.79E-10	4.90E-09	sp|P19516|COX11_YEAST Cytochrome c oxidase assembly protein COX11, mitochondrial OS=Saccharomyces cerevisiae (strain ATCC 204508 / S288c) GN=COX11 PE=2 SV=2//2.30212e-68
B0510_9765	350.5080047	8.298956151	5.4004	1.50E-82	5.95E-81	sp|P54430|YRKC_BACSU Uncharacterized protein YrkC OS=Bacillus subtilis (strain 168) GN=yrkC PE=4 SV=1//8.29913e-19
B0510_9766	6.34624521	53.19494844	-3.0673	5.46E-11	2.97E-10	-//-
B0510_977	19.03873563	47.70766049	-1.3253	0.00020625	0.00052989	sp|O13833|CID1_SCHPO Poly(A) RNA polymerase protein cid1 OS=Schizosaccharomyces pombe (strain 972 / ATCC 24843) GN=cid1 PE=1 SV=2//1.13684e-36
B0510_9772	18.55056292	41.6761787	-1.1678	0.001591	0.0033984	-//-
B0510_9774	72.24956086	144.8009125	-1.003	1.61E-07	6.46E-07	-//-
B0510_9793	10.73979959	0	4.1872	0.0013095	0.0028506	-//-
B0510_9795	47.35275272	188.0189738	-1.9894	2.27E-22	2.28E-21	sp|Q9USG8|MU190_SCHPO Meiotically up-regulated gene 190 protein OS=Schizosaccharomyces pombe (strain 972 / ATCC 24843) GN=mug190 PE=1 SV=1//0
B0510_9796	228.9530003	643.2824754	-1.4904	9.16E-50	2.02E-48	sp|C0SPB2|YWTG_BACSU Putative metabolite transport protein YwtG OS=Bacillus subtilis (strain 168) GN=ywtG PE=3 SV=1//1.3033e-42
B0510_9808	426.1747745	34.42026076	3.6301	6.13E-83	2.47E-81	sp|Q5B9Z8|AXHA1_EMENI Probable alpha-L-arabinofuranosidase axhA-1 OS=Emericella nidulans (strain FGSC A4 / ATCC 38163 / CBS 112.46 / NRRL 194 / M139) GN=axhA-1 PE=3 SV=2//4.56289e-170
B0510_9818	80.06032419	16.77931025	2.2544	6.56E-11	3.54E-10	-//-
B0510_9828	23.92046272	3.582609486	2.7392	6.21E-05	0.00017585	-//-
B0510_983	66.87966106	371.6390473	-2.4743	1.34E-54	3.25E-53	sp|O86365|Y584_MYCTU Uncharacterized glycosidase Rv0584 OS=Mycobacterium tuberculosis GN=Rv0584 PE=3 SV=1//7.21553e-41
B0510_9832	121.0668317	49.7937369	1.2818	1.13E-07	4.64E-07	sp|A6SG85|NAGS_BOTFB Amino-acid acetyltransferase, mitochondrial OS=Botryotinia fuckeliana (strain B05.10) GN=arg2 PE=3 SV=1//0
B0510_9844	320.2412968	50.65537716	2.6604	3.88E-47	8.00E-46	-//-
B0510_9845	64.43879752	198.1772589	-1.6208	2.62E-18	2.18E-17	sp|P38830|NDT80_YEAST Meiosis-specific transcription factor NDT80 OS=Saccharomyces cerevisiae (strain ATCC 204508 / S288c) GN=NDT80 PE=1 SV=4//4.83916e-13
B0510_9855	22.45594459	175.2757679	-2.9645	1.02E-31	1.39E-30	-//-
B0510_9856	80.5484969	324.9290755	-2.0122	5.68E-38	9.61E-37	-//-
B0510_9863	308.5251518	22.90149102	3.7519	5.01E-62	1.44E-60	sp|Q701P2|KO1_GIBIN Ent-kaurene oxidase OS=Gibberella intermedia GN=CYP503A1 PE=1 SV=1//7.58601e-47
B0510_9871	41.98285293	6.122180767	2.7777	8.99E-08	3.71E-07	-//-
B0510_9877	22.45594459	48.3879028	-1.1075	0.001081	0.0024131	-//-
B0510_9878	42.95919835	173.5071379	-2.014	4.59E-21	4.33E-20	-//-
B0510_99	89.82377836	37.05053101	1.2776	5.21E-06	1.73E-05	sp|Q9P7U2|YI7E_SCHPO Putative aryl-alcohol dehydrogenase C977.14c OS=Schizosaccharomyces pombe (strain 972 / ATCC 24843) GN=SPAC977.14c PE=1 SV=1//1.11274e-115
B0510_9905	35.63660772	75.14410023	-1.0763	6.74E-05	0.00018943	sp|Q95RJ9|EBI_DROME F-box-like/WD repeat-containing protein ebi OS=Drosophila melanogaster GN=ebi PE=1 SV=2//1.88132e-13
B0510_9908	101.0517507	42.76456639	1.2406	2.40E-06	8.34E-06	sp|Q5UQ60|YL662_MIMIV Uncharacterized protein L662 OS=Acanthamoeba polyphaga mimivirus GN=MIMI_L662 PE=4 SV=1//5.3469e-16
B0510_9912	139.1292219	699.9239849	-2.3308	9.44E-95	4.43E-93	sp|Q9P768|YI26_SCHPO Uncharacterized amino-acid permease P7G5.06 OS=Schizosaccharomyces pombe (strain 972 / ATCC 24843) GN=SPAP7G5.06 PE=2 SV=1//3.86832e-179
B0510_9913	18.55056292	72.51382997	-1.9668	1.99E-09	9.68E-09	sp|Q12256|TPO4_YEAST Polyamine transporter 4 OS=Saccharomyces cerevisiae (strain ATCC 204508 / S288c) GN=TPO4 PE=1 SV=1//7.534e-93
B0510_9919	177.6948659	429.8224393	-1.2743	2.63E-27	3.17E-26	sp|Q9P6N2|PTF1_SCHPO Pdp3-interacting factor 1 OS=Schizosaccharomyces pombe (strain 972 / ATCC 24843) GN=ptf1 PE=1 SV=1//1.4874e-53
B0510_992	17.57421751	0	5.2762	1.70E-05	5.25E-05	sp|O94722|CTR4_SCHPO Copper transport protein ctr4 OS=Schizosaccharomyces pombe (strain 972 / ATCC 24843) GN=ctr4 PE=1 SV=1//1.19164e-28
B0510_9920	14.64518125	41.13198486	-1.4898	0.00017775	0.00046212	sp|P22806|BIOF_LYSSH 8-amino-7-oxononanoate synthase OS=Lysinibacillus sphaericus GN=bioF PE=1 SV=1//5.96202e-30
B0510_9922	84.94205128	7.437315895	3.5136	1.86E-17	1.49E-16	-//-
B0510_9938	12.20431771	35.19120204	-1.5278	0.00041642	0.0010121	-//-
B0510_994	269.9595078	0	12.539	2.41E-30	3.14E-29	sp|Q12333|FRE7_YEAST Ferric/cupric reductase transmembrane component 7 OS=Saccharomyces cerevisiae (strain ATCC 204508 / S288c) GN=FRE7 PE=1 SV=2//1.29265e-41
B0510_9941	138.6410492	337.6269319	-1.2841	5.04E-22	4.95E-21	sp|Q9C0V4|YOM2_SCHPO Uncharacterized protein PB7E8.02 OS=Schizosaccharomyces pombe (strain 972 / ATCC 24843) GN=SPBPB7E8.02 PE=2 SV=1//1.10109e-35
B0510_9949	290.9509343	139.4043235	1.0615	2.38E-12	1.42E-11	sp|P48503|QCR8_NEUCR Cytochrome b-c1 complex subunit 8 OS=Neurospora crassa (strain ATCC 24698 / 74-OR23-1A / CBS 708.71 / DSM 1257 / FGSC 987) GN=qcr-8 PE=1 SV=1//1.68865e-33
B0510_995	115.2087592	0	9.3109	2.96E-22	2.96E-21	-//-
B0510_9966	122.0431771	43.76225511	1.4796	2.30E-09	1.11E-08	-//-
B0510_9970	86.89474211	30.70160281	1.501	3.43E-07	1.33E-06	sp|O13933|ALG1_SCHPO Chitobiosyldiphosphodolichol beta-mannosyltransferase OS=Schizosaccharomyces pombe (strain 972 / ATCC 24843) GN=alg1 PE=2 SV=2//9.28993e-96
B0510_9981	17.57421751	42.17502306	-1.2629	0.00075761	0.0017449	sp|P18773|EST_ACILW Esterase OS=Acinetobacter lwoffii GN=est PE=3 SV=2//6.08234e-14
B0510_9997	224.5594459	11.83621615	4.2458	2.89E-49	6.31E-48	-//-
EFBFUG00000000008	13.18066313	44.8506428	-1.7667	1.08E-05	3.43E-05	-//-
Novel00003	120.0904863	264.7049566	-1.1403	5.44E-15	3.85E-14	sp|P47082|AVT1_YEAST Vacuolar amino acid transporter 1 OS=Saccharomyces cerevisiae (strain ATCC 204508 / S288c) GN=AVT1 PE=1 SV=1//1.0739e-96
Novel00010	765.9429796	2636.845931	-1.7835	5.06E-253	8.10E-251	sp|Q01233|HSP70_NEUCR Heat shock 70 kDa protein OS=Neurospora crassa (strain ATCC 24698 / 74-OR23-1A / CBS 708.71 / DSM 1257 / FGSC 987) GN=hsps-1 PE=2 SV=2//5.15203e-159
Novel00017	69.80869731	15.23742769	2.1958	2.02E-09	9.80E-09	-//-
Novel00022	9.76345417	47.20881614	-2.2736	1.25E-07	5.08E-07	sp|Q04894|ADH6_YEAST NADP-dependent alcohol dehydrogenase 6 OS=Saccharomyces cerevisiae (strain ATCC 204508 / S288c) GN=ADH6 PE=1 SV=1//2.09446e-87
Novel00038	593.6180135	2452.681664	-2.0468	1.67E-280	3.38E-278	-//-
Novel00040	29.77853522	75.37084766	-1.3397	2.58E-06	8.94E-06	sp|Q12442|IZH2_YEAST ADIPOR-like receptor IZH2 OS=Saccharomyces cerevisiae (strain ATCC 204508 / S288c) GN=IZH2 PE=1 SV=2//7.05719e-43
Novel00047	34.17208959	109.2469146	-1.6767	3.34E-11	1.85E-10	sp|P14306|CPYI_YEAST Carboxypeptidase Y inhibitor OS=Saccharomyces cerevisiae (strain ATCC 204508 / S288c) GN=TFS1 PE=1 SV=2//3.51885e-21
Novel00059	140.1055673	58.36478998	1.2633	1.72E-08	7.63E-08	-//-
Novel00061	27.82584438	62.03809844	-1.1567	0.00013079	0.0003485	-//-
Novel00062	411.5295933	15.82697102	4.7005	4.65E-93	2.15E-91	sp|Q0H904|XYNC_ASPFU Endo-1,4-beta-xylanase C OS=Neosartorya fumigata (strain ATCC MYA-4609 / Af293 / CBS 101355 / FGSC A1100) GN=xlnC PE=2 SV=2//2.0487e-110
Novel00063	15.13335396	0	4.295	0.00012199	0.0003265	-//-
Novel00064	33.19574418	69.52076382	-1.0664	0.00014112	0.00037347	sp|Q09912|PSI1_SCHPO Protein psi1 OS=Schizosaccharomyces pombe (strain 972 / ATCC 24843) GN=psi1 PE=2 SV=2//5.62089e-39
Novel00070	17.57421751	67.79748331	-1.9478	8.19E-09	3.74E-08	-//-
Novel00071	52.72265252	0	6.5982	1.13E-13	7.33E-13	-//-
Novel00086	41.98285293	5.079142562	3.0471	2.06E-08	9.09E-08	-//-
Novel00102	128.877595	50.1565328	1.3615	9.06E-09	4.13E-08	sp|O57478|HEMH_XENLA Ferrochelatase, mitochondrial OS=Xenopus laevis GN=fech PE=1 SV=1//8.77797e-133
Novel00112	46.37640731	138.0438389	-1.5737	9.59E-13	5.87E-12	sp|Q00667|HGD_EMENI Homogentisate 1,2-dioxygenase OS=Emericella nidulans (strain FGSC A4 / ATCC 38163 / CBS 112.46 / NRRL 194 / M139) GN=hmgA PE=2 SV=1//0
Novel00115	269.4713351	587.1851598	-1.1237	1.12E-30	1.47E-29	sp|P03001|TF3A_XENLA Transcription factor IIIA OS=Xenopus laevis GN=gtf3a PE=1 SV=2//2.63633e-06
Novel00126	47.35275272	110.9248456	-1.2281	8.82E-08	3.65E-07	-//-
Novel00128	43.93554376	118.49821	-1.4314	6.23E-10	3.16E-09	-//-
Novel00151	447.166201	215.6368115	1.0522	6.42E-18	5.28E-17	sp|Q7SI16|ATP7_NEUCR ATP synthase subunit d, mitochondrial OS=Neurospora crassa (strain ATCC 24698 / 74-OR23-1A / CBS 708.71 / DSM 1257 / FGSC 987) GN=atp-7 PE=3 SV=1//1.58533e-89
Novel00157	1706.163616	6791.584547	-1.993	0	0	sp|P22943|HSP12_YEAST 12 kDa heat shock protein OS=Saccharomyces cerevisiae (strain ATCC 204508 / S288c) GN=HSP12 PE=1 SV=1//2.02376e-13
Novel00171	17.0860448	0	5.0981	2.39E-05	7.26E-05	-//-
Novel00172	69.32052461	14.91998128	2.216	1.85E-09	9.01E-09	-//-
Novel00175	9.76345417	30.29345742	-1.6335	0.00060335	0.0014245	-//-
Novel00178	24.40863542	54.69148152	-1.1639	0.00030833	0.00076684	sp|Q10088|SPEB1_SCHPO Putative agmatinase 1 OS=Schizosaccharomyces pombe (strain 972 / ATCC 24843) GN=SPAC11D3.09 PE=2 SV=1//6.44889e-105
Novel00179	4.393554376	21.22355999	-2.2722	0.0003955	0.00096597	-//-
Novel00180	4.393554376	18.86538666	-2.1023	0.0014279	0.0030875	-//-
Novel00187	21.96777188	3.582609486	2.6163	0.0001832	0.00047492	-//-
Novel00199	13.66883584	0	4.4282	0.00023304	0.00059283	-//-
Novel00211	131.8066313	19.68167743	2.7435	5.00E-21	4.71E-20	-//-
Novel00228	271.4240259	109.2922641	1.3124	5.65E-16	4.20E-15	sp|Q9P727|SUCA_NEUCR Probable succinyl-CoA ligase [ADP-forming] subunit alpha, mitochondrial OS=Neurospora crassa (strain ATCC 24698 / 74-OR23-1A / CBS 708.71 / DSM 1257 / FGSC 987) GN=8D4.130 PE=3 SV=1//1.87755e-161
Novel00237	595.0825316	2244.482168	-1.9152	2.12E-236	2.69E-234	sp|O43109|HSP90_PODAS Heat shock protein 90 homolog OS=Podospora anserina GN=MOD-E PE=3 SV=1//5.67618e-111
Novel00242	187.9464928	697.0216177	-1.8909	1.58E-73	5.33E-72	-//-
Novel00244	39.54198939	119.6319471	-1.5971	1.92E-11	1.08E-10	-//-
Novel00249	37.58929855	4.036104357	3.2193	5.16E-08	2.19E-07	-//-
Novel00251	69.32052461	33.24117409	1.0603	0.00063052	0.0014841	-//-
Novel00266	8.298936044	28.6155264	-1.7858	0.00040025	0.00097626	-//-
Novel00275	28.8021898	75.00805177	-1.3809	1.63E-06	5.77E-06	-//-
Novel00276	22.45594459	46.07507896	-1.0369	0.0024267	0.0049689	-//-
Novel00278	407.1360389	182.9398312	1.1541	5.06E-19	4.33E-18	-//-
Novel00281	5.858072502	23.21893743	-1.9868	0.00063544	0.0014937	sp|Q12612|TRI4_FUSSP Trichodiene oxygenase OS=Fusarium sporotrichioides GN=TRI4 PE=3 SV=1//1.48285e-68
Novel00291	431.5446743	2.040726922	7.7243	3.10E-93	1.44E-91	-//-
Novel00296	474.5038726	175.2304184	1.4372	1.10E-30	1.45E-29	sp|P36110|PRY2_YEAST Protein PRY2 OS=Saccharomyces cerevisiae (strain ATCC 204508 / S288c) GN=PRY2 PE=2 SV=1//3.62883e-12
Novel00299	336.8391689	3.537259999	6.5733	1.20E-78	4.42E-77	sp|P17872|PME_ASPTU Pectinesterase OS=Aspergillus tubingensis GN=pme1 PE=1 SV=1//7.87962e-84
Novel00319	1239.470507	466.3287765	1.4103	3.97E-75	1.35E-73	sp|Q4WFV6|YA880_ASPFU UPF0619 GPI-anchored membrane protein AFUA_3G00880 OS=Neosartorya fumigata (strain ATCC MYA-4609 / Af293 / CBS 101355 / FGSC A1100) GN=AFUA_3G00880 PE=1 SV=1//1.28568e-15
Novel00324	3.905381668	18.27584333	-2.2264	0.0011591	0.0025638	-//-
Novel00331	54.18717064	4.943094101	3.4545	1.55E-11	8.71E-11	sp|B6D1N4|HPXO_KLEPN FAD-dependent urate hydroxylase OS=Klebsiella pneumoniae GN=hpxO PE=3 SV=1//4.36066e-14
Novel00338	481.8264633	1248.108586	-1.3732	1.43E-84	5.96E-83	sp|Q936X2|ATZF_PSESD Allophanate hydrolase OS=Pseudomonas sp. (strain ADP) GN=atzF PE=1 SV=1//5.81441e-73
Novel00349	291.439107	83.85120176	1.7973	1.19E-26	1.40E-25	sp|Q2H454|MET3_CHAGB Sulfate adenylyltransferase OS=Chaetomium globosum (strain ATCC 6205 / CBS 148.51 / DSM 1962 / NBRC 6347 / NRRL 1970) GN=MET3 PE=3 SV=1//0
Novel00357	111.7915502	261.8479389	-1.2279	2.05E-16	1.57E-15	sp|Q5R746|YTDC2_PONAB YTH domain-containing protein 2 OS=Pongo abelii GN=YTHDC2 PE=2 SV=1//2.62881e-08
Novel00358	87.87108753	42.58316844	1.0451	0.00014453	0.00038176	sp|P15700|UMPK_YEAST Uridylate kinase OS=Saccharomyces cerevisiae (strain ATCC 204508 / S288c) GN=URA6 PE=1 SV=1//1.6623e-73
Novel00368	130.3421132	563.5127275	-2.1121	2.01E-68	6.31E-67	-//-
Novel00369	11.716145	39.63545178	-1.7583	3.73E-05	0.00011011	-//-
Novel00380	444.7253374	33.24117409	3.7419	2.04E-88	8.87E-87	-//-
Novel00392	408.600557	1768.040456	-2.1134	8.84E-211	9.63E-209	-//-
Novel00407	7.810763336	24.48872307	-1.6486	0.0019132	0.004017	-//-
Novel00409	13.66883584	34.42026076	-1.3324	0.0015528	0.0033272	-//-
Novel00413	51.25813439	14.73858333	1.7982	7.37E-06	2.40E-05	-//-
Novel00419	6.834417919	32.87837819	-2.2662	1.07E-05	3.39E-05	-//-
Novel00422	41.49468022	85.89192868	-1.0496	2.92E-05	8.78E-05	-//-
Novel00427	1063.240159	8.933848971	6.895	2.39E-240	3.26E-238	-//-
Novel00440	34.17208959	7.074519997	2.2721	1.81E-05	5.57E-05	-//-
Novel00446	32.21939876	122.6703628	-1.9288	1.30E-14	8.97E-14	-//-
Novel00470	4.881727085	19.68167743	-2.0114	0.0015274	0.0032784	sp|P38992|SUR2_YEAST Sphingolipid C4-hydroxylase SUR2 OS=Saccharomyces cerevisiae (strain ATCC 204508 / S288c) GN=SUR2 PE=1 SV=1//1.57364e-51
Novel00479	133.2711494	31.10974819	2.0989	8.69E-16	6.38E-15	-//-
Novel00491	39.54198939	151.4219376	-1.9371	9.08E-18	7.40E-17	-//-
Novel00494	4275.416581	16014.7179	-1.9053	0	0	-//-
Novel00528	741.0461715	355.8120763	1.0584	6.30E-29	7.93E-28	sp|Q9C413|TBA_GLOLA Tubulin alpha chain OS=Glomerella lagenarium GN=TUB1 PE=3 SV=1//0
Novel00545	1127.190784	67.117241	4.0699	7.41E-234	9.17E-232	sp|Q9P3B2|RCF2_SCHPO Respiratory supercomplex factor 2 homolog C1565.01 OS=Schizosaccharomyces pombe (strain 972 / ATCC 24843) GN=rcf2 PE=2 SV=1//5.8206e-15
Novel00560	126.4367315	276.8132696	-1.1305	2.00E-15	1.44E-14	-//-
Novel00565	79.08397877	37.32262793	1.0833	0.00019955	0.00051414	sp|Q9C0Y6|YKM8_SCHPO Zinc-type alcohol dehydrogenase-like protein PB24D3.08c OS=Schizosaccharomyces pombe (strain 972 / ATCC 24843) GN=SPAPB24D3.08c PE=2 SV=1//2.2596e-89
Novel00567	282.6519982	59.18108075	2.2558	1.22E-34	1.87E-33	-//-
Novel00573	196.2454288	93.01179817	1.0772	5.52E-09	2.58E-08	sp|Q58DZ6|ZN143_XENTR Zinc finger protein 143 OS=Xenopus tropicalis GN=znf143 PE=2 SV=2//8.64094e-13
Novel00580	130.8302859	266.7456835	-1.0278	4.26E-13	2.65E-12	sp|Q0VCN1|NMRL1_BOVIN NmrA-like family domain-containing protein 1 OS=Bos taurus GN=NMRAL1 PE=2 SV=1//1.54506e-41
Novel00592	529.6673887	198.4040063	1.4166	2.50E-33	3.59E-32	sp|P32473|ODPB_YEAST Pyruvate dehydrogenase E1 component subunit beta, mitochondrial OS=Saccharomyces cerevisiae (strain ATCC 204508 / S288c) GN=PDB1 PE=1 SV=2//1.73465e-151
Novel00594	29.77853522	100.81191	-1.7593	4.74E-11	2.59E-10	-//-
Novel00601	30.75488063	0	5.7051	1.09E-08	4.91E-08	sp|Q4WCX9|YA280_ASPFU Uncharacterized protein AFUA_6G02800 OS=Neosartorya fumigata (strain ATCC MYA-4609 / Af293 / CBS 101355 / FGSC A1100) GN=AFUA_6G02800 PE=1 SV=1//8.2541e-17
Novel00612	15.62152667	43.94365306	-1.4921	0.00010492	0.00028463	-//-
Novel00616	1258.509242	539.4774993	1.2221	9.23E-61	2.58E-59	sp|Q12618|ACO1_AJECA Acyl-CoA desaturase OS=Ajellomyces capsulatus GN=OLE1 PE=3 SV=1//0
Novel00620	17.57421751	41.76687768	-1.2489	0.0008878	0.0020157	sp|Q54NZ8|ISC1B_DICDI Isochorismatase family protein 1B OS=Dictyostelium discoideum GN=DDB_G0284901 PE=3 SV=1//2.89053e-24
Novel00628	171.3486207	1059.40937	-2.6283	3.09E-162	2.37E-160	-//-
Novel00630	211.3787828	71.56149074	1.5626	2.36E-16	1.81E-15	-//-
Novel00647	25.38498084	1.813979486	3.8067	1.65E-06	5.84E-06	-//-
Novel00648	41.49468022	4.217502306	3.2985	7.27E-09	3.34E-08	sp|P96202|PPSC_MYCTU Phthiocerol synthesis polyketide synthase type I PpsC OS=Mycobacterium tuberculosis GN=ppsC PE=1 SV=2//3.57693e-76
Novel00649	17.0860448	1.496533076	3.5131	0.0001373	0.00036424	sp|Q4WAZ9|NRP14_ASPFU Nonribosomal peptide synthetase 14 OS=Neosartorya fumigata (strain ATCC MYA-4609 / Af293 / CBS 101355 / FGSC A1100) GN=NRPS14 PE=2 SV=2//2.81404e-134
Novel00656	250.9207722	11.47342025	4.4509	3.77E-56	9.55E-55	sp|P32964|CYHY_GLOSO Cyanide hydratase OS=Gloeocercospora sorghi GN=CHT PE=3 SV=1//1.1221e-162
Novel00673	279.2347893	755.5678056	-1.4361	3.03E-55	7.47E-54	sp|Q4WY82|PPOC_ASPFU Linoleate 10R-lipoxygenase OS=Neosartorya fumigata (strain ATCC MYA-4609 / Af293 / CBS 101355 / FGSC A1100) GN=ppoC PE=1 SV=2//0
Novel00674	7.810763336	38.09356922	-2.286	1.90E-06	6.68E-06	-//-
Novel00690	190.875529	90.15478048	1.0822	7.77E-09	3.56E-08	sp|P25605|ILV6_YEAST Acetolactate synthase small subunit, mitochondrial OS=Saccharomyces cerevisiae (strain ATCC 204508 / S288c) GN=ILV6 PE=1 SV=2//4.09428e-112
Novel00694	26.84949897	59.86132305	-1.1567	0.00017178	0.00044789	-//-
Novel00708	61.02158856	7.301267433	3.0631	1.23E-11	6.99E-11	sp|A2Q877|XGEA_ASPNC Probable xyloglucan-specific endo-beta-1,4-glucanase A OS=Aspergillus niger (strain CBS 513.88 / FGSC A1513) GN=xgeA PE=3 SV=1//6.47386e-13
Novel00709	14.15700855	43.26341075	-1.6116	4.88E-05	0.00014114	-//-
Novel00718	179.159384	36.64238563	2.2897	5.89E-23	6.07E-22	-//-
Novel00719	53.21082523	0	6.737	1.04E-13	6.75E-13	sp|Q47944|SDH_GLUOY L-sorbose 1-dehydrogenase OS=Gluconobacter oxydans PE=3 SV=1//2.00215e-67
Novel00736	10.25162688	49.83908639	-2.2814	5.26E-08	2.23E-07	-//-
Novel00753	22.45594459	5.668685895	1.986	0.0014664	0.0031603	sp|O94660|NIT2_SCHPO Probable hydrolase nit2 OS=Schizosaccharomyces pombe (strain 972 / ATCC 24843) GN=nit2 PE=2 SV=1//3.28589e-68
Novel00758	37.10112585	0	5.2167	4.31E-10	2.21E-09	-//-
Novel00764	24.89680813	78.7720592	-1.6617	2.19E-08	9.63E-08	-//-
Novel00768	25.87315355	5.124492049	2.336	0.00014711	0.00038801	sp|B3H615|ING2_ARATH PHD finger protein ING2 OS=Arabidopsis thaliana GN=ING2 PE=1 SV=1//9.81501e-09
Novel00775	761.0612525	336.6292432	1.1769	3.06E-35	4.74E-34	sp|Q9UTJ7|DHSA_SCHPO Probable succinate dehydrogenase [ubiquinone] flavoprotein subunit, mitochondrial OS=Schizosaccharomyces pombe (strain 972 / ATCC 24843) GN=sdh1 PE=2 SV=1//0
Novel00787	88.35926024	918.6899109	-3.3781	2.05E-177	1.78E-175	-//-
Novel00808	146.9399853	524.0133242	-1.8344	1.20E-53	2.84E-52	-//-
Novel00809	7.322590627	27.98063358	-1.934	0.00022734	0.00057888	-//-
Novel00834	541.3835337	62.85438921	3.1066	7.70E-92	3.52E-90	sp|O74628|YQ53_SCHPO Uncharacterized oxidoreductase C162.03 OS=Schizosaccharomyces pombe (strain 972 / ATCC 24843) GN=SPCC162.03 PE=2 SV=1//7.62707e-40
Novel00837	14.64518125	1.179086666	3.6347	0.0003462	0.00085516	-//-
Novel00842	1.464518125	13.10600179	-3.1617	0.00096983	0.0021882	-//-
Novel00844	14.15700855	62.12879741	-2.1337	5.23E-09	2.45E-08	-//-
Novel00866	488.1727085	22.99218999	4.4082	5.58E-107	3.01E-105	sp|O59778|BIOB_SCHPO Biotin synthase OS=Schizosaccharomyces pombe (strain 972 / ATCC 24843) GN=bio2 PE=1 SV=1//5.47385e-149
Novel00867	49.79361627	2.312823845	4.4282	2.15E-12	1.29E-11	sp|B3QLR6|BIOF_CHLP8 8-amino-7-oxononanoate synthase OS=Chlorobaculum parvum (strain NCIB 8327) GN=Cpar_2015 PE=3 SV=2//1.32426e-32
Novel00870	810.8548688	245.2500266	1.7252	4.39E-67	1.37E-65	sp|P38230|QOR_YEAST Probable quinone oxidoreductase OS=Saccharomyces cerevisiae (strain ATCC 204508 / S288c) GN=ZTA1 PE=1 SV=1//2.92878e-104
Novel00882	140.59374	2.811668204	5.644	2.49E-34	3.75E-33	-//-
Novel00886	31.73122605	140.2206143	-2.1437	1.39E-18	1.17E-17	-//-
Novel00889	200.6389832	36.14354127	2.4728	7.25E-28	8.87E-27	sp|P38680|MTR_NEUCR N amino acid transport system protein OS=Neurospora crassa (strain ATCC 24698 / 74-OR23-1A / CBS 708.71 / DSM 1257 / FGSC 987) GN=mtr PE=3 SV=2//2.24001e-12
Novel00894	22.45594459	62.1741469	-1.4692	5.03E-06	1.68E-05	sp|Q2TBM9|SRAC1_BOVIN Protein SERAC1 OS=Bos taurus GN=SERAC1 PE=2 SV=1//5.50149e-10
Novel00896	525.2738343	256.4966994	1.0341	3.34E-20	3.04E-19	sp|O00087|DLDH_SCHPO Dihydrolipoyl dehydrogenase, mitochondrial OS=Schizosaccharomyces pombe (strain 972 / ATCC 24843) GN=dld1 PE=2 SV=2//4.60498e-159
Novel00914	1041.272387	176.4095051	2.5613	6.90E-143	4.70E-141	sp|Q25BW5|BGL1A_PHACH Beta-glucosidase 1A OS=Phanerochaete chrysosporium GN=BGL1A PE=1 SV=1//7.02506e-70
Novel00915	72.73773356	0	7.6474	3.28E-17	2.61E-16	sp|Q12053|PKSL1_ASPPA Aflatoxin biosynthesis polyketide synthase OS=Aspergillus parasiticus GN=pksL1 PE=1 SV=1//8.23654e-08
Novel00922	225.5357913	615.8460357	-1.4492	6.33E-46	1.24E-44	sp|P0C0Y5|MTDH_DAVTA Probable NADP-dependent mannitol dehydrogenase OS=Davidiella tassiana PE=1 SV=1//1.30049e-154
Novel00928	12.69249042	39.45405383	-1.6362	8.90E-05	0.00024459	-//-
Novel00941	73.71407898	194.5039504	-1.3998	6.32E-15	4.45E-14	sp|P40035|PIC2_YEAST Mitochondrial phosphate carrier protein 2 OS=Saccharomyces cerevisiae (strain ATCC 204508 / S288c) GN=PIC2 PE=1 SV=1//1.12714e-107
Novel00942	175.7421751	24.80616948	2.8247	2.55E-28	3.15E-27	sp|P54583|GUN1_ACIC1 Endoglucanase E1 OS=Acidothermus cellulolyticus (strain ATCC 43068 / 11B) GN=Acel_0614 PE=1 SV=1//2.85334e-09
Novel00961	201.6153286	563.6487759	-1.4832	1.56E-43	2.96E-42	-//-
