# Supplementary material for: Large-Scale Transcriptome Analysis of Cucumber and Botrytis cinerea during Infection
Source: PLoS One. 2015 Nov 4;10(11):e0142221. doi: 10.1371/journal.pone.0142221 (PMC4633151; doi:10.1371/journal.pone.0142221)
Supplement: S4 Table — (XLS) [file pone.0142221.s005.xls]

GO_accession	Description	Term_type	Over_represented_pValue	Corrected_pValue	DEG_item	DEG_list	Bg_item	Bg_list	Up	Up_Gene_names	Down	Down_Gene_names
GO:0008152	metabolic process	biological_process	6.8434e-11	2.7469e-07	1703	2707	8742	15454	756	Csa7G431410,Csa6G495040,Csa6G495100,Csa6G483270,Csa5G179220,Csa6G525450,Csa1G699610,Csa1G537480,Csa6G445740,Csa7G211090,Csa1G573650,Csa7G073450,Csa3G446120,Csa4G631570,Csa6G513530,Csa6G494940,Csa1G534750,Csa4G641600,Csa7G049180,Csa7G429610,Csa3G727960,Csa7G391240,Csa6G350360,Csa7G420160,Csa2G057070,Csa5G612910,Csa4G331090,Csa3G829270,Csa4G088750,Csa6G191020,Csa5G649350,Csa3G135120,Csa4G618520,Csa…	947	Csa6G434350,Csa3G184010,Csa4G292970,Csa7G075630,Csa5G168920,Csa3G143500,Csa1G364460,Csa5G608350,Csa5G642730,Csa6G505230,Csa3G598890,Csa5G457770,Csa4G630000,Csa3G777030,Csa2G011460,Csa3G414070,Csa6G006850,Csa5G628660,Csa5G622830,Csa5G128260,Csa2G361400,Csa1G168880,Csa1G004240,Csa3G822260,Csa6G147530,Csa6G111370,Csa4G307350,Csa4G646310,Csa6G433300,Csa5G598640,Csa6G187910,Csa3G121690,Csa6G513780,Csa…
GO:0004866	endopeptidase inhibitor activity	molecular_function	2.0281e-09	1.908e-06	25	2707	60	15454	18	Csa3G142960,Novel00079,Csa2G021500,Csa4G000850,Csa6G538660,Csa3G141900,Csa5G487690,Csa4G000830,Csa1G043220,Csa1G043200,Csa5G285030,Csa5G583360,Csa5G027950,Csa3G142910,Csa5G286040,Csa2G021000,Csa4G000860,Novel00216	7	Csa7G067370,Csa3G914580,Csa7G067350,Csa5G607470,Csa7G222880,Csa7G372910,Csa1G710160
GO:0061135	endopeptidase regulator activity	molecular_function	2.0281e-09	1.908e-06	25	2707	60	15454	18	Csa4G000860,Novel00216,Csa5G027950,Csa3G142910,Csa5G286040,Csa2G021000,Csa1G043220,Csa4G000830,Csa5G583360,Csa5G285030,Csa1G043200,Csa6G538660,Csa4G000850,Csa2G021500,Csa3G142960,Novel00079,Csa5G487690,Csa3G141900	7	Csa1G710160,Csa7G372910,Csa7G222880,Csa7G067370,Csa5G607470,Csa7G067350,Csa3G914580
GO:0016491	oxidoreductase activity	molecular_function	2.3433e-09	1.908e-06	394	2707	1751	15454	206	Csa3G778280,Csa2G348190,Csa5G611060,Csa6G517070,Csa1G598330,Csa5G524850,Csa5G158580,Csa2G005330,Csa2G375240,Csa2G409500,Csa7G238970,Csa5G182060,Csa6G117710,Csa7G419560,Csa1G002110,Csa6G383520,Csa6G136010,Csa3G132010,Csa4G286960,Csa4G658590,Csa2G070200,Csa4G112650,Csa7G029430,Csa3G825090,Csa6G526280,Csa1G042970,Csa5G598690,Csa4G285730,Csa1G073640,Csa3G207920,Csa3G207890,Csa4G641760,Csa3G135720,Csa…	188	Csa5G315370,Csa2G362450,Csa3G902950,Csa1G616860,Csa2G009470,Csa1G050250,Csa6G363520,Csa5G601570,Csa3G852640,Csa6G450390,Csa6G077400,Csa2G345970,Csa2G359890,Csa4G043870,Csa4G646150,Csa5G189900,Csa4G022980,Csa4G647490,Csa5G159620,Csa6G410050,Csa4G664300,Csa4G165920,Csa2G351700,Csa2G372750,Csa1G596420,Csa1G573680,Csa1G391590,Csa6G361360,Csa3G734860,Csa5G647490,Csa4G297420,Csa4G038710,Csa5G146870,Csa…
GO:0008150	biological_process	biological_process	3.1372e-09	1.908e-06	2129	2707	11394	15454	950	Csa5G632110,Csa6G507520,Csa7G072740,Csa6G022370,Csa3G101810,Csa6G087790,Csa5G139730,Csa6G042490,Csa7G276180,Csa6G327430,Csa1G057040,Csa3G146610,Csa1G269350,Csa6G074530,Csa1G046910,Csa1G033000,Csa1G031730,Csa7G072760,Csa6G216420,Csa3G122320,Csa4G629470,Csa7G430250,Csa4G001910,Csa3G127100,Csa7G432280,Csa3G664590,Csa4G043930,Csa5G611730,Csa6G507290,Csa2G033950,Csa4G646260,Csa3G853160,Csa1G025160,Csa…	1179	Csa4G052610,Csa1G423320,Csa7G431980,Csa3G133900,Csa1G467090,Csa3G074470,Csa4G005540,Csa2G005890,Csa1G050310,Csa6G512900,Csa1G716250,Csa6G008840,Csa1G426970,Csa4G664330,Csa5G198220,Csa6G504570,Csa1G188680,Csa7G433260,Csa3G017140,Csa3G902960,Csa7G432360,Csa2G381650,Csa5G168780,Csa5G651140,Csa5G605720,Csa3G727980,Csa5G184280,Csa1G652220,Csa3G881760,Csa2G338880,Csa2G354030,Csa7G006290,Csa4G553660,Csa…
GO:0009579	thylakoid	cellular_component	3.3865e-09	1.908e-06	52	2707	134	15454	8	Csa2G404870,Csa3G597250,Csa4G645260,Csa6G110320,Csa1G042330,Csa1G002730,Csa2G075300,Csa6G134350	44	Csa1G002040,Csa7G428940,Csa6G401450,Csa1G595840,Csa5G505230,Csa7G428160,Csa6G087980,Csa2G297210,Csa5G440130,Csa6G483300,Csa7G006290,Csa3G146380,Csa3G060980,Csa3G119660,Csa4G063440,Csa3G483830,Csa4G088720,Csa3G147780,Csa4G573860,Csa7G045520,Csa1G714680,Csa7G046130,Csa2G350230,Csa6G525340,Csa7G432360,Csa2G010330,Csa5G608160,Csa2G074240,Csa5G592810,Csa7G378440,Csa6G488340,Csa5G505780,Csa7G075020,Csa…
GO:0044436	thylakoid part	cellular_component	3.3865e-09	1.908e-06	52	2707	134	15454	8	Csa2G075300,Csa6G134350,Csa2G404870,Csa3G597250,Csa4G645260,Csa6G110320,Csa1G042330,Csa1G002730	44	Csa2G010330,Csa5G608160,Csa2G074240,Csa2G350230,Csa7G432360,Csa6G525340,Csa6G488340,Csa5G505780,Csa7G075020,Csa2G060400,Csa5G592810,Csa7G378440,Csa6G187910,Csa1G066480,Csa2G079660,Csa7G046100,Csa2G292190,Csa5G608270,Csa6G087170,Csa7G322590,Csa4G064020,Csa6G067930,Csa6G401450,Csa5G505230,Csa1G595840,Csa1G002040,Csa7G428940,Csa3G119660,Csa3G060980,Csa4G063440,Csa7G428160,Csa6G087980,Csa2G297210,Csa…
GO:0034357	photosynthetic membrane	cellular_component	3.8028e-09	1.908e-06	48	2707	120	15454	7	Csa6G134350,Csa2G075300,Csa2G404870,Csa4G645260,Csa3G597250,Csa1G002730,Csa6G110320	41	Csa6G488340,Csa5G505780,Csa2G060400,Csa7G378440,Csa5G592810,Csa5G608160,Csa2G010330,Csa2G074240,Csa2G350230,Csa7G432360,Csa6G525340,Csa4G064020,Csa7G322590,Csa6G087170,Csa6G067930,Csa1G066480,Csa6G187910,Csa7G046100,Csa2G079660,Csa2G292190,Csa5G608270,Csa4G063440,Csa3G060980,Csa3G119660,Csa5G440130,Csa2G297210,Csa6G087980,Csa7G428160,Csa7G006290,Csa6G483300,Csa6G401450,Csa1G595840,Csa5G505230,Csa…
GO:0030414	peptidase inhibitor activity	molecular_function	1.0314e-08	4.14e-06	25	2707	63	15454	18	Novel00216,Csa4G000860,Csa3G142910,Csa5G286040,Csa2G021000,Csa5G027950,Csa5G285030,Csa5G583360,Csa1G043200,Csa1G043220,Csa4G000830,Csa5G487690,Csa3G141900,Csa4G000850,Csa6G538660,Csa2G021500,Novel00079,Csa3G142960	7	Csa7G372910,Csa1G710160,Csa7G222880,Csa5G607470,Csa7G067350,Csa3G914580,Csa7G067370
GO:0061134	peptidase regulator activity	molecular_function	1.0314e-08	4.14e-06	25	2707	63	15454	18	Csa5G027950,Csa3G142910,Csa5G286040,Csa2G021000,Csa4G000860,Novel00216,Csa6G538660,Csa4G000850,Csa2G021500,Novel00079,Csa3G142960,Csa5G487690,Csa3G141900,Csa1G043220,Csa4G000830,Csa5G285030,Csa5G583360,Csa1G043200	7	Csa7G372910,Csa7G222880,Csa1G710160,Csa7G067370,Csa5G607470,Csa7G067350,Csa3G914580
GO:0009521	photosystem	cellular_component	1.2191e-08	4.4486e-06	44	2707	109	15454	6	Csa6G134350,Csa2G075300,Csa1G002730,Csa3G597250,Csa4G645260,Csa2G404870	38	Csa6G087170,Csa7G322590,Csa4G064020,Csa6G067930,Csa2G079660,Csa6G187910,Csa1G066480,Csa5G608270,Csa2G292190,Csa5G505780,Csa2G060400,Csa6G488340,Csa7G378440,Csa5G592810,Csa2G074240,Csa2G010330,Csa5G608160,Csa6G525340,Csa7G432360,Csa2G350230,Csa7G046130,Csa1G714680,Csa7G045520,Csa4G573860,Csa3G147780,Csa3G483830,Csa4G088720,Csa3G060980,Csa3G119660,Csa4G063440,Csa6G483300,Csa7G428160,Csa6G087980,Csa…
GO:0003824	catalytic activity	molecular_function	3.7822e-08	1.2651e-05	1563	2707	7970	15454	754	Novel00535,Csa7G014500,Csa3G002890,Csa5G642720,Csa3G740270,Csa2G249900,Csa7G065140,Csa4G640970,Csa7G420790,Csa5G139420,Csa5G635360,Csa7G071700,Csa4G082340,Csa6G421630,Csa7G253200,Csa2G005320,Csa1G590280,Csa6G216410,Csa2G012660,Csa3G812760,Csa3G556210,Csa7G239630,Csa1G597780,Csa5G147470,Csa4G620580,Csa6G509550,Csa3G171200,Csa4G645260,Csa6G046420,Csa6G135470,Csa5G167220,Csa1G502360,Csa5G580660,Csa3…	809	Csa4G064100,Csa7G209020,Csa7G051370,Csa6G153460,Csa1G002130,Csa4G331590,Csa7G368200,Csa4G334730,Csa3G354500,Csa3G077690,Csa5G140450,Csa2G373440,Csa7G450510,Csa6G422810,Csa6G497020,Csa3G739000,Csa6G152940,Csa7G072220,Csa3G790450,Csa7G343320,Csa2G120940,Csa2G361790,Csa6G004550,Novel00566,Csa4G006390,Csa7G195260,Csa1G267180,Csa4G644120,Csa6G504610,Csa1G269880,Csa6G343710,Csa6G109770,Csa4G006510,Csa7…
GO:0055114	oxidation-reduction process	biological_process	5.7605e-08	1.7787e-05	367	2707	1648	15454	192	Csa4G050830,Csa1G071890,Csa6G448730,Csa5G568820,Csa5G154200,Csa6G501340,Csa4G028450,Csa1G013250,Csa1G004100,Csa7G374640,Csa6G517060,Csa1G613540,Csa6G486810,Csa3G124970,Csa3G823640,Csa4G288610,Csa4G443140,Csa3G636990,Csa7G064010,Csa5G165210,Csa5G600950,Csa4G651770,Csa6G213910,Novel00616,Csa2G415540,Csa6G406540,Csa4G001800,Csa2G021650,Csa6G136010,Csa3G132010,Csa2G070200,Csa4G658590,Csa4G286960,Csa4…	175	Csa1G604040,Csa7G046100,Csa7G394650,Csa3G889840,Csa7G395820,Csa7G012940,Csa4G646070,Csa5G224130,Csa3G611910,Csa7G074950,Csa3G002780,Csa4G038710,Csa4G297420,Csa4G595970,Csa2G431090,Csa5G146870,Csa3G199630,Csa4G621720,Csa6G044530,Csa5G189900,Csa4G647490,Csa4G022980,Csa6G410050,Csa5G159620,Csa2G385070,Csa2G372750,Csa4G664300,Csa4G165920,Csa2G351700,Csa1G596420,Csa1G391590,Csa5G647490,Csa6G361360,Csa…
GO:0044710	single-organism metabolic process	biological_process	9.7836e-08	2.8051e-05	669	2707	3186	15454	343	Csa1G502360,Csa5G167220,Csa6G135470,Csa1G587400,Csa4G010410,Csa2G248130,Csa3G736970,Csa5G147470,Csa3G134790,Csa7G239630,Csa3G556210,Csa3G812760,Csa2G012660,Csa3G171200,Csa6G509550,Csa6G522790,Csa7G049140,Csa7G071700,Csa6G490230,Csa1G418240,Csa6G401400,Csa4G013040,Csa6G216410,Csa7G253200,Csa3G881590,Csa6G421630,Csa1G574240,Csa5G642720,Csa7G014500,Csa3G002890,Csa5G571460,Csa3G860260,Csa5G599830,Csa…	326	Csa2G285290,Csa3G073840,Csa6G401380,Csa3G150160,Csa6G490110,Csa3G252490,Csa3G236570,Csa7G420690,Csa7G450640,Csa5G569340,Csa1G062310,Csa3G903520,Novel00566,Csa6G004550,Csa3G550680,Csa1G255170,Csa4G006510,Csa6G343710,Csa1G269880,Csa2G271450,Csa4G618540,Csa6G151130,Csa6G497050,Csa6G452760,Csa3G168960,Csa6G385090,Csa2G373440,Csa2G120940,Csa7G343320,Csa3G790450,Csa6G497020,Csa3G784390,Csa7G450510,Csa7…
GO:0004867	serine-type endopeptidase inhibitor activity	molecular_function	2.1001e-07	5.6197e-05	14	2707	29	15454	11	Csa3G142910,Csa5G286040,Csa3G141900,Csa3G142960,Csa6G538660,Csa4G000850,Csa5G027950,Csa5G285030,Novel00216,Csa4G000830,Csa4G000860	3	Csa5G607470,Csa3G914580,Csa7G372910
GO:0009523	photosystem II	cellular_component	9.2967e-07	0.00023323	33	2707	82	15454	4	Csa2G075300,Csa6G134350,Csa2G404870,Csa3G597250	29	Csa2G350230,Csa5G608160,Csa2G010330,Csa5G592810,Csa7G378440,Csa6G488340,Csa5G505780,Csa2G060400,Csa2G292190,Csa5G608270,Csa1G066480,Csa6G187910,Csa6G067930,Csa4G064020,Csa7G322590,Csa6G087170,Csa7G428940,Csa6G401450,Csa1G595840,Csa5G505230,Csa5G440130,Csa7G428160,Csa6G087980,Csa3G119660,Csa4G063440,Csa4G088720,Csa4G573860,Csa7G045520,Csa7G046130
GO:0015979	photosynthesis	biological_process	4.9957e-06	0.0011796	74	2707	247	15454	17	Csa7G072760,Csa5G633290,Csa1G000600,Csa1G002730,Csa3G597250,Csa2G404870,Csa6G087790,Csa6G486810,Csa2G075300,Csa6G134350,Csa5G580660,Csa2G324450,Csa1G502360,Csa4G645260,Csa3G359120,Csa7G351880,Csa1G659590	57	Csa3G740240,Csa6G495790,Csa1G595840,Csa7G428940,Csa6G136520,Csa4G063440,Csa3G060980,Csa3G119660,Csa6G483300,Csa1G002120,Csa6G187910,Csa5G608270,Csa2G292190,Csa6G434320,Csa6G087170,Csa6G483400,Csa4G064020,Csa7G322590,Csa6G504490,Csa3G027720,Csa2G010330,Csa6G525340,Csa2G350230,Csa2G060400,Csa6G488340,Csa3G147780,Csa3G483830,Csa4G088720,Csa7G046130,Csa7G047350,Csa1G714680,Csa3G828430,Csa7G045520,Csa…
GO:0004857	enzyme inhibitor activity	molecular_function	2.388e-05	0.0053252	45	2707	164	15454	24	Csa3G142960,Csa6G538660,Csa5G487690,Csa4G000830,Csa1G033000,Csa1G043200,Csa5G285030,Csa5G027950,Csa5G286040,Csa2G021000,Csa5G580660,Csa7G447990,Novel00216,Novel00079,Csa4G000850,Csa2G021500,Csa4G377150,Csa3G141900,Csa3G126810,Csa1G043220,Csa5G583360,Csa6G516920,Csa3G142910,Csa4G000860	21	Csa7G405820,Csa3G646640,Csa2G302130,Csa3G000060,Csa6G101970,Csa5G607470,Csa7G067350,Csa3G914580,Csa3G646620,Csa6G483430,Csa7G222880,Csa7G372910,Csa7G451920,Csa3G239880,Csa3G176240,Csa7G067370,Csa6G150580,Csa5G567800,Csa5G139430,Csa7G405320,Csa1G710160
GO:0009654	oxygen evolving complex	cellular_component	3.6643e-05	0.0077412	12	2707	22	15454	0		12	Csa2G292190,Csa5G505230,Csa6G401450,Csa1G066480,Csa6G087980,Csa5G440130,Csa5G505780,Csa3G119660,Csa4G063440,Csa6G488340,Csa4G064020,Csa7G322590
GO:0006979	response to oxidative stress	biological_process	5.0249e-05	0.010085	32	2707	96	15454	26	Csa7G061710,Csa1G533650,Csa3G736970,Csa6G216420,Csa6G216410,Csa6G213910,Novel00616,Csa4G013040,Csa4G285780,Csa3G127240,Csa7G419560,Csa6G490230,Csa5G167220,Csa7G419550,Csa7G419540,Csa7G419570,Csa5G154200,Csa4G285790,Csa7G049140,Csa5G262770,Csa3G829270,Csa4G285730,Csa4G285740,Csa4G285750,Csa4G285760,Csa6G495000	6	Csa1G555590,Csa3G829170,Csa3G819910,Csa3G819930,Csa1G062960,Csa3G889840
GO:0019362	pyridine nucleotide metabolic process	biological_process	8.8836e-05	0.016208	26	2707	67	15454	16	Csa2G003610,Csa1G025160,Csa1G538190,Csa4G050830,Csa1G615160,Csa1G047450,Csa6G319770,Csa2G406760,Csa4G097630,Csa6G381800,Csa3G234000,Csa3G900960,Csa6G401400,Csa5G571460,Csa7G071700,Csa5G642720	10	Csa2G140370,Csa2G372750,Csa4G307350,Csa3G199630,Csa3G168960,Csa3G848200,Csa3G651740,Csa7G012940,Csa3G184010,Csa3G211980
GO:0046496	nicotinamide nucleotide metabolic process	biological_process	8.8836e-05	0.016208	26	2707	67	15454	16	Csa2G003610,Csa1G025160,Csa1G047450,Csa6G319770,Csa1G538190,Csa4G050830,Csa1G615160,Csa6G381800,Csa2G406760,Csa4G097630,Csa3G234000,Csa3G900960,Csa5G571460,Csa6G401400,Csa7G071700,Csa5G642720	10	Csa2G140370,Csa3G199630,Csa4G307350,Csa2G372750,Csa3G848200,Csa3G168960,Csa3G184010,Csa3G211980,Csa3G651740,Csa7G012940
GO:0004601	peroxidase activity	molecular_function	9.7441e-05	0.016297	35	2707	109	15454	29	Csa7G061710,Csa3G736970,Csa1G533650,Csa6G216420,Csa6G216410,Csa6G213910,Novel00616,Csa4G013040,Csa4G285780,Csa3G127240,Csa6G490230,Csa7G419560,Csa5G167220,Csa7G419550,Csa7G419540,Csa7G419570,Csa4G285790,Csa5G154200,Csa7G049140,Csa5G262770,Csa4G658590,Csa1G013250,Csa3G829270,Csa4G285730,Csa4G285740,Csa3G845500,Csa4G285750,Csa4G285760,Csa6G495000	6	Csa1G555590,Csa3G829170,Csa3G819910,Csa3G819930,Csa1G062960,Csa3G889840
GO:0016684	oxidoreductase activity, acting on peroxide as acceptor	molecular_function	9.7441e-05	0.016297	35	2707	109	15454	29	Csa6G495000,Csa4G285760,Csa4G285750,Csa3G829270,Csa3G845500,Csa4G285740,Csa4G285730,Csa1G013250,Csa5G262770,Csa4G658590,Csa7G419540,Csa7G419570,Csa7G049140,Csa4G285790,Csa5G154200,Csa6G490230,Csa7G419560,Csa4G285780,Csa3G127240,Csa7G419550,Csa5G167220,Novel00616,Csa6G213910,Csa4G013040,Csa6G216420,Csa1G533650,Csa3G736970,Csa6G216410,Csa7G061710	6	Csa3G889840,Csa3G819930,Csa1G062960,Csa3G819910,Csa3G829170,Csa1G555590
GO:0072524	pyridine-containing compound metabolic process	biological_process	0.0001215	0.019509	26	2707	68	15454	16	Csa7G071700,Csa5G642720,Csa5G571460,Csa6G401400,Csa3G234000,Csa3G900960,Csa2G406760,Csa4G097630,Csa6G381800,Csa4G050830,Csa1G538190,Csa1G615160,Csa1G047450,Csa6G319770,Csa2G003610,Csa1G025160	10	Csa3G651740,Csa7G012940,Csa3G211980,Csa3G184010,Csa3G168960,Csa3G848200,Csa2G372750,Csa4G307350,Csa3G199630,Csa2G140370
GO:0044237	cellular metabolic process	biological_process	0.00013615	0.021019	1225	2707	6361	15454	484	Csa3G418780,Csa1G077740,Csa1G002730,Csa7G075680,Csa2G013250,Csa3G017200,Csa7G290480,Csa5G622700,Csa7G184660,Novel00317,Csa2G234520,Csa7G073630,Csa3G168930,Csa1G039880,Csa3G144230,Csa7G029930,Csa2G324450,Csa7G011870,Csa5G585990,Csa4G288620,Csa1G597100,Csa5G146230,Csa2G327500,Csa5G172870,Csa3G119240,Csa3G835890,Csa4G289120,Csa6G501260,Csa4G023020,Csa5G604330,Csa3G597250,Csa2G415540,Csa4G296230,Csa2…	741	Csa5G603290,Csa1G062930,Csa3G426330,Csa5G148810,Csa4G008800,Csa3G727990,Csa5G598750,Csa5G167150,Csa7G069150,Csa1G045600,Csa5G168870,Csa1G580200,Csa4G179170,Csa6G407060,Csa2G378540,Csa7G009740,Csa4G082310,Csa5G589950,Csa5G141060,Csa5G505240,Csa4G674750,Csa3G736730,Csa3G166350,Csa5G177140,Csa3G147770,Csa4G064020,Csa1G305740,Csa6G187950,Csa5G115670,Csa5G148490,Csa3G118730,Csa3G119700,Csa6G190370,Csa…
GO:0006733	oxidoreduction coenzyme metabolic process	biological_process	0.00020296	0.029332	27	2707	74	15454	16	Csa3G234000,Csa3G900960,Csa6G381800,Csa2G406760,Csa4G097630,Csa1G047450,Csa6G319770,Csa4G050830,Csa1G615160,Csa1G538190,Csa2G003610,Csa1G025160,Csa7G071700,Csa5G642720,Csa6G401400,Csa5G571460	11	Csa2G140370,Csa3G211980,Csa3G184010,Csa3G651740,Csa7G012940,Csa4G008800,Csa3G848200,Csa3G168960,Csa3G199630,Csa4G307350,Csa2G372750
GO:0048037	cofactor binding	molecular_function	0.00020461	0.029332	135	2707	556	15454	73	Csa2G003610,Csa4G443140,Csa1G538190,Csa3G636990,Csa1G680120,Csa5G165210,Csa3G234000,Csa4G615750,Csa6G406540,Csa4G312240,Csa6G501980,Csa4G001800,Csa1G071890,Csa4G050830,Csa4G056830,Csa3G081930,Csa1G277460,Csa1G537470,Csa1G004100,Csa3G836500,Csa3G823640,Csa7G448000,Csa6G094720,Csa5G158580,Csa5G182060,Novel00112,Csa6G117710,Novel00212,Csa3G173020,Csa6G494950,Csa3G132010,Csa2G009560,Csa4G427270,Csa4G…	62	Csa1G042210,Csa5G141100,Csa3G199630,Csa5G156140,Csa6G067390,Csa7G394650,Csa3G914010,Csa2G036590,Csa7G007900,Csa3G778270,Csa7G012940,Csa1G616860,Csa2G000460,Csa2G362450,Csa1G050250,Csa6G077400,Csa3G151460,Csa5G171720,Csa2G140370,Csa4G647490,Csa6G408170,Csa4G500330,Csa4G664300,Csa3G180220,Csa2G372750,Csa3G734860,Csa4G192180,Csa2G146400,Csa5G598750,Csa3G790450,Csa3G848200,Csa1G050240,Csa2G037230,Nov…
GO:0009522	photosystem I	cellular_component	0.00024852	0.034399	12	2707	24	15454	2	Csa4G645260,Csa1G002730	10	Csa7G432360,Csa6G525340,Csa2G292190,Csa2G074240,Csa3G147780,Csa2G079660,Csa3G483830,Csa6G483300,Csa3G060980,Csa1G714680
GO:0016209	antioxidant activity	molecular_function	0.0002945	0.036791	44	2707	155	15454	33	Csa4G285790,Csa5G154200,Csa7G049140,Csa7G419570,Csa7G419540,Csa4G658590,Csa5G262770,Csa3G146300,Csa1G013250,Csa1G084280,Csa3G845500,Csa4G285730,Csa4G285740,Csa3G829270,Csa4G285760,Csa4G285750,Csa6G495000,Csa7G061710,Csa6G216410,Csa3G865340,Csa1G533650,Csa3G736970,Csa6G216420,Csa4G013040,Csa6G213910,Novel00616,Csa5G167220,Csa6G383520,Csa7G419550,Csa4G285780,Csa3G127240,Csa6G490230,Csa7G419560	11	Csa1G062960,Csa6G343710,Csa5G189900,Csa3G819930,Csa3G889840,Csa5G647490,Csa3G778410,Csa1G555590,Csa3G819910,Csa3G829170,Csa6G401380
GO:0016616	oxidoreductase activity, acting on the CH-OH group of donors, NAD or NADP as acceptor	molecular_function	0.00029807	0.036791	78	2707	292	15454	36	Csa4G443140,Csa1G538190,Csa4G044990,Csa3G636990,Csa2G003610,Csa3G234000,Csa5G346550,Novel00334,Csa6G406540,Csa4G001800,Csa2G021650,Csa7G071700,Csa4G050830,Csa5G568820,Csa3G168970,Csa1G277460,Csa7G374640,Csa3G823640,Csa6G486810,Csa3G836500,Csa5G642720,Csa3G778280,Csa2G248130,Csa5G182060,Csa6G117710,Novel00112,Csa6G319770,Novel00632,Csa1G025160,Csa6G522790,Csa6G509550,Csa4G192110,Csa6G526280,Csa5G5…	42	Csa3G790450,Csa3G199630,Csa5G156140,Csa3G848200,Csa5G591790,Novel00384,Csa7G051370,Csa2G037230,Csa1G050240,Csa7G394650,Csa6G490250,Csa1G009770,Csa2G036590,Csa3G778270,Csa1G168880,Csa7G012940,Csa2G299950,Csa2G000460,Csa2G362450,Csa4G646090,Csa1G616860,Csa1G050250,Csa2G011460,Csa7G006290,Csa6G087920,Csa6G077400,Csa3G598890,Csa3G151460,Csa2G140370,Csa5G171720,Csa4G647490,Csa6G410050,Csa2G372750,Csa3…
GO:0009085	lysine biosynthetic process	biological_process	0.00031163	0.036791	15	2707	34	15454	5	Csa3G836500,Csa6G522790,Novel00112,Csa7G393450,Csa3G636990	10	Csa7G209030,Csa6G008840,Csa6G361360,Csa7G394650,Csa6G434350,Csa1G050240,Csa3G151460,Csa7G006290,Csa1G050250,Csa2G372750
GO:0009089	lysine biosynthetic process via diaminopimelate	biological_process	0.00031163	0.036791	15	2707	34	15454	5	Csa6G522790,Csa3G836500,Csa7G393450,Csa3G636990,Novel00112	10	Csa7G394650,Csa6G434350,Csa7G209030,Csa6G008840,Csa6G361360,Csa1G050250,Csa2G372750,Csa3G151460,Csa1G050240,Csa7G006290
GO:0046451	diaminopimelate metabolic process	biological_process	0.00031163	0.036791	15	2707	34	15454	5	Csa3G836500,Csa6G522790,Novel00112,Csa3G636990,Csa7G393450	10	Csa6G361360,Csa6G008840,Csa7G209030,Csa6G434350,Csa7G394650,Csa7G006290,Csa1G050240,Csa3G151460,Csa2G372750,Csa1G050250
GO:0008839	4-hydroxy-tetrahydrodipicolinate reductase	molecular_function	0.00035042	0.040188	14	2707	31	15454	4	Csa3G636990,Novel00112,Csa6G522790,Csa3G836500	10	Csa2G372750,Csa1G050250,Csa7G006290,Csa1G050240,Csa3G151460,Csa7G394650,Csa6G434350,Csa6G008840,Csa7G209030,Csa6G361360
GO:0009055	electron carrier activity	molecular_function	0.00037672	0.042004	48	2707	195	15454	21	Csa7G432520,Csa4G025740,Csa2G006870,Csa5G383850,Csa1G613540,Csa3G214590,Csa3G845500,Csa1G163160,Csa6G518190,Csa2G351650,Csa5G115170,Csa2G173050,Csa6G383520,Csa1G348950,Csa3G116790,Csa2G409500,Csa1G348440,Csa6G513600,Csa1G005660,Csa2G403720,Csa4G377160	27	Csa3G027720,Csa3G271370,Csa7G447110,Csa1G186640,Csa6G410670,Csa3G222790,Csa3G002940,Csa4G646150,Csa5G189900,Csa3G146700,Csa5G148770,Csa2G379280,Csa3G824220,Csa2G345970,Csa1G002040,Csa6G429060,Csa5G239140,Csa6G198280,Csa6G343690,Csa3G710810,Csa3G222800,Csa3G146380,Csa7G006290,Csa3G902950,Csa3G875430,Csa6G425040,Csa7G394610
GO:0044723	single-organism carbohydrate metabolic process	biological_process	0.00039061	0.042376	147	2707	610	15454	79	Csa6G517390,Csa5G610360,Csa7G071700,Csa3G408550,Csa7G047250,Csa5G169050,Novel00334,Csa6G109750,Csa3G893410,Csa2G009490,Csa5G642720,Csa5G196570,Csa5G612910,Csa5G571460,Csa4G331090,Csa7G072740,Csa3G837640,Csa1G351960,Csa3G144230,Csa1G039880,Csa7G073630,Csa5G601490,Csa5G598080,Csa3G171200,Csa6G520240,Csa5G604330,Csa1G025160,Novel00632,Csa6G319770,Csa5G149880,Csa7G239630,Csa6G212890,Csa5G172870,Csa1G…	68	Csa6G152940,Csa7G236800,Csa1G573710,Csa3G141880,Csa3G168960,Csa3G848200,Csa4G008800,Csa5G221940,Csa1G050310,Csa4G331590,Csa6G513780,Csa6G512900,Csa2G037230,Csa6G151710,Csa4G620550,Csa4G052610,Csa4G064100,Csa6G507060,Csa4G646090,Csa1G269870,Csa1G522540,Csa7G006290,Csa7G428160,Csa2G252020,Csa2G011460,Csa3G731150,Csa1G269880,Csa7G432360,Csa1G003510,Csa3G651740,Csa7G195260,Csa3G184010,Csa6G014800,Csa…
GO:0003995	acyl-CoA dehydrogenase activity	molecular_function	0.00044802	0.047325	8	2707	12	15454	5	Csa5G165210,Csa3G731060,Csa6G291910,Csa2G415540,Csa4G028450	3	Csa6G450390,Csa2G009470,Csa7G395820
GO:0020037	heme binding	molecular_function	0.00057408	0.059086	85	2707	355	15454	55	Csa2G070210,Csa3G853160,Csa4G285790,Csa3G852630,Csa7G049140,Csa4G658590,Csa2G070200,Csa6G133710,Csa4G376150,Csa4G003660,Csa6G366540,Csa3G825090,Csa4G285730,Csa5G593440,Csa3G207890,Csa4G641760,Csa4G285750,Csa2G425750,Csa3G736970,Csa7G426500,Csa1G574250,Csa1G154090,Csa4G377160,Csa4G285780,Csa3G127240,Csa2G437050,Csa7G419560,Csa5G167220,Csa2G069700,Csa7G419540,Csa7G419570,Csa7G198310,Csa6G492230,Csa…	30	Csa5G159620,Csa6G004550,Csa3G271370,Csa2G425740,Csa6G006850,Csa5G239140,Csa5G159600,Csa3G852640,Csa7G006290,Csa6G108440,Csa5G202330,Csa1G614130,Csa1G062960,Csa3G889840,Csa7G075590,Csa5G224130,Csa3G611910,Csa2G139860,Csa3G855340,Csa5G621920,Csa4G038710,Csa2G120940,Csa4G621720,Csa3G829170,Csa1G629740,Csa4G621220,Csa2G238880,Csa6G079220,Csa6G366560,Csa6G044530
GO:0006739	NADP metabolic process	biological_process	0.00065023	0.06525	22	2707	59	15454	13	Csa7G071700,Csa5G642720,Csa5G571460,Csa3G900960,Csa3G234000,Csa6G381800,Csa4G097630,Csa6G319770,Csa4G050830,Csa1G615160,Csa1G538190,Csa2G003610,Csa1G025160	9	Csa3G184010,Csa3G211980,Csa3G651740,Csa7G012940,Csa3G848200,Csa3G168960,Csa3G199630,Csa2G372750,Csa2G140370
GO:0016614	oxidoreductase activity, acting on CH-OH group of donors	molecular_function	0.0007984	0.078165	81	2707	315	15454	38	Csa3G234000,Csa4G443140,Csa4G044990,Csa3G636990,Csa1G538190,Csa2G003610,Csa2G055050,Csa4G001800,Csa7G071700,Csa2G021650,Csa5G346550,Novel00334,Csa6G406540,Csa3G168970,Csa1G277460,Csa4G050830,Csa5G568820,Csa6G486810,Csa3G823640,Csa3G836500,Csa5G642720,Csa7G374640,Csa2G057070,Csa2G248130,Csa3G778280,Csa6G117710,Novel00112,Csa5G182060,Csa6G522790,Csa4G192110,Csa6G509550,Csa6G319770,Csa1G025160,Novel…	43	Csa3G790450,Csa5G156140,Csa3G848200,Csa3G199630,Csa7G394650,Csa7G051370,Csa5G591790,Novel00384,Csa2G037230,Csa1G050240,Csa1G168880,Csa7G012940,Csa3G778270,Csa2G036590,Csa6G490250,Csa1G009770,Csa4G646090,Csa2G362450,Csa2G000460,Csa1G616860,Csa2G299950,Csa6G077400,Csa3G598890,Csa1G050250,Csa2G011460,Csa7G006290,Csa6G087920,Csa4G647490,Csa6G410050,Csa2G140370,Csa5G171720,Csa3G151460,Csa3G651740,Csa7…
GO:0003735	structural constituent of ribosome	molecular_function	0.00085902	0.081955	91	2707	425	15454	7	Novel00099,Csa3G731040,Csa4G664490,Csa1G005560,Csa4G269210,Csa6G490870,Csa3G740220	84	Csa3G646520,Csa3G017220,Csa2G372710,Csa2G365080,Csa3G118730,Csa7G209030,Csa6G434320,Csa6G187950,Csa3G778310,Csa3G121660,Novel00273,Csa6G524020,Csa5G141060,Csa2G060400,Csa4G627240,Csa1G568530,Csa5G505240,Csa2G138710,Csa6G504570,Csa4G062360,Csa7G427120,Csa2G378540,Csa5G264270,Csa5G589950,Csa4G025200,Csa5G505200,Csa3G134930,Csa1G045600,Csa2G295950,Csa1G580200,Csa1G000010,Csa2G000610,Csa3G118080,Csa3…
GO:0046906	tetrapyrrole binding	molecular_function	0.00087794	0.081955	87	2707	369	15454	57	Csa3G597310,Csa3G736970,Csa7G426500,Csa1G574250,Csa1G154090,Csa4G377160,Csa2G437050,Csa3G127240,Csa4G285780,Csa7G419560,Csa5G167220,Csa2G070210,Csa3G853160,Csa3G852630,Csa4G285790,Csa7G049140,Csa4G658590,Csa2G070200,Csa6G133710,Csa4G003660,Csa4G376150,Csa6G366540,Csa3G825090,Csa4G285730,Csa5G593440,Csa3G207890,Csa4G641760,Csa4G285750,Csa2G425750,Csa1G042620,Csa3G825080,Csa7G061710,Csa3G131950,Csa…	30	Csa2G425740,Csa6G006850,Csa5G159600,Csa5G239140,Csa3G852640,Csa7G006290,Csa6G108440,Csa5G202330,Csa5G159620,Csa6G004550,Csa3G271370,Csa5G621920,Csa3G855340,Csa4G038710,Csa2G120940,Csa3G829170,Csa4G621720,Csa1G629740,Csa4G621220,Csa2G238880,Csa6G079220,Csa6G366560,Csa6G044530,Csa1G614130,Csa1G062960,Csa3G889840,Csa7G075590,Csa5G224130,Csa3G611910,Csa2G139860
GO:0008610	lipid biosynthetic process	biological_process	0.0010882	0.097702	121	2707	505	15454	59	Csa1G277460,Csa3G168970,Csa4G172540,Csa7G004050,Csa7G387170,Csa2G009490,Csa2G129150,Csa5G152820,Csa7G075680,Csa5G599830,Csa1G613540,Csa7G014500,Csa2G057070,Csa7G374640,Csa2G432780,Csa4G331090,Csa3G077600,Csa5G612910,Csa3G234000,Csa2G403720,Csa6G517390,Csa1G008470,Csa3G636990,Csa2G055050,Csa4G001800,Csa7G047250,Csa1G418240,Csa6G495050,Csa2G021650,Csa5G610360,Csa3G146610,Csa1G397120,Csa4G615750,Csa…	62	Csa4G331590,Csa6G513780,Csa7G394650,Csa3G855270,Csa3G118090,Csa4G646310,Csa7G368200,Csa6G067390,Csa1G305740,Csa5G615250,Csa6G151710,Csa2G037230,Csa3G116740,Csa3G778270,Csa4G064100,Csa1G168880,Csa2G361400,Csa1G009770,Csa5G153020,Csa4G179170,Csa4G082310,Csa2G292800,Csa7G343320,Csa4G334670,Csa1G501840,Csa3G141880,Csa1G000010,Csa6G151130,Csa3G731150,Csa1G710160,Csa4G031000,Csa6G103540,Csa1G294020,Csa…
GO:0005840	ribosome	cellular_component	0.0010953	0.097702	91	2707	428	15454	7	Novel00099,Csa4G664490,Csa3G731040,Csa1G005560,Csa4G269210,Csa6G490870,Csa3G740220	84	Csa3G131930,Csa6G410670,Csa6G522810,Csa3G112770,Csa4G038770,Csa4G017110,Csa7G044200,Csa4G307380,Csa6G505230,Csa3G134920,Csa4G292970,Csa4G623380,Csa3G271370,Csa5G168780,Csa1G257920,Csa4G006390,Csa4G293000,Csa3G171790,Csa6G365730,Csa3G837570,Csa1G008520,Csa3G171140,Csa2G336100,Csa2G223140,Csa2G060430,Csa5G158550,Csa6G185240,Csa3G516560,Csa7G428960,Csa1G629120,Csa4G630000,Csa6G519510,Csa6G488360,Csa…
GO:0044262	cellular carbohydrate metabolic process	biological_process	0.0011237	0.098054	89	2707	349	15454	46	Csa3G900960,Csa6G169340,Csa1G575130,Csa5G602180,Csa3G144230,Csa1G039880,Csa1G050360,Csa5G182060,Csa7G129380,Csa4G028470,Csa6G365750,Csa2G378580,Csa1G560790,Csa6G520240,Csa5G604330,Csa3G171200,Csa5G149880,Csa7G127380,Csa3G889970,Csa7G429590,Csa6G212890,Csa5G172870,Csa6G526280,Csa3G556210,Csa1G597800,Csa3G234000,Csa7G049190,Csa6G517390,Csa1G572400,Csa1G005560,Csa3G636990,Csa7G047250,Csa4G001800,Csa…	43	Csa2G416210,Csa1G522540,Csa2G011460,Csa3G878780,Csa7G428160,Csa7G006290,Csa1G422470,Csa3G731150,Csa3G009420,Csa4G031000,Csa3G151460,Csa1G269880,Csa2G146400,Csa1G003510,Csa4G622880,Csa4G500330,Csa1G006280,Csa6G014800,Csa7G236800,Csa2G292800,Csa4G334670,Csa4G053280,Csa1G188680,Csa3G141880,Csa5G221940,Csa5G156140,Csa1G064700,Csa4G054290,Csa1G188670,Csa7G044980,Csa4G331590,Csa6G513780,Csa6G423400,Csa…
GO:0019318	hexose metabolic process	biological_process	0.0013754	0.11747	39	2707	132	15454	22	Csa5G571460,Csa7G239630,Csa2G348280,Csa5G642720,Csa6G319770,Csa4G050830,Novel00632,Csa3G132010,Csa1G025160,Csa3G893410,Csa5G169050,Novel00334,Csa5G601490,Csa3G408550,Csa7G071700,Csa1G538190,Csa4G443140,Csa2G003610,Csa3G234000,Csa3G900960,Csa3G837640,Csa4G097630	17	Csa2G372750,Csa6G507060,Csa7G195260,Csa3G184010,Csa4G052610,Csa3G651740,Csa7G012940,Csa7G432360,Csa2G140370,Csa6G512900,Csa6G491660,Csa3G199630,Csa2G252020,Csa6G452680,Csa3G848200,Csa3G168960,Csa6G136020
GO:0050662	coenzyme binding	molecular_function	0.0014953	0.12504	105	2707	444	15454	51	Csa2G057070,Csa7G014500,Csa1G537470,Csa5G642720,Csa3G823640,Csa5G139300,Csa4G050830,Csa1G071890,Csa3G728010,Csa3G168970,Csa1G277460,Csa3G081930,Csa6G395130,Csa6G406540,Csa4G615750,Novel00334,Csa6G501980,Csa4G312240,Csa4G001800,Csa2G003610,Csa2G055050,Csa4G443140,Csa1G538190,Csa4G044990,Csa3G636990,Csa6G421630,Csa3G234000,Csa5G165210,Csa5G598690,Csa1G042970,Csa6G526280,Csa3G717370,Novel00632,Csa3G…	54	Csa2G036590,Csa3G914010,Csa1G009770,Csa7G007900,Csa1G168880,Csa7G012940,Csa4G638340,Csa3G778270,Csa2G037230,Csa5G591790,Novel00384,Csa6G067390,Csa7G394650,Novel00153,Csa3G199630,Csa3G848200,Csa5G156140,Csa3G790450,Csa5G141100,Csa1G042210,Novel00566,Csa3G078800,Csa2G372750,Csa4G500330,Csa3G180220,Csa6G408170,Csa4G192180,Csa3G734860,Csa2G000360,Csa7G075630,Csa3G651740,Csa6G434350,Csa2G146400,Csa3G1…
GO:0009067	aspartate family amino acid biosynthetic process	biological_process	0.0016572	0.13575	20	2707	56	15454	6	Csa3G636990,Csa6G183190,Csa6G522790,Csa7G393450,Novel00112,Csa3G836500	14	Csa1G050240,Csa3G151460,Csa1G002130,Csa7G394650,Csa7G209030,Csa5G153080,Csa1G050250,Csa2G372750,Csa3G822260,Csa7G006290,Csa6G434350,Csa6G361360,Csa6G008840,Csa3G842030
GO:1901293	nucleoside phosphate biosynthetic process	biological_process	0.0017387	0.13958	47	2707	176	15454	22	Csa2G406760,Csa4G097630,Csa4G288620,Csa7G253200,Novel00527,Csa1G569310,Csa1G615160,Csa5G601510,Csa4G310720,Csa6G401400,Csa6G505970,Csa3G902190,Csa3G418780,Csa5G169050,Csa6G381800,Csa1G057010,Csa1G572450,Csa3G904100,Csa1G047450,Csa2G011510,Csa6G538800,Csa1G042970	25	Csa6G483310,Csa1G050200,Csa6G430140,Csa3G646620,Csa3G119340,Csa4G001510,Csa3G133180,Csa6G016970,Csa3G211980,Csa5G603910,Csa1G605610,Csa7G407510,Csa1G426970,Csa1G062930,Csa3G354500,Csa4G052590,Csa6G513760,Csa5G615250,Csa2G173020,Csa5G647490,Csa4G056620,Novel00566,Csa5G651140,Csa4G307350,Csa5G153080
GO:0009538	photosystem I reaction center	cellular_component	0.0021732	0.15386	7	2707	12	15454	1	Csa1G002730	6	Csa7G432360,Csa3G483830,Csa1G714680,Csa2G079660,Csa3G147780,Csa2G074240
GO:0046912	transferase activity, transferring acyl groups, acyl groups converted into alkyl on transfer	molecular_function	0.0021796	0.15386	7	2707	11	15454	4	Csa1G050360,Csa6G169340,Csa3G363180,Csa7G429590	3	Csa6G302180,Csa1G501840,Csa6G103540
GO:0009058	biosynthetic process	biological_process	0.002196	0.15386	764	2707	3995	15454	291	Csa3G686210,Csa7G014500,Csa3G002890,Csa5G599830,Csa5G642720,Csa4G361820,Csa1G004960,Csa3G893410,Csa3G168970,Csa6G401400,Csa3G018320,Csa1G418240,Csa3G881590,Csa2G370550,Csa7G375820,Csa2G357210,Csa7G253200,Csa1G590280,Csa3G812760,Csa2G415550,Csa6G504460,Csa5G517130,Csa3G889160,Csa7G239630,Csa5G598080,Csa3G171200,Csa3G852460,Csa6G522790,Csa4G045060,Csa2G177210,Csa3G740810,Csa1G502360,Csa5G580660,Csa…	473	Csa1G009770,Csa2G011420,Csa7G209020,Csa4G064100,Csa1G050370,Novel00273,Csa2G006200,Csa2G093850,Csa1G002130,Csa6G153460,Csa1G050240,Csa7G051370,Csa2G123600,Csa5G591790,Csa7G368200,Csa3G646520,Csa3G354500,Csa6G518210,Csa4G331590,Csa3G154280,Csa6G452760,Csa6G151130,Csa2G000610,Csa3G732400,Csa6G497020,Csa1G269900,Csa6G445240,Csa7G343320,Csa1G009830,Csa6G152940,Csa4G646060,Novel00566,Csa4G006390,Csa1G…
GO:0010927	cellular component assembly involved in morphogenesis	biological_process	0.0022232	0.15386	4	2707	5	15454	2	Csa2G292850,Csa4G017210	2	Csa6G476050,Csa3G134540
GO:0032990	cell part morphogenesis	biological_process	0.0022232	0.15386	4	2707	5	15454	2	Csa4G017210,Csa2G292850	2	Csa6G476050,Csa3G134540
GO:0042384	cilium assembly	biological_process	0.0022232	0.15386	4	2707	5	15454	2	Csa4G017210,Csa2G292850	2	Csa3G134540,Csa6G476050
GO:0048858	cell projection morphogenesis	biological_process	0.0022232	0.15386	4	2707	5	15454	2	Csa4G017210,Csa2G292850	2	Csa3G134540,Csa6G476050
GO:0060271	cilium morphogenesis	biological_process	0.0022232	0.15386	4	2707	5	15454	2	Csa2G292850,Csa4G017210	2	Csa3G134540,Csa6G476050
GO:0009165	nucleotide biosynthetic process	biological_process	0.0023153	0.15752	46	2707	174	15454	21	Csa2G011510,Csa6G538800,Csa1G042970,Csa6G381800,Csa1G057010,Csa1G572450,Csa3G904100,Csa1G047450,Csa6G505970,Csa6G401400,Csa3G902190,Csa3G418780,Csa5G169050,Csa2G406760,Csa4G097630,Csa4G288620,Csa7G253200,Novel00527,Csa1G569310,Csa1G615160,Csa5G601510	25	Csa5G647490,Csa4G056620,Novel00566,Csa5G651140,Csa4G307350,Csa5G153080,Csa3G354500,Csa4G052590,Csa6G513760,Csa5G615250,Csa2G173020,Csa6G016970,Csa3G211980,Csa5G603910,Csa1G605610,Csa7G407510,Csa1G426970,Csa1G062930,Csa6G483310,Csa1G050200,Csa6G430140,Csa3G646620,Csa3G119340,Csa4G001510,Csa3G133180
GO:0009653	anatomical structure morphogenesis	biological_process	0.0024899	0.16658	24	2707	77	15454	11	Csa1G033000,Csa3G122380,Csa4G017210,Csa5G149330,Csa2G292850,Csa2G246540,Csa7G290480,Csa4G617390,Csa4G618520,Csa1G013250,Novel00512	13	Csa3G134540,Csa6G476050,Csa5G647490,Csa5G652230,Csa1G228960,Csa4G308630,Csa6G087170,Csa4G639220,Novel00340,Csa4G179170,Csa6G410670,Csa5G220400,Csa2G005890
GO:0016627	oxidoreductase activity, acting on the CH-CH group of donors	molecular_function	0.0025992	0.17103	41	2707	144	15454	17	Csa3G168930,Csa5G612900,Csa3G731060,Csa5G612890,Novel00112,Csa2G415540,Csa5G165210,Csa2G375240,Csa3G636990,Csa6G291910,Csa3G836500,Csa1G042970,Csa6G522790,Csa3G775240,Csa4G192110,Csa1G071890,Csa4G028450	24	Csa6G450390,Csa6G008840,Csa2G285290,Csa1G560700,Csa1G050250,Csa7G006290,Csa3G236570,Csa2G009470,Csa3G736580,Csa6G426900,Csa6G434350,Csa6G361360,Csa7G007900,Csa7G395820,Csa2G372750,Csa1G573680,Csa3G740250,Csa7G394650,Csa7G209030,Csa5G598640,Csa1G050240,Csa3G151460,Csa3G740230,Csa2G140370
GO:0016903	oxidoreductase activity, acting on the aldehyde or oxo group of donors	molecular_function	0.0029012	0.17733	23	2707	72	15454	9	Csa6G136010,Csa6G404280,Csa3G636990,Csa6G483270,Csa2G248130,Csa6G522790,Csa1G420340,Novel00112,Csa6G395130	14	Csa1G050240,Novel00384,Csa1G616860,Csa6G067390,Csa7G394650,Csa3G252490,Csa7G006290,Csa1G050250,Csa3G878810,Csa4G664300,Csa2G372750,Csa5G495940,Csa6G434350,Csa7G075630
GO:0006553	lysine metabolic process	biological_process	0.002914	0.17733	15	2707	40	15454	5	Csa7G393450,Csa3G636990,Novel00112,Csa6G522790,Csa3G836500	10	Csa1G050250,Csa2G372750,Csa3G151460,Csa1G050240,Csa7G006290,Csa6G434350,Csa7G394650,Csa6G361360,Csa7G209030,Csa6G008840
GO:0005509	calcium ion binding	molecular_function	0.0029442	0.17733	55	2707	231	15454	33	CsaUNG014640,Csa4G341560,Csa6G376250,Csa5G623530,Csa1G071890,Csa5G649350,Csa5G604330,Csa4G172540,Csa6G365750,Csa4G009350,Csa3G077600,Csa2G033940,Csa3G845500,Csa1G164670,Csa5G612930,Csa4G639750,Csa3G728020,Csa2G049960,Csa4G000880,Csa3G167380,Csa4G355130,Csa5G011660,Csa3G727960,Csa2G228380,Csa6G350370,Csa6G076830,Csa1G046910,Csa2G010390,Csa5G628130,Csa1G051810,Csa4G665120,Csa3G588520,Csa1G002110	22	Csa7G322590,Csa2G292190,Csa4G006510,Csa6G513780,Csa3G731150,Csa1G066480,Csa2G373560,Csa5G505780,Csa4G165920,Csa6G488340,Csa1G004280,Csa2G358870,Csa2G357860,Csa3G099590,Csa2G286450,Csa5G440130,Csa3G319280,Csa3G119660,Csa4G063440,Csa4G376140,Csa5G505230,Csa6G401450
GO:0006753	nucleoside phosphate metabolic process	biological_process	0.0029527	0.17733	80	2707	328	15454	37	Csa1G538190,Csa5G601510,Csa2G003610,Csa7G449460,Csa7G253200,Csa3G234000,Csa2G061030,Csa2G406760,Csa6G525470,Csa3G418780,Csa5G169050,Csa6G401400,Csa6G505970,Csa3G902190,Csa7G071700,Csa3G904100,Csa4G050830,Csa1G572450,Csa6G445110,Csa6G381800,Csa5G571460,Csa5G642720,Csa1G569310,Csa1G615160,Novel00527,Csa3G900960,Csa4G288620,Csa4G097630,Csa6G117710,Csa4G310720,Csa6G319770,Csa1G047450,Csa1G025160,Csa1…	43	Csa5G153160,Csa4G001510,Csa2G012710,Csa2G404900,Csa3G119340,Csa6G483310,Csa7G407510,Csa1G605610,Csa1G062930,Csa3G199630,Csa1G426970,Csa3G168960,Csa6G497050,Csa3G848200,Csa5G615250,Csa4G052590,Csa3G354500,Csa4G307350,Csa7G012940,Csa3G133180,Csa6G430140,Csa3G646620,Csa1G050200,Csa1G629200,Csa3G732650,Csa5G603910,Csa3G211980,Csa6G016970,Csa6G513760,Csa4G000580,Csa2G173020,Csa2G140370,Csa4G307390,Csa…
GO:0071704	organic substance metabolic process	biological_process	0.0029685	0.17733	1341	2707	7116	15454	566	Csa5G580660,Csa6G491080,Csa1G009580,Csa6G190300,Csa3G740810,Csa1G502360,Csa4G045060,Csa3G171200,Csa3G556210,Csa3G812760,Csa7G239630,Csa2G357210,Csa7G253200,Csa1G590280,Csa7G375820,Csa3G018320,Novel00387,Csa7G071700,Csa2G249900,Csa4G640970,Csa5G139420,Csa7G014500,Csa3G686210,Csa3G002890,Csa4G361820,Csa5G642720,Csa7G237890,Csa6G094720,Csa5G602180,Csa3G900960,Csa4G187820,Csa2G021560,Csa4G310720,Csa6…	775	Csa7G450640,Csa5G606460,Csa3G236570,Csa6G525430,Csa7G325200,Csa6G405890,Csa3G202730,Csa3G100780,Csa6G401380,Csa2G348960,Novel00497,Csa1G046040,Csa2G302130,Csa6G504610,Csa1G269880,Novel00454,Csa4G006510,Csa6G109770,CsaUNG024740,Csa4G038770,Novel00566,Csa4G006390,Csa1G267180,Csa7G195260,Csa4G644120,Csa6G497020,Csa6G152940,Csa4G646060,Csa7G343320,Csa2G361790,Csa3G154280,Csa2G373440,Csa2G287040,Csa7G…
GO:0005975	carbohydrate metabolic process	biological_process	0.0030376	0.17733	242	2707	1126	15454	126	Csa5G139760,Csa3G837640,Csa1G351960,Csa7G073630,Csa3G202220,Csa1G039880,Csa3G144230,Csa1G528540,Csa5G601490,Csa5G598080,Csa5G604330,Csa6G520240,Csa1G587980,Csa3G171200,Csa1G587990,Csa6G319770,Csa5G149880,Csa1G025160,Novel00632,Csa5G172870,Csa6G212890,Csa7G239630,Csa1G042620,Csa3G837040,Csa7G432280,Csa3G556210,Csa1G590280,Csa6G517390,Csa3G842070,Csa3G408550,Csa7G047250,Csa5G610360,Csa7G071700,Csa2…	116	Csa4G646090,Csa1G269870,Csa5G628660,Csa6G434340,Csa1G522540,Csa6G526490,Csa2G252020,Csa2G011460,Csa7G006290,Csa3G865330,Csa7G428160,Csa5G605720,Csa3G731150,Csa6G039020,Csa6G489910,Csa6G504610,Csa1G269880,Csa3G651740,Csa3G184010,Csa7G195260,Csa7G432360,Csa1G003510,Csa7G322600,Csa6G014800,Csa6G152940,Csa4G179170,Csa5G198220,Csa7G236800,Csa1G573710,Csa3G141880,Csa1G188680,Csa4G008800,Csa5G221940,Csa…
GO:0009877	nodulation	biological_process	0.0030606	0.17733	13	2707	33	15454	5	Csa3G122380,Csa2G246540,Csa5G604040,Csa1G013250,Novel00512	8	Csa4G308630,Csa4G639220,Novel00340,Csa1G042800,Csa3G130310,Csa1G269870,Novel00516,Csa5G647490
GO:0005976	polysaccharide metabolic process	biological_process	0.0031307	0.17733	79	2707	314	15454	38	Csa5G610360,Csa7G047250,Csa4G001800,Csa6G495050,Csa3G636990,Csa1G572400,Csa6G517390,Csa3G234000,Csa1G613540,Csa5G612910,Csa3G077600,Csa4G331090,Csa5G599830,Csa2G433920,Csa3G047820,Csa6G366530,Csa6G072990,Csa7G387170,Csa2G167190,Csa2G009490,Csa7G004050,Csa4G172540,Csa5G182060,Csa3G144230,Csa1G039880,Csa3G900960,Csa6G526280,Csa3G017020,Csa5G172870,Csa6G212890,Csa7G127380,Csa3G889970,Csa3G171200,Csa…	41	Csa1G188670,Csa5G156140,Csa5G221940,Csa4G054290,Csa1G064700,Csa4G053280,Csa1G188680,Csa3G141880,Csa4G334670,Csa2G292800,Csa7G236800,Csa1G422990,Csa4G064100,Csa2G037230,Csa3G116740,Csa5G615250,Csa6G151710,Csa6G423390,Csa4G331590,Csa7G044980,Csa6G513780,Csa1G050310,Csa2G416200,Csa6G423400,Csa7G428160,Csa3G878780,Csa7G006290,Csa1G422470,Csa2G011460,Csa1G522540,Csa2G416210,Csa6G014800,Csa7G322600,Csa…
GO:0006098	pentose-phosphate shunt	biological_process	0.0031736	0.17733	18	2707	50	15454	10	Csa3G234000,Csa3G900960,Csa6G319770,Csa4G050830,Csa1G538190,Csa1G025160,Csa2G003610,Csa7G071700,Csa5G642720,Csa5G571460	8	Csa2G140370,Csa3G184010,Csa7G012940,Csa3G651740,Csa3G848200,Csa3G168960,Csa3G199630,Csa2G372750
GO:0006740	NADPH regeneration	biological_process	0.0031736	0.17733	18	2707	50	15454	10	Csa1G538190,Csa4G050830,Csa6G319770,Csa2G003610,Csa1G025160,Csa3G900960,Csa3G234000,Csa5G571460,Csa5G642720,Csa7G071700	8	Csa2G140370,Csa2G372750,Csa3G199630,Csa3G651740,Csa7G012940,Csa3G184010,Csa3G168960,Csa3G848200
GO:0009117	nucleotide metabolic process	biological_process	0.0031809	0.17733	79	2707	324	15454	36	Csa7G071700,Csa6G401400,Csa6G505970,Csa3G902190,Csa3G418780,Csa5G169050,Csa2G406760,Csa6G525470,Csa7G253200,Csa7G449460,Csa3G234000,Csa2G061030,Csa2G003610,Csa1G538190,Csa5G601510,Csa5G642720,Csa5G571460,Csa6G381800,Csa1G572450,Csa6G445110,Csa3G904100,Csa4G050830,Csa6G117710,Csa4G097630,Csa3G900960,Csa4G288620,Novel00527,Csa1G615160,Csa1G569310,Csa2G011510,Csa6G538800,Csa1G042970,Csa1G057010,Csa1…	43	Csa3G168960,Csa6G497050,Csa3G848200,Csa1G605610,Csa7G407510,Csa3G199630,Csa1G062930,Csa1G426970,Csa6G483310,Csa3G119340,Csa5G153160,Csa2G012710,Csa4G001510,Csa2G404900,Csa7G012940,Csa4G307350,Csa3G354500,Csa4G052590,Csa5G615250,Csa6G016970,Csa3G211980,Csa3G732650,Csa5G603910,Csa1G629200,Csa1G050200,Csa6G430140,Csa3G646620,Csa3G133180,Csa5G647490,Csa2G368830,Csa4G056620,Csa3G651740,Csa3G184010,Csa…
GO:0009066	aspartate family amino acid metabolic process	biological_process	0.003339	0.1836	22	2707	66	15454	7	Csa3G636990,Csa6G183190,Csa6G522790,Csa6G169280,Csa7G393450,Novel00112,Csa3G836500	15	Csa1G002130,Csa3G151460,Csa1G050240,Csa7G394650,Csa7G209030,Csa1G050250,Csa5G153080,Csa2G408430,Csa2G372750,Csa3G822260,Csa7G006290,Csa6G434350,Csa6G008840,Csa6G361360,Csa3G842030
GO:0043648	dicarboxylic acid metabolic process	biological_process	0.003548	0.19246	18	2707	52	15454	8	Csa6G522790,Csa3G636990,Csa5G638330,Csa1G042620,Csa5G643300,Csa3G836500,Csa7G393450,Novel00112	10	Csa7G394650,Csa7G209030,Csa3G151460,Csa1G050240,Csa6G434350,Csa6G361360,Csa6G008840,Csa1G050250,Csa2G372750,Csa7G006290
GO:0090407	organophosphate biosynthetic process	biological_process	0.0038545	0.20629	66	2707	273	15454	32	Csa7G075680,Csa3G904100,Csa1G572450,Csa6G381800,Csa3G418780,Csa5G169050,Csa6G505970,Csa6G401400,Csa3G902190,Csa3G146610,Csa1G008470,Csa5G601510,Csa7G253200,Csa2G403720,Csa2G406760,Csa1G042970,Csa6G538800,Csa7G431410,Csa2G011510,Csa1G047450,Csa1G057010,Csa3G740810,Csa6G494940,Csa4G310720,Csa5G576650,Csa1G569310,Csa1G615160,Csa4G045070,Novel00527,Csa4G288620,Csa7G429610,Csa4G097630	34	Csa4G307350,Csa5G615250,Csa4G052590,Csa3G118090,Csa3G354500,Csa1G605610,Csa7G407510,Csa1G426970,Csa1G062930,Csa6G151130,Csa4G001510,Csa4G179170,Csa6G407060,Csa3G119340,Csa5G153020,Csa6G483310,Csa5G153080,Novel00566,Csa5G651140,Csa4G056620,Csa5G647490,Csa6G445120,Csa6G513760,Csa4G031000,Csa2G173020,Csa5G603910,Csa3G211980,Csa6G016970,Csa6G502820,Csa1G058070,Csa3G133180,Csa3G646620,Csa6G430140,Csa1…
GO:0005996	monosaccharide metabolic process	biological_process	0.0042853	0.22633	39	2707	140	15454	22	Csa3G893410,Novel00632,Csa3G132010,Csa1G025160,Csa6G319770,Csa4G050830,Csa2G348280,Csa5G642720,Csa7G239630,Csa5G571460,Csa4G097630,Csa3G837640,Csa3G900960,Csa3G234000,Csa2G003610,Csa1G538190,Csa4G443140,Csa7G071700,Csa3G408550,Novel00334,Csa5G169050,Csa5G601490	17	Csa6G512900,Csa6G491660,Csa2G140370,Csa7G432360,Csa3G184010,Csa7G195260,Csa7G012940,Csa4G052610,Csa3G651740,Csa6G507060,Csa2G372750,Csa3G848200,Csa3G168960,Csa6G136020,Csa6G452680,Csa3G199630,Csa2G252020
GO:0044281	small molecule metabolic process	biological_process	0.0045935	0.23946	233	2707	1089	15454	111	Csa1G569310,Novel00527,Csa4G288620,Csa4G411390,Csa1G587400,Csa5G643300,Csa1G047450,Csa6G319770,Csa6G183190,Csa1G025160,Csa6G501260,Csa6G522790,Csa4G007050,Csa3G556210,Csa7G239630,Csa6G538800,Csa1G042620,Csa3G134790,Csa2G354800,Csa4G629470,Csa7G449460,Csa7G253200,Csa2G061030,Csa3G418780,Csa5G169050,Csa7G393450,Csa6G505970,Csa3G902190,Csa6G401400,Csa1G031730,Csa1G418240,Csa5G153150,Csa3G363180,Csa3…	122	Csa3G827240,Csa6G426900,Csa7G420690,Csa7G450640,Csa3G646620,Csa6G430140,Csa3G414070,Csa2G145880,Csa3G150160,Csa7G006290,Csa5G603910,Csa3G073840,Csa3G144140,Csa2G059840,Csa3G646640,Csa6G513760,Csa2G271450,Csa1G269880,Csa4G307390,Csa3G838680,Csa3G550680,Novel00566,Csa5G651140,Csa3G903520,Csa3G651740,Csa1G062310,Csa3G184010,Csa6G434350,Csa3G019370,Csa2G368830,Csa5G598750,Csa7G069150,Csa6G497020,Csa3…
GO:0044264	cellular polysaccharide metabolic process	biological_process	0.0052746	0.27144	72	2707	288	15454	33	Csa5G182060,Csa1G039880,Csa3G144230,Csa3G900960,Csa6G526280,Csa6G212890,Csa5G172870,Csa7G127380,Csa3G889970,Csa5G604330,Csa3G171200,Csa7G129380,Csa6G365750,Csa2G378580,Csa1G560790,Csa5G610360,Csa4G001800,Csa7G047250,Csa6G495050,Csa3G636990,Csa6G517390,Csa1G572400,Csa3G234000,Csa1G613540,Csa4G331090,Csa5G612910,Csa3G077600,Csa2G433920,Csa6G366530,Csa7G387170,Csa2G009490,Csa7G004050,Csa4G172540	39	Csa3G878780,Csa7G428160,Csa1G422470,Csa7G006290,Csa2G011460,Csa1G522540,Csa2G416210,Csa6G014800,Csa1G006280,Csa4G500330,Csa1G003510,Csa2G146400,Csa3G151460,Csa1G269880,Csa3G731150,Csa1G188670,Csa5G221940,Csa5G156140,Csa1G064700,Csa4G054290,Csa4G053280,Csa1G188680,Csa3G141880,Csa4G334670,Csa2G292800,Csa7G236800,Csa1G422990,Csa4G064100,Csa2G037230,Csa3G116740,Csa5G615250,Csa6G151710,Csa6G423390,Csa…
GO:0005525	GTP binding	molecular_function	0.0054694	0.2779	101	2707	423	15454	40	Csa5G505770,Csa2G075440,Csa4G082340,Csa1G000600,Csa3G418780,Csa7G184660,Csa2G074200,Csa6G500400,Csa6G521010,Csa1G172570,Csa4G001710,Csa6G134350,Csa1G469730,Csa3G127230,Csa7G049180,Csa3G837640,Csa1G009610,Csa5G139270,Csa2G324450,Csa3G597310,Novel00527,Csa6G151640,Csa1G502360,Csa3G446120,Csa3G913980,Csa5G601490,Csa3G359120,Csa2G433930,Csa3G017260,Csa6G483270,Csa6G431740,Csa6G519620,Csa7G351880,Csa2…	61	Csa4G179170,Csa5G097460,Csa3G740240,Csa5G153160,Csa5G168870,Csa2G335550,Csa7G201870,Csa2G012710,Csa3G784390,Csa3G901080,Csa6G452680,Csa5G160160,Csa6G497050,Csa4G048550,Csa2G094380,Csa2G351000,Csa7G392350,Csa2G005890,Csa5G495920,Csa2G270750,Csa6G525370,Csa6G434400,Csa6G504490,Csa5G636450,Csa3G740230,Csa6G526380,Csa5G495940,Csa1G097710,Csa6G525430,Csa3G851860,Csa7G450640,Csa3G828430,Csa4G291380,Csa…
GO:0019359	nicotinamide nucleotide biosynthetic process	biological_process	0.0057232	0.28362	8	2707	17	15454	6	Csa2G406760,Csa4G097630,Csa6G381800,Csa6G401400,Csa1G615160,Csa1G047450	2	Csa3G211980,Csa4G307350
GO:0019363	pyridine nucleotide biosynthetic process	biological_process	0.0057232	0.28362	8	2707	17	15454	6	Csa1G615160,Csa1G047450,Csa6G401400,Csa2G406760,Csa4G097630,Csa6G381800	2	Csa4G307350,Csa3G211980
GO:0032561	guanyl ribonucleotide binding	molecular_function	0.0060851	0.29585	101	2707	425	15454	40	Csa4G082340,Csa1G000600,Csa5G505770,Csa2G075440,Csa3G418780,Csa1G172570,Csa6G500400,Csa6G521010,Csa2G074200,Csa7G184660,Csa1G469730,Csa4G001710,Csa6G134350,Csa3G597310,Csa6G151640,Novel00527,Csa5G139270,Csa2G324450,Csa3G837640,Csa7G049180,Csa1G009610,Csa3G127230,Csa2G433930,Csa3G017260,Csa5G601490,Csa3G359120,Csa1G502360,Csa3G446120,Csa3G913980,Csa6G483270,Csa6G431740,Csa2G074190,Csa7G435550,Csa1…	61	Csa5G153160,Csa5G168870,Csa2G335550,Csa7G201870,Csa2G012710,Csa3G784390,Csa3G740240,Csa5G097460,Csa4G179170,Csa2G094380,Csa2G351000,Csa7G392350,Csa6G497050,Csa4G048550,Csa3G901080,Csa6G452680,Csa5G160160,Csa6G434400,Csa6G504490,Csa5G636450,Csa3G740230,Csa6G525370,Csa5G495920,Csa2G270750,Csa2G005890,Csa1G097710,Csa6G526380,Csa5G495940,Csa7G450640,Csa3G828430,Csa3G851860,Csa6G525430,Csa3G732650,Csa…
GO:0004869	cysteine-type endopeptidase inhibitor activity	molecular_function	0.0061484	0.29585	7	2707	21	15454	3	Novel00079,Csa5G487690,Csa5G583360	4	Csa7G222880,Csa7G067370,Csa1G710160,Csa7G067350
GO:0006023	aminoglycan biosynthetic process	biological_process	0.0061911	0.29585	3	2707	3	15454	1	Csa3G728010	2	Csa3G176350,Csa5G607420
GO:1901564	organonitrogen compound metabolic process	biological_process	0.0062834	0.29672	258	2707	1222	15454	128	Csa4G371570,Csa5G642720,Csa2G351800,Csa3G002890,Csa5G571460,Csa2G417830,Csa3G843830,Csa3G739050,Csa3G363180,Csa7G071700,Csa3G418780,Csa6G401400,Csa7G253200,Csa2G354800,Csa5G011660,Csa3G134790,Csa7G239630,Csa6G501260,Csa6G522790,Csa1G328400,Csa1G587400,Csa3G168930,Csa1G502360,Csa2G234520,Csa3G740810,Csa3G017260,Csa4G288620,Csa2G324450,Csa1G569310,Csa2G000660,Csa1G004100,Csa7G031620,Csa2G432780,Csa…	130	Csa7G448730,Csa7G051370,Csa1G002130,Csa1G050240,Csa6G497050,Csa3G168960,Csa6G452760,Csa1G062930,Csa5G603290,Csa2G373440,Csa6G407060,Csa5G167150,Csa5G598750,Csa6G497020,Csa3G784390,Csa5G168870,Csa7G069150,Csa1G062310,Csa4G046570,Csa1G045670,Csa3G550680,Csa3G838680,Csa3G903520,Novel00566,Csa2G271450,Csa6G513760,Csa2G059840,Csa2G285290,Csa3G150160,Csa3G073840,Csa3G236570,Csa3G646620,Csa7G420690,Csa7…
GO:0016740	transferase activity	molecular_function	0.0065488	0.30566	591	2707	2908	15454	258	Csa6G514860,Csa4G326550,Csa5G599830,Novel00535,Csa4G640970,Csa6G109750,Csa6G521010,Csa3G732470,Csa1G418240,Csa1G590280,Csa4G082340,Csa3G881590,Csa7G239630,Csa5G147470,Csa1G222880,Csa4G340010,Csa3G812760,Csa3G098040,Csa6G509550,Csa5G598080,Csa3G171200,Csa3G749850,Csa7G352500,Csa4G106870,Csa1G502360,Csa6G406010,Csa5G606410,Csa6G046420,Csa3G827420,Csa3G078260,Csa2G000660,Csa1G007860,Csa6G091990,Csa2…	333	Csa1G050370,Csa4G064100,Csa4G620550,Csa6G450970,Csa4G331590,Csa7G368200,Csa4G334730,Csa6G423390,Csa2G093850,Csa6G153460,Csa3G732400,Csa6G152940,Csa7G072220,Csa1G009830,Csa2G361790,Csa3G739000,Csa1G062310,Csa6G123970,Csa4G644120,Csa6G108460,Csa7G318950,Csa3G550680,Csa6G109770,Csa2G036610,Csa4G618540,Csa1G269880,Csa6G520280,Csa2G348960,Csa5G429450,Csa1G046040,Csa7G452020,Csa6G486930,Csa3G073840,Csa…
GO:0016051	carbohydrate biosynthetic process	biological_process	0.0067934	0.31343	80	2707	327	15454	39	Csa3G889970,Csa7G127380,Csa1G560790,Csa2G378580,Csa6G365750,Csa7G129380,Csa4G028470,Csa3G171200,Csa5G604330,Csa6G520240,Csa6G526280,Csa5G172870,Csa6G212890,Csa5G602180,Csa5G182060,Csa3G144230,Csa1G039880,Csa2G009490,Csa7G387170,Csa4G172540,Csa7G004050,Csa3G893410,Novel00099,Csa3G077600,Csa5G612910,Csa4G331090,Csa1G613540,Csa6G366530,Csa2G433920,Csa3G636990,Csa1G005560,Csa7G049190,Csa3G234000,Csa6…	41	Csa4G031000,Csa1G269880,Csa1G042800,Csa3G151460,Csa3G731150,Csa3G009420,Csa7G322600,Csa4G500330,Csa1G006280,Csa4G622880,Csa6G014800,Csa2G146400,Csa7G432360,Csa1G003510,Csa6G445120,Csa2G416210,Novel00516,Csa1G269870,Csa2G011460,Csa7G006290,Csa7G428160,Csa3G878780,Csa1G522540,Csa6G151710,Csa5G615250,Csa3G116740,Csa2G037230,Csa2G416200,Csa1G050310,Csa6G513780,Csa4G331590,Csa4G064100,Csa3G130310,Csa4…
GO:0009791	post-embryonic development	biological_process	0.0071412	0.31493	8	2707	19	15454	4	Novel00512,Csa1G013250,Csa2G246540,Csa3G122380	4	Csa5G647490,Csa4G639220,Novel00340,Csa4G308630
GO:0009878	nodule morphogenesis	biological_process	0.0071412	0.31493	8	2707	19	15454	4	Csa2G246540,Csa3G122380,Csa1G013250,Novel00512	4	Csa4G308630,Csa4G639220,Novel00340,Csa5G647490
GO:0009886	post-embryonic morphogenesis	biological_process	0.0071412	0.31493	8	2707	19	15454	4	Csa2G246540,Csa3G122380,Novel00512,Csa1G013250	4	Csa4G639220,Novel00340,Csa4G308630,Csa5G647490
GO:0044111	development involved in symbiotic interaction	biological_process	0.0071412	0.31493	8	2707	19	15454	4	Csa3G122380,Csa2G246540,Novel00512,Csa1G013250	4	Novel00340,Csa4G639220,Csa4G308630,Csa5G647490
GO:0016052	carbohydrate catabolic process	biological_process	0.0072181	0.31493	36	2707	128	15454	20	Csa7G071700,Csa1G572400,Csa4G097630,Csa1G575130,Csa3G234000,Csa3G900960,Csa2G003610,Csa1G538190,Csa3G047820,Csa5G642720,Csa6G072990,Csa7G239630,Csa5G571460,Csa5G599830,Csa3G017020,Csa6G365750,Csa1G025160,Csa2G167190,Csa6G319770,Csa4G050830	16	Csa3G848200,Csa6G136020,Csa3G168960,Csa5G221940,Csa3G199630,Csa2G252020,Csa7G195260,Csa3G184010,Csa4G052610,Csa3G651740,Csa7G012940,Csa2G372750,Csa4G165920,Csa5G605720,Csa2G140370,Csa6G512900
GO:0008202	steroid metabolic process	biological_process	0.0077625	0.33381	28	2707	102	15454	13	Csa1G277460,Csa2G248130,Csa6G522790,Csa3G636990,Csa3G778280,Csa6G495730,Csa4G001800,Csa2G021650,Csa3G717370,Csa4G007050,Csa6G526280,Novel00112,Csa5G182060	15	Csa7G394650,Csa1G616860,Csa5G171720,Csa3G151460,Csa2G037230,Csa6G077400,Csa7G075630,Csa1G168880,Csa6G434350,Csa3G778270,Csa2G146400,Csa3G875420,Csa3G598890,Csa2G011460,Csa7G006290
GO:1901605	alpha-amino acid metabolic process	biological_process	0.0078996	0.33381	54	2707	211	15454	25	Csa4G411390,Csa7G253200,Csa3G636990,Csa3G363180,Csa5G643300,Novel00112,Csa6G169280,Csa7G393450,Csa2G404870,Csa4G427270,Csa4G088750,Csa4G626100,Csa6G522790,Csa1G497310,Csa2G417830,Csa4G062380,Csa6G183190,Csa1G572450,Csa1G666970,Csa3G836500,Csa1G042620,Csa6G538800,Csa7G239630,Csa7G031620,Csa3G002890	29	Csa2G145880,Csa7G420690,Csa6G426900,Csa6G008840,Csa3G842030,Csa3G119690,Csa2G326460,Csa7G006290,Csa2G373440,Csa1G050250,Csa2G408430,Csa3G150160,Csa7G407510,Csa7G209030,Csa7G394650,Csa1G002130,Csa1G050240,Csa3G151460,Csa2G140370,Csa6G361360,Csa6G434350,Csa3G184010,Csa1G062310,Csa3G903520,Csa6G497310,Csa3G822260,Csa5G153080,Csa2G372750,Csa2G351700
GO:0006006	glucose metabolic process	biological_process	0.0079697	0.33381	30	2707	103	15454	16	Csa2G003610,Csa1G025160,Novel00632,Csa4G443140,Csa4G050830,Csa1G538190,Csa6G319770,Csa4G097630,Csa3G893410,Csa3G234000,Csa3G900960,Csa5G571460,Novel00334,Csa7G071700,Csa5G642720,Csa7G239630	14	Csa2G140370,Csa6G512900,Csa2G252020,Csa2G372750,Csa3G199630,Csa7G432360,Csa6G136020,Csa3G168960,Csa3G848200,Csa4G052610,Csa3G651740,Csa7G012940,Csa7G195260,Csa3G184010
GO:0042651	thylakoid membrane	cellular_component	0.0080274	0.33381	7	2707	16	15454	1	Csa6G110320	6	Csa7G006290,Csa6G483300,Csa2G297210,Csa2G292190,Csa7G046100,Csa4G064020
GO:0003830	beta-1,4-mannosylglycoprotein 4-beta-N-acetylglucosaminyltransferase activity	molecular_function	0.0080665	0.33381	3	2707	3	15454	2	Csa5G598080,Csa1G351960	1	Csa5G522970
GO:0034637	cellular carbohydrate biosynthetic process	biological_process	0.0083806	0.34174	69	2707	275	15454	36	Csa3G889970,Csa7G127380,Csa5G604330,Csa6G520240,Csa3G171200,Csa2G378580,Csa1G560790,Csa7G129380,Csa4G028470,Csa6G365750,Csa6G526280,Csa5G172870,Csa6G212890,Csa5G602180,Csa5G182060,Csa3G144230,Csa1G039880,Csa2G009490,Csa7G387170,Csa7G004050,Csa4G172540,Csa4G331090,Csa3G077600,Csa5G612910,Csa1G613540,Csa6G366530,Csa2G433920,Csa3G636990,Csa1G005560,Csa6G517390,Csa3G234000,Csa7G049190,Csa5G610360,Csa…	33	Csa1G269880,Csa3G151460,Csa4G031000,Csa3G009420,Csa3G731150,Csa6G014800,Csa4G500330,Csa1G006280,Csa4G622880,Csa1G003510,Csa2G146400,Csa2G416210,Csa7G006290,Csa3G878780,Csa7G428160,Csa2G011460,Csa1G522540,Csa3G116740,Csa2G037230,Csa6G151710,Csa5G615250,Csa2G416200,Csa1G050310,Csa6G513780,Csa4G331590,Csa4G064100,Csa3G141880,Csa4G053280,Csa4G334670,Csa2G292800,Csa7G236800,Csa4G054290,Csa5G156140
GO:0019001	guanyl nucleotide binding	molecular_function	0.0084286	0.34174	101	2707	430	15454	40	Csa3G418780,Csa1G000600,Csa4G082340,Csa2G075440,Csa5G505770,Csa1G469730,Csa4G001710,Csa6G134350,Csa1G172570,Csa6G500400,Csa6G521010,Csa2G074200,Csa7G184660,Csa2G433930,Csa3G017260,Csa3G359120,Csa5G601490,Csa3G913980,Csa1G502360,Csa3G446120,Novel00527,Csa6G151640,Csa3G597310,Csa2G324450,Csa5G139270,Csa1G009610,Csa7G049180,Csa3G837640,Csa3G127230,Csa1G659590,Csa2G415550,Csa2G074190,Csa7G435550,Csa1…	61	Csa2G351000,Csa2G094380,Csa7G392350,Csa6G497050,Csa4G048550,Csa5G160160,Csa3G901080,Csa6G452680,Csa7G201870,Csa2G335550,Csa2G012710,Csa3G784390,Csa5G153160,Csa5G168870,Csa5G097460,Csa3G740240,Csa4G179170,Csa1G097710,Csa5G495940,Csa6G526380,Csa3G740230,Csa6G504490,Csa6G434400,Csa5G636450,Csa6G525370,Csa2G270750,Csa5G495920,Csa2G005890,Csa3G732650,Csa7G451910,Csa3G824760,Csa1G629200,Csa4G291380,Csa…
GO:0003883	CTP synthase activity	molecular_function	0.0087753	0.35106	3	2707	3	15454	2	Csa6G538800,Csa7G253200	1	Csa7G407510
GO:0005991	trehalose metabolic process	biological_process	0.0088333	0.35106	9	2707	22	15454	7	Csa5G602180,Csa5G149880,Csa1G005560,Csa6G520240,Csa6G365750,Csa4G028470,Csa7G049190	2	Csa4G622880,Csa3G009420
GO:0072525	pyridine-containing compound biosynthetic process	biological_process	0.0090972	0.358	8	2707	18	15454	6	Csa6G381800,Csa2G406760,Csa4G097630,Csa6G401400,Csa1G047450,Csa1G615160	2	Csa3G211980,Csa4G307350
GO:0019898	extrinsic to membrane	cellular_component	0.0093448	0.36344	13	2707	41	15454	2	Csa7G452300,Csa7G281400	11	Csa5G505780,Csa3G119660,Csa4G063440,Csa2G015350,Csa6G488340,Csa7G322590,Csa5G440130,Csa5G505230,Csa6G401450,Csa1G066480,Csa2G292190
GO:0016620	oxidoreductase activity, acting on the aldehyde or oxo group of donors, NAD or NADP as acceptor	molecular_function	0.0094323	0.36344	17	2707	54	15454	5	Csa6G136010,Csa3G636990,Csa6G522790,Csa2G248130,Novel00112	12	Csa1G050240,Novel00384,Csa1G616860,Csa7G394650,Csa3G252490,Csa7G006290,Csa1G050250,Csa2G372750,Csa4G664300,Csa5G495940,Csa6G434350,Csa7G075630
GO:1901576	organic substance biosynthetic process	biological_process	0.0095566	0.36344	714	2707	3787	15454	262	Csa3G778280,Csa3G389850,Csa5G602180,Csa4G310720,Csa1G560790,Csa7G378570,Csa4G003660,Csa7G127380,Csa6G452670,Csa2G297760,Csa4G294410,Csa3G717370,Csa6G006790,Csa2G011510,Csa7G351880,Csa6G526280,Csa1G025960,Csa6G517310,Csa1G042970,Csa3G207890,Csa5G637160,Csa7G049190,Csa2G420990,Csa1G005560,Csa3G636990,Csa4G269210,Csa4G001800,Csa2G021650,Csa6G490870,Csa4G172540,Csa6G381800,Csa7G004050,Csa4G377730,Csa…	452	Csa1G001490,Csa4G113150,Csa3G837570,Csa5G315370,Csa1G050200,Csa5G623380,Csa6G004540,Csa5G223070,Csa1G000570,Csa4G305340,Csa6G519510,Csa6G016970,Csa3G047880,Csa1G690240,Csa4G647490,Csa7G448890,Csa6G410050,Csa3G112770,Csa3G110630,Csa4G017110,Csa1G207310,Csa4G056620,Csa3G769610,Csa6G361360,CsaUNG031640,Csa1G045660,Csa5G647490,Csa6G076800,Csa1G587970,Csa2G372750,Csa2G138710,Csa3G134930,Csa3G812770,Cs…
GO:0031683	G-protein beta/gamma-subunit complex binding	molecular_function	0.0097386	0.36344	18	2707	57	15454	11	Csa7G351880,Csa2G348280,Csa3G913980,Csa2G074190,Csa3G017260,Csa5G601490,Csa3G418780,Csa5G505770,Csa3G837640,Csa2G074200,Csa6G521010	7	Csa5G495940,Csa3G901080,Csa5G495920,Csa3G740250,Csa5G633170,Csa6G491660,Csa3G740230
GO:0042626	ATPase activity, coupled to transmembrane movement of substances	molecular_function	0.0099514	0.36344	31	2707	109	15454	13	Csa2G074200,Csa5G505770,Csa3G127230,Csa1G569310,Csa4G082340,Csa6G521010,Csa3G446120,Csa6G505970,Csa2G074190,Csa5G598690,Csa3G418780,Csa3G359120,Csa4G001710	18	Csa3G728130,Csa5G633170,Csa3G119340,Csa3G740250,Csa3G127220,Csa5G636450,Csa2G404900,Csa3G740230,Csa6G513760,Csa6G525370,Csa6G016970,Csa3G769610,Csa3G901080,Csa6G500680,Csa7G451910,Csa3G060980,Csa3G159430,Csa1G062930
GO:0043492	ATPase activity, coupled to movement of substances	molecular_function	0.0099514	0.36344	31	2707	109	15454	13	Csa3G127230,Csa5G505770,Csa2G074200,Csa6G521010,Csa4G082340,Csa1G569310,Csa3G446120,Csa3G418780,Csa4G001710,Csa3G359120,Csa6G505970,Csa2G074190,Csa5G598690	18	Csa3G740250,Csa5G633170,Csa3G119340,Csa3G728130,Csa6G513760,Csa6G525370,Csa5G636450,Csa3G127220,Csa2G404900,Csa3G740230,Csa6G500680,Csa3G901080,Csa6G016970,Csa3G769610,Csa3G060980,Csa3G159430,Csa1G062930,Csa7G451910
GO:0015399	primary active transmembrane transporter activity	molecular_function	0.0099597	0.36344	32	2707	114	15454	14	Csa5G505770,Csa3G127230,Csa4G082340,Csa1G569310,Csa3G446120,Csa6G505970,Csa3G359120,Csa3G418780,Csa2G033950,Csa2G074200,Csa6G521010,Csa5G598690,Csa2G074190,Csa4G001710	18	Csa3G728130,Csa3G119340,Csa2G404900,Csa6G016970,Csa3G901080,Csa7G451910,Csa1G062930,Csa3G060980,Csa3G740250,Csa5G633170,Csa3G740230,Csa5G636450,Csa3G127220,Csa6G525370,Csa6G513760,Csa3G769610,Csa6G500680,Csa3G159430
GO:0015405	P-P-bond-hydrolysis-driven transmembrane transporter activity	molecular_function	0.0099597	0.36344	32	2707	114	15454	14	Csa2G074190,Csa5G598690,Csa4G001710,Csa6G521010,Csa2G074200,Csa2G033950,Csa6G505970,Csa3G418780,Csa3G359120,Csa3G446120,Csa4G082340,Csa1G569310,Csa5G505770,Csa3G127230	18	Csa3G159430,Csa3G769610,Csa6G500680,Csa5G636450,Csa3G127220,Csa3G740230,Csa6G513760,Csa6G525370,Csa3G740250,Csa5G633170,Csa7G451910,Csa3G060980,Csa1G062930,Csa6G016970,Csa3G901080,Csa2G404900,Csa3G728130,Csa3G119340
GO:0003924	GTPase activity	molecular_function	0.010421	0.37511	79	2707	325	15454	31	Csa5G517130,Csa1G659590,Csa2G415550,Csa2G074190,Csa2G348280,Csa7G351880,Csa6G431740,Csa3G359120,Csa5G601490,Csa2G433930,Csa3G017260,Csa3G913980,Csa1G502360,Csa3G446120,Csa2G324450,Csa6G151640,Novel00527,Csa3G597310,Csa3G127230,Csa7G049180,Csa3G837640,Csa4G001710,Csa6G134350,Csa1G469730,Csa6G521010,Csa7G184660,Csa2G074200,Csa3G418780,Csa1G000600,Csa4G082340,Csa5G505770	48	Csa3G550680,Csa1G537560,Csa4G056620,Csa4G046570,Csa2G368830,Csa7G041340,Csa3G769610,Csa4G000580,Csa1G003540,Csa3G127220,Csa6G491660,Csa5G633170,Csa3G816070,Csa3G740250,Csa6G410050,Csa4G307390,Csa5G623700,Csa7G051430,Csa1G629200,Csa3G732650,Csa7G451910,Csa7G450640,Csa6G525430,Csa1G097710,Csa5G495940,Csa6G525370,Csa3G740230,Csa6G504490,Csa6G434400,Csa5G636450,Csa2G005890,Csa2G270750,Csa5G495920,Csa…
GO:0006629	lipid metabolic process	biological_process	0.010467	0.37511	198	2707	932	15454	104	Csa1G046910,Csa6G395130,Csa7G047250,Csa1G418240,Csa5G612900,Csa5G610360,Csa3G146610,Csa1G008470,Csa2G055050,Csa7G072760,Csa6G517390,Csa7G075680,Csa5G599830,Csa7G072740,Csa7G014500,Csa2G057070,Csa4G331090,Csa5G612910,Csa5G196570,Csa5G642720,Csa3G730990,Csa2G009490,Csa3G168970,Csa1G062290,Csa6G109750,Csa5G649350,Csa5G612890,Csa2G360560,Csa4G010410,Csa4G358630,Csa6G404280,Csa2G248130,Csa4G007050,Csa…	94	Csa4G008800,Csa6G151130,Csa3G848200,Csa3G141880,Csa4G179170,Csa4G082310,Csa7G343320,Csa1G467090,Csa6G396650,Csa1G009770,Csa4G005540,Csa4G064100,Csa1G168880,Csa2G361400,Csa4G620550,Csa1G305740,Csa6G151710,Csa2G037230,Csa4G331590,Csa6G513780,Csa4G646310,Csa3G118090,Csa7G368200,Csa2G011460,Csa6G504600,Csa3G144140,Csa7G006290,Csa5G184280,Csa5G625970,Csa3G598890,Csa6G502820,Csa1G058070,Csa3G912970,Csa…
GO:0044238	primary metabolic process	biological_process	0.011114	0.39479	1281	2707	6844	15454	523	Csa3G850570,Csa6G490950,Csa1G600830,Csa1G522000,Csa1G042200,Csa3G124970,Csa1G633420,Csa3G823640,Csa1G574970,Csa5G604170,Csa1G680120,Csa1G000550,Csa4G443140,Csa1G032450,Csa7G375830,Csa3G066750,Csa2G238830,Csa6G445750,Csa2G415540,Csa4G296230,Csa3G597250,Csa3G730800,Csa3G132010,Csa4G017050,Csa1G058140,Csa4G430880,Csa2G072990,Csa3G850580,Csa6G151640,Csa1G615160,Csa5G139270,Csa6G058200,Csa1G696520,Csa…	758	Csa4G052590,Csa4G015780,Csa3G002710,Csa5G623870,Csa3G778440,Csa6G483400,Csa3G611910,Csa2G406790,CsaUNG031630,Csa5G222990,Csa7G012940,Csa6G008020,Csa1G568530,Csa5G608280,Csa4G648520,Csa3G062590,Csa2G292800,Csa5G264270,Csa5G550170,Csa1G397130,Csa5G153160,Csa2G012710,Csa4G430890,Csa3G740240,Csa3G914560,Csa2G348790,Csa4G426760,Csa4G621720,Csa4G628890,Csa6G365170,Csa7G067430,Csa3G811600,Csa4G000580,Cs…
GO:0004315	3-oxoacyl-[acyl-carrier-protein] synthase activity	molecular_function	0.011262	0.39654	8	2707	18	15454	2	Csa1G173130,Csa1G418240	6	Csa3G144140,Csa2G361630,Csa6G302180,Csa5G609650,Csa1G501840,Csa4G649640
GO:0009987	cellular process	biological_process	0.011692	0.4081	1574	2707	8496	15454	651	Csa3G173020,Csa6G127480,Csa4G001900,Csa6G365750,Csa1G057010,Csa4G427270,Csa3G817210,Csa7G024010,Csa6G006800,Csa1G045480,Csa3G167380,Csa4G099750,Csa1G707120,Csa6G057100,Csa5G374720,Csa3G865340,Csa4G022920,Csa2G406760,Csa2G010420,Csa1G011510,Csa1G524760,Csa1G057050,Csa6G344280,Csa3G002560,Csa4G334150,Csa6G118340,Csa4G194780,Csa3G635870,Csa2G334540,Csa4G411390,Csa4G304770,Csa7G017160,Csa6G515500,Csa…	923	Csa1G006300,Csa5G157330,CsaUNG000010,Csa7G452940,Csa3G821560,Csa7G045520,Csa3G516560,Csa5G591740,Csa1G039120,Csa5G239140,Csa3G824760,Csa4G008810,Csa5G092900,Csa1G534740,Csa7G451910,Csa1G422470,Csa2G079660,Novel00203,Csa4G309180,Csa2G173020,Csa1G294020,Csa3G748170,Csa5G171720,Csa4G049060,Csa3G736740,Csa2G074240,Csa1G478060,Csa4G192180,Csa5G579600,Csa3G895100,Csa1G006280,Csa6G289740,Csa5G153020,Csa…
GO:0006082	organic acid metabolic process	biological_process	0.012129	0.41435	140	2707	639	15454	68	Csa5G576650,Novel00112,Csa6G169280,Csa1G050360,Csa7G448000,Csa5G638330,Csa6G094720,Csa4G045070,Csa6G006800,Csa6G499800,Csa6G057100,Csa6G057160,Csa4G427270,Csa4G049610,Csa4G192110,Csa4G000870,Csa1G173130,Csa4G062380,Csa2G009560,Csa2G415540,Csa6G406540,Csa2G404870,Csa1G397120,Csa1G680120,Csa3G234000,Csa5G165210,Csa2G003610,Csa1G538190,Csa3G636990,Csa2G000660,Csa3G836500,Csa5G152820,Csa7G031620,Csa2…	72	Csa6G077400,Csa2G326460,Csa1G050250,Csa3G821560,Csa2G361630,Csa5G609650,Csa6G361360,Csa3G689280,Csa3G895100,Csa6G302180,Csa5G153080,Csa2G372750,Csa4G649640,Csa2G351700,Csa4G664300,Csa4G309180,Csa1G294020,Csa3G151460,Csa2G140370,Csa1G710160,Csa3G842030,Csa3G119690,Csa3G199630,Csa2G408430,Csa7G407510,Csa1G501840,Csa5G495940,Csa7G012940,Csa6G490250,Csa6G497310,Csa1G422990,Csa4G000540,Csa7G209030,Csa…
GO:0006694	steroid biosynthetic process	biological_process	0.012152	0.41435	26	2707	96	15454	11	Csa2G248130,Csa6G522790,Csa1G277460,Csa3G778280,Csa3G636990,Csa3G717370,Csa2G021650,Csa4G001800,Csa5G182060,Novel00112,Csa6G526280	15	Csa1G616860,Csa7G394650,Csa2G037230,Csa3G151460,Csa5G171720,Csa3G598890,Csa3G875420,Csa6G434350,Csa3G778270,Csa2G146400,Csa1G168880,Csa7G075630,Csa6G077400,Csa7G006290,Csa2G011460
GO:0050840	extracellular matrix binding	molecular_function	0.012181	0.41435	3	2707	4	15454	2	Csa2G006870,Csa1G084290	1	Csa6G140840
GO:0019752	carboxylic acid metabolic process	biological_process	0.01287	0.43051	139	2707	635	15454	67	Csa4G629470,Csa7G253200,Csa1G418240,Csa5G153150,Csa3G146610,Csa3G363180,Csa7G393450,Csa1G031730,Csa2G417830,Csa3G168970,Csa4G088750,Csa4G025140,Csa4G371570,Csa5G642720,Csa3G859690,Csa7G075680,Csa3G002890,Csa4G411390,Csa5G643300,Csa6G501260,Csa6G522790,Csa6G319770,Csa6G183190,Csa6G538800,Csa7G239630,Csa1G042620,Csa5G165210,Csa3G234000,Csa1G680120,Csa1G538190,Csa3G636990,Csa2G003610,Csa1G397120,Csa…	72	Csa7G343320,Csa5G598750,Csa7G069150,Csa6G497020,Csa6G452760,Csa6G008840,Csa3G848200,Csa6G151130,Csa5G603290,Csa6G127290,Csa2G373440,Csa7G368200,Csa7G051370,Csa1G002130,Csa1G050240,Csa1G168880,Csa1G009770,Csa3G822260,Csa3G074470,Csa3G414070,Csa2G145880,Csa3G827240,Csa6G426900,Csa7G420690,Csa2G059840,Csa3G646640,Csa3G150160,Csa7G006290,Csa3G073840,Csa3G144140,Csa2G271450,Csa1G269880,Csa3G651740,Csa…
GO:0043436	oxoacid metabolic process	biological_process	0.01287	0.43051	139	2707	635	15454	67	Csa6G406540,Csa2G415540,Csa1G397120,Csa2G404870,Csa3G234000,Csa5G165210,Csa1G680120,Csa2G003610,Csa1G538190,Csa3G636990,Csa3G836500,Csa2G000660,Csa5G152820,Csa7G374640,Csa2G432780,Csa7G031620,Csa4G626100,Csa1G497310,Csa5G568820,Csa1G572450,Csa4G028450,Csa1G666970,Csa5G576650,Novel00112,Csa1G050360,Csa6G169280,Csa6G094720,Csa4G045070,Csa7G448000,Csa5G638330,Csa6G499800,Csa6G006800,Csa6G057100,Csa6…	72	Csa3G119690,Csa3G842030,Csa7G407510,Csa3G199630,Csa2G408430,Csa1G501840,Csa5G495940,Csa7G012940,Csa1G422990,Csa6G490250,Csa6G497310,Csa4G000540,Csa7G209030,Csa7G394650,Csa6G077400,Csa2G326460,Csa1G050250,Csa2G361630,Csa3G821560,Csa5G609650,Csa6G361360,Csa3G689280,Csa2G351700,Csa4G664300,Csa2G372750,Csa4G649640,Csa5G153080,Csa6G302180,Csa3G895100,Csa4G309180,Csa2G140370,Csa1G294020,Csa3G151460,Csa…
GO:0006796	phosphate-containing compound metabolic process	biological_process	0.013192	0.43762	305	2707	1442	15454	133	Csa3G374210,Csa1G011510,Csa6G212860,Csa5G211530,Csa3G234000,Csa2G403720,Csa2G406760,Csa6G525470,Csa1G538190,CsaUNG018640,Csa5G601510,Csa2G003610,Csa7G069690,Csa1G702040,Csa3G603030,Csa3G077600,Csa2G070870,Csa1G073890,Csa1G086390,Csa7G387170,Csa1G470410,Csa6G445110,Csa5G576650,Csa6G127480,Csa3G901120,Csa6G073490,Csa1G057010,Csa6G365750,Csa3G889970,Csa5G648630,Csa1G057040,Csa7G047250,Csa5G610360,Cs…	172	Csa1G407160,Csa3G144110,Csa6G490990,Csa7G407510,Csa6G188100,Novel00218,Csa6G133750,Csa5G153020,Csa5G643900,Csa3G119340,Csa6G483310,Csa4G334670,Csa4G129570,Csa2G404900,Csa4G001510,Csa2G427340,Csa5G585450,Csa7G039230,Csa5G160130,Csa3G127030,Csa6G445080,Csa4G296250,Csa2G425780,Csa1G031900,Csa6G301020,Csa4G431900,Csa5G615250,Csa7G448820,Csa3G613420,Csa6G525520,Csa4G015810,Csa1G629200,Csa3G732650,Csa1…
GO:0006541	glutamine metabolic process	biological_process	0.013495	0.444	9	2707	22	15454	4	Csa2G404870,Csa4G626100,Csa7G253200,Csa6G538800	5	Csa7G420690,Csa5G153080,Csa7G407510,Csa3G150160,Csa3G119690
GO:0019538	protein metabolic process	biological_process	0.013694	0.44455	514	2707	2613	15454	182	Csa3G850580,Csa6G151640,Csa4G045070,Csa6G058200,Csa1G058140,Csa4G017050,Csa4G651970,Csa6G008710,Csa5G600950,Csa1G000600,Csa6G495050,Csa3G066750,Csa1G051810,Csa1G597020,Csa4G296230,Csa3G850570,Csa6G490950,Csa1G065930,Csa7G041930,Csa3G823640,Csa1G633420,Csa5G613590,Csa4G288620,Csa5G597510,Csa7G029930,Csa5G585990,Csa7G011870,Csa7G073630,Csa3G308190,Csa4G289120,Csa5G172870,Csa3G877620,Csa4G664490,Csa…	332	Csa4G624460,Csa3G110620,Csa2G223140,Csa3G133180,Csa3G872030,Csa4G572330,Csa3G878780,Csa3G134920,Csa4G007700,Csa3G271370,Csa3G689280,Csa6G302180,Csa2G356650,Csa3G171790,Csa5G550170,Csa5G264270,Csa2G292800,Csa3G740240,Csa6G177440,Csa1G569290,Csa4G426760,Csa6G486870,Csa7G428940,Csa7G067430,Csa6G365170,Csa4G621720,Csa2G070230,Csa4G015780,Csa6G483400,Csa1G604040,Csa5G623870,Csa3G778440,Csa5G222990,Csa…
GO:0030529	ribonucleoprotein complex	cellular_component	0.013733	0.44455	107	2707	552	15454	11	Csa6G397170,Csa6G006790,Novel00146,Csa4G664490,Csa3G731040,Csa2G010420,Csa1G005560,Csa4G269210,Csa6G490870,Csa3G740220,Novel00099	96	Csa2G346600,Csa6G365730,Csa3G837570,Csa1G008520,Csa3G171140,Csa2G336100,Csa3G827240,Csa2G223140,Csa2G060430,Csa5G158550,Csa7G428960,Csa3G516560,Csa6G185240,Csa4G630000,Csa1G629120,Csa6G519510,Csa6G487720,Csa6G488360,Csa6G081490,Csa3G878810,Csa3G202730,Csa6G078530,Csa5G524750,Csa4G056640,Csa3G131930,Csa6G410670,Csa6G522810,Csa3G811600,Csa3G112770,Csa4G038770,Csa5G189900,Csa4G017110,Csa7G044200,Csa…
GO:0006732	coenzyme metabolic process	biological_process	0.014276	0.45844	40	2707	160	15454	26	Csa1G538190,Csa1G615160,Csa5G601510,Csa2G003610,Csa3G234000,Csa3G900960,Csa4G411390,Csa2G406760,Csa4G097630,Csa7G429610,Csa3G740810,Csa3G418780,Csa5G169050,Csa6G401400,Csa6G117710,Csa6G494940,Csa7G071700,Csa4G050830,Csa1G047450,Csa6G319770,Csa1G025160,Csa4G427270,Csa6G381800,Csa5G571460,Csa5G642720,Csa2G011510	14	Csa5G167150,Csa6G407060,Csa3G199630,Csa2G373440,Csa4G008800,Csa3G211980,Csa3G168960,Csa3G848200,Csa2G140370,Csa4G307350,Csa2G372750,Csa3G651740,Csa7G012940,Csa3G184010
GO:0006793	phosphorus metabolic process	biological_process	0.014696	0.46275	305	2707	1445	15454	133	Csa6G495050,Csa4G296230,Csa1G597020,Csa6G095940,Csa1G007860,Csa6G381800,Csa3G850570,Csa4G172540,Csa7G041930,Csa1G065930,Csa1G572450,Csa4G050830,Csa6G490950,Csa6G127470,Csa6G058200,Csa4G310720,Csa6G117710,Csa4G293860,Csa4G097630,Csa3G850580,Csa4G064040,Csa3G900960,Csa4G045070,Csa1G615160,Csa7G237890,Csa3G912320,Csa2G011510,Csa1G042970,Csa1G560790,Csa7G071700,Csa1G077740,Csa6G401400,Csa3G418780,Csa…	172	Csa4G048550,Csa6G486870,Csa7G431970,Csa3G881750,Csa7G067430,Csa3G199630,Csa1G605610,Csa2G292800,Csa5G550170,Csa6G014590,Csa2G012710,Csa5G153160,Csa2G406790,CsaUNG031630,Csa4G646070,Csa7G012940,Csa5G222990,Csa3G610810,Csa4G648520,Csa4G052590,Csa5G590000,Csa4G015780,Csa3G116740,Csa6G016970,Csa3G872030,Csa4G305340,Csa3G211980,Csa4G572330,Csa4G624460,Csa1G050200,Csa3G133180,Csa3G851860,Csa6G445120,Cs…
GO:0004616	phosphogluconate dehydrogenase (decarboxylating) activity	molecular_function	0.014836	0.46275	15	2707	45	15454	8	Csa5G642720,Csa7G071700,Csa3G234000,Csa1G025160,Csa2G003610,Csa6G319770,Csa4G050830,Csa1G538190	7	Csa3G848200,Csa3G184010,Csa7G012940,Csa3G651740,Csa2G140370,Csa3G199630,Csa2G372750
GO:0006073	cellular glucan metabolic process	biological_process	0.014872	0.46275	28	2707	102	15454	9	Csa2G433920,Csa6G366530,Csa1G039880,Csa3G144230,Csa7G127380,Csa7G129380,Csa3G900960,Csa5G604330,Csa1G572400	19	Csa7G428160,Csa1G188670,Csa3G878780,Csa6G014800,Csa1G422990,Csa1G422470,Csa5G221940,Csa4G054290,Csa1G522540,Csa1G064700,Csa4G053280,Csa1G188680,Csa2G416210,Csa7G236800,Csa7G044980,Csa2G416200,Csa1G050310,Csa6G423400,Csa6G423390
GO:0044042	glucan metabolic process	biological_process	0.014872	0.46275	28	2707	102	15454	9	Csa2G433920,Csa6G366530,Csa3G144230,Csa1G039880,Csa5G604330,Csa1G572400,Csa7G129380,Csa3G900960,Csa7G127380	19	Csa5G221940,Csa1G522540,Csa4G054290,Csa1G064700,Csa1G188670,Csa7G428160,Csa3G878780,Csa6G014800,Csa1G422990,Csa1G422470,Csa6G423390,Csa7G236800,Csa7G044980,Csa2G416200,Csa1G050310,Csa6G423400,Csa4G053280,Csa2G416210,Csa1G188680
GO:0000156	phosphorelay response regulator activity	molecular_function	0.015165	0.4641	14	2707	42	15454	6	Csa3G717370,Csa6G417900,Csa1G038380,CsaUNG006230,Csa4G334150,CsaUNG018640	8	Csa1G006300,Csa3G002710,Csa5G434550,Csa5G256680,Csa4G436980,Csa5G603910,Csa5G549170,Csa3G822100
GO:0003854	3-beta-hydroxy-delta5-steroid dehydrogenase activity	molecular_function	0.015638	0.4641	25	2707	93	15454	11	Csa1G277460,Csa2G248130,Csa6G522790,Csa3G636990,Csa3G778280,Csa2G021650,Csa3G717370,Csa4G001800,Novel00112,Csa5G182060,Csa6G526280	14	Csa1G616860,Csa7G394650,Csa5G171720,Csa3G151460,Csa2G037230,Csa3G598890,Csa6G077400,Csa7G075630,Csa1G168880,Csa2G146400,Csa6G434350,Csa3G778270,Csa7G006290,Csa2G011460
GO:0016229	steroid dehydrogenase activity	molecular_function	0.015638	0.4641	25	2707	93	15454	11	Csa3G636990,Csa3G778280,Csa1G277460,Csa6G522790,Csa2G248130,Novel00112,Csa5G182060,Csa6G526280,Csa3G717370,Csa2G021650,Csa4G001800	14	Csa5G171720,Csa2G037230,Csa3G151460,Csa1G616860,Csa7G394650,Csa7G006290,Csa2G011460,Csa3G598890,Csa7G075630,Csa1G168880,Csa6G077400,Csa3G778270,Csa6G434350,Csa2G146400
GO:0033764	steroid dehydrogenase activity, acting on the CH-OH group of donors, NAD or NADP as acceptor	molecular_function	0.015638	0.4641	25	2707	93	15454	11	Csa3G778280,Csa3G636990,Csa2G248130,Csa6G522790,Csa1G277460,Csa5G182060,Novel00112,Csa6G526280,Csa3G717370,Csa2G021650,Csa4G001800	14	Csa2G037230,Csa3G151460,Csa5G171720,Csa1G616860,Csa7G394650,Csa7G006290,Csa2G011460,Csa3G598890,Csa3G778270,Csa6G434350,Csa2G146400,Csa1G168880,Csa7G075630,Csa6G077400
GO:0016634	oxidoreductase activity, acting on the CH-CH group of donors, oxygen as acceptor	molecular_function	0.01587	0.4641	5	2707	9	15454	3	Csa5G165210,Csa2G415540,Csa4G028450	2	Csa1G560700,Csa3G736580
GO:0009847	spore germination	biological_process	0.015873	0.4641	8	2707	19	15454	5	Csa4G285740,Csa4G187320,Csa4G285750,Csa4G285760,Csa7G024670	3	Csa3G822260,Csa1G475980,Csa4G075190
GO:0015097	mercury ion transmembrane transporter activity	molecular_function	0.016071	0.4641	4	2707	6	15454	1	Csa2G433930	3	Novel00117,Csa4G007610,Csa3G252490
GO:0015694	mercury ion transport	biological_process	0.016071	0.4641	4	2707	6	15454	1	Csa2G433930	3	Csa3G252490,Novel00117,Csa4G007610
GO:0046689	response to mercury ion	biological_process	0.016071	0.4641	4	2707	6	15454	1	Csa2G433930	3	Csa3G252490,Csa4G007610,Novel00117
GO:0050787	detoxification of mercury ion	biological_process	0.016071	0.4641	4	2707	6	15454	1	Csa2G433930	3	Csa4G007610,Novel00117,Csa3G252490
GO:0006865	amino acid transport	biological_process	0.016288	0.46699	15	2707	45	15454	11	Csa4G314440,Csa6G008070,Csa4G187820,Csa2G075300,Csa7G024670,Csa4G645260,Csa6G118340,Csa4G187320,Csa5G610480,Csa3G132010,Csa3G825140	4	Csa4G075190,Csa1G056920,Csa6G014800,Csa4G573860
GO:0016301	kinase activity	molecular_function	0.016599	0.47253	266	2707	1227	15454	114	Csa7G420160,Csa6G350360,Csa3G856010,Csa4G331090,Csa5G612910,Csa2G439740,Csa2G009490,Csa5G002030,Csa1G057040,Csa7G047250,Csa5G610360,Csa5G169050,Csa1G046910,Csa6G526240,Csa7G452300,Csa5G176010,Csa6G110320,Csa6G517390,Csa5G505770,Csa1G532310,Csa6G212890,Csa3G150740,Csa4G009900,Csa3G664590,Csa2G074190,Csa4G624960,Csa6G507290,Csa3G067770,Csa2G246540,Csa7G017160,Csa6G515500,Csa6G188000,Csa5G601490,Csa…	152	Csa1G004240,Csa4G052610,Csa1G075600,Csa4G641550,Csa6G052070,Csa7G452200,Csa6G513780,Csa1G000640,Csa3G121690,Csa2G005890,Csa6G497080,Csa3G114500,Csa6G525370,Csa6G151710,Csa6G512900,Csa5G636450,Csa3G901080,Csa3G850600,Csa2G348900,Csa4G637680,Csa2G335550,Csa3G141880,Csa5G168920,Csa5G256680,Csa2G336740,Csa1G003510,Csa1G070620,Csa2G381650,Csa5G651140,Csa3G731150,Csa1G601010,Csa5G642730,Csa3G731840,Csa…
GO:0051537	2 iron, 2 sulfur cluster binding	molecular_function	0.017748	0.4983	12	2707	36	15454	4	Csa1G599400,Csa6G110320,Csa4G651770,Csa1G132160	8	Csa7G046100,Csa6G361260,Csa5G256680,Csa2G297210,Csa6G385090,Csa3G550680,Csa5G171700,Csa5G650460
GO:0044267	cellular protein metabolic process	biological_process	0.017752	0.4983	418	2707	2114	15454	133	Csa3G782630,Csa4G648540,Csa3G889970,Csa3G142940,Csa5G648630,Csa6G365750,Csa6G127480,Csa7G363070,Csa3G077600,Csa4G194780,Csa3G603030,Csa6G074600,Csa1G086390,Csa7G387170,Csa6G118340,Csa1G470410,Csa2G070870,Csa1G073890,Csa3G740220,Csa5G211530,Csa3G374210,Csa6G212860,Csa1G011510,CsaUNG018640,Csa7G069690,Csa3G731040,Csa2G403720,Csa4G358750,Csa3G664590,Csa6G212890,Csa2G246540,Csa1G025160,Csa6G507290,Cs…	285	Csa1G257920,Csa3G895100,Csa7G067410,Csa7G394660,Csa4G623380,Csa5G522970,Csa2G012720,Csa7G452210,Csa7G074830,Csa6G014690,Csa3G748170,Csa4G307380,Csa6G410670,Csa4G056640,Csa1G534740,Csa3G037080,Csa3G613420,Csa6G511030,Csa1G629120,Csa3G875420,Csa6G525520,Csa6G487720,Csa4G015810,Csa3G516560,Csa7G045520,Csa5G591740,Csa7G428960,Csa2G169720,Csa3G821560,Csa5G151550,Novel00516,Csa3G738980,Csa7G284420,Csa3…
GO:0048646	anatomical structure formation involved in morphogenesis	biological_process	0.018358	0.51172	10	2707	29	15454	4	Csa4G618520,Csa2G292850,Csa1G033000,Csa4G017210	6	Csa2G005890,Csa6G410670,Csa1G228960,Csa5G652230,Csa6G476050,Csa3G134540
GO:0044249	cellular biosynthetic process	biological_process	0.01857	0.51407	693	2707	3698	15454	256	Csa3G727960,Csa7G429610,Csa4G411390,Csa3G359120,Csa4G631570,Csa6G513530,Csa6G494940,Csa1G025160,Csa1G573650,Csa7G211090,Csa3G180260,Csa6G483270,Csa6G495100,Csa7G431410,Csa1G038380,Csa6G538800,Csa6G518290,Csa2G020990,Csa7G072760,Csa6G505970,Csa6G395130,Csa3G902190,Csa5G169050,Csa5G610360,Csa3G146610,Csa6G327430,Csa7G047250,Csa7G043020,Csa3G135120,Csa5G637800,Csa2G057070,Csa4G331090,Csa5G612910,Csa…	437	Csa5G148790,Csa1G058070,Csa5G622830,Csa3G011830,Csa2G336100,Csa3G143580,Csa7G046130,Csa3G414070,Csa6G430140,Csa3G144140,Csa2G354030,Csa7G006290,Csa3G777030,Csa2G011460,Csa4G630000,Csa5G457770,Csa6G505230,Csa5G135340,Csa3G131930,Csa3G061560,Csa5G605720,Csa6G522810,Csa5G651140,Csa3G143500,Csa5G168780,Csa1G364460,Csa2G381650,Csa5G608350,Csa3G902960,Csa6G434350,Csa4G292970,Csa3G184010,Csa2G295950,Csa…
GO:0006412	translation	biological_process	0.020483	0.54869	124	2707	637	15454	13	Csa5G580660,Csa6G151640,Csa4G651970,Csa3G717370,Csa1G025160,Csa6G483270,Csa3G740220,Csa6G490870,Csa1G005560,Csa4G269210,Csa3G731040,Csa4G664490,Novel00099	111	Csa6G078530,Csa3G202730,Csa6G081490,Csa3G777030,Csa5G524750,Csa4G056640,Csa6G087920,Csa6G519510,Csa2G059840,Csa5G625970,Csa3G646640,Csa4G630000,Csa1G629120,Csa6G487720,Csa6G488360,Csa2G223140,Csa2G060430,Csa3G110620,Csa2G336100,Csa7G428960,Csa6G185240,Csa3G516560,Csa5G158550,Csa3G821560,Csa3G837570,Novel00516,Csa3G414070,Csa1G001490,Csa6G365730,Csa1G008520,Csa3G171140,Csa1G257920,Csa3G895100,Csa5…
GO:0003333	amino acid transmembrane transport	biological_process	0.020542	0.54869	12	2707	34	15454	9	Csa4G645260,Csa4G187320,Csa6G118340,Csa3G825140,Csa5G610480,Csa6G008070,Csa2G075300,Csa4G187820,Csa7G024670	3	Csa4G573860,Csa1G056920,Csa4G075190
GO:0051186	cofactor metabolic process	biological_process	0.02066	0.54869	83	2707	361	15454	48	Csa6G401400,Csa3G418780,Csa5G169050,Csa7G071700,Csa1G569240,Csa2G003610,Csa5G608500,Csa4G443140,Csa1G538190,Csa5G601510,Csa1G000600,Csa5G633290,Csa2G406760,Csa3G234000,Csa7G072760,Csa5G571460,Csa2G351800,Csa5G642720,Csa4G050830,Csa1G071890,Csa6G381800,Csa4G001900,Csa6G117710,Csa3G740810,Csa3G359120,Csa2G234520,Csa1G502360,Csa3G168930,Csa6G494940,Csa1G615160,Csa7G391240,Csa2G324450,Csa4G097630,Csa…	35	Csa2G373440,Csa3G199630,Csa3G168960,Csa6G136520,Csa3G848200,Csa4G008800,Csa6G495790,Csa3G740240,Csa5G167150,Csa3G736580,Csa6G407060,Csa2G224250,Csa4G307350,Csa7G012940,Csa6G504490,Csa6G434320,Csa6G483400,Csa3G824760,Csa1G560700,Csa2G285290,Csa3G211980,Csa1G000570,Csa3G828430,Csa3G636420,Csa3G236570,Csa2G372750,Csa3G769610,Csa1G045670,Csa1G045660,Csa6G518380,Csa3G651740,Csa6G434350,Csa3G184010,Csa…
GO:0006414	translational elongation	biological_process	0.020806	0.54869	17	2707	62	15454	4	Csa6G483270,Csa3G740220,Csa4G651970,Csa6G490870	13	Csa6G434320,Csa3G740240,Csa3G110620,Csa3G110630,Csa2G372710,Csa3G118730,Csa2G060400,Csa3G239280,Csa6G087920,Csa4G621720,Csa1G000010,Csa1G207310,Csa6G488360
GO:0016998	cell wall macromolecule catabolic process	biological_process	0.020821	0.54869	12	2707	37	15454	8	Csa3G179200,Csa6G508020,Csa6G074600,Csa7G024010,Csa2G022840,Csa6G507520,Csa7G041930,Csa1G534750	4	Csa3G444590,Csa3G144110,Csa4G017110,Csa6G396650
GO:0009311	oligosaccharide metabolic process	biological_process	0.021066	0.54869	21	2707	74	15454	12	Csa6G520240,Csa2G378580,Csa7G049190,Csa1G560790,Csa4G028470,Csa6G365750,Csa5G602180,Csa1G005560,Csa5G149880,Csa5G322500,Csa7G047250,Csa1G597800	9	Csa3G009420,Csa5G153020,Novel00516,Csa1G269870,Csa1G042800,Csa4G334670,Csa6G445120,Csa3G130310,Csa4G622880
GO:0000271	polysaccharide biosynthetic process	biological_process	0.021083	0.54869	62	2707	253	15454	31	Csa3G636990,Csa3G234000,Csa6G517390,Csa5G182060,Csa6G495050,Csa4G001800,Csa7G047250,Csa3G144230,Csa5G610360,Csa1G039880,Csa3G889970,Csa2G009490,Csa7G387170,Csa7G127380,Csa2G378580,Csa4G172540,Csa1G560790,Csa7G129380,Csa6G365750,Csa5G604330,Csa3G171200,Csa7G004050,Csa6G526280,Csa4G331090,Csa3G077600,Csa5G612910,Csa1G613540,Csa6G212890,Csa5G172870,Csa6G366530,Csa2G433920	31	Csa4G334670,Csa2G416210,Csa3G141880,Csa4G053280,Csa7G236800,Csa2G292800,Csa2G011460,Csa7G006290,Csa3G878780,Csa7G428160,Csa4G054290,Csa1G522540,Csa5G156140,Csa6G151710,Csa5G615250,Csa1G269880,Csa3G116740,Csa3G151460,Csa2G037230,Csa2G416200,Csa1G050310,Csa3G731150,Csa6G513780,Csa4G331590,Csa4G500330,Csa1G006280,Csa7G322600,Csa6G014800,Csa4G064100,Csa2G146400,Csa1G003510
GO:0051536	iron-sulfur cluster binding	molecular_function	0.021122	0.54869	30	2707	119	15454	11	Csa6G110320,Csa4G651770,Csa7G429610,Csa1G132160,Csa3G173020,Csa1G599400,Csa1G661210,Csa3G207890,Csa2G058620,Csa1G613540,Csa1G163160	19	Csa5G376270,Csa3G902950,Csa3G222790,Csa7G046100,Csa3G146700,Csa5G171700,Csa1G614130,Csa5G650460,Csa6G450390,Csa6G361260,Csa5G256680,Csa2G379280,Csa2G060370,Csa6G385090,Csa3G047880,Csa2G297210,Csa3G550680,Csa7G447110,Csa3G222800
GO:0051540	metal cluster binding	molecular_function	0.021122	0.54869	30	2707	119	15454	11	Csa1G132160,Csa6G110320,Csa4G651770,Csa7G429610,Csa3G207890,Csa1G613540,Csa2G058620,Csa1G163160,Csa3G173020,Csa1G599400,Csa1G661210	19	Csa5G171700,Csa1G614130,Csa5G650460,Csa3G146700,Csa5G376270,Csa3G902950,Csa7G046100,Csa3G222790,Csa3G550680,Csa7G447110,Csa3G222800,Csa2G060370,Csa6G385090,Csa2G297210,Csa3G047880,Csa6G450390,Csa6G361260,Csa2G379280,Csa5G256680
GO:0019725	cellular homeostasis	biological_process	0.021188	0.54869	34	2707	148	15454	19	Csa6G006790,Novel00146,Csa3G168970,Csa1G084280,Csa6G518190,Csa5G115170,Csa1G038320,Csa2G351650,Csa3G132010,Csa6G383520,Csa6G058200,Csa2G409500,Csa1G005660,Csa7G407520,Csa6G513600,Csa3G865340,Csa5G215130,Csa2G403720,Csa2G010420	15	Csa5G647490,Csa3G576330,Csa7G051360,Csa7G405320,Csa3G828930,Csa5G189900,Csa4G646150,Csa6G343710,Csa5G148770,Csa2G345970,Csa6G198280,Csa6G401380,Csa2G346600,Csa1G555590,Csa7G394610
GO:0033692	cellular polysaccharide biosynthetic process	biological_process	0.022186	0.57086	61	2707	249	15454	31	Csa7G129380,Csa6G365750,Csa2G378580,Csa4G172540,Csa1G560790,Csa5G604330,Csa7G004050,Csa3G171200,Csa7G387170,Csa7G127380,Csa3G889970,Csa2G009490,Csa6G212890,Csa5G172870,Csa2G433920,Csa6G366530,Csa6G526280,Csa1G613540,Csa4G331090,Csa3G077600,Csa5G612910,Csa3G234000,Csa6G517390,Csa3G636990,Csa7G047250,Csa4G001800,Csa6G495050,Csa5G610360,Csa3G144230,Csa1G039880,Csa5G182060	30	Csa6G513780,Csa3G731150,Csa4G331590,Csa2G416200,Csa1G050310,Csa5G615250,Csa6G151710,Csa3G151460,Csa2G037230,Csa1G269880,Csa3G116740,Csa2G146400,Csa4G064100,Csa1G003510,Csa4G500330,Csa1G006280,Csa6G014800,Csa7G236800,Csa2G292800,Csa4G334670,Csa4G053280,Csa3G141880,Csa2G416210,Csa5G156140,Csa4G054290,Csa1G522540,Csa2G011460,Csa3G878780,Csa7G428160,Csa7G006290
GO:0004312	fatty acid synthase activity	molecular_function	0.022674	0.5797	8	2707	20	15454	2	Csa1G418240,Csa1G173130	6	Csa2G361630,Csa3G144140,Csa4G649640,Csa5G609650,Csa1G501840,Csa6G302180
GO:0044724	single-organism carbohydrate catabolic process	biological_process	0.023044	0.58543	29	2707	107	15454	15	Csa7G071700,Csa5G642720,Csa7G239630,Csa5G571460,Csa1G572400,Csa4G097630,Csa1G575130,Csa3G900960,Csa3G234000,Csa6G365750,Csa2G003610,Csa1G025160,Csa4G050830,Csa1G538190,Csa6G319770	14	Csa3G168960,Csa6G136020,Csa3G848200,Csa4G052610,Csa3G651740,Csa7G012940,Csa7G195260,Csa5G221940,Csa3G184010,Csa2G372750,Csa2G252020,Csa3G199630,Csa2G140370,Csa6G512900
GO:0009611	response to wounding	biological_process	0.023533	0.59234	16	2707	66	15454	9	Novel00216,Csa5G286040,Csa3G142910,Csa5G027950,Csa4G061840,Csa5G285030,Csa3G859630,Csa3G141900,Csa3G142960	7	Csa4G290210,Csa7G372910,Csa3G414070,Csa3G914580,Csa2G381650,Csa5G153040,Csa2G279230
GO:0006007	glucose catabolic process	biological_process	0.023759	0.59234	25	2707	89	15454	12	Csa4G097630,Csa3G900960,Csa3G234000,Csa2G003610,Csa1G025160,Csa6G319770,Csa4G050830,Csa1G538190,Csa7G071700,Csa5G642720,Csa7G239630,Csa5G571460	13	Csa2G140370,Csa6G512900,Csa3G848200,Csa6G136020,Csa3G168960,Csa7G195260,Csa3G184010,Csa3G651740,Csa4G052610,Csa7G012940,Csa3G199630,Csa2G372750,Csa2G252020
GO:0019320	hexose catabolic process	biological_process	0.023759	0.59234	25	2707	89	15454	12	Csa7G239630,Csa7G071700,Csa5G642720,Csa5G571460,Csa3G900960,Csa3G234000,Csa4G097630,Csa4G050830,Csa1G538190,Csa6G319770,Csa1G025160,Csa2G003610	13	Csa7G012940,Csa3G651740,Csa4G052610,Csa3G184010,Csa7G195260,Csa6G136020,Csa3G168960,Csa3G848200,Csa2G372750,Csa2G252020,Csa3G199630,Csa6G512900,Csa2G140370
GO:0051287	NAD binding	molecular_function	0.024248	0.6008	30	2707	114	15454	11	Csa3G168970,Csa3G234000,Csa2G248130,Csa6G522790,Csa3G728010,Csa3G636990,Csa1G538190,Csa2G003610,Csa3G823640,Novel00112,Csa5G598690	19	Csa4G646090,Csa7G394650,Csa2G000460,Csa1G616860,Csa3G874400,Novel00384,Csa2G140370,Csa3G151460,Csa7G012940,Csa7G075630,Csa2G348960,Csa3G651740,Csa3G184010,Csa6G434350,Csa3G848200,Csa3G199630,Csa6G087920,Csa7G006290,Csa3G914010
GO:0016853	isomerase activity	molecular_function	0.0256	0.62762	47	2707	194	15454	22	Csa2G406760,Csa3G234000,Csa6G199800,Csa3G900960,Csa2G169190,Csa4G001990,Csa1G039880,Csa2G060380,Csa3G408550,Csa6G185300,Csa6G524050,Csa7G393450,Csa7G004050,Csa3G728010,Csa6G495730,Csa5G366670,Csa6G366530,Csa7G239630,Csa1G042620,Csa5G571460,Csa7G031620,Csa4G007050	25	Csa7G009740,Csa7G433260,CsaUNG021710,Csa4G430890,Csa5G647510,Csa5G128260,Csa3G168960,Csa5G031450,Csa5G167200,Csa3G100780,Csa3G836450,Csa1G690270,Novel00203,Csa4G652870,Csa3G176350,Csa1G002120,Csa4G645250,Csa7G074830,Csa2G009340,Csa6G187950,Csa4G031000,Csa4G644120,Novel00526,Csa1G478060,Novel00204
GO:0055086	nucleobase-containing small molecule metabolic process	biological_process	0.025643	0.62762	91	2707	410	15454	40	Csa2G011510,Csa6G538800,Csa1G042970,Csa1G057010,Csa1G025160,Csa1G047450,Csa6G319770,Csa4G310720,Csa1G587400,Csa1G696520,Csa6G117710,Csa4G097630,Csa4G288620,Csa3G900960,Novel00527,Csa1G569310,Csa1G615160,Csa5G642720,Csa5G571460,Csa6G381800,Csa1G572450,Csa6G445110,Csa4G050830,Csa3G904100,Csa7G071700,Csa6G505970,Csa6G401400,Csa3G902190,Csa3G418780,Csa5G169050,Csa2G406760,Csa6G525470,Csa3G234000,Csa7…	51	Csa5G647490,Csa2G368830,Csa3G651740,Csa4G056620,Csa1G537560,Csa3G184010,Novel00566,Csa5G651140,Csa2G372750,Csa3G550680,Csa5G153080,Csa4G307390,Csa2G140370,Csa6G513760,Csa2G173020,Csa4G000580,Csa6G016970,Csa3G211980,Csa5G603910,Csa3G732650,Csa1G629200,Csa3G824760,Csa1G050200,Csa6G430140,Csa3G646620,Csa7G450640,Csa3G133180,Csa7G012940,Csa4G307350,Csa6G423440,Csa3G354500,Csa4G052590,Csa1G002120,Csa5…
GO:0004779	sulfate adenylyltransferase activity	molecular_function	0.026396	0.63827	3	2707	4	15454	3	Csa3G144230,Csa5G576770,Csa2G215520	0
GO:0004781	sulfate adenylyltransferase (ATP) activity	molecular_function	0.026396	0.63827	3	2707	4	15454	3	Csa3G144230,Csa2G215520,Csa5G576770	0
GO:0004421	hydroxymethylglutaryl-CoA synthase activity	molecular_function	0.026992	0.64877	3	2707	4	15454	0		3	Csa6G103540,Csa1G501840,Csa6G302180
GO:0005992	trehalose biosynthetic process	biological_process	0.027945	0.66768	7	2707	18	15454	5	Csa1G005560,Csa4G028470,Csa7G049190,Csa6G520240,Csa5G602180	2	Csa4G622880,Csa3G009420
GO:0032403	protein complex binding	molecular_function	0.028816	0.68128	18	2707	63	15454	11	Csa6G521010,Csa5G505770,Csa3G837640,Csa2G074200,Csa3G017260,Csa2G074190,Csa3G418780,Csa5G601490,Csa3G913980,Csa2G348280,Csa7G351880	7	Csa3G740230,Csa6G491660,Csa5G495920,Csa3G740250,Csa5G633170,Csa5G495940,Csa3G901080
GO:0031647	regulation of protein stability	biological_process	0.029193	0.68128	3	2707	4	15454	1	Csa2G075300	2	Csa5G608160,Csa7G045520
GO:0042301	phosphate ion binding	molecular_function	0.029193	0.68128	3	2707	4	15454	1	Csa2G075300	2	Csa5G608160,Csa7G045520
GO:0050821	protein stabilization	biological_process	0.029193	0.68128	3	2707	4	15454	1	Csa2G075300	2	Csa5G608160,Csa7G045520
GO:0006024	glycosaminoglycan biosynthetic process	biological_process	0.029503	0.68453	2	2707	2	15454	1	Csa3G728010	1	Csa3G176350
GO:0003873	6-phosphofructo-2-kinase activity	molecular_function	0.029972	0.68748	6	2707	16	15454	4	Csa5G169050,Csa5G601490,Csa2G348280,Csa3G837640	2	Csa6G452680,Csa6G491660
GO:0006000	fructose metabolic process	biological_process	0.029972	0.68748	6	2707	16	15454	4	Csa3G837640,Csa2G348280,Csa5G601490,Csa5G169050	2	Csa6G491660,Csa6G452680
GO:0005853	eukaryotic translation elongation factor 1 complex	cellular_component	0.030563	0.69705	3	2707	5	15454	0		3	Csa3G110620,Csa3G110630,Csa4G621720
GO:0008061	chitin binding	molecular_function	0.03192	0.71663	5	2707	12	15454	4	Csa3G122320,Csa6G507520,Csa1G534750,Csa6G508020	1	Csa3G686720
GO:0030683	evasion or tolerance by virus of host immune response	biological_process	0.032282	0.71663	4	2707	9	15454	1	Csa1G038330	3	Csa6G006850,Csa2G357200,Csa7G284420
GO:0008661	1-deoxy-D-xylulose-5-phosphate synthase activity	molecular_function	0.032431	0.71663	5	2707	10	15454	4	Csa6G483270,Csa6G395130,Csa6G404280,Csa1G420340	1	Csa6G067390
GO:0016744	transferase activity, transferring aldehyde or ketonic groups	molecular_function	0.032431	0.71663	5	2707	10	15454	4	Csa6G395130,Csa6G483270,Csa1G420340,Csa6G404280	1	Csa6G067390
GO:0031072	heat shock protein binding	molecular_function	0.033938	0.71663	7	2707	20	15454	2	Csa2G351540,Csa5G589380	5	Csa2G006240,Csa3G872080,Csa3G252490,Csa3G734100,Csa4G285690
GO:0004602	glutathione peroxidase activity	molecular_function	0.033979	0.71663	5	2707	11	15454	2	Csa4G013040,Csa5G154200	3	Csa3G819930,Csa1G555590,Csa3G819910
GO:0006457	protein folding	biological_process	0.034437	0.71663	33	2707	139	15454	9	Csa4G009350,Csa2G033940,Csa7G363070,Csa7G184660,Csa1G051810,Csa1G502360,Csa6G185300,Csa1G000600,Csa4G187820	24	Csa6G111370,Csa3G073870,Csa4G007700,Csa3G748170,Csa2G009340,Csa6G495650,Csa6G187950,Csa7G074830,Csa6G188680,Csa3G118090,Csa5G135340,Csa1G690270,Csa3G836450,Csa6G538680,Csa4G664330,Csa3G100780,Csa4G426760,Csa6G511030,Csa5G570400,Csa1G569290,Csa4G290210,Csa5G128260,Csa7G009740,Csa4G113150
GO:0033926	glycopeptide alpha-N-acetylgalactosaminidase activity	molecular_function	0.034756	0.71663	4	2707	7	15454	3	Csa5G615240,Csa2G248130,Csa3G168930	1	Csa6G520420
GO:0007098	centrosome cycle	biological_process	0.034916	0.71663	2	2707	2	15454	1	Csa2G292850	1	Csa6G476050
GO:0010824	regulation of centrosome duplication	biological_process	0.034916	0.71663	2	2707	2	15454	1	Csa2G292850	1	Csa6G476050
GO:0010826	negative regulation of centrosome duplication	biological_process	0.034916	0.71663	2	2707	2	15454	1	Csa2G292850	1	Csa6G476050
GO:0031513	nonmotile primary cilium	cellular_component	0.034916	0.71663	2	2707	2	15454	1	Csa2G292850	1	Csa6G476050
GO:0035869	ciliary transition zone	cellular_component	0.034916	0.71663	2	2707	2	15454	1	Csa2G292850	1	Csa6G476050
GO:0036038	TCTN-B9D complex	cellular_component	0.034916	0.71663	2	2707	2	15454	1	Csa2G292850	1	Csa6G476050
GO:0044441	cilium part	cellular_component	0.034916	0.71663	2	2707	2	15454	1	Csa2G292850	1	Csa6G476050
GO:0046605	regulation of centrosome cycle	biological_process	0.034916	0.71663	2	2707	2	15454	1	Csa2G292850	1	Csa6G476050
GO:0051297	centrosome organization	biological_process	0.034916	0.71663	2	2707	2	15454	1	Csa2G292850	1	Csa6G476050
GO:0051298	centrosome duplication	biological_process	0.034916	0.71663	2	2707	2	15454	1	Csa2G292850	1	Csa6G476050
GO:0072372	primary cilium	cellular_component	0.034916	0.71663	2	2707	2	15454	1	Csa2G292850	1	Csa6G476050
GO:0016624	oxidoreductase activity, acting on the aldehyde or oxo group of donors, disulfide as acceptor	molecular_function	0.034992	0.71663	5	2707	10	15454	4	Csa6G483270,Csa6G395130,Csa1G420340,Csa6G404280	1	Csa6G067390
GO:0046365	monosaccharide catabolic process	biological_process	0.035188	0.71698	25	2707	92	15454	12	Csa7G239630,Csa5G642720,Csa7G071700,Csa5G571460,Csa3G234000,Csa3G900960,Csa4G097630,Csa6G319770,Csa4G050830,Csa1G538190,Csa2G003610,Csa1G025160	13	Csa7G195260,Csa3G184010,Csa3G651740,Csa4G052610,Csa7G012940,Csa3G848200,Csa6G136020,Csa3G168960,Csa3G199630,Csa2G252020,Csa2G372750,Csa2G140370,Csa6G512900
GO:0009312	oligosaccharide biosynthetic process	biological_process	0.03614	0.72882	17	2707	61	15454	8	Csa6G520240,Csa4G028470,Csa2G378580,Csa7G049190,Csa1G560790,Csa5G602180,Csa1G005560,Csa7G047250	9	Csa3G009420,Csa5G153020,Csa1G269870,Novel00516,Csa1G042800,Csa4G334670,Csa6G445120,Csa3G130310,Csa4G622880
GO:0009435	NAD biosynthetic process	biological_process	0.036314	0.72882	4	2707	8	15454	3	Csa1G047450,Csa2G406760,Csa6G401400	1	Csa4G307350
GO:0019674	NAD metabolic process	biological_process	0.036314	0.72882	4	2707	8	15454	3	Csa1G047450,Csa2G406760,Csa6G401400	1	Csa4G307350
GO:0006520	cellular amino acid metabolic process	biological_process	0.03679	0.72893	102	2707	471	15454	47	Csa3G836500,Csa5G642720,Csa2G000660,Csa3G859690,Csa4G371570,Csa7G031620,Csa3G002890,Csa4G626100,Csa4G088750,Csa2G417830,Csa1G497310,Csa1G572450,Csa5G568820,Csa4G025140,Csa1G666970,Csa3G146610,Csa3G363180,Csa5G153150,Csa7G393450,Csa2G404870,Csa4G629470,Csa7G253200,Csa1G680120,Csa1G538190,Csa3G636990,Csa6G538800,Csa7G239630,Csa6G499800,Csa1G042620,Csa6G006800,Csa6G057100,Csa4G049610,Csa4G192110,Csa…	55	Csa5G495940,Csa1G422990,Csa6G497310,Csa3G822260,Csa3G074470,Csa4G000540,Csa7G209030,Csa7G394650,Csa1G002130,Csa1G050240,Csa7G051370,Csa3G842030,Csa6G452760,Csa3G119690,Csa6G008840,Csa3G848200,Csa2G373440,Csa5G603290,Csa6G127290,Csa7G407510,Csa2G408430,Csa3G199630,Csa7G069150,Csa6G497020,Csa5G598750,Csa3G019370,Csa6G361360,Csa3G689280,Csa3G651740,Csa1G062310,Csa6G434350,Csa3G184010,Csa3G903520,Csa…
GO:0009496	plastoquinol--plastocyanin reductase activity	molecular_function	0.03702	0.72893	3	2707	5	15454	1	Csa6G110320	2	Csa7G046100,Csa2G297210
GO:0052880	oxidoreductase activity, acting on diphenols and related substances as donors, with copper protein as acceptor	molecular_function	0.03702	0.72893	3	2707	5	15454	1	Csa6G110320	2	Csa7G046100,Csa2G297210
GO:0008987	quinolinate synthetase A activity	molecular_function	0.037046	0.72893	3	2707	5	15454	2	Csa1G047450,Csa6G401400	1	Csa4G307350
GO:0006611	protein export from nucleus	biological_process	0.037525	0.73119	2	2707	2	15454	2	Csa1G707120,Csa4G010410	0
GO:0006998	nuclear envelope organization	biological_process	0.037525	0.73119	2	2707	2	15454	2	Csa1G707120,Csa4G010410	0
GO:0016762	xyloglucan:xyloglucosyl transferase activity	molecular_function	0.038699	0.74681	9	2707	30	15454	1	Csa3G900960	8	Csa1G188670,Csa1G188680,Csa1G422470,Csa1G422990,Csa7G044980,Csa6G423400,Csa1G064700,Csa6G423390
GO:0048046	apoplast	cellular_component	0.038699	0.74681	9	2707	30	15454	1	Csa3G900960	8	Csa1G422470,Csa1G422990,Csa1G188680,Csa1G188670,Csa6G423390,Csa6G423400,Csa1G064700,Csa7G044980
GO:0007349	cellularization	biological_process	0.041111	0.78958	2	2707	2	15454	1	Csa4G618520	1	Csa2G005890
GO:0008984	protein-glutamate methylesterase activity	molecular_function	0.041532	0.7901	2	2707	2	15454	2	CsaUNG006230,Csa6G417900	0
GO:0051723	protein methylesterase activity	molecular_function	0.041532	0.7901	2	2707	2	15454	2	CsaUNG006230,Csa6G417900	0
GO:0034464	BBSome	cellular_component	0.042613	0.80683	2	2707	3	15454	1	Csa4G017210	1	Csa3G134540
GO:0003755	peptidyl-prolyl cis-trans isomerase activity	molecular_function	0.044517	0.8336	9	2707	28	15454	1	Csa6G185300	8	Csa6G187950,Csa2G009340,Csa1G690270,Csa3G836450,Csa7G074830,Csa3G100780,Csa5G128260,Csa7G009740
GO:0016859	cis-trans isomerase activity	molecular_function	0.044517	0.8336	9	2707	28	15454	1	Csa6G185300	8	Csa7G074830,Csa3G100780,Csa6G187950,Csa2G009340,Csa3G836450,Csa1G690270,Csa5G128260,Csa7G009740
GO:0004620	phospholipase activity	molecular_function	0.044709	0.8336	6	2707	15	15454	2	Csa1G046910,Csa2G049960	4	Csa1G004280,Csa4G006510,Csa4G618540,Csa6G188100
GO:0006081	cellular aldehyde metabolic process	biological_process	0.044857	0.8336	3	2707	5	15454	2	Csa1G050360,Csa7G075680	1	Csa6G151130
GO:0030976	thiamine pyrophosphate binding	molecular_function	0.045671	0.84481	8	2707	22	15454	6	Csa6G395130,Csa4G133700,Csa6G404280,Csa6G483270,Csa4G312240,Csa1G420340	2	Csa6G067390,Csa1G042210
GO:0045454	cell redox homeostasis	biological_process	0.047143	0.86564	27	2707	121	15454	15	Csa3G132010,Csa6G518190,Csa1G084280,Csa2G403720,Csa3G168970,Csa3G865340,Csa2G351650,Csa5G115170,Csa1G038320,Novel00146,Csa2G409500,Csa6G513600,Csa7G407520,Csa1G005660,Csa6G383520	12	Csa4G646150,Csa5G189900,Csa6G343710,Csa7G394610,Csa2G346600,Csa7G051360,Csa1G555590,Csa6G198280,Csa6G401380,Csa5G148770,Csa2G345970,Csa5G647490
GO:0016645	oxidoreductase activity, acting on the CH-NH group of donors	molecular_function	0.048295	0.86564	14	2707	50	15454	6	Csa3G604620,Csa6G169280,Csa3G173020,Csa4G427270,Csa5G643300,Csa4G411390	8	Csa1G005540,Csa2G373440,Csa2G140370,Csa2G408430,Csa6G362930,Csa3G184010,Csa2G362450,Csa4G647490
GO:0005984	disaccharide metabolic process	biological_process	0.048448	0.86564	11	2707	35	15454	9	Csa6G520240,Csa7G049190,Csa5G322500,Csa6G365750,Csa4G028470,Csa1G597800,Csa5G602180,Csa1G005560,Csa5G149880	2	Csa3G009420,Csa4G622880
GO:0044036	cell wall macromolecule metabolic process	biological_process	0.048499	0.86564	12	2707	41	15454	8	Csa6G508020,Csa3G179200,Csa6G074600,Csa2G022840,Csa6G507520,Csa7G024010,Csa1G534750,Csa7G041930	4	Csa3G444590,Csa3G144110,Csa4G017110,Csa6G396650
GO:0004751	ribose-5-phosphate isomerase activity	molecular_function	0.048504	0.86564	3	2707	5	15454	2	Csa5G571460,Csa3G900960	1	Csa3G168960
GO:0009052	pentose-phosphate shunt, non-oxidative branch	biological_process	0.048504	0.86564	3	2707	5	15454	2	Csa3G900960,Csa5G571460	1	Csa3G168960
GO:0042132	fructose 1,6-bisphosphate 1-phosphatase activity	molecular_function	0.048816	0.86564	4	2707	9	15454	1	Csa6G042490	3	Csa5G198220,Csa7G221360,Csa4G307350
GO:0009064	glutamine family amino acid metabolic process	biological_process	0.048956	0.86564	12	2707	38	15454	6	Csa2G404870,Csa5G643300,Csa4G626100,Csa7G253200,Csa6G538800,Csa1G042620	6	Csa7G420690,Csa1G002130,Csa7G407510,Csa3G150160,Csa5G153080,Csa3G119690
GO:0032502	developmental process	biological_process	0.049028	0.86564	43	2707	192	15454	20	Csa4G618520,Csa1G013250,Csa4G617390,Csa3G735030,Csa3G045220,Csa7G290480,Csa2G246540,Csa2G292850,Novel00398,Csa4G285750,Csa4G285760,Csa1G042390,Csa7G024670,Csa4G285740,Csa4G017210,Csa4G187320,Novel00512,Csa5G149330,Csa3G122380,Csa1G033000	23	Csa2G005890,Csa5G220400,Csa6G410670,Csa4G308630,Csa6G087170,Csa6G495070,Csa6G502620,Csa5G652230,Csa5G647490,Csa6G476050,Csa3G134540,Csa3G822260,Csa4G075190,Csa4G179170,Csa6G525430,Csa4G005520,Novel00340,Csa4G639220,Csa1G228960,Csa5G239140,Csa1G475980,Csa5G148810,Csa3G146380
GO:0016854	racemase and epimerase activity	molecular_function	0.049618	0.86564	9	2707	27	15454	7	Csa7G004050,Csa3G728010,Csa2G406760,Csa3G234000,Csa7G239630,Csa7G031620,Csa7G393450	2	Csa4G644120,Csa3G176350
GO:0003674	molecular_function	molecular_function	0.049844	0.86564	2441	2707	13690	15454	1114	Csa6G425740,Csa3G154270,Csa2G032230,Csa7G426500,Csa4G303680,Csa5G615240,Csa3G173020,Csa3G822220,Csa6G494950,Csa6G365750,Csa1G057010,Csa1G707120,Csa1G045480,Csa5G616390,Csa4G099750,Csa1G007850,Csa7G432250,Csa3G865340,Csa4G022920,Csa4G011070,Csa1G011510,Csa2G336130,Csa6G118340,Csa3G002560,Csa4G056830,Csa3G207330,Csa3G635870,Novel00123,Csa1G045490,Csa1G002060,Csa4G304770,Csa6G291910,Csa4G411390,Csa3…	1327	Csa1G004280,CsaUNG000010,Csa7G452940,Csa3G516560,Csa5G591740,Csa3G434970,Csa3G824760,Csa5G239140,Csa2G351520,Csa5G092900,Csa7G447100,Csa1G534740,Csa3G819910,Csa1G039120,Csa2G173020,Csa5G171720,Novel00203,Csa1G006280,Csa3G354540,Csa6G140840,Csa4G049060,Csa3G736740,Csa1G478060,Csa4G192180,Novel00006,Csa5G153020,Csa5G168930,Csa5G141100,Csa2G297210,Csa2G348200,Csa4G004810,Csa3G144110,Csa4G187860,CsaU…
GO:0004143	diacylglycerol kinase activity	molecular_function	0.049972	0.86564	6	2707	15	15454	3	Csa3G099600,Csa1G615160,Csa6G517070	3	Csa6G502820,Csa1G295150,Csa3G211980
GO:0020012	evasion or tolerance of host immune response	biological_process	0.051044	0.86564	4	2707	10	15454	1	Csa1G038330	3	Csa6G006850,Csa2G357200,Csa7G284420
GO:0030682	evasion or tolerance of host defense response	biological_process	0.051044	0.86564	4	2707	10	15454	1	Csa1G038330	3	Csa7G284420,Csa6G006850,Csa2G357200
GO:0051805	evasion or tolerance of immune response of other organism involved in symbiotic interaction	biological_process	0.051044	0.86564	4	2707	10	15454	1	Csa1G038330	3	Csa6G006850,Csa2G357200,Csa7G284420
GO:0051807	evasion or tolerance of defense response of other organism involved in symbiotic interaction	biological_process	0.051044	0.86564	4	2707	10	15454	1	Csa1G038330	3	Csa2G357200,Csa6G006850,Csa7G284420
GO:0052564	response to immune response of other organism involved in symbiotic interaction	biological_process	0.051044	0.86564	4	2707	10	15454	1	Csa1G038330	3	Csa2G357200,Csa6G006850,Csa7G284420
GO:0052572	response to host immune response	biological_process	0.051044	0.86564	4	2707	10	15454	1	Csa1G038330	3	Csa7G284420,Csa6G006850,Csa2G357200
GO:0015849	organic acid transport	biological_process	0.05111	0.86564	22	2707	88	15454	14	Csa2G075300,Csa7G024670,Csa4G314440,Novel00398,Csa4G187320,Csa5G610480,Csa4G645260,Csa4G187820,Csa1G195220,Csa6G008070,Csa6G118340,Csa3G132010,Csa3G825140,Csa1G002670	8	Csa1G022500,Csa1G056920,Csa3G903470,Csa6G014800,Csa4G083540,Csa4G075190,Csa7G447020,Csa4G573860
GO:0046942	carboxylic acid transport	biological_process	0.05111	0.86564	22	2707	88	15454	14	Csa3G132010,Csa3G825140,Csa1G002670,Csa6G118340,Csa6G008070,Csa1G195220,Csa4G187820,Csa4G645260,Csa5G610480,Csa4G187320,Novel00398,Csa4G314440,Csa7G024670,Csa2G075300	8	Csa4G573860,Csa7G447020,Csa4G075190,Csa4G083540,Csa3G903470,Csa6G014800,Csa1G056920,Csa1G022500
GO:0030170	pyridoxal phosphate binding	molecular_function	0.052536	0.88605	21	2707	76	15454	18	Csa4G443140,Csa7G448000,Csa6G094720,Csa2G009560,Csa1G680120,Csa4G000870,Csa4G629470,Csa4G056830,Csa4G049610,Csa6G057160,Csa4G326550,Csa3G002890,Csa1G031730,Csa7G435520,Csa5G157380,Csa4G371570,Csa6G006800,Csa3G889160	3	Csa5G598750,Csa2G404730,Novel00434
GO:0006468	protein phosphorylation	biological_process	0.052813	0.887	186	2707	862	15454	75	Csa2G009490,Csa5G002030,Csa3G856010,Csa6G350360,Csa7G420160,Csa5G612910,Csa4G331090,Csa6G517390,Csa6G110320,Csa6G488880,Csa7G452300,Csa3G877620,Csa1G532310,Csa5G610360,Csa1G077740,Csa7G047250,Csa1G057040,Csa6G526240,Csa1G046910,Csa3G067770,Csa3G171200,Csa3G098040,Csa6G507290,Csa4G624960,Csa4G289120,Csa2G246540,Csa6G212890,Csa5G172870,Csa3G664590,Csa3G659030,Csa4G288620,Csa4G269770,Csa5G585990,Csa…	111	Csa3G114500,Csa4G334730,Csa6G497080,Csa3G121770,Csa1G701280,Csa3G121690,Csa6G513780,Csa4G331590,Csa6G151710,Csa1G075600,Csa7G432090,Csa5G177140,Csa4G064100,Csa4G674750,Csa1G004240,Csa1G050370,Csa7G452200,Csa4G641550,Csa6G450970,Csa2G348900,Csa3G141880,Csa4G637680,Csa6G516580,Csa3G850600,Csa3G127150,Csa1G601010,Csa6G109770,Csa3G731150,Csa1G269880,Csa5G642730,Csa3G840350,Csa1G003510,Csa5G168920,Csa…
GO:0004089	carbonate dehydratase activity	molecular_function	0.053463	0.89417	4	2707	8	15454	1	Novel00123	3	Csa5G601570,Csa3G836520,Csa3G073820
GO:0044255	cellular lipid metabolic process	biological_process	0.053892	0.89761	124	2707	578	15454	71	Csa2G057070,Csa7G014500,Csa1G613540,Csa5G612910,Csa3G077600,Csa7G374640,Csa3G635870,Csa4G331090,Csa5G599830,Csa3G889760,Csa7G075680,Csa7G072740,Csa5G642720,Csa5G152820,Csa5G196570,Csa4G028450,Csa7G387170,Csa2G009490,Csa7G004050,Csa6G109750,Csa5G649350,Csa4G172540,Csa3G168970,Csa4G615750,Csa2G415540,Csa6G395130,Csa6G406540,Csa1G397120,Csa3G146610,Csa5G610360,Csa6G498410,Csa1G418240,Csa7G047250,Csa…	53	Csa6G490250,Csa1G009770,Csa4G017150,Csa2G361400,Csa4G620550,Csa4G064100,Csa1G168880,Csa7G012940,Csa3G116740,Csa5G615250,Csa6G151710,Csa3G118090,Csa7G368200,Csa6G067390,Csa4G331590,Csa6G513780,Csa3G855270,Csa3G848200,Csa6G151130,Csa4G008800,Csa3G141880,Csa4G334670,Csa1G501840,Csa4G082310,Csa2G292800,Csa7G343320,Csa5G153020,Csa4G179170,Csa3G078800,Csa6G302180,Csa4G649640,Csa2G372750,Csa1G006280,Csa…
GO:0016857	racemase and epimerase activity, acting on carbohydrates and derivatives	molecular_function	0.054892	0.90551	7	2707	19	15454	6	Csa2G406760,Csa3G728010,Csa7G031620,Csa7G004050,Csa7G239630,Csa3G234000	1	Csa3G176350
GO:0008443	phosphofructokinase activity	molecular_function	0.055541	0.90551	8	2707	25	15454	5	Csa5G169050,Csa5G601490,Csa2G348280,Csa4G097630,Csa3G837640	3	Csa6G491660,Csa6G512900,Csa6G452680
GO:0006658	phosphatidylserine metabolic process	biological_process	0.05585	0.90551	3	2707	5	15454	3	Csa5G576650,Csa4G045070,Csa3G146610	0
GO:0006659	phosphatidylserine biosynthetic process	biological_process	0.05585	0.90551	3	2707	5	15454	3	Csa5G576650,Csa3G146610,Csa4G045070	0
GO:0051302	regulation of cell division	biological_process	0.055855	0.90551	4	2707	9	15454	1	Csa3G836500	3	Csa3G074470,Csa1G006300,Csa3G118080
GO:0016773	phosphotransferase activity, alcohol group as acceptor	molecular_function	0.055878	0.90551	236	2707	1116	15454	104	Csa1G560790,Csa6G365750,Csa3G889970,Csa5G648630,Csa3G099600,Csa2G011510,Csa3G912320,Csa2G348280,Csa3G823050,Csa3G901120,Csa3G850580,Csa4G064040,Csa6G517070,Csa5G471600,Csa4G097630,Csa7G237890,Csa1G615160,Csa4G045070,Csa5G149330,Csa6G127480,Csa4G172540,Csa3G850570,Csa2G070870,Csa1G073890,Csa6G381800,Csa6G127470,Csa6G490950,Csa7G387170,Csa1G086390,Csa1G470410,Csa7G041930,Csa1G065930,Csa3G603030,Csa…	132	Csa7G452210,Csa2G012720,Csa6G519650,Csa3G236550,Csa6G491660,Csa6G014690,Csa7G067410,Csa4G016450,Csa5G152980,Csa1G391590,Csa3G848870,Csa2G356650,Csa5G151550,Csa7G284420,Csa3G738980,Csa3G183890,Csa4G624460,Csa3G851860,Csa5G591740,Csa7G045520,Csa3G613420,Csa4G305340,Csa3G211980,Csa6G525520,Csa4G015810,Csa3G037080,Csa4G572330,Csa6G301020,Csa5G590000,Csa4G015780,Csa3G002710,Csa4G431900,Csa5G615250,Csa…
GO:0046933	proton-transporting ATP synthase activity, rotational mechanism	molecular_function	0.055946	0.90551	5	2707	13	15454	1	Csa6G505970	4	Csa6G016970,Csa3G119340,Csa1G062930,Csa6G513760
GO:0048856	anatomical structure development	biological_process	0.056646	0.91317	25	2707	107	15454	11	Csa1G033000,Csa3G122380,Csa4G017210,Csa5G149330,Csa2G292850,Csa2G246540,Csa7G290480,Csa4G617390,Csa4G618520,Csa1G013250,Novel00512	14	Csa3G134540,Csa5G239140,Csa6G476050,Csa5G647490,Csa5G652230,Csa1G228960,Csa4G308630,Csa6G087170,Csa4G639220,Novel00340,Csa4G179170,Csa6G410670,Csa5G220400,Csa2G005890
GO:1901137	carbohydrate derivative biosynthetic process	biological_process	0.057327	0.92045	91	2707	426	15454	44	Csa5G599830,Csa3G077600,Csa5G612910,Csa4G331090,Csa1G613540,Csa2G009490,Csa7G387170,Csa1G572450,Csa4G172540,Csa4G377730,Csa3G728010,Csa7G004050,Csa3G418780,Csa5G169050,Csa6G505970,Csa3G902190,Csa6G495050,Csa7G047250,Csa3G146610,Csa5G610360,Csa1G008470,Csa5G601510,Csa3G234000,Csa2G403720,Csa6G008710,Csa6G517390,Csa1G042970,Csa3G207890,Csa6G212890,Csa5G172870,Csa2G011510,Csa3G889970,Csa1G560790,Csa…	47	Csa3G076540,Csa4G064100,Csa3G398930,Csa6G151710,Csa5G615250,Csa3G116740,Csa4G052590,Csa1G002120,Csa3G176350,Csa6G513780,Csa4G331590,Csa3G118090,Csa1G605610,Csa1G062930,Csa1G426970,Csa4G334670,Csa6G177440,Csa3G141880,Csa4G001510,Csa4G179170,Csa6G152940,Csa1G573710,Csa3G119340,Csa5G153020,Csa6G483310,Csa2G292800,Csa1G006280,Csa5G153080,Novel00566,Csa5G651140,Csa4G056620,Csa5G647490,Csa1G003510,Csa5…
GO:0006720	isoprenoid metabolic process	biological_process	0.057936	0.92284	27	2707	105	15454	14	Csa2G055050,Csa6G404280,Csa7G211090,Csa6G483270,Csa4G098720,Csa1G420340,Csa3G168970,Csa6G395130,Csa7G374640,Csa2G057070,Csa7G014500,Csa4G615750,Csa7G075680,Csa3G173020	13	Csa6G103540,Csa1G501840,Csa6G067390,Csa4G082310,Csa7G014510,Csa3G855270,Csa3G912970,Csa1G009770,Csa3G078800,Csa6G302180,Csa6G151130,Csa2G361400,Csa2G000360
GO:0008299	isoprenoid biosynthetic process	biological_process	0.057936	0.92284	27	2707	105	15454	14	Csa6G483270,Csa4G098720,Csa1G420340,Csa3G168970,Csa2G055050,Csa6G404280,Csa7G211090,Csa3G173020,Csa6G395130,Csa7G374640,Csa2G057070,Csa7G014500,Csa4G615750,Csa7G075680	13	Csa6G067390,Csa4G082310,Csa7G014510,Csa3G855270,Csa3G912970,Csa6G103540,Csa1G501840,Csa6G151130,Csa2G361400,Csa2G000360,Csa3G078800,Csa1G009770,Csa6G302180
GO:0016772	transferase activity, transferring phosphorus-containing groups	molecular_function	0.060128	0.94368	345	2707	1690	15454	144	Csa5G585990,Csa7G029930,Csa2G324450,Csa5G146230,Csa5G597510,Csa4G288620,Csa6G406010,Csa6G187970,Csa5G576770,Csa5G606410,Csa1G502360,Csa4G106870,Csa3G144230,Csa7G352500,Csa3G749850,Csa4G289120,Csa3G171200,Csa3G098040,Csa7G435550,Csa4G340010,Csa1G222880,Csa5G147470,Csa7G239630,Csa5G172870,Csa4G082340,Csa6G511700,Csa6G488880,Csa3G877620,Csa1G590280,Csa3G859710,Csa3G418780,Csa6G011570,Csa1G077740,Csa…	201	Csa7G450640,Csa6G116680,Csa4G663630,Csa3G073840,Csa6G190370,Csa5G429450,Csa6G434340,Csa2G348960,Csa1G662830,Csa6G520280,Csa1G046040,Csa1G269880,Csa3G840350,Csa2G036610,Csa5G589290,Csa3G638540,Csa3G127150,Csa5G633170,Csa6G109770,Csa6G108460,Csa3G550680,Csa7G318950,Csa4G188400,Csa6G123970,Csa7G069150,Csa5G598750,Csa6G516580,Csa1G009830,Csa4G179170,Csa2G093850,Csa1G062960,Csa6G153460,Csa5G115670,Csa…
GO:0043167	ion binding	molecular_function	0.060144	0.94368	864	2707	4565	15454	377	Csa1G042610,Csa6G517140,Csa3G150740,Csa6G212890,Csa2G425750,Csa2G074190,Csa1G659590,Csa3G009510,Csa3G067770,Csa4G376150,Csa4G624960,Csa3G775240,Csa2G246540,Csa3G588520,Csa2G356630,Csa6G076830,Csa2G433930,Csa5G601490,Csa3G659030,Csa1G351960,Csa3G837640,Csa3G597310,Csa4G269770,Novel00527,Csa6G404280,Csa3G856010,Csa3G859690,Csa7G435520,Csa4G009350,Csa5G612930,Csa3G126810,Csa6G134350,Csa4G001710,Csa2…	487	Csa6G147620,Csa1G003510,Csa3G019370,Csa6G361260,Csa5G256680,Csa3G651740,Csa2G000360,Csa1G084330,Csa3G134540,Csa7G405320,Csa4G307390,Csa1G560830,Csa5G139430,Csa1G601010,Csa6G510310,Csa1G066480,Csa3G731150,Csa6G314090,Csa4G606030,Csa6G188680,Csa1G005520,Csa3G731840,Csa3G646640,Csa6G087920,Csa5G603910,Csa5G160220,Csa7G428160,Csa1G042930,Csa2G034570,Csa3G727910,Csa3G183360,Csa4G293260,Csa5G549170,Csa…
GO:0016820	hydrolase activity, acting on acid anhydrides, catalyzing transmembrane movement of substances	molecular_function	0.060328	0.94368	33	2707	134	15454	13	Csa3G446120,Csa3G418780,Csa3G359120,Csa6G505970,Csa3G127230,Csa5G505770,Csa4G082340,Csa1G569310,Csa4G001710,Csa2G074190,Csa5G598690,Csa2G074200,Csa6G521010	20	Csa3G901080,Csa6G016970,Csa3G060980,Csa1G062930,Csa7G451910,Csa3G119340,Csa3G728130,Csa2G404900,Csa6G500680,Csa3G769610,Csa3G398930,Csa3G159430,Csa3G740250,Csa5G633170,Csa5G139430,Csa6G513760,Csa6G525370,Csa5G636450,Csa3G127220,Csa3G740230
GO:0009267	cellular response to starvation	biological_process	0.061022	0.94368	4	2707	10	15454	3	Csa7G419640,Csa6G058200,Csa6G109660	1	Csa2G036590
GO:0031667	response to nutrient levels	biological_process	0.061022	0.94368	4	2707	10	15454	3	Csa7G419640,Csa6G109660,Csa6G058200	1	Csa2G036590
GO:0031669	cellular response to nutrient levels	biological_process	0.061022	0.94368	4	2707	10	15454	3	Csa6G109660,Csa6G058200,Csa7G419640	1	Csa2G036590
GO:0042594	response to starvation	biological_process	0.061022	0.94368	4	2707	10	15454	3	Csa6G109660,Csa6G058200,Csa7G419640	1	Csa2G036590
GO:1901681	sulfur compound binding	molecular_function	0.061125	0.94368	10	2707	31	15454	8	Csa1G420340,Csa6G483270,Csa4G312240,Csa6G404280,Csa7G379100,Csa6G395130,Csa4G133700,Csa2G372120	2	Csa1G042210,Csa6G067390
GO:0016053	organic acid biosynthetic process	biological_process	0.062797	0.9621	66	2707	305	15454	28	Csa3G636990,Csa1G538190,Csa1G397120,Csa7G393450,Csa3G363180,Csa3G146610,Csa1G418240,Csa5G153150,Csa5G568820,Csa1G572450,Csa2G417830,Csa2G432780,Csa7G031620,Csa3G836500,Csa5G642720,Csa5G152820,Csa4G045070,Csa4G411390,Novel00112,Csa5G576650,Csa5G643300,Csa6G183190,Csa4G427270,Csa6G522790,Csa1G173130,Csa6G057100,Csa7G239630,Csa6G499800	38	Csa1G501840,Csa7G343320,Csa3G199630,Csa3G842030,Csa3G848200,Csa6G008840,Csa1G002130,Csa1G050240,Csa7G051370,Csa7G368200,Csa7G209030,Csa7G394650,Csa3G822260,Csa5G495940,Csa7G420690,Csa2G361630,Csa3G827240,Csa5G609650,Csa6G426900,Csa7G006290,Csa3G144140,Csa3G073840,Csa2G326460,Csa3G150160,Csa1G050250,Csa2G140370,Csa1G269880,Csa1G294020,Csa3G151460,Csa1G710160,Csa4G649640,Csa2G372750,Csa5G153080,Csa…
GO:0046394	carboxylic acid biosynthetic process	biological_process	0.062797	0.9621	66	2707	305	15454	28	Csa5G576650,Csa5G643300,Novel00112,Csa4G411390,Csa4G045070,Csa7G239630,Csa6G499800,Csa6G057100,Csa6G522790,Csa1G173130,Csa4G427270,Csa6G183190,Csa1G418240,Csa5G153150,Csa3G363180,Csa3G146610,Csa7G393450,Csa1G397120,Csa3G636990,Csa1G538190,Csa5G152820,Csa3G836500,Csa5G642720,Csa7G031620,Csa2G432780,Csa2G417830,Csa5G568820,Csa1G572450	38	Csa1G050250,Csa3G150160,Csa3G073840,Csa3G144140,Csa2G326460,Csa7G006290,Csa6G426900,Csa3G827240,Csa5G609650,Csa7G420690,Csa2G361630,Csa3G184010,Csa6G434350,Csa3G651740,Csa6G361360,Csa6G302180,Csa5G153080,Csa2G372750,Csa4G649640,Csa1G710160,Csa3G151460,Csa1G294020,Csa2G140370,Csa1G269880,Csa3G848200,Csa6G008840,Csa3G842030,Csa3G199630,Csa7G343320,Csa1G501840,Csa5G495940,Csa3G822260,Csa7G394650,Csa…
GO:0003916	DNA topoisomerase activity	molecular_function	0.063544	0.96488	8	2707	24	15454	1	Csa6G199800	7	Novel00204,Novel00203,Novel00526,Csa1G478060,Csa5G647510,Csa4G430890,CsaUNG021710
GO:0010277	chlorophyllide a oxygenase [overall] activity	molecular_function	0.063636	0.96488	4	2707	10	15454	2	Csa4G651770,Csa1G132160	2	Csa7G018780,Csa6G385090
GO:0006221	pyrimidine nucleotide biosynthetic process	biological_process	0.0637	0.96488	8	2707	24	15454	3	Csa1G042970,Csa6G538800,Csa7G253200	5	Csa7G407510,Csa5G603910,Csa5G651140,Csa4G052590,Csa1G050200
GO:0019200	carbohydrate kinase activity	molecular_function	0.064661	0.97258	8	2707	26	15454	5	Csa2G348280,Csa4G097630,Csa3G837640,Csa5G169050,Csa5G601490	3	Csa6G452680,Csa6G491660,Csa6G512900
GO:0016628	oxidoreductase activity, acting on the CH-CH group of donors, NAD or NADP as acceptor	molecular_function	0.064693	0.97258	21	2707	81	15454	8	Novel00112,Csa3G168930,Csa3G836500,Csa1G071890,Csa3G636990,Csa3G775240,Csa6G522790,Csa4G192110	13	Csa1G050250,Csa2G372750,Csa7G006290,Csa6G434350,Csa6G361360,Csa6G008840,Csa6G426900,Csa1G050240,Csa3G151460,Csa2G140370,Csa7G394650,Csa3G236570,Csa7G209030
GO:0008653	lipopolysaccharide metabolic process	biological_process	0.065565	0.97502	33	2707	131	15454	20	Csa7G387170,Csa3G889970,Csa2G009490,Csa6G365750,Csa2G378580,Csa1G560790,Csa4G172540,Csa3G171200,Csa7G004050,Csa1G613540,Csa4G331090,Csa3G077600,Csa5G612910,Csa5G172870,Csa6G212890,Csa3G234000,Csa6G517390,Csa7G047250,Csa6G495050,Csa5G610360	13	Csa5G615250,Csa6G151710,Csa1G269880,Csa3G116740,Csa6G513780,Csa4G331590,Csa3G731150,Csa1G006280,Csa4G064100,Csa1G003510,Csa4G334670,Csa3G141880,Csa2G292800
GO:0009103	lipopolysaccharide biosynthetic process	biological_process	0.065565	0.97502	33	2707	131	15454	20	Csa6G212890,Csa5G172870,Csa4G331090,Csa3G077600,Csa5G612910,Csa1G613540,Csa2G378580,Csa1G560790,Csa4G172540,Csa6G365750,Csa3G171200,Csa7G004050,Csa3G889970,Csa2G009490,Csa7G387170,Csa6G495050,Csa7G047250,Csa5G610360,Csa3G234000,Csa6G517390	13	Csa4G064100,Csa1G003510,Csa1G006280,Csa4G331590,Csa6G513780,Csa3G731150,Csa6G151710,Csa5G615250,Csa1G269880,Csa3G116740,Csa2G292800,Csa4G334670,Csa3G141880
GO:0004427	inorganic diphosphatase activity	molecular_function	0.065634	0.97502	4	2707	9	15454	3	Csa4G293860,Csa2G033950,Csa6G095940	1	Csa7G067480
GO:0097367	carbohydrate derivative binding	molecular_function	0.065897	0.97502	6	2707	18	15454	5	Csa6G508020,Csa1G534750,Csa3G122320,Csa7G379100,Csa6G507520	1	Csa3G686720
GO:0003746	translation elongation factor activity	molecular_function	0.06607	0.97502	7	2707	21	15454	2	Csa4G651970,Csa6G483270	5	Csa3G110620,Csa1G207310,Csa6G087920,Csa3G110630,Csa4G621720
GO:0006164	purine nucleotide biosynthetic process	biological_process	0.066569	0.97669	30	2707	131	15454	11	Csa1G569310,Csa5G601510,Csa1G572450,Novel00527,Csa1G057010,Csa4G288620,Csa3G418780,Csa5G169050,Csa3G902190,Csa6G505970,Csa2G011510	19	Csa6G513760,Csa2G173020,Csa5G615250,Csa4G001510,Csa3G133180,Csa3G646620,Csa6G430140,Csa4G052590,Csa3G119340,Csa1G050200,Csa6G483310,Csa1G605610,Csa5G153080,Csa1G426970,Csa1G062930,Novel00566,Csa4G056620,Csa6G016970,Csa5G647490
GO:0003951	NAD+ kinase activity	molecular_function	0.066913	0.97669	4	2707	9	15454	3	Csa6G381800,Csa4G097630,Csa1G615160	1	Csa3G211980
GO:0006741	NADP biosynthetic process	biological_process	0.066913	0.97669	4	2707	9	15454	3	Csa1G615160,Csa4G097630,Csa6G381800	1	Csa3G211980
GO:0016310	phosphorylation	biological_process	0.06731	0.97893	196	2707	922	15454	78	Csa3G150740,Csa6G212890,Csa5G172870,Csa3G664590,Csa4G624960,Csa3G098040,Csa6G507290,Csa3G171200,Csa3G067770,Csa4G289120,Csa2G246540,Csa7G017160,Csa3G749850,Csa6G515500,Csa4G106870,Csa6G188000,Csa5G606410,Csa6G406010,Csa4G288620,Csa3G659030,Csa7G029930,Csa4G304770,Csa5G585990,Csa4G269770,Csa7G420160,Csa6G350360,Csa3G856010,Csa5G599830,Csa5G612910,Csa4G331090,Csa7G290480,Csa2G009490,Csa5G002030,Csa…	118	Csa6G123970,Csa5G168920,Csa1G003510,Csa2G381650,Csa4G188400,Csa7G318950,Csa6G109770,Csa7G372350,Csa3G731150,Csa1G601010,Csa3G127150,Csa3G840350,Csa5G642730,Csa1G269880,Csa1G046040,Csa2G348960,Csa5G429450,Csa3G731840,Csa3G881760,Csa6G190370,Csa3G727910,Csa2G338880,Csa1G042930,Csa3G733860,Csa4G663630,Csa3G444590,Csa6G116680,Csa3G893960,Csa1G064820,Csa4G166920,Csa1G004240,Csa4G064100,Csa4G674750,Csa…
GO:0006787	porphyrin-containing compound catabolic process	biological_process	0.068507	0.98561	10	2707	34	15454	9	Csa1G328400,Csa7G391240,Csa2G234520,Csa2G360060,Csa4G001900,Csa5G608500,Csa4G001910,Csa3G168930,Csa1G569240	1	Csa2G224250
GO:0033015	tetrapyrrole catabolic process	biological_process	0.068507	0.98561	10	2707	34	15454	9	Csa1G569240,Csa3G168930,Csa4G001910,Csa5G608500,Csa4G001900,Csa2G360060,Csa2G234520,Csa7G391240,Csa1G328400	1	Csa2G224250
GO:0051187	cofactor catabolic process	biological_process	0.068507	0.98561	10	2707	34	15454	9	Csa1G569240,Csa3G168930,Csa4G001910,Csa2G234520,Csa7G391240,Csa1G328400,Csa5G608500,Csa2G360060,Csa4G001900	1	Csa2G224250
GO:0016160	amylase activity	molecular_function	0.069557	0.99649	6	2707	16	15454	5	Csa6G072990,Csa2G167190,Csa3G017020,Csa3G047820,Csa5G604330	1	Csa4G165920
GO:0008171	O-methyltransferase activity	molecular_function	0.07	0.99649	17	2707	68	15454	4	Csa6G128650,Csa4G091880,Csa5G589940,Csa6G074600	13	Csa3G176350,Novel00516,Csa4G646310,Csa7G039790,Csa1G305740,Csa1G000570,Csa1G005540,Csa5G625970,Csa3G875420,Csa5G174640,Csa3G183360,Csa6G504600,Csa6G302180
GO:0006022	aminoglycan metabolic process	biological_process	0.070007	0.99649	9	2707	30	15454	5	Csa6G507520,Csa1G534750,Csa3G122320,Csa3G728010,Csa6G508020	4	Csa4G017110,Csa3G686720,Csa3G176350,Csa5G607420
GO:0009605	response to external stimulus	biological_process	0.070512	1	14	2707	52	15454	8	Csa7G419640,CsaUNG006230,Csa3G836500,Csa1G222880,Csa6G417900,Csa6G058200,Csa1G170000,Csa6G109660	6	Csa3G889920,Novel00053,Csa4G290210,Csa2G036590,Novel00090,Csa3G073870
GO:0030243	cellulose metabolic process	biological_process	0.071113	1	14	2707	49	15454	6	Csa7G127380,Csa7G129380,Csa2G433920,Csa6G366530,Csa1G039880,Csa1G572400	8	Csa3G878780,Csa4G053280,Csa7G428160,Csa2G416210,Csa6G014800,Csa5G221940,Csa4G054290,Csa2G416200
GO:0019637	organophosphate metabolic process	biological_process	0.071371	1	108	2707	521	15454	54	Csa1G057010,Csa1G047450,Csa6G319770,Csa1G025160,Csa6G538800,Csa7G431410,Csa2G011510,Csa1G042610,Csa1G042970,Csa3G812760,Csa3G901120,Csa4G288620,Csa3G900960,Csa7G429610,Csa4G097630,Csa6G073490,Csa1G615160,Csa1G569310,Csa4G045070,Novel00527,Csa6G494940,Csa4G310720,Csa5G576650,Csa3G740810,Csa6G117710,Csa2G439740,Csa6G381800,Csa4G050830,Csa3G904100,Csa1G572450,Csa6G445110,Csa5G642720,Csa7G075680,Csa5…	54	Csa4G307390,Csa6G513760,Csa4G031000,Csa4G000580,Csa2G173020,Csa2G140370,Csa4G056620,Csa3G651740,Csa1G537560,Csa3G184010,Csa5G647490,Csa2G368830,Csa6G445120,Csa2G372750,Csa5G153080,Novel00566,Csa5G651140,Csa6G490110,Csa6G430140,Csa3G646620,Csa1G050200,Csa3G133180,Csa1G058070,Csa3G211980,Csa6G016970,Csa6G502820,Csa1G629200,Csa5G603910,Csa3G732650,Csa4G052590,Csa3G118090,Csa3G354500,Csa5G615250,Nove…
GO:0015711	organic anion transport	biological_process	0.071391	1	22	2707	91	15454	14	Csa1G195220,Csa6G008070,Csa4G187820,Csa6G118340,Csa3G132010,Csa1G002670,Csa3G825140,Csa4G314440,Novel00398,Csa2G075300,Csa7G024670,Csa4G645260,Csa4G187320,Csa5G610480	8	Csa4G075190,Csa7G447020,Csa4G573860,Csa1G056920,Csa1G022500,Csa4G083540,Csa3G903470,Csa6G014800
GO:0000279	M phase	biological_process	0.072098	1	3	2707	6	15454	2	Csa7G043020,Csa6G513530	1	Csa1G534740
GO:0022403	cell cycle phase	biological_process	0.072098	1	3	2707	6	15454	2	Csa6G513530,Csa7G043020	1	Csa1G534740
GO:0042254	ribosome biogenesis	biological_process	0.072334	1	28	2707	119	15454	5	Csa6G397170,Csa1G569520,Novel00182,Csa3G889760,Csa4G665120	23	Csa5G625970,Csa7G012940,Csa4G004810,Csa2G302060,Csa4G192120,Csa7G390220,Csa5G176000,Csa5G174640,Csa7G452020,Csa5G151530,Csa1G605610,Csa7G397580,Csa2G247590,Csa3G183360,Csa6G504600,Csa2G070230,Csa2G248140,Csa2G036080,Csa2G361790,Csa4G646310,Csa3G827240,Csa1G042800,Csa7G201870
GO:1901566	organonitrogen compound biosynthetic process	biological_process	0.074016	1	137	2707	670	15454	61	Csa5G633290,Csa2G406760,Csa7G064010,Csa1G538190,Csa3G636990,Csa5G601510,Csa1G000600,Csa6G381800,Csa1G071890,Csa5G568820,Csa1G572450,Csa3G836500,Csa2G432780,Csa7G031620,Csa4G097630,Csa1G615160,Csa4G045070,Csa5G576650,Novel00112,Csa1G057010,Csa6G029440,Csa4G192110,Csa4G427270,Csa6G499800,Csa7G351880,Csa2G011510,Csa1G042970,Csa6G057100,Csa7G253200,Csa7G072760,Csa5G153150,Csa3G363180,Csa3G146610,Csa3…	76	Csa3G119340,Csa6G483310,Csa3G736580,Csa6G495790,Csa3G740240,Csa4G001510,Csa3G842030,Csa6G136520,Csa7G407510,Csa1G605610,Csa3G199630,Csa3G176350,Csa4G052590,Csa1G002120,Csa7G394650,Csa7G209030,Csa6G434320,Csa5G615250,Csa6G483400,Csa6G504490,Csa5G495940,Csa3G183890,Csa1G050200,Csa1G000570,Csa3G828430,Csa3G133180,Csa3G211980,Csa6G016970,Csa5G607420,Csa3G824760,Csa1G050250,Csa2G326460,Csa1G534740,Csa…
GO:0036128	CatSper complex	cellular_component	0.074206	1	2	2707	3	15454	1	Csa5G623890	1	Csa6G405920
GO:0030312	external encapsulating structure	cellular_component	0.07467	1	29	2707	125	15454	7	Csa3G900960,Csa7G447990,Csa1G597780,Csa4G310720,Csa3G836500,Csa6G134350,Csa3G126810	22	Csa6G410670,Csa7G044980,Csa6G423400,Csa3G646620,Csa6G423390,Csa5G139430,Csa7G405320,Csa1G188680,Csa7G238410,Csa7G405820,Csa3G646640,Csa3G239880,Csa1G064700,Csa3G000060,Csa1G228960,Csa5G652230,Csa2G302130,Csa2G060530,Csa1G188670,Csa7G414390,Csa1G422470,Csa1G422990
GO:0042592	homeostatic process	biological_process	0.075197	1	37	2707	174	15454	20	Csa6G006790,Novel00146,Csa2G351650,Csa5G115170,Csa1G038320,Csa1G084280,Csa6G518190,Csa3G168970,Csa3G132010,Csa6G383520,Csa6G058200,Csa6G513600,Csa1G005660,Csa7G407520,Csa2G409500,Csa2G075440,Csa3G865340,Csa5G215130,Csa2G403720,Csa2G010420	17	Csa5G647490,Csa7G432460,Csa7G051360,Csa7G405320,Csa3G576330,Csa1G042840,Csa6G343710,Csa5G189900,Csa4G646150,Csa3G828930,Csa2G345970,Csa5G148770,Csa6G401380,Csa6G198280,Csa1G555590,Csa2G346600,Csa7G394610
GO:1901607	alpha-amino acid biosynthetic process	biological_process	0.078027	1	34	2707	145	15454	14	Csa6G522790,Csa2G417830,Csa4G427270,Csa1G572450,Csa6G183190,Csa7G239630,Csa3G836500,Csa7G031620,Csa4G411390,Csa3G636990,Csa5G643300,Csa3G363180,Csa7G393450,Novel00112	20	Csa7G394650,Csa7G209030,Csa3G151460,Csa1G050240,Csa1G002130,Csa2G140370,Csa3G184010,Csa6G434350,Csa6G361360,Csa5G153080,Csa2G372750,Csa3G822260,Csa6G426900,Csa7G420690,Csa6G008840,Csa3G842030,Csa1G050250,Csa3G150160,Csa2G326460,Csa7G006290
GO:0019049	evasion or tolerance of host defenses by virus	biological_process	0.078112	1	4	2707	11	15454	1	Csa1G038330	3	Csa7G284420,Csa6G006850,Csa2G357200
GO:0006631	fatty acid metabolic process	biological_process	0.078535	1	34	2707	145	15454	15	Csa1G418240,Csa1G397120,Csa2G415540,Csa6G406540,Csa5G165210,Csa3G234000,Csa1G538190,Csa2G003610,Csa5G152820,Csa5G642720,Csa7G374640,Csa3G168970,Csa1G173130,Csa6G319770,Csa4G028450	19	Csa3G848200,Csa3G144140,Csa7G343320,Csa1G501840,Csa5G609650,Csa2G361630,Csa1G168880,Csa7G012940,Csa4G649640,Csa2G372750,Csa6G302180,Csa6G490250,Csa1G009770,Csa4G309180,Csa7G368200,Csa1G710160,Csa2G140370,Csa1G269880,Csa1G294020
GO:0004356	glutamate-ammonia ligase activity	molecular_function	0.079037	1	5	2707	13	15454	0		5	Csa5G151530,Csa7G420690,Csa4G291890,Csa6G448150,Csa3G150160
GO:0016211	ammonia ligase activity	molecular_function	0.079037	1	5	2707	13	15454	0		5	Csa3G150160,Csa4G291890,Csa6G448150,Csa7G420690,Csa5G151530
GO:0016880	acid-ammonia (or amide) ligase activity	molecular_function	0.079037	1	5	2707	13	15454	0		5	Csa3G150160,Csa4G291890,Csa6G448150,Csa7G420690,Csa5G151530
GO:0008652	cellular amino acid biosynthetic process	biological_process	0.079463	1	50	2707	226	15454	23	Csa7G239630,Csa6G499800,Csa3G836500,Csa5G642720,Csa7G031620,Csa6G057100,Csa6G522790,Csa2G417830,Csa4G427270,Csa5G568820,Csa6G183190,Csa1G572450,Csa5G153150,Csa5G576650,Csa3G363180,Csa3G146610,Csa5G643300,Csa7G393450,Novel00112,Csa4G411390,Csa1G538190,Csa3G636990,Csa4G045070	27	Csa6G434350,Csa3G184010,Csa3G651740,Csa5G495940,Csa6G361360,Csa5G153080,Csa2G372750,Csa3G822260,Csa7G394650,Csa7G209030,Csa7G051370,Csa1G002130,Csa1G050240,Csa3G151460,Csa2G140370,Csa6G008840,Csa3G848200,Csa3G842030,Csa1G050250,Csa3G199630,Csa3G150160,Csa3G073840,Csa2G326460,Csa7G006290,Csa6G426900,Csa3G827240,Csa7G420690
GO:0000902	cell morphogenesis	biological_process	0.079527	1	9	2707	29	15454	5	Csa4G017210,Csa7G290480,Csa2G292850,Csa5G149330,Csa4G617390	4	Csa3G134540,Csa6G476050,Csa5G220400,Csa4G179170
GO:0032989	cellular component morphogenesis	biological_process	0.079527	1	9	2707	29	15454	5	Csa4G017210,Csa7G290480,Csa2G292850,Csa5G149330,Csa4G617390	4	Csa6G476050,Csa3G134540,Csa5G220400,Csa4G179170
GO:0007205	protein kinase C-activating G-protein coupled receptor signaling pathway	biological_process	0.080154	1	5	2707	13	15454	3	Csa6G517070,Csa3G099600,Csa1G615160	2	Csa3G211980,Csa1G295150
GO:0042451	purine nucleoside biosynthetic process	biological_process	0.080634	1	29	2707	130	15454	10	Csa4G288620,Novel00527,Csa1G572450,Csa5G601510,Csa1G569310,Csa2G011510,Csa6G505970,Csa3G902190,Csa5G169050,Csa3G418780	19	Csa6G483310,Csa1G050200,Csa3G119340,Csa4G052590,Csa3G646620,Csa6G430140,Csa3G133180,Csa4G001510,Csa5G615250,Csa2G173020,Csa6G513760,Csa6G016970,Csa5G647490,Csa4G056620,Novel00566,Csa1G426970,Csa5G153080,Csa1G062930,Csa1G605610
GO:0046129	purine ribonucleoside biosynthetic process	biological_process	0.080634	1	29	2707	130	15454	10	Csa2G011510,Csa3G902190,Csa6G505970,Csa3G418780,Csa5G169050,Csa4G288620,Csa1G572450,Novel00527,Csa1G569310,Csa5G601510	19	Csa5G647490,Csa6G016970,Csa4G056620,Novel00566,Csa1G605610,Csa5G153080,Csa1G426970,Csa1G062930,Csa6G483310,Csa1G050200,Csa4G052590,Csa6G430140,Csa3G646620,Csa3G119340,Csa4G001510,Csa3G133180,Csa6G513760,Csa5G615250,Csa2G173020
GO:0009360	DNA polymerase III complex	cellular_component	0.08084	1	4	2707	10	15454	0		4	Csa1G062960,Csa3G147770,Csa6G520280,Csa5G135340
GO:0042575	DNA polymerase complex	cellular_component	0.08084	1	4	2707	10	15454	0		4	Csa3G147770,Csa1G062960,Csa5G135340,Csa6G520280
GO:0005891	voltage-gated calcium channel complex	cellular_component	0.080869	1	4	2707	9	15454	1	Csa5G623890	3	Csa7G450640,Csa1G713660,Csa6G405920
GO:0034704	calcium channel complex	cellular_component	0.080869	1	4	2707	9	15454	1	Csa5G623890	3	Csa7G450640,Csa1G713660,Csa6G405920
GO:0004345	glucose-6-phosphate dehydrogenase activity	molecular_function	0.081939	1	3	2707	6	15454	3	Novel00632,Novel00334,Csa4G443140	0
GO:0009152	purine ribonucleotide biosynthetic process	biological_process	0.083007	1	29	2707	129	15454	10	Csa4G288620,Csa1G572450,Novel00527,Csa1G569310,Csa5G601510,Csa2G011510,Csa3G902190,Csa6G505970,Csa3G418780,Csa5G169050	19	Csa6G483310,Csa1G050200,Csa4G052590,Csa6G430140,Csa3G646620,Csa3G119340,Csa3G133180,Csa4G001510,Csa6G513760,Csa5G615250,Csa2G173020,Csa5G647490,Csa6G016970,Csa4G056620,Novel00566,Csa1G605610,Csa1G062930,Csa5G153080,Csa1G426970
GO:0006220	pyrimidine nucleotide metabolic process	biological_process	0.083978	1	8	2707	26	15454	3	Csa6G538800,Csa7G253200,Csa1G042970	5	Csa1G050200,Csa4G052590,Csa5G603910,Csa5G651140,Csa7G407510
GO:0007186	G-protein coupled receptor signaling pathway	biological_process	0.085462	1	31	2707	137	15454	19	Csa6G517070,Csa2G074200,Csa3G837640,Csa5G505770,Csa1G042330,Csa1G615160,Csa6G521010,Csa7G429590,Csa2G372850,Csa3G099600,Csa7G351880,Csa3G913980,Csa2G348280,Csa6G058200,Csa7G281400,Csa3G418780,Csa5G601490,Csa2G074190,Csa3G017260	12	Csa5G633170,Csa3G740250,Csa5G495920,Csa3G127150,Csa1G295150,Csa6G491660,Csa7G448820,Csa3G740230,Csa3G901080,Csa3G211980,Csa5G495940,Csa6G302160
GO:0006487	protein N-linked glycosylation	biological_process	0.085635	1	4	2707	9	15454	2	Csa1G351960,Csa5G598080	2	Csa1G573710,Csa5G522970
GO:0009991	response to extracellular stimulus	biological_process	0.085917	1	9	2707	31	15454	4	Csa6G109660,Csa7G419640,Csa3G836500,Csa6G058200	5	Novel00090,Csa2G036590,Csa3G073870,Csa3G889920,Novel00053
GO:0031668	cellular response to extracellular stimulus	biological_process	0.085917	1	9	2707	31	15454	4	Csa6G109660,Csa7G419640,Csa6G058200,Csa3G836500	5	Csa2G036590,Novel00090,Csa3G073870,Csa3G889920,Novel00053
GO:0071496	cellular response to external stimulus	biological_process	0.085917	1	9	2707	31	15454	4	Csa7G419640,Csa3G836500,Csa6G058200,Csa6G109660	5	Csa3G889920,Novel00053,Csa2G036590,Novel00090,Csa3G073870
GO:0016776	phosphotransferase activity, phosphate group as acceptor	molecular_function	0.087334	1	5	2707	14	15454	1	Csa5G176010	4	Csa1G050200,Csa1G000640,Csa6G052070,Csa4G052590
GO:0005618	cell wall	cellular_component	0.087423	1	24	2707	102	15454	6	Csa7G447990,Csa3G900960,Csa6G134350,Csa3G126810,Csa3G836500,Csa1G597780	18	Csa1G188680,Csa6G423390,Csa5G139430,Csa7G405320,Csa7G044980,Csa6G423400,Csa3G646620,Csa1G188670,Csa7G414390,Csa1G422990,Csa1G422470,Csa3G000060,Csa2G302130,Csa2G060530,Csa7G405820,Csa3G646640,Csa3G239880,Csa1G064700
GO:0044782	cilium organization	biological_process	0.088347	1	4	2707	12	15454	2	Csa2G292850,Csa4G017210	2	Csa6G476050,Csa3G134540
GO:0022804	active transmembrane transporter activity	molecular_function	0.088364	1	57	2707	255	15454	28	Csa6G521010,Csa2G074200,Csa2G033950,Csa1G024900,Csa2G074190,Csa2G369230,Csa5G598690,Csa3G543170,Csa4G001710,Csa4G099750,Csa4G050270,Csa4G294410,Csa1G573610,Csa3G182780,Csa1G569310,Csa4G082340,Csa5G505770,Csa2G369740,Csa3G127230,Csa6G505970,Csa5G611100,Csa5G598720,Csa3G418780,Csa1G569340,Csa3G359120,Csa3G446120,Csa6G091830,Csa4G314440	29	Csa3G127220,Csa7G447020,Csa5G636450,Csa3G740230,Csa6G513760,Csa6G525370,Csa7G043670,Csa7G043640,Csa5G598640,Csa6G077980,Csa5G633170,Csa3G740250,Csa6G014800,Csa3G159430,Csa2G336740,Csa3G769610,Csa6G500680,Csa2G049930,Csa2G404900,Csa3G728130,Csa1G071120,Csa3G119340,Csa7G451910,Csa3G060980,Csa1G062930,Csa6G016970,Csa3G751450,Csa1G003490,Csa3G901080
GO:0003997	acyl-CoA oxidase activity	molecular_function	0.089539	1	3	2707	6	15454	3	Csa5G165210,Csa4G028450,Csa2G415540	0
GO:0016832	aldehyde-lyase activity	molecular_function	0.091278	1	5	2707	14	15454	1	Csa1G025160	4	Csa2G252020,Csa7G195260,Csa6G489910,Csa6G526490
GO:0004109	coproporphyrinogen oxidase activity	molecular_function	0.091573	1	2	2707	3	15454	0		2	Csa3G736580,Csa1G560700
GO:0044057	regulation of system process	biological_process	0.092795	1	3	2707	6	15454	1	Csa3G000690	2	Csa5G515060,Csa4G646070
GO:0009260	ribonucleotide biosynthetic process	biological_process	0.093376	1	31	2707	140	15454	11	Csa2G011510,Csa6G505970,Csa3G902190,Csa5G169050,Csa3G418780,Csa1G042970,Csa4G288620,Novel00527,Csa1G572450,Csa5G601510,Csa1G569310	20	Csa5G647490,Csa6G016970,Csa4G056620,Csa5G651140,Novel00566,Csa1G426970,Csa5G153080,Csa1G062930,Csa1G605610,Csa1G050200,Csa6G483310,Csa3G119340,Csa6G430140,Csa3G646620,Csa4G052590,Csa4G001510,Csa3G133180,Csa2G173020,Csa5G615250,Csa6G513760
GO:0046390	ribose phosphate biosynthetic process	biological_process	0.093376	1	31	2707	140	15454	11	Csa3G902190,Csa6G505970,Csa1G042970,Csa3G418780,Csa5G169050,Csa2G011510,Csa1G572450,Novel00527,Csa1G569310,Csa5G601510,Csa4G288620	20	Novel00566,Csa5G651140,Csa1G605610,Csa5G153080,Csa1G062930,Csa1G426970,Csa6G016970,Csa5G647490,Csa4G056620,Csa3G133180,Csa4G001510,Csa6G513760,Csa5G615250,Csa2G173020,Csa6G483310,Csa1G050200,Csa4G052590,Csa6G430140,Csa3G646620,Csa3G119340
GO:0045095	keratin filament	cellular_component	0.09345	1	2	2707	4	15454	1	Csa5G147470	1	Csa6G505230
GO:0006265	DNA topological change	biological_process	0.096144	1	7	2707	22	15454	1	Csa6G199800	6	Csa5G647510,Csa1G478060,Novel00203,Novel00526,Novel00204,Csa4G430890
GO:0032886	regulation of microtubule-based process	biological_process	0.096248	1	2	2707	3	15454	1	Csa2G292850	1	Csa6G476050
GO:0070507	regulation of microtubule cytoskeleton organization	biological_process	0.096248	1	2	2707	3	15454	1	Csa2G292850	1	Csa6G476050
GO:0006950	response to stress	biological_process	0.096906	1	161	2707	854	15454	76	Csa3G141900,Csa2G011510,Csa4G294410,Csa4G285750,Csa4G285730,Csa7G398090,Csa5G198230,Csa4G285790,Csa6G058200,Csa1G085890,Csa7G419560,Csa3G127240,Csa3G145770,Csa2G021560,Csa2G247600,Csa6G151640,Csa6G032470,Csa5G139270,Csa3G836500,Csa6G495000,Csa4G285760,Csa4G050270,Csa6G109660,Csa4G285740,Csa2G249810,Csa3G002560,Csa5G154200,Csa7G419550,Csa4G061840,Novel00616,Csa6G213910,Csa2G010390,Csa2G075440,Csa5…	85	Csa3G769610,Csa1G045660,Csa2G279230,Csa1G478060,Csa3G319290,Csa5G593340,Csa1G003450,Csa7G333400,Csa6G014830,Csa5G602750,Csa5G153040,Csa6G450390,Csa6G511030,Csa7G073410,Csa3G914580,Csa3G819910,Csa3G002740,Csa3G824760,Csa1G029620,Csa7G284420,Csa2G379260,Csa3G002750,Csa2G357200,Csa3G828430,Csa3G011650,Csa7G039230,Csa6G095910,Csa3G073870,Csa2G036590,Csa1G561390,Csa3G889840,Csa5G196560,Csa4G126430,Csa…
GO:0000045	autophagic vacuole assembly	biological_process	0.098652	1	2	2707	4	15454	2	Csa6G109660,Csa7G419640	0
GO:0016236	macroautophagy	biological_process	0.098652	1	2	2707	4	15454	2	Csa7G419640,Csa6G109660	0
GO:0004672	protein kinase activity	molecular_function	0.098722	1	201	2707	958	15454	80	Csa3G889970,Csa5G648630,Csa1G560790,Csa6G365750,Csa3G823050,Csa3G912320,Csa7G237890,Csa4G045070,Csa3G850580,Csa4G064040,Csa5G471600,Csa6G127480,Csa6G127470,Csa6G490950,Csa7G387170,Csa1G086390,Csa1G470410,Csa7G041930,Csa1G065930,Csa4G172540,Csa3G850570,Csa2G070870,Csa1G073890,Csa1G007860,Csa3G077600,Csa3G603030,Csa6G350370,Csa7G069690,Csa6G354370,Csa1G597020,Csa5G211530,Csa4G296230,Csa6G495050,Csa…	121	Csa7G452210,Csa2G012720,Csa6G519650,Csa3G236550,Csa6G014690,Csa3G848870,Csa2G356650,Csa4G016450,Csa7G067410,Csa5G152980,Csa3G851860,Csa5G591740,Csa7G045520,Csa5G151550,Csa7G284420,Csa3G738980,Csa3G183890,Csa4G624460,Csa3G037080,Csa4G572330,Csa3G613420,Csa4G305340,Csa6G525520,Csa4G015810,Csa5G615250,Csa3G116740,Csa6G301020,Csa5G590000,Csa4G015780,Csa3G002710,Csa4G431900,Csa2G425780,Csa4G296250,Csa…
GO:0009657	plastid organization	biological_process	0.09957	1	2	2707	3	15454	0		2	Csa6G067930,Csa7G046130
GO:0009668	plastid membrane organization	biological_process	0.09957	1	2	2707	3	15454	0		2	Csa6G067930,Csa7G046130
GO:0010027	thylakoid membrane organization	biological_process	0.09957	1	2	2707	3	15454	0		2	Csa6G067930,Csa7G046130
GO:0009142	nucleoside triphosphate biosynthetic process	biological_process	0.099731	1	24	2707	108	15454	6	Novel00527,Csa1G572450,Csa1G569310,Csa4G288620,Csa6G505970,Csa3G902190	18	Csa3G133180,Csa4G001510,Csa2G173020,Csa5G615250,Csa6G513760,Csa1G050200,Csa6G483310,Csa3G119340,Csa6G430140,Csa3G646620,Csa4G052590,Novel00566,Csa1G426970,Csa1G062930,Csa1G605610,Csa5G647490,Csa6G016970,Csa4G056620
GO:0009145	purine nucleoside triphosphate biosynthetic process	biological_process	0.099731	1	24	2707	108	15454	6	Csa6G505970,Csa3G902190,Csa4G288620,Csa1G572450,Novel00527,Csa1G569310	18	Csa6G016970,Csa5G647490,Csa4G056620,Novel00566,Csa1G605610,Csa1G062930,Csa1G426970,Csa1G050200,Csa6G483310,Csa6G430140,Csa3G646620,Csa4G052590,Csa3G119340,Csa4G001510,Csa3G133180,Csa6G513760,Csa2G173020,Csa5G615250
GO:0009201	ribonucleoside triphosphate biosynthetic process	biological_process	0.099731	1	24	2707	108	15454	6	Csa3G902190,Csa6G505970,Csa4G288620,Novel00527,Csa1G572450,Csa1G569310	18	Csa5G647490,Csa6G016970,Csa4G056620,Novel00566,Csa1G062930,Csa1G426970,Csa1G605610,Csa6G483310,Csa1G050200,Csa3G119340,Csa4G052590,Csa3G646620,Csa6G430140,Csa4G001510,Csa3G133180,Csa5G615250,Csa2G173020,Csa6G513760
GO:0009206	purine ribonucleoside triphosphate biosynthetic process	biological_process	0.099731	1	24	2707	108	15454	6	Novel00527,Csa1G572450,Csa1G569310,Csa4G288620,Csa3G902190,Csa6G505970	18	Csa4G001510,Csa3G133180,Csa2G173020,Csa5G615250,Csa6G513760,Csa1G050200,Csa6G483310,Csa3G119340,Csa6G430140,Csa3G646620,Csa4G052590,Novel00566,Csa1G426970,Csa1G062930,Csa1G605610,Csa5G647490,Csa6G016970,Csa4G056620
GO:0004435	phosphatidylinositol phospholipase C activity	molecular_function	0.10116	1	4	2707	10	15454	1	Csa1G046910	3	Csa4G006510,Csa4G618540,Csa1G004280
GO:0004629	phospholipase C activity	molecular_function	0.10116	1	4	2707	10	15454	1	Csa1G046910	3	Csa1G004280,Csa4G006510,Csa4G618540
GO:0004859	phospholipase inhibitor activity	molecular_function	0.10118	1	2	2707	3	15454	1	Csa5G580660	1	Csa6G150580
GO:0055102	lipase inhibitor activity	molecular_function	0.10118	1	2	2707	3	15454	1	Csa5G580660	1	Csa6G150580
GO:0051258	protein polymerization	biological_process	0.10216	1	13	2707	49	15454	2	Csa4G061840,Csa6G022370	11	Csa2G279230,Csa2G368830,Csa6G497050,Csa4G307390,Csa3G414070,Csa1G537560,Csa5G153160,Csa3G732650,Csa2G381650,Csa4G000580,Csa1G629200
GO:0032787	monocarboxylic acid metabolic process	biological_process	0.1022	1	38	2707	169	15454	18	Csa5G642720,Csa5G152820,Csa2G432780,Csa7G374640,Csa7G075680,Csa1G173130,Csa3G168970,Csa4G028450,Csa6G319770,Csa1G418240,Csa2G415540,Csa6G406540,Csa1G050360,Csa1G397120,Csa5G165210,Csa3G234000,Csa2G003610,Csa1G538190	20	Csa1G168880,Csa7G012940,Csa6G490250,Csa1G009770,Csa6G302180,Csa4G649640,Csa2G372750,Csa4G309180,Csa7G368200,Csa1G294020,Csa2G140370,Csa1G269880,Csa1G710160,Csa6G151130,Csa3G848200,Csa3G144140,Csa7G343320,Csa2G361630,Csa1G501840,Csa5G609650
GO:0010207	photosystem II assembly	biological_process	0.10234	1	2	2707	4	15454	0		2	Csa1G505910,Csa7G047350
GO:0030288	outer membrane-bounded periplasmic space	cellular_component	0.10236	1	2	2707	3	15454	1	Csa4G310720	1	Csa7G238410
GO:0009244	lipopolysaccharide core region biosynthetic process	biological_process	0.10243	1	4	2707	10	15454	3	Csa2G378580,Csa1G560790,Csa7G047250	1	Csa4G334670
GO:0046401	lipopolysaccharide core region metabolic process	biological_process	0.10243	1	4	2707	10	15454	3	Csa7G047250,Csa2G378580,Csa1G560790	1	Csa4G334670
GO:0046149	pigment catabolic process	biological_process	0.10302	1	9	2707	32	15454	8	Csa3G168930,Csa4G001910,Csa1G569240,Csa4G001900,Csa2G360060,Csa5G608500,Csa7G391240,Csa2G234520	1	Csa2G224250
GO:0004372	glycine hydroxymethyltransferase activity	molecular_function	0.10377	1	3	2707	6	15454	1	Csa4G062380	2	Csa6G497310,Csa2G145880
GO:0051273	beta-glucan metabolic process	biological_process	0.10599	1	17	2707	65	15454	7	Csa2G433920,Csa1G039880,Csa3G144230,Csa6G366530,Csa7G129380,Csa1G572400,Csa7G127380	10	Csa5G221940,Csa4G054290,Csa1G522540,Csa7G428160,Csa3G878780,Csa6G014800,Csa7G236800,Csa2G416200,Csa4G053280,Csa2G416210
GO:0044413	avoidance of host defenses	biological_process	0.1071	1	4	2707	12	15454	1	Csa1G038330	3	Csa7G284420,Csa6G006850,Csa2G357200
GO:0044415	evasion or tolerance of host defenses	biological_process	0.1071	1	4	2707	12	15454	1	Csa1G038330	3	Csa6G006850,Csa2G357200,Csa7G284420
GO:0051832	avoidance of defenses of other organism involved in symbiotic interaction	biological_process	0.1071	1	4	2707	12	15454	1	Csa1G038330	3	Csa7G284420,Csa6G006850,Csa2G357200
GO:0051834	evasion or tolerance of defenses of other organism involved in symbiotic interaction	biological_process	0.1071	1	4	2707	12	15454	1	Csa1G038330	3	Csa6G006850,Csa2G357200,Csa7G284420
GO:0052173	response to defenses of other organism involved in symbiotic interaction	biological_process	0.1071	1	4	2707	12	15454	1	Csa1G038330	3	Csa7G284420,Csa6G006850,Csa2G357200
GO:0052200	response to host defenses	biological_process	0.1071	1	4	2707	12	15454	1	Csa1G038330	3	Csa7G284420,Csa6G006850,Csa2G357200
GO:0075136	response to host	biological_process	0.1071	1	4	2707	12	15454	1	Csa1G038330	3	Csa7G284420,Csa2G357200,Csa6G006850
GO:0009250	glucan biosynthetic process	biological_process	0.10793	1	17	2707	64	15454	7	Csa2G433920,Csa1G039880,Csa6G366530,Csa3G144230,Csa7G127380,Csa7G129380,Csa5G604330	10	Csa3G878780,Csa7G428160,Csa6G014800,Csa1G522540,Csa4G054290,Csa4G053280,Csa2G416210,Csa7G236800,Csa1G050310,Csa2G416200
GO:0046351	disaccharide biosynthetic process	biological_process	0.10826	1	7	2707	23	15454	5	Csa7G049190,Csa4G028470,Csa1G005560,Csa6G520240,Csa5G602180	2	Csa4G622880,Csa3G009420
GO:0019238	cyclohydrolase activity	molecular_function	0.10968	1	4	2707	10	15454	3	Csa3G843830,Csa1G057010,Csa6G029440	1	Csa5G176000
GO:0048038	quinone binding	molecular_function	0.10989	1	5	2707	13	15454	3	Csa1G004100,Csa5G158580,Csa3G728010	2	Csa3G914010,Csa7G448730
GO:0009163	nucleoside biosynthetic process	biological_process	0.11029	1	31	2707	144	15454	11	Csa4G288620,Csa5G601510,Csa1G569310,Novel00527,Csa1G572450,Csa2G011510,Csa5G169050,Csa1G042970,Csa3G418780,Csa3G902190,Csa6G505970	20	Csa3G119340,Csa3G646620,Csa6G430140,Csa4G052590,Csa1G002120,Csa1G050200,Csa6G483310,Csa2G173020,Csa5G615250,Csa6G513760,Csa4G001510,Csa3G133180,Csa4G056620,Csa5G647490,Csa6G016970,Csa5G153080,Csa1G062930,Csa1G426970,Csa1G605610,Novel00566
GO:0042455	ribonucleoside biosynthetic process	biological_process	0.11029	1	31	2707	144	15454	11	Csa3G902190,Csa6G505970,Csa1G042970,Csa3G418780,Csa5G169050,Csa2G011510,Csa1G572450,Novel00527,Csa1G569310,Csa5G601510,Csa4G288620	20	Novel00566,Csa1G605610,Csa5G153080,Csa1G426970,Csa1G062930,Csa5G647490,Csa6G016970,Csa4G056620,Csa3G133180,Csa4G001510,Csa6G513760,Csa5G615250,Csa2G173020,Csa6G483310,Csa1G050200,Csa4G052590,Csa1G002120,Csa3G646620,Csa6G430140,Csa3G119340
GO:0008817	cob(I)yrinic acid a,c-diamide adenosyltransferase activity	molecular_function	0.11047	1	2	2707	3	15454	1	Csa6G538800	1	Csa7G407510
GO:0015985	energy coupled proton transport, down electrochemical gradient	biological_process	0.11073	1	21	2707	94	15454	5	Csa4G288620,Csa1G569310,Csa1G572450,Csa6G505970,Csa3G902190	16	Csa6G430140,Csa3G646620,Csa3G119340,Csa6G483310,Csa6G513760,Csa5G615250,Csa2G173020,Csa3G133180,Csa4G001510,Csa4G056620,Csa5G647490,Csa6G016970,Csa1G605610,Csa1G426970,Csa1G062930,Novel00566
GO:0015986	ATP synthesis coupled proton transport	biological_process	0.11073	1	21	2707	94	15454	5	Csa3G902190,Csa6G505970,Csa4G288620,Csa1G569310,Csa1G572450	16	Csa4G056620,Csa5G647490,Csa6G016970,Csa1G605610,Csa1G062930,Csa1G426970,Novel00566,Csa3G646620,Csa6G430140,Csa3G119340,Csa6G483310,Csa6G513760,Csa2G173020,Csa5G615250,Csa4G001510,Csa3G133180
GO:0016703	oxidoreductase activity, acting on single donors with incorporation of molecular oxygen, incorporation of one atom of oxygen (internal monooxygenases or internal mixed function oxidases)	molecular_function	0.11098	1	7	2707	24	15454	4	Csa4G651770,Csa1G132160,Csa7G064010,Csa7G239630	3	Csa6G385090,Csa7G018780,Csa6G504420
GO:0015936	coenzyme A metabolic process	biological_process	0.11344	1	5	2707	14	15454	5	Csa3G418780,Csa5G169050,Csa5G601510,Csa6G117710,Csa2G011510	0
GO:0005198	structural molecule activity	molecular_function	0.11361	1	136	2707	735	15454	24	Csa7G312940,Csa6G511700,Csa4G664490,Csa2G129140,Csa1G659590,Csa6G501260,Csa6G109670,Csa4G308590,Csa3G603030,Novel00099,Csa5G608120,Csa7G420720,Csa6G512870,Csa6G490870,Csa3G740220,Csa3G731040,Csa4G269210,Csa1G005560,Csa2G010420,Csa5G616390,Csa1G707120,Csa4G017050,Csa5G638330,Csa7G390740	112	Csa3G778310,Novel00273,Csa3G121660,Csa5G505240,Csa5G141060,Csa3G646520,Csa3G017220,Csa2G372710,Csa3G118730,Csa5G283990,Csa3G751460,Csa6G187950,Csa1G057000,Csa2G000610,Csa7G221360,Csa3G154280,Csa5G148810,Csa7G293750,Csa4G083540,Csa2G378540,Csa5G589950,Csa4G025200,Csa6G407060,Csa6G504570,CsaUNG021710,Csa1G045600,Csa2G295950,Csa1G580200,Csa3G739000,Csa5G652230,Csa4G292970,Csa6G123970,Csa4G293000,Csa…
GO:0022613	ribonucleoprotein complex biogenesis	biological_process	0.11416	1	28	2707	125	15454	5	Csa6G397170,Csa1G569520,Novel00182,Csa4G665120,Csa3G889760	23	Csa4G646310,Csa2G361790,Csa2G248140,Csa2G036080,Csa7G201870,Csa1G042800,Csa3G827240,Csa5G174640,Csa5G151530,Csa7G452020,Csa4G004810,Csa5G625970,Csa7G012940,Csa5G176000,Csa7G390220,Csa4G192120,Csa2G302060,Csa2G070230,Csa3G183360,Csa2G247590,Csa7G397580,Csa1G605610,Csa6G504600
GO:0048869	cellular developmental process	biological_process	0.11471	1	19	2707	80	15454	9	Csa1G042390,Csa5G149330,Csa1G033000,Csa4G285740,Csa4G017210,Csa4G617390,Csa3G045220,Csa2G292850,Csa7G290480	10	Csa1G228960,Csa5G652230,Csa6G476050,Csa3G134540,Csa5G148810,Csa4G179170,Csa5G220400,Csa6G410670,Csa6G495070,Csa6G502620
GO:0006406	mRNA export from nucleus	biological_process	0.11497	1	3	2707	8	15454	3	Csa4G194780,Csa1G707120,Csa4G010410	0
GO:0005506	iron ion binding	molecular_function	0.11853	1	60	2707	300	15454	30	Csa3G825080,Csa5G215130,Csa1G575130,Csa1G574250,Csa1G154090,Csa7G327730,Csa6G492250,Csa2G437050,Csa3G852630,Csa5G606840,Csa3G853160,Csa6G501340,Csa2G069700,Csa2G070210,Csa1G666970,Csa7G198310,Csa6G492230,Csa4G376150,Csa6G501300,Csa2G070200,Csa4G443120,Csa6G133710,Csa3G860260,Csa5G593440,Csa3G825090,Csa1G574240,Csa4G641760,Csa3G124970,Csa2G425750,Csa5G152820	30	Csa4G038710,Csa2G425740,Csa5G621920,Csa3G855340,Csa1G614640,Csa2G120940,Csa7G006290,Csa4G621220,Csa3G852640,Csa4G621720,Csa5G159600,Csa5G239140,Csa6G044530,Csa6G366560,Csa2G238880,Csa6G108440,Csa5G202330,Csa6G079220,Csa1G294020,Csa2G012140,Csa5G159620,Csa1G000640,Csa2G060370,Csa7G075590,Csa6G004550,Csa3G611910,Csa2G139860,Csa3G271370,Csa5G224130,Csa1G025120
GO:1901659	glycosyl compound biosynthetic process	biological_process	0.11928	1	31	2707	145	15454	11	Csa2G011510,Csa5G169050,Csa3G418780,Csa1G042970,Csa3G902190,Csa6G505970,Csa4G288620,Csa5G601510,Csa1G569310,Novel00527,Csa1G572450	20	Csa4G056620,Csa6G016970,Csa5G647490,Csa1G062930,Csa5G153080,Csa1G426970,Csa1G605610,Novel00566,Csa3G119340,Csa6G430140,Csa3G646620,Csa4G052590,Csa1G002120,Csa1G050200,Csa6G483310,Csa2G173020,Csa5G615250,Csa6G513760,Csa4G001510,Csa3G133180
GO:0005875	microtubule associated complex	cellular_component	0.1196	1	4	2707	13	15454	1	CsaUNG003090	3	Csa3G159460,Csa7G450640,Csa3G851720
GO:0005507	copper ion binding	molecular_function	0.12096	1	25	2707	121	15454	10	Csa5G158580,Csa1G004100,Csa3G116790,Csa1G348440,Csa3G214590,Csa7G432520,Csa6G500640,Csa2G006870,Csa6G011570,Csa1G348950	15	Csa1G604040,Csa6G490140,Csa6G425040,Csa7G447010,Csa6G410670,Csa7G448730,Csa7G051430,Csa3G875430,Csa3G002940,Csa3G710810,Csa5G160220,Csa1G186640,Csa3G824220,Csa2G348200,Csa6G429060
GO:0050801	ion homeostasis	biological_process	0.12478	1	7	2707	25	15454	3	Csa6G006790,Csa2G010420,Csa5G215130	4	Csa7G405320,Csa3G576330,Csa7G432460,Csa3G828930
GO:0055080	cation homeostasis	biological_process	0.12478	1	7	2707	25	15454	3	Csa5G215130,Csa2G010420,Csa6G006790	4	Csa3G828930,Csa3G576330,Csa7G432460,Csa7G405320
GO:0005217	intracellular ligand-gated ion channel activity	molecular_function	0.12704	1	5	2707	16	15454	2	Csa2G010420,Csa6G006790	3	Csa3G828930,Csa3G576330,Csa7G405320
GO:0005218	intracellular ligand-gated calcium channel activity	molecular_function	0.12704	1	5	2707	16	15454	2	Csa2G010420,Csa6G006790	3	Csa3G576330,Csa3G828930,Csa7G405320
GO:0005219	ryanodine-sensitive calcium-release channel activity	molecular_function	0.12704	1	5	2707	16	15454	2	Csa6G006790,Csa2G010420	3	Csa7G405320,Csa3G828930,Csa3G576330
GO:0006874	cellular calcium ion homeostasis	biological_process	0.12704	1	5	2707	16	15454	2	Csa6G006790,Csa2G010420	3	Csa7G405320,Csa3G828930,Csa3G576330
GO:0015278	calcium-release channel activity	molecular_function	0.12704	1	5	2707	16	15454	2	Csa2G010420,Csa6G006790	3	Csa3G576330,Csa3G828930,Csa7G405320
GO:0055074	calcium ion homeostasis	biological_process	0.12704	1	5	2707	16	15454	2	Csa2G010420,Csa6G006790	3	Csa3G828930,Csa3G576330,Csa7G405320
GO:0072503	cellular divalent inorganic cation homeostasis	biological_process	0.12704	1	5	2707	16	15454	2	Csa6G006790,Csa2G010420	3	Csa7G405320,Csa3G828930,Csa3G576330
GO:0072507	divalent inorganic cation homeostasis	biological_process	0.12704	1	5	2707	16	15454	2	Csa2G010420,Csa6G006790	3	Csa3G576330,Csa3G828930,Csa7G405320
GO:0030488	tRNA methylation	biological_process	0.12722	1	3	2707	7	15454	0		3	Csa2G372740,Csa3G183360,Csa5G174640
GO:0031515	tRNA (m1A) methyltransferase complex	cellular_component	0.12722	1	3	2707	7	15454	0		3	Csa5G174640,Csa3G183360,Csa2G372740
GO:0034708	methyltransferase complex	cellular_component	0.12722	1	3	2707	7	15454	0		3	Csa5G174640,Csa3G183360,Csa2G372740
GO:0043527	tRNA methyltransferase complex	cellular_component	0.12722	1	3	2707	7	15454	0		3	Csa2G372740,Csa3G183360,Csa5G174640
GO:0048878	chemical homeostasis	biological_process	0.12725	1	8	2707	30	15454	4	Csa2G010420,Csa6G058200,Csa6G006790,Csa5G215130	4	Csa3G828930,Csa7G405320,Csa3G576330,Csa7G432460
GO:0030100	regulation of endocytosis	biological_process	0.12832	1	1	2707	1	15454	0		1	Csa5G652230
GO:0045806	negative regulation of endocytosis	biological_process	0.12832	1	1	2707	1	15454	0		1	Csa5G652230
GO:0050764	regulation of phagocytosis	biological_process	0.12832	1	1	2707	1	15454	0		1	Csa5G652230
GO:0050765	negative regulation of phagocytosis	biological_process	0.12832	1	1	2707	1	15454	0		1	Csa5G652230
GO:0071554	cell wall organization or biogenesis	biological_process	0.12876	1	29	2707	129	15454	13	Csa6G507520,Csa3G126810,Csa1G534750,Csa7G312940,Csa1G597780,Csa6G074600,Csa2G022840,Csa7G024010,Csa7G447990,Csa4G017050,Csa7G041930,Csa6G508020,Csa3G179200	16	Csa7G322600,Csa1G015710,Csa6G396650,Csa7G414390,Csa7G405820,Csa3G646640,Csa3G239880,Csa1G522540,Csa3G000060,Csa3G144110,Csa2G302130,Csa4G017110,Csa3G646620,Csa7G405320,Csa5G139430,Csa3G444590
GO:0016757	transferase activity, transferring glycosyl groups	molecular_function	0.12889	1	100	2707	483	15454	49	Csa2G372800,Csa7G073500,Csa7G378420,Csa4G618510,Csa2G406760,Csa6G008710,Csa5G576840,Csa3G232960,Csa6G498410,Csa4G112630,Csa1G572450,Csa3G745010,Csa6G109750,Csa4G377730,Csa4G618520,Csa6G513470,Csa3G635870,Csa4G193230,Csa3G516510,Csa5G599830,Csa3G889760,Csa7G072740,Csa2G433920,Csa6G514860,Csa5G196570,Csa6G181560,Csa3G078260,Csa6G498430,Csa1G351960,Csa4G411390,Csa3G900960,Csa4G618500,Csa4G290200,Csa…	51	Csa6G014590,Csa4G053280,Csa1G188680,Csa6G177440,Csa6G487700,Csa3G881920,Csa4G641520,Csa6G150530,Csa5G153020,Csa7G236800,Csa7G072220,Csa3G895730,Csa6G152940,Csa1G188670,Csa3G745000,Csa3G171180,Csa1G064700,Csa4G008800,Csa4G054290,Csa4G645250,Csa6G423390,Csa5G196560,Csa7G044980,Csa6G423400,Csa2G416200,Csa1G422990,Csa4G017150,Csa3G076540,Csa3G398930,Csa2G162660,Csa4G620550,Csa7G352420,Csa5G608370,Csa…
GO:0004026	alcohol O-acetyltransferase activity	molecular_function	0.13102	1	3	2707	7	15454	1	Csa4G640970	2	Csa4G641000,Csa3G133900
GO:0034318	alcohol O-acyltransferase activity	molecular_function	0.13102	1	3	2707	7	15454	1	Csa4G640970	2	Csa4G641000,Csa3G133900
GO:0019083	viral transcription	biological_process	0.13178	1	7	2707	22	15454	1	Csa6G517390	6	Csa4G305340,Csa6G504610,Csa1G097710,Csa3G127150,Csa3G165090,Csa6G434400
GO:0008762	UDP-N-acetylmuramate dehydrogenase activity	molecular_function	0.13267	1	5	2707	15	15454	1	Csa4G044990	4	Csa2G362450,Csa4G647490,Csa3G790450,Novel00566
GO:0000795	synaptonemal complex	cellular_component	0.13373	1	2	2707	4	15454	2	Csa7G043020,Csa6G513530	0
GO:0007128	meiotic prophase I	biological_process	0.13373	1	2	2707	4	15454	2	Csa7G043020,Csa6G513530	0
GO:0051324	prophase	biological_process	0.13373	1	2	2707	4	15454	2	Csa6G513530,Csa7G043020	0
GO:0005578	proteinaceous extracellular matrix	cellular_component	0.13435	1	20	2707	97	15454	12	Csa4G172540,Csa6G376250,Csa3G727960,Csa2G228380,Csa3G167380,Csa3G588520,Csa4G355130,Csa3G077600,Csa6G076830,Csa2G372120,Csa5G612930,Csa4G639750	8	Csa3G731150,Csa4G290210,Csa2G358870,Csa2G279230,Csa4G376140,Csa3G426330,Csa2G286450,Csa3G319280
GO:0042262	DNA protection	biological_process	0.13498	1	3	2707	8	15454	0		3	Csa3G889920,Novel00053,Csa3G073870
GO:0019205	nucleobase-containing compound kinase activity	molecular_function	0.135	1	8	2707	28	15454	2	Csa5G176010,Csa5G147470	6	Csa6G052070,Csa5G651140,Csa1G000640,Csa1G181480,Csa4G052590,Csa1G050200
GO:0030244	cellulose biosynthetic process	biological_process	0.13548	1	12	2707	44	15454	5	Csa7G127380,Csa7G129380,Csa6G366530,Csa1G039880,Csa2G433920	7	Csa6G014800,Csa2G416210,Csa4G053280,Csa7G428160,Csa3G878780,Csa2G416200,Csa4G054290
GO:0015937	coenzyme A biosynthetic process	biological_process	0.13612	1	4	2707	11	15454	4	Csa2G011510,Csa3G418780,Csa5G601510,Csa5G169050	0
GO:0033866	nucleoside bisphosphate biosynthetic process	biological_process	0.13612	1	4	2707	11	15454	4	Csa2G011510,Csa3G418780,Csa5G601510,Csa5G169050	0
GO:0034030	ribonucleoside bisphosphate biosynthetic process	biological_process	0.13612	1	4	2707	11	15454	4	Csa2G011510,Csa3G418780,Csa5G169050,Csa5G601510	0
GO:0034033	purine nucleoside bisphosphate biosynthetic process	biological_process	0.13612	1	4	2707	11	15454	4	Csa2G011510,Csa3G418780,Csa5G601510,Csa5G169050	0
GO:0006635	fatty acid beta-oxidation	biological_process	0.13614	1	3	2707	7	15454	3	Csa2G415540,Csa4G028450,Csa5G165210	0
GO:0009062	fatty acid catabolic process	biological_process	0.13614	1	3	2707	7	15454	3	Csa2G415540,Csa4G028450,Csa5G165210	0
GO:0019395	fatty acid oxidation	biological_process	0.13614	1	3	2707	7	15454	3	Csa4G028450,Csa2G415540,Csa5G165210	0
GO:0034440	lipid oxidation	biological_process	0.13614	1	3	2707	7	15454	3	Csa4G028450,Csa2G415540,Csa5G165210	0
GO:0006030	chitin metabolic process	biological_process	0.13628	1	7	2707	25	15454	4	Csa6G508020,Csa1G534750,Csa6G507520,Csa3G122320	3	Csa5G607420,Csa3G686720,Csa4G017110
GO:1901071	glucosamine-containing compound metabolic process	biological_process	0.13628	1	7	2707	25	15454	4	Csa6G508020,Csa1G534750,Csa3G122320,Csa6G507520	3	Csa5G607420,Csa4G017110,Csa3G686720
GO:0008318	protein prenyltransferase activity	molecular_function	0.13782	1	4	2707	12	15454	2	Csa5G484650,Csa4G648540	2	Csa6G507060,Csa1G005520
GO:0005262	calcium channel activity	molecular_function	0.138	1	7	2707	24	15454	2	Csa6G006790,Csa2G010420	5	Csa7G450640,Csa7G405320,Csa3G828930,Csa1G713660,Csa3G576330
GO:0006754	ATP biosynthetic process	biological_process	0.13867	1	22	2707	102	15454	6	Csa6G505970,Csa3G902190,Csa4G288620,Csa1G572450,Novel00527,Csa1G569310	16	Csa6G016970,Csa5G647490,Csa4G056620,Novel00566,Csa1G605610,Csa1G426970,Csa1G062930,Csa6G483310,Csa3G646620,Csa6G430140,Csa3G119340,Csa4G001510,Csa3G133180,Csa6G513760,Csa2G173020,Csa5G615250
GO:0030234	enzyme regulator activity	molecular_function	0.13944	1	67	2707	345	15454	30	Csa3G141900,Csa5G580660,Csa5G027950,Csa6G486860,Csa4G187820,Csa4G000830,Csa1G043200,Csa6G538660,Csa4G000860,Csa6G445110,Csa3G142910,Csa1G043220,Csa3G126810,Csa6G516920,Csa5G583360,Csa2G021500,Csa4G000850,Novel00079,Csa4G377150,Csa7G447990,Novel00216,Csa2G061030,Csa7G452300,Csa6G525470,Csa5G286040,Csa2G021000,Csa1G033000,Csa5G285030,Csa3G142960,Csa5G487690	37	Csa1G710160,Csa7G405320,Csa5G139430,Csa3G151410,Csa6G150580,Csa7G067370,Csa3G239880,Csa3G176240,Csa4G094530,Csa6G081480,Csa4G113150,Csa3G646620,Csa2G379260,Csa5G239140,Csa6G101970,Csa3G914580,Csa3G646640,Csa5G457770,Csa2G302130,Csa3G751460,Csa4G431900,Csa4G669200,Csa5G567800,Csa3G017130,Csa7G372910,Csa7G222880,Csa4G290210,Csa7G451920,Csa1G269900,Csa6G483430,Csa3G790450,Csa6G302160,Csa6G126260,Csa…
GO:0004555	alpha,alpha-trehalase activity	molecular_function	0.14035	1	2	2707	4	15454	2	Csa6G365750,Csa5G149880	0
GO:0015927	trehalase activity	molecular_function	0.14035	1	2	2707	4	15454	2	Csa6G365750,Csa5G149880	0
GO:0000160	phosphorelay signal transduction system	biological_process	0.14062	1	21	2707	91	15454	11	CsaUNG006230,Csa1G038380,Csa3G717370,Csa1G222880,Csa3G823050,Csa6G187970,Csa6G067360,Csa1G590280,Csa6G417900,Csa4G334150,CsaUNG018640	10	Csa5G152980,Csa5G256680,Csa5G549170,Csa3G822100,Csa5G603910,Csa3G002710,Csa5G434550,Csa6G006850,Csa1G006300,Csa4G436980
GO:0016814	hydrolase activity, acting on carbon-nitrogen (but not peptide) bonds, in cyclic amidines	molecular_function	0.14232	1	6	2707	20	15454	4	Csa1G587400,Csa3G843830,Csa1G057010,Csa6G029440	2	Csa1G051910,Csa5G176000
GO:0007052	mitotic spindle organization	biological_process	0.14306	1	3	2707	7	15454	1	Csa3G781590	2	Csa3G113920,Csa2G372750
GO:0030472	mitotic spindle organization in nucleus	biological_process	0.14306	1	3	2707	7	15454	1	Csa3G781590	2	Csa2G372750,Csa3G113920
GO:0016161	beta-amylase activity	molecular_function	0.14378	1	4	2707	11	15454	4	Csa3G017020,Csa6G072990,Csa2G167190,Csa3G047820	0
GO:0006544	glycine metabolic process	biological_process	0.14383	1	7	2707	23	15454	2	Csa3G002890,Csa4G062380	5	Csa1G062310,Csa2G351700,Csa3G903520,Csa6G497310,Csa2G145880
GO:0006090	pyruvate metabolic process	biological_process	0.14435	1	2	2707	4	15454	1	Csa7G075680	1	Csa6G151130
GO:0009240	isopentenyl diphosphate biosynthetic process	biological_process	0.14435	1	2	2707	4	15454	1	Csa7G075680	1	Csa6G151130
GO:0019288	isopentenyl diphosphate biosynthetic process, mevalonate-independent pathway	biological_process	0.14435	1	2	2707	4	15454	1	Csa7G075680	1	Csa6G151130
GO:0019682	glyceraldehyde-3-phosphate metabolic process	biological_process	0.14435	1	2	2707	4	15454	1	Csa7G075680	1	Csa6G151130
GO:0046490	isopentenyl diphosphate metabolic process	biological_process	0.14435	1	2	2707	4	15454	1	Csa7G075680	1	Csa6G151130
GO:0016743	carboxyl- or carbamoyltransferase activity	molecular_function	0.14467	1	2	2707	4	15454	1	Csa3G859690	1	Csa3G074470
GO:0005777	peroxisome	cellular_component	0.14534	1	7	2707	25	15454	5	Csa2G415540,Csa4G028450,Csa6G409360,Csa5G165210,Csa6G074530	2	Csa3G751460,Csa3G175660
GO:0042579	microbody	cellular_component	0.14534	1	7	2707	25	15454	5	Csa6G409360,Csa5G165210,Csa6G074530,Csa2G415540,Csa4G028450	2	Csa3G175660,Csa3G751460
GO:0072522	purine-containing compound biosynthetic process	biological_process	0.14599	1	30	2707	143	15454	11	Csa4G288620,Csa1G057010,Csa1G572450,Novel00527,Csa1G569310,Csa5G601510,Csa2G011510,Csa6G505970,Csa3G902190,Csa3G418780,Csa5G169050	19	Csa1G050200,Csa6G483310,Csa3G646620,Csa6G430140,Csa4G052590,Csa3G119340,Csa3G133180,Csa4G001510,Csa6G513760,Csa2G173020,Csa5G615250,Csa6G016970,Csa5G647490,Csa4G056620,Novel00566,Csa1G605610,Csa1G062930,Csa5G153080,Csa1G426970
GO:0019953	sexual reproduction	biological_process	0.14635	1	9	2707	35	15454	2	Csa6G425740,Csa1G668000	7	Csa6G497310,Csa3G642640,Csa6G008680,Csa2G047790,Csa1G228960,Csa5G652230,Csa6G410670
GO:0015996	chlorophyll catabolic process	biological_process	0.14639	1	8	2707	30	15454	7	Csa4G001910,Csa1G569240,Csa2G360060,Csa4G001900,Csa5G608500,Csa7G391240,Csa2G234520	1	Csa2G224250
GO:0047746	chlorophyllase activity	molecular_function	0.14639	1	8	2707	30	15454	7	Csa2G234520,Csa7G391240,Csa5G608500,Csa2G360060,Csa4G001900,Csa1G569240,Csa4G001910	1	Csa2G224250
GO:0005310	dicarboxylic acid transmembrane transporter activity	molecular_function	0.14684	1	2	2707	4	15454	1	Csa4G314440	1	Csa7G447020
GO:0005283	sodium:amino acid symporter activity	molecular_function	0.14745	1	2	2707	4	15454	1	Csa4G314440	1	Csa6G014800
GO:0005416	cation:amino acid symporter activity	molecular_function	0.14745	1	2	2707	4	15454	1	Csa4G314440	1	Csa6G014800
GO:0007010	cytoskeleton organization	biological_process	0.14818	1	38	2707	182	15454	7	Csa7G047250,Csa3G740220,Csa3G781590,Csa6G191020,Csa2G292850,Csa6G022370,Novel00411	31	Csa2G009470,Csa3G113920,Csa1G538820,Csa3G435030,Csa4G088720,Csa6G497020,Csa4G431890,Csa3G171180,Csa6G488360,Csa6G016970,Csa4G052070,Csa1G043040,Csa1G479110,Csa3G073820,Csa1G009730,Csa4G192120,Csa5G092900,Csa2G408430,Csa3G852500,Csa2G238760,Csa4G431900,Csa5G083860,Csa7G071540,Csa4G646130,Csa6G500680,Csa5G636510,Csa1G467090,Csa2G372750,Csa6G476050,Csa7G023990,Csa6G012240
GO:0005788	endoplasmic reticulum lumen	cellular_component	0.14976	1	3	2707	7	15454	3	Csa3G207330,Csa6G383520,Csa1G084280	0
GO:0044283	small molecule biosynthetic process	biological_process	0.14978	1	74	2707	364	15454	32	Csa7G064010,Csa1G538190,Csa3G636990,Csa5G153150,Csa1G418240,Csa3G363180,Csa3G146610,Csa1G397120,Csa7G393450,Csa2G417830,Csa3G843830,Csa5G568820,Csa1G572450,Csa5G152820,Csa5G642720,Csa3G836500,Csa2G432780,Csa7G031620,Csa4G411390,Csa4G045070,Csa5G643300,Csa5G576650,Novel00112,Csa1G173130,Csa6G029440,Csa6G522790,Csa4G427270,Csa6G183190,Csa6G499800,Csa7G239630,Csa6G538800,Csa6G057100	42	Csa7G343320,Csa1G501840,Csa4G008800,Csa3G842030,Csa6G008840,Csa3G848200,Csa7G407510,Csa3G199630,Csa7G394650,Csa7G368200,Csa7G209030,Csa7G051370,Csa1G050240,Csa1G002130,Csa5G495940,Csa3G822260,Csa5G609650,Csa3G827240,Csa6G426900,Csa7G420690,Csa2G361630,Csa3G150160,Csa1G050250,Csa7G006290,Csa2G326460,Csa3G144140,Csa3G073840,Csa6G410050,Csa1G710160,Csa4G031000,Csa1G269880,Csa2G140370,Csa1G294020,Csa…
GO:0033865	nucleoside bisphosphate metabolic process	biological_process	0.15122	1	6	2707	19	15454	6	Csa2G011510,Csa6G117710,Csa5G169050,Csa5G601510,Csa3G418780,Csa7G449460	0
GO:0033875	ribonucleoside bisphosphate metabolic process	biological_process	0.15122	1	6	2707	19	15454	6	Csa5G601510,Csa5G169050,Csa7G449460,Csa3G418780,Csa2G011510,Csa6G117710	0
GO:0034032	purine nucleoside bisphosphate metabolic process	biological_process	0.15122	1	6	2707	19	15454	6	Csa2G011510,Csa6G117710,Csa5G601510,Csa5G169050,Csa7G449460,Csa3G418780	0
GO:0019321	pentose metabolic process	biological_process	0.15124	1	3	2707	8	15454	2	Csa5G571460,Csa3G900960	1	Csa3G168960
GO:0044767	single-organism developmental process	biological_process	0.15158	1	20	2707	91	15454	9	Csa4G017210,Csa1G033000,Csa5G149330,Novel00398,Csa7G290480,Csa2G292850,Csa3G735030,Csa4G617390,Csa4G618520	11	Csa3G134540,Csa5G239140,Csa6G476050,Csa5G652230,Csa1G228960,Csa4G005520,Csa6G087170,Csa6G410670,Csa5G220400,Csa2G005890,Csa4G179170
GO:0019199	transmembrane receptor protein kinase activity	molecular_function	0.15338	1	3	2707	7	15454	0		3	Csa3G236550,Csa6G014690,Csa3G738980
GO:0006066	alcohol metabolic process	biological_process	0.15388	1	11	2707	42	15454	7	Csa4G007050,Csa3G556210,Csa6G495730,Csa4G640970,Csa1G575130,Csa3G901120,Csa2G439740	4	Csa4G031000,Csa3G133900,Csa6G523470,Csa4G641000
GO:0004064	arylesterase activity	molecular_function	0.15398	1	2	2707	4	15454	0		2	Csa2G000100,Csa1G555590
GO:0055082	cellular chemical homeostasis	biological_process	0.15558	1	7	2707	27	15454	4	Csa6G006790,Csa6G058200,Csa2G010420,Csa5G215130	3	Csa7G405320,Csa3G576330,Csa3G828930
GO:0019842	vitamin binding	molecular_function	0.15611	1	10	2707	37	15454	8	Csa6G404280,Csa3G597310,Csa4G133700,Csa6G395130,Csa1G420340,Csa1G042620,Csa6G483270,Csa4G312240	2	Csa1G042210,Csa6G067390
GO:0015066	alpha-amylase inhibitor activity	molecular_function	0.15708	1	2	2707	4	15454	1	Csa6G516920	1	Csa6G101970
GO:0003840	gamma-glutamyltransferase activity	molecular_function	0.1572	1	2	2707	4	15454	2	Csa2G000660,Csa6G501260	0
GO:0004017	adenylate kinase activity	molecular_function	0.15829	1	3	2707	8	15454	1	Csa5G176010	2	Csa6G052070,Csa1G000640
GO:0001071	nucleic acid binding transcription factor activity	molecular_function	0.15844	1	126	2707	691	15454	62	Csa6G504460,Csa6G517310,Csa3G837040,Csa1G025960,Csa3G567330,Csa1G045480,Csa3G119240,Csa1G573650,Csa7G049170,Csa3G835890,Csa6G055940,Csa3G710780,Csa3G730800,Csa2G297760,Csa4G045060,Csa3G017320,Csa3G819960,Csa7G378570,Csa4G023020,Csa4G003660,Csa3G180260,Csa2G356600,Csa2G177210,Csa6G513530,Csa6G091830,Csa4G631570,Csa3G389850,Csa6G491080,Csa2G228380,Csa3G597310,Csa1G009580,Csa4G036580,Csa3G686210,Csa…	64	Csa2G381650,Csa1G364460,Csa6G076800,Csa1G587970,Csa3G019370,CsaUNG031640,Csa6G014540,Novel00454,Csa6G314090,Csa4G647490,Csa7G447010,Csa3G061560,Csa6G446410,Csa3G878810,Csa3G119700,Csa6G133770,Csa5G457770,Csa7G452940,Csa4G663700,Csa2G223140,Csa5G622830,Csa7G432080,Csa5G223070,Csa1G269870,Csa3G414070,Csa6G296960,Csa5G606460,Csa6G525430,Csa3G636420,Csa6G078550,Csa2G374590,Csa5G608280,Csa1G009770,Csa…
GO:0003700	sequence-specific DNA binding transcription factor activity	molecular_function	0.15844	1	126	2707	691	15454	62	Csa7G375830,Csa3G782620,Csa6G490870,Csa6G327430,Csa3G018320,Csa3G740220,Csa5G165850,Csa3G597250,Csa2G020990,Csa7G375820,Csa4G648530,Csa2G357210,Csa1G590280,Csa3G187250,Csa1G000550,Csa6G518290,Csa2G370550,Csa2G406060,Csa2G420990,Csa4G641590,Csa1G600830,Csa4G025720,Csa4G012390,Csa3G686210,Csa3G135120,Csa3G893410,Csa6G508020,Csa5G637800,Csa7G043020,Csa3G017200,Csa4G631570,Csa6G091830,Csa6G513530,Csa…	64	Csa3G727990,Csa3G118080,Csa3G357110,Csa3G146380,Csa3G733340,Csa4G628890,Csa3G748240,Csa2G015350,Csa5G604920,Csa2G431090,Csa1G009830,Csa4G641520,Csa4G646060,Csa1G051620,Csa4G003720,Csa6G486960,Csa1G042290,Csa6G405920,Csa2G382540,Csa5G151530,Csa2G162660,Csa3G165640,Csa3G006590,Csa5G608280,Csa1G009770,Csa2G374590,Csa6G078550,Csa4G043890,Csa3G354500,Csa3G687740,Csa3G750370,Csa3G822440,Csa7G044240,Csa…
GO:0009636	response to toxic substance	biological_process	0.16032	1	5	2707	16	15454	2	Csa5G606650,Csa2G433930	3	Csa3G252490,Novel00117,Csa4G007610
GO:0015035	protein disulfide oxidoreductase activity	molecular_function	0.16081	1	15	2707	73	15454	9	Csa6G513600,Csa4G126470,Csa1G005660,Csa2G409500,Csa2G351650,Csa6G383520,Csa5G115170,Csa6G518190,Csa2G403720	6	Csa7G394610,Csa4G646150,Csa5G189900,Csa6G198280,Csa2G345970,Csa5G148770
GO:0015036	disulfide oxidoreductase activity	molecular_function	0.16081	1	15	2707	73	15454	9	Csa2G409500,Csa6G513600,Csa1G005660,Csa4G126470,Csa6G518190,Csa2G403720,Csa2G351650,Csa6G383520,Csa5G115170	6	Csa5G189900,Csa4G646150,Csa6G198280,Csa7G394610,Csa5G148770,Csa2G345970
GO:0000272	polysaccharide catabolic process	biological_process	0.16132	1	8	2707	29	15454	6	Csa6G072990,Csa3G047820,Csa1G572400,Csa3G017020,Csa2G167190,Csa5G599830	2	Csa5G221940,Csa5G605720
GO:0015171	amino acid transmembrane transporter activity	molecular_function	0.16158	1	7	2707	24	15454	4	Csa4G187820,Csa4G187320,Csa5G610480,Csa4G314440	3	Csa6G014800,Csa1G056920,Csa4G075190
GO:0055085	transmembrane transport	biological_process	0.16394	1	180	2707	912	15454	93	Csa4G280600,Csa5G156110,Csa5G585390,Csa3G825140,Novel00119,Csa1G002730,Csa1G008470,Csa3G000690,Csa5G505770,Csa2G264630,Csa4G664490,Csa7G452300,Csa5G604400,Csa5G611100,Csa3G902190,Csa6G505970,Csa3G418780,Csa3G782620,Csa3G408550,Csa4G011730,Csa6G521010,Csa2G370530,Csa6G516920,Csa5G155590,Csa4G001710,Csa3G822350,Csa7G024670,Csa6G514860,Csa2G075300,Csa3G078260,Csa1G569310,Csa2G381690,Csa3G127230,Csa1…	87	Csa5G607990,Csa6G501250,Csa5G167000,Csa1G062930,Csa1G426970,Csa4G083540,Csa1G524690,Csa5G523690,Csa1G180750,Csa3G901080,Csa5G636450,Csa3G751460,Csa6G525370,Csa5G140450,Csa2G372740,Csa2G049930,Csa6G500680,Csa4G573860,Csa5G219390,Csa7G450640,Csa3G414070,Csa6G430140,Csa3G646620,Csa1G071120,Csa2G074170,Csa3G127220,Csa6G513760,Csa1G005640,Csa5G599860,Csa3G114490,Csa5G220400,Csa5G633170,Novel00566,Csa2…
GO:0042578	phosphoric ester hydrolase activity	molecular_function	0.16462	1	30	2707	137	15454	14	Csa5G635360,Csa3G556210,Csa4G645260,Csa3G166270,Csa1G046910,Csa5G198200,Csa3G734170,Csa6G042490,Csa5G211580,Csa5G597510,Csa7G449460,Csa3G731040,Csa7G065140,Csa4G620580	16	Csa4G005540,Csa1G534740,Csa6G523470,Csa4G307350,Csa5G604980,Csa2G006160,Csa7G132890,Csa3G872030,Csa6G514940,Csa7G221360,Csa7G451920,Csa1G004280,Csa6G188680,Csa4G618540,Csa5G198220,Csa4G006510
GO:0003857	3-hydroxyacyl-CoA dehydrogenase activity	molecular_function	0.1647	1	15	2707	61	15454	8	Csa3G234000,Csa3G168970,Csa5G642720,Csa6G319770,Csa1G538190,Csa2G003610,Csa6G406540,Csa7G374640	7	Csa1G168880,Csa7G012940,Csa3G848200,Csa2G372750,Csa6G490250,Csa1G009770,Csa2G140370
GO:0008962	phosphatidylglycerophosphatase activity	molecular_function	0.16552	1	1	2707	1	15454	0		1	Csa4G005540
GO:0016042	lipid catabolic process	biological_process	0.16668	1	10	2707	39	15454	5	Csa3G730990,Csa2G049960,Csa2G415540,Csa4G028450,Csa5G165210	5	Csa2G380030,Csa5G239140,Csa6G396650,Csa3G592170,Csa4G006510
GO:0015889	cobalamin transport	biological_process	0.16895	1	1	2707	1	15454	1	Csa3G597310	0
GO:0004126	cytidine deaminase activity	molecular_function	0.16929	1	1	2707	1	15454	1	Csa1G587400	0
GO:0006216	cytidine catabolic process	biological_process	0.16929	1	1	2707	1	15454	1	Csa1G587400	0
GO:0009972	cytidine deamination	biological_process	0.16929	1	1	2707	1	15454	1	Csa1G587400	0
GO:0046087	cytidine metabolic process	biological_process	0.16929	1	1	2707	1	15454	1	Csa1G587400	0
GO:0046133	pyrimidine ribonucleoside catabolic process	biological_process	0.16929	1	1	2707	1	15454	1	Csa1G587400	0
GO:0046135	pyrimidine nucleoside catabolic process	biological_process	0.16929	1	1	2707	1	15454	1	Csa1G587400	0
GO:0072529	pyrimidine-containing compound catabolic process	biological_process	0.16929	1	1	2707	1	15454	1	Csa1G587400	0
GO:0007166	cell surface receptor signaling pathway	biological_process	0.16937	1	37	2707	177	15454	23	Csa6G058200,Csa7G281400,Csa3G913980,Csa3G168930,Csa3G017260,Csa5G601490,Csa3G418780,Csa5G505770,Csa1G042330,Csa3G837640,Csa4G038670,Csa6G517070,Csa1G615160,Csa7G351880,Csa2G348280,Csa6G497200,Csa3G099600,Csa2G074190,Csa2G074200,Csa7G429590,Csa2G372850,Csa6G521010,Csa6G006890	14	Csa3G901080,Csa3G211980,Csa6G302160,Csa1G295150,Csa5G495940,Csa5G495920,Csa3G127150,Csa3G740250,Csa5G633170,Csa6G491660,Csa6G014690,Csa7G448820,Csa3G740230,Csa7G037650
GO:0031023	microtubule organizing center organization	biological_process	0.16945	1	2	2707	4	15454	1	Csa2G292850	1	Csa6G476050
GO:0008199	ferric iron binding	molecular_function	0.17069	1	2	2707	5	15454	2	Csa2G069700,Csa5G215130	0
GO:0008830	dTDP-4-dehydrorhamnose 3,5-epimerase activity	molecular_function	0.17086	1	2	2707	4	15454	2	Csa7G004050,Csa3G234000	0
GO:0008198	ferrous iron binding	molecular_function	0.17088	1	1	2707	1	15454	1	Csa4G443120	0
GO:0030245	cellulose catabolic process	biological_process	0.17095	1	2	2707	5	15454	1	Csa1G572400	1	Csa5G221940
GO:0051275	beta-glucan catabolic process	biological_process	0.17095	1	2	2707	5	15454	1	Csa1G572400	1	Csa5G221940
GO:0004348	glucosylceramidase activity	molecular_function	0.17163	1	2	2707	4	15454	2	Csa5G011660,Csa5G649350	0
GO:0016765	transferase activity, transferring alkyl or aryl (other than methyl) groups	molecular_function	0.17192	1	18	2707	80	15454	9	Csa1G008470,Csa5G484650,Csa4G648540,Csa2G432780,Csa6G185830,Csa6G046420,Csa2G059830,Csa6G538800,Csa6G499800	9	Csa6G410050,Csa3G183890,Csa6G448110,Csa3G073840,Csa1G534740,Csa7G407510,Csa6G507060,Csa7G064030,Csa1G005520
GO:0006935	chemotaxis	biological_process	0.17309	1	4	2707	12	15454	4	CsaUNG006230,Csa1G170000,Csa1G222880,Csa6G417900	0
GO:0042330	taxis	biological_process	0.17309	1	4	2707	12	15454	4	Csa6G417900,Csa1G222880,Csa1G170000,CsaUNG006230	0
GO:0036094	small molecule binding	molecular_function	0.1734	1	518	2707	2641	15454	205	Csa1G560790,Csa1G225410,Csa1G042970,Csa3G717370,Csa3G912320,Csa2G011510,Csa7G351880,Csa7G237890,Csa4G187820,Csa4G064040,Csa2G021560,Csa3G856000,Csa1G172570,Csa6G127470,Csa4G050830,Csa3G081930,Csa4G172540,Csa3G543170,Novel00099,Csa1G007860,Csa3G636990,Csa5G165210,Csa6G406540,Csa4G312240,Csa6G501980,Csa3G171200,Csa6G522790,Csa3G098040,Csa2G415550,Csa7G069720,Csa5G517130,Csa6G504460,Csa5G147470,Csa2…	313	Csa6G491660,Csa6G519650,Csa3G236550,Csa6G410050,Csa3G816070,Csa4G647490,Csa2G372750,Csa3G848870,Csa3G769610,Csa1G045660,Csa1G391590,Csa2G432810,Csa4G056620,Csa7G451310,Csa3G851860,Csa1G050200,Csa4G113150,Csa1G181480,Csa2G362450,Csa4G305340,Csa1G240580,Csa3G116740,Csa6G499030,Csa7G394650,Csa5G590000,Csa3G610810,Csa4G000540,Csa6G526380,Csa1G599450,Csa6G014590,Csa7G431970,Csa3G881750,Csa3G060980,Csa…
GO:0007033	vacuole organization	biological_process	0.17389	1	2	2707	5	15454	2	Csa6G109660,Csa7G419640	0
GO:0004719	protein-L-isoaspartate (D-aspartate) O-methyltransferase activity	molecular_function	0.17472	1	8	2707	30	15454	0		8	Csa5G174640,Csa4G646310,Csa5G625970,Csa3G875420,Csa3G183360,Csa6G504600,Csa6G302180,Csa1G305740
GO:0043158	heterocyst differentiation	biological_process	0.17491	1	1	2707	1	15454	1	Csa4G285740	0
GO:0005783	endoplasmic reticulum	cellular_component	0.17526	1	37	2707	179	15454	22	Csa6G514860,Csa5G616390,Csa4G011630,Csa1G045480,Csa2G033940,Csa4G009350,Csa3G207330,Csa4G007050,Csa4G358750,Csa1G084280,Csa6G495730,Csa4G631570,Csa6G383520,Csa6G524050,Csa1G051810,Csa1G009580,Csa2G403720,Csa1G042350,Csa3G078260,Csa3G825140,Csa1G042990,Csa1G008470	15	Csa4G129550,Csa2G374590,Csa3G118090,Csa2G363030,Csa5G636450,Csa3G819930,Csa6G511030,Csa3G748240,Csa5G604920,Csa6G501880,Csa4G179170,Csa1G051620,Csa1G573710,Csa2G012710,Csa1G058070
GO:0000166	nucleotide binding	molecular_function	0.1761	1	509	2707	2595	15454	198	Csa3G912320,Csa3G717370,Csa2G011510,Csa7G351880,Csa5G598690,Csa1G225410,Csa1G042970,Csa1G560790,Csa3G132010,Csa3G856000,Csa2G021560,Csa4G187820,Csa4G064040,Csa3G850580,Csa6G151640,Csa4G045070,Csa5G139270,Csa7G237890,Csa3G823640,Csa3G543170,Csa1G574970,Novel00099,Csa1G007860,Csa3G850570,Csa3G081930,Csa4G172540,Csa7G049240,Csa7G041930,Csa6G104630,Csa1G065930,Csa1G172570,Csa1G071890,Csa6G127470,Csa6…	311	Csa3G769610,Csa1G045660,Csa1G391590,Csa5G152980,Csa1G537560,Csa2G432810,Csa4G056620,Csa3G689280,Csa2G356650,Csa5G153080,Csa3G848870,Csa2G372750,Csa6G410050,Csa7G051430,Csa1G495290,Csa3G816070,Csa4G647490,Csa6G491660,Csa3G236550,Csa6G519650,Csa4G000580,Csa4G305340,Csa4G572330,Csa1G616860,Csa4G624460,Csa1G050200,Csa4G113150,Csa1G181480,Csa2G362450,Csa7G451310,Csa5G182730,Csa3G851860,CsaUNG031630,Cs…
GO:1901265	nucleoside phosphate binding	molecular_function	0.1761	1	509	2707	2595	15454	198	Csa6G212860,Csa1G011510,Csa3G374210,Csa7G387180,Csa5G211530,Csa4G615750,Csa5G633290,Csa2G075440,Csa3G234000,Csa2G003610,Csa7G069690,CsaUNG018640,Csa1G538190,Csa5G601510,Csa3G603030,Csa3G077600,Csa1G469730,Csa1G537470,Csa2G070870,Csa2G074200,Csa3G002560,Csa1G073890,Csa1G497310,Csa6G118340,Csa1G470410,Csa4G334150,Csa1G086390,Csa7G387170,Csa6G495680,Csa3G173020,Csa3G913980,Csa3G127240,Novel00112,Csa…	311	Csa3G144110,Csa5G603360,Csa6G490990,Csa6G136520,Csa6G452680,Csa1G407160,Csa7G405830,Csa2G351000,Novel00090,Novel00218,Csa7G407510,Csa6G133750,Csa5G643900,Csa5G168930,Csa4G129570,Csa6G496420,Csa5G585450,Csa2G427340,Csa5G647510,Csa6G495790,Csa5G097460,Csa4G334670,Csa5G160130,Csa6G445080,Csa7G007900,Csa5G495940,Csa7G039230,Csa5G636510,Csa1G422990,Csa2G036590,Csa3G914010,Csa6G486750,Csa4G296250,Csa6G…
GO:0006885	regulation of pH	biological_process	0.17633	1	1	2707	1	15454	0		1	Csa7G432460
GO:0055067	monovalent inorganic cation homeostasis	biological_process	0.17633	1	1	2707	1	15454	0		1	Csa7G432460
GO:0003013	circulatory system process	biological_process	0.17695	1	2	2707	4	15454	1	Csa3G000690	1	Csa5G515060
GO:0003018	vascular process in circulatory system	biological_process	0.17695	1	2	2707	4	15454	1	Csa3G000690	1	Csa5G515060
GO:0008015	blood circulation	biological_process	0.17695	1	2	2707	4	15454	1	Csa3G000690	1	Csa5G515060
GO:0035150	regulation of tube size	biological_process	0.17695	1	2	2707	4	15454	1	Csa3G000690	1	Csa5G515060
GO:0050880	regulation of blood vessel size	biological_process	0.17695	1	2	2707	4	15454	1	Csa3G000690	1	Csa5G515060
GO:0018759	methenyltetrahydromethanopterin cyclohydrolase activity	molecular_function	0.17791	1	1	2707	1	15454	0		1	Csa5G176000
GO:0043086	negative regulation of catalytic activity	biological_process	0.17931	1	11	2707	44	15454	3	Csa7G291690,Csa7G276180,Csa5G613590	8	Csa2G060530,Csa2G354860,Csa2G270180,Csa1G051910,CsaUNG012590,Csa6G493920,Csa7G448090,Csa3G873800
GO:0044092	negative regulation of molecular function	biological_process	0.17931	1	11	2707	44	15454	3	Csa7G291690,Csa7G276180,Csa5G613590	8	Csa2G354860,Csa2G060530,Csa2G270180,Csa1G051910,CsaUNG012590,Csa6G493920,Csa7G448090,Csa3G873800
GO:0007292	female gamete generation	biological_process	0.17943	1	4	2707	13	15454	1	Csa1G668000	3	Csa6G410670,Csa5G652230,Csa1G228960
GO:0048477	oogenesis	biological_process	0.17943	1	4	2707	13	15454	1	Csa1G668000	3	Csa5G652230,Csa1G228960,Csa6G410670
GO:0010608	posttranscriptional regulation of gene expression	biological_process	0.17945	1	7	2707	25	15454	4	Csa2G075300,Csa6G483270,Csa5G580660,Csa4G651970	3	Csa7G045520,Csa3G740240,Csa5G608160
GO:0043228	non-membrane-bounded organelle	cellular_component	0.17957	1	142	2707	790	15454	24	Csa3G045220,Csa5G147470,Csa3G837040,Csa6G513530,Csa5G622700,Csa1G170000,Csa7G043020,Csa6G022370,Csa1G590280,Csa4G664490,Csa3G781590,Csa4G003660,Csa7G378570,Csa5G471600,Csa6G397170,Csa3G840450,Novel00099,Csa6G199800,Csa3G731040,Csa4G269210,Csa1G005560,Csa6G490870,CsaUNG003090,Csa3G740220	118	Csa6G150580,Csa4G038770,Csa1G042840,Csa6G522810,Csa3G131930,Csa6G505230,Csa5G083860,Csa7G044200,Novel00526,Novel00204,Csa6G093620,Csa4G292970,Csa4G293000,Csa4G006390,Csa5G168780,Csa6G012240,Csa1G008520,Csa6G365730,Csa6G185240,Csa7G450640,Csa5G158550,Csa2G060430,Csa2G336100,Csa6G488360,Csa4G630000,Csa7G390220,Csa5G524750,Csa6G078530,Csa3G852500,Csa6G081490,Csa3G202730,Csa3G646520,Csa3G017220,Csa2G…
GO:0043232	intracellular non-membrane-bounded organelle	cellular_component	0.17957	1	142	2707	790	15454	24	Novel00099,Csa1G005560,Csa4G269210,Csa6G199800,Csa3G731040,Csa3G740220,CsaUNG003090,Csa6G490870,Csa7G378570,Csa4G003660,Csa5G471600,Csa6G397170,Csa3G840450,Csa1G170000,Csa7G043020,Csa5G622700,Csa6G022370,Csa4G664490,Csa1G590280,Csa3G781590,Csa3G045220,Csa3G837040,Csa5G147470,Csa6G513530	118	Csa6G434320,Csa7G209030,Csa2G365080,Csa6G008680,Csa4G000540,Csa2G060400,Csa6G497310,Csa1G568530,Csa4G627240,Csa3G006590,Csa6G524020,Csa5G505200,Csa3G134930,Csa7G427120,Csa4G062360,Csa2G138710,Csa3G113920,Csa3G851720,Csa5G264270,CsaUNG033670,Csa3G239280,Csa1G569380,Csa6G365170,Csa5G381830,Csa2G070230,Csa3G118140,Csa3G812770,Csa1G000010,Csa3G118080,Csa3G171180,Csa7G428940,Csa4G017110,Csa4G307380,Cs…
GO:0016791	phosphatase activity	molecular_function	0.18007	1	19	2707	85	15454	8	Csa5G635360,Csa4G645260,Csa5G198200,Csa6G042490,Csa3G734170,Csa5G597510,Csa5G211580,Csa7G065140	11	Csa1G534740,Csa4G005540,Csa4G307350,Csa5G604980,Csa3G872030,Csa2G006160,Csa7G132890,Csa7G221360,Csa7G451920,Csa6G188680,Csa5G198220
GO:0051274	beta-glucan biosynthetic process	biological_process	0.18082	1	15	2707	60	15454	6	Csa7G129380,Csa3G144230,Csa6G366530,Csa1G039880,Csa2G433920,Csa7G127380	9	Csa4G054290,Csa2G416200,Csa1G522540,Csa7G236800,Csa2G416210,Csa6G014800,Csa3G878780,Csa4G053280,Csa7G428160
GO:0003779	actin binding	molecular_function	0.18126	1	26	2707	128	15454	7	Novel00411,Csa3G740220,Csa7G047250,Csa6G403600,Csa1G480180,Csa3G389830,Csa6G191020	19	Csa7G023990,Csa2G238760,Csa2G408430,Csa1G467090,Novel00090,Csa5G636510,Csa1G009730,Csa1G479110,Csa1G043040,Csa6G500680,Csa4G052070,Csa4G646130,Csa3G171180,Csa7G071540,Csa3G414070,Csa4G088720,Csa3G435030,Csa1G538820,Csa2G009470
GO:0003933	GTP cyclohydrolase activity	molecular_function	0.18252	1	2	2707	4	15454	2	Csa3G843830,Csa6G029440	0
GO:0003935	GTP cyclohydrolase II activity	molecular_function	0.18252	1	2	2707	4	15454	2	Csa3G843830,Csa6G029440	0
GO:0032465	regulation of cytokinesis	biological_process	0.18257	1	2	2707	5	15454	0		2	Csa3G118080,Csa3G074470
GO:0030904	retromer complex	cellular_component	0.18402	1	2	2707	4	15454	1	Csa4G194780	1	Csa6G500680
GO:0016798	hydrolase activity, acting on glycosyl bonds	molecular_function	0.1842	1	98	2707	506	15454	50	Csa3G402970,Csa3G132010,Csa3G690840,Csa6G309980,Csa5G648630,Csa5G149880,Csa1G587990,Csa4G017050,Csa1G587980,Csa5G604330,Csa6G365750,Csa1G164660,Csa4G430880,Csa3G017020,Csa3G837040,Csa5G616390,Csa5G648680,Csa7G432520,Csa5G011660,Csa5G580660,Csa2G072990,Csa2G248130,Csa3G900960,Csa5G139760,Csa1G534750,Csa5G615240,Csa1G528540,Csa3G202220,Csa3G168930,Csa5G139730,Csa5G220910,Csa2G167190,Csa3G843830,Csa…	48	Csa5G146960,Csa5G409670,Csa6G504610,Csa4G017110,Csa5G139430,Csa6G520420,Csa6G039020,Csa4G006390,Csa7G405310,Csa2G337760,Csa5G150430,Csa4G165920,Csa3G239880,Csa5G628660,Csa3G812230,Csa3G646620,Csa3G865330,Csa1G422470,Csa2G308360,Csa5G609610,Csa1G023030,Csa3G165090,Csa1G716250,Csa7G447060,Csa5G146320,Csa6G423390,Csa1G630300,Csa7G044980,Csa7G058620,Csa6G423400,Csa6G523330,Csa3G859700,Csa1G422990,Csa…
GO:0001510	RNA methylation	biological_process	0.18441	1	8	2707	31	15454	1	Csa6G495680	7	Csa3G183360,Csa2G372740,Csa5G625970,Csa3G875420,Csa5G174640,Csa5G151530,Csa7G452020
GO:0009108	coenzyme biosynthetic process	biological_process	0.18546	1	21	2707	99	15454	15	Csa2G011510,Csa6G494940,Csa6G401400,Csa3G418780,Csa3G740810,Csa5G169050,Csa2G406760,Csa4G097630,Csa7G429610,Csa4G427270,Csa6G381800,Csa4G411390,Csa1G615160,Csa1G047450,Csa5G601510	6	Csa4G008800,Csa3G184010,Csa3G211980,Csa4G307350,Csa2G140370,Csa5G167150
GO:0004553	hydrolase activity, hydrolyzing O-glycosyl compounds	molecular_function	0.18594	1	93	2707	480	15454	48	Csa1G267230,Csa6G508020,Csa5G649350,Csa5G220910,Csa5G139730,Csa2G167190,Csa3G843830,Csa6G072990,Csa1G522000,Csa3G047820,Csa1G660200,Csa1G229500,Csa6G507520,Csa5G181480,Csa1G572400,Csa3G842070,Csa3G889130,Csa2G238830,Csa1G033000,Csa3G848310,Csa6G365750,Csa1G164660,Csa5G604330,Csa1G587980,Csa5G149880,Csa1G587990,Csa4G017050,Csa3G402970,Csa3G132010,Csa6G309980,Csa3G690840,Csa5G648630,Csa7G432520,Csa…	45	Csa1G630300,Csa7G044980,Csa7G058620,Csa6G423400,Csa6G423390,Csa7G447060,Csa5G146320,Csa3G165090,Csa1G716250,Csa4G031070,Csa5G580630,Csa6G507060,Csa3G859700,Csa1G422990,Csa3G003980,Csa3G113920,Csa1G042700,Csa1G188680,Csa5G221940,Csa1G064700,Csa2G348790,Csa1G188670,Csa2G246520,Csa4G051530,Csa2G286450,Csa6G039020,Csa5G139430,Csa6G520420,Csa6G504610,Csa4G017110,Csa5G146960,Csa5G409670,Csa3G239880,Csa…
GO:0030248	cellulose binding	molecular_function	0.18609	1	1	2707	1	15454	1	Csa2G238830	0
GO:0004489	methylenetetrahydrofolate reductase (NADPH) activity	molecular_function	0.18751	1	2	2707	4	15454	1	Csa6G169280	1	Csa2G408430
GO:0004618	phosphoglycerate kinase activity	molecular_function	0.18896	1	2	2707	4	15454	0		2	Csa6G136020,Csa4G052610
GO:0016774	phosphotransferase activity, carboxyl group as acceptor	molecular_function	0.18896	1	2	2707	4	15454	0		2	Csa4G052610,Csa6G136020
GO:0047487	oligogalacturonide lyase activity	molecular_function	0.18931	1	2	2707	4	15454	1	Csa5G599830	1	Csa5G605720
GO:0003849	3-deoxy-7-phosphoheptulonate synthase activity	molecular_function	0.18955	1	2	2707	4	15454	1	Csa6G499800	1	Csa3G073840
GO:0046034	ATP metabolic process	biological_process	0.18977	1	22	2707	107	15454	6	Csa4G288620,Novel00527,Csa1G572450,Csa1G569310,Csa6G505970,Csa3G902190	16	Csa6G483310,Csa3G119340,Csa3G646620,Csa6G430140,Csa3G133180,Csa4G001510,Csa5G615250,Csa2G173020,Csa6G513760,Csa6G016970,Csa5G647490,Csa4G056620,Novel00566,Csa1G426970,Csa1G062930,Csa1G605610
GO:0004517	nitric-oxide synthase activity	molecular_function	0.18988	1	2	2707	4	15454	1	Csa6G517070	1	Csa4G022980
GO:0006809	nitric oxide biosynthetic process	biological_process	0.18988	1	2	2707	4	15454	1	Csa6G517070	1	Csa4G022980
GO:0046209	nitric oxide metabolic process	biological_process	0.18988	1	2	2707	4	15454	1	Csa6G517070	1	Csa4G022980
GO:0044242	cellular lipid catabolic process	biological_process	0.19028	1	3	2707	8	15454	3	Csa5G165210,Csa2G415540,Csa4G028450	0
GO:0008484	sulfuric ester hydrolase activity	molecular_function	0.19094	1	2	2707	4	15454	0		2	Csa1G001490,Csa6G499040
GO:0003972	RNA ligase (ATP) activity	molecular_function	0.19099	1	2	2707	4	15454	0		2	Csa6G450970,Csa6G452680
GO:0008452	RNA ligase activity	molecular_function	0.19099	1	2	2707	4	15454	0		2	Csa6G450970,Csa6G452680
GO:0009036	Type II site-specific deoxyribonuclease activity	molecular_function	0.19253	1	6	2707	22	15454	1	Csa5G642720	5	Csa1G002120,Csa4G126430,Csa6G095910,Csa1G555590,Csa3G017220
GO:0015666	restriction endodeoxyribonuclease activity	molecular_function	0.19253	1	6	2707	22	15454	1	Csa5G642720	5	Csa1G002120,Csa4G126430,Csa3G017220,Csa1G555590,Csa6G095910
GO:0006040	amino sugar metabolic process	biological_process	0.19384	1	9	2707	36	15454	6	Csa7G031620,Csa1G534750,Csa6G507520,Csa6G508020,Csa3G122320,Csa7G239630	3	Csa4G017110,Csa5G607420,Csa3G686720
GO:0046406	magnesium protoporphyrin IX methyltransferase activity	molecular_function	0.19484	1	1	2707	1	15454	0		1	Csa1G000570
GO:0008217	regulation of blood pressure	biological_process	0.19492	1	1	2707	1	15454	0		1	Csa5G515060
GO:0042311	vasodilation	biological_process	0.19492	1	1	2707	1	15454	0		1	Csa5G515060
GO:0042312	regulation of vasodilation	biological_process	0.19492	1	1	2707	1	15454	0		1	Csa5G515060
GO:0004714	transmembrane receptor protein tyrosine kinase activity	molecular_function	0.196	1	1	2707	1	15454	0		1	Csa6G014690
GO:0007167	enzyme linked receptor protein signaling pathway	biological_process	0.196	1	1	2707	1	15454	0		1	Csa6G014690
GO:0007169	transmembrane receptor protein tyrosine kinase signaling pathway	biological_process	0.196	1	1	2707	1	15454	0		1	Csa6G014690
GO:0009249	protein lipoylation	biological_process	0.19611	1	1	2707	1	15454	0		1	Csa2G162660
GO:0018065	protein-cofactor linkage	biological_process	0.19611	1	1	2707	1	15454	0		1	Csa2G162660
GO:0006997	nucleus organization	biological_process	0.19613	1	2	2707	5	15454	2	Csa4G010410,Csa1G707120	0
GO:0045595	regulation of cell differentiation	biological_process	0.19671	1	2	2707	5	15454	2	Csa1G033000,Csa3G045220	0
GO:0004402	histone acetyltransferase activity	molecular_function	0.19683	1	4	2707	12	15454	4	Csa6G495100,Csa1G032450,Csa1G049460,Csa2G057070	0
GO:0015708	silicate transport	biological_process	0.19722	1	1	2707	1	15454	0		1	Csa5G167000
GO:0071771	aldehyde decarbonylase activity	molecular_function	0.19868	1	1	2707	1	15454	1	Csa7G043020	0
GO:0072527	pyrimidine-containing compound metabolic process	biological_process	0.19874	1	13	2707	56	15454	7	Csa7G253200,Csa6G538800,Csa7G239630,Csa1G587400,Csa2G406760,Csa1G042970,Csa7G031620	6	Csa4G052590,Csa1G050200,Csa6G410050,Csa7G407510,Csa5G651140,Csa5G603910
GO:0006820	anion transport	biological_process	0.19883	1	31	2707	147	15454	17	Csa1G002730,Csa6G118340,Csa3G182780,Csa3G111220,Csa3G132010,Csa1G002670,Csa3G825140,Csa1G195220,Csa6G008070,Csa4G187820,Csa4G645260,Csa4G187320,Csa5G610480,Csa4G314440,Novel00398,Csa2G075300,Csa7G024670	14	Csa6G426900,Csa7G447020,Csa5G289590,Csa4G573860,Csa5G407060,Csa4G075190,Csa5G598640,Csa2G079100,Csa4G083540,Csa3G903470,Csa6G014800,Csa5G167000,Csa1G056920,Csa1G022500
GO:0008715	CDP-diacylglycerol diphosphatase activity	molecular_function	0.20121	1	1	2707	1	15454	1	Csa7G431410	0
GO:0034237	protein kinase A regulatory subunit binding	molecular_function	0.20121	1	1	2707	1	15454	1	Csa6G135470	0
GO:0051018	protein kinase A binding	molecular_function	0.20121	1	1	2707	1	15454	1	Csa6G135470	0
GO:0019062	viral attachment to host cell	biological_process	0.20202	1	5	2707	17	15454	2	Csa1G586810,Csa7G061710	3	Csa5G376270,Csa6G087920,Csa2G308350
GO:0044650	adhesion of symbiont to host cell	biological_process	0.20202	1	5	2707	17	15454	2	Csa1G586810,Csa7G061710	3	Csa2G308350,Csa6G087920,Csa5G376270
GO:0004643	phosphoribosylaminoimidazolecarboxamide formyltransferase activity	molecular_function	0.20271	1	1	2707	1	15454	1	Csa1G057010	0
GO:0009607	response to biotic stimulus	biological_process	0.20279	1	27	2707	149	15454	7	Csa3G151470,Csa1G004960,Csa6G513540,Csa7G064010,Csa7G327730,Csa1G038330,Csa2G010390	20	Csa7G284420,Csa2G357200,Csa6G006850,Csa1G601010,Csa5G217670,Csa1G257940,Csa7G433260,Csa2G439140,Novel00167,Csa5G602750,Csa4G048550,Csa3G011650,Csa2G354860,Csa3G730890,Csa7G039230,Csa3G319290,Csa3G172370,Csa7G073410,Csa2G236120,Novel00344
GO:0005876	spindle microtubule	cellular_component	0.2031	1	3	2707	10	15454	0		3	Csa6G012240,Csa3G852500,Csa6G016970
GO:0003008	system process	biological_process	0.20394	1	9	2707	36	15454	3	Novel00398,Csa6G073490,Csa3G000690	6	Csa4G646070,Csa3G150080,Novel00008,Csa3G127150,Csa5G515060,Csa6G302160
GO:0016426	tRNA (adenine) methyltransferase activity	molecular_function	0.20439	1	3	2707	9	15454	0		3	Csa3G183360,Csa2G372740,Csa5G174640
GO:0016429	tRNA (adenine-N1-)-methyltransferase activity	molecular_function	0.20439	1	3	2707	9	15454	0		3	Csa5G174640,Csa3G183360,Csa2G372740
GO:0044463	cell projection part	cellular_component	0.20497	1	4	2707	13	15454	2	Csa1G170000,Csa2G292850	2	Csa6G476050,Csa6G497020
GO:0004661	protein geranylgeranyltransferase activity	molecular_function	0.20624	1	1	2707	1	15454	0		1	Csa1G005520
GO:0004663	Rab geranylgeranyltransferase activity	molecular_function	0.20624	1	1	2707	1	15454	0		1	Csa1G005520
GO:0004474	malate synthase activity	molecular_function	0.20654	1	1	2707	1	15454	1	Csa1G050360	0
GO:0006097	glyoxylate cycle	biological_process	0.20654	1	1	2707	1	15454	1	Csa1G050360	0
GO:0046487	glyoxylate metabolic process	biological_process	0.20654	1	1	2707	1	15454	1	Csa1G050360	0
GO:0001848	complement binding	molecular_function	0.20661	1	1	2707	1	15454	0		1	Csa7G447020
GO:0015296	anion:cation symporter activity	molecular_function	0.20661	1	1	2707	1	15454	0		1	Csa7G447020
GO:0017153	sodium:dicarboxylate symporter activity	molecular_function	0.20661	1	1	2707	1	15454	0		1	Csa7G447020
GO:0051191	prosthetic group biosynthetic process	biological_process	0.20689	1	1	2707	1	15454	0		1	Csa3G636420
GO:0030704	vitelline membrane formation	biological_process	0.20691	1	1	2707	1	15454	1	Csa1G668000	0
GO:0035803	egg coat formation	biological_process	0.20691	1	1	2707	1	15454	1	Csa1G668000	0
GO:0085029	extracellular matrix assembly	biological_process	0.20691	1	1	2707	1	15454	1	Csa1G668000	0
GO:0039624	viral outer capsid	cellular_component	0.20693	1	1	2707	1	15454	1	Csa6G077460	0
GO:0004829	threonine-tRNA ligase activity	molecular_function	0.20693	1	1	2707	1	15454	0		1	Csa6G488360
GO:0005135	interleukin-3 receptor binding	molecular_function	0.20693	1	1	2707	1	15454	1	Csa1G009610	0
GO:0006031	chitin biosynthetic process	biological_process	0.20694	1	1	2707	1	15454	0		1	Csa5G607420
GO:0046349	amino sugar biosynthetic process	biological_process	0.20694	1	1	2707	1	15454	0		1	Csa5G607420
GO:1901073	glucosamine-containing compound biosynthetic process	biological_process	0.20694	1	1	2707	1	15454	0		1	Csa5G607420
GO:0000976	transcription regulatory region sequence-specific DNA binding	molecular_function	0.20695	1	1	2707	1	15454	1	Csa3G597250	0
GO:0000977	RNA polymerase II regulatory region sequence-specific DNA binding	molecular_function	0.20695	1	1	2707	1	15454	1	Csa3G597250	0
GO:0000978	RNA polymerase II core promoter proximal region sequence-specific DNA binding	molecular_function	0.20695	1	1	2707	1	15454	1	Csa3G597250	0
GO:0000982	RNA polymerase II core promoter proximal region sequence-specific DNA binding transcription factor activity	molecular_function	0.20695	1	1	2707	1	15454	1	Csa3G597250	0
GO:0000987	core promoter proximal region sequence-specific DNA binding	molecular_function	0.20695	1	1	2707	1	15454	1	Csa3G597250	0
GO:0001012	RNA polymerase II regulatory region DNA binding	molecular_function	0.20695	1	1	2707	1	15454	1	Csa3G597250	0
GO:0001159	core promoter proximal region DNA binding	molecular_function	0.20695	1	1	2707	1	15454	1	Csa3G597250	0
GO:0016556	mRNA modification	biological_process	0.20696	1	1	2707	1	15454	1	Csa6G495680	0
GO:0080009	mRNA methylation	biological_process	0.20696	1	1	2707	1	15454	1	Csa6G495680	0
GO:0070403	NAD+ binding	molecular_function	0.20743	1	2	2707	5	15454	0		2	Csa3G874400,Csa2G348960
GO:0072528	pyrimidine-containing compound biosynthetic process	biological_process	0.2078	1	12	2707	51	15454	6	Csa7G031620,Csa1G042970,Csa2G406760,Csa7G253200,Csa7G239630,Csa6G538800	6	Csa5G651140,Csa5G603910,Csa7G407510,Csa6G410050,Csa1G050200,Csa4G052590
GO:0043623	cellular protein complex assembly	biological_process	0.20797	1	25	2707	120	15454	4	Csa1G470410,Csa4G061840,Csa6G022370,Csa5G515040	21	Csa6G497020,Csa3G751460,Csa5G153160,Csa2G361630,Csa4G000580,Csa7G047350,Csa4G307390,Csa3G414070,Csa6G502730,Csa6G302160,Csa3G732650,Csa1G629200,Csa2G381650,Csa2G385070,Csa2G368830,Csa6G497050,Csa1G002040,Csa1G505910,Csa2G279230,Csa3G171180,Csa1G537560
GO:0004455	ketol-acid reductoisomerase activity	molecular_function	0.20853	1	8	2707	31	15454	3	Csa5G642720,Csa5G568820,Csa1G538190	5	Csa3G848200,Csa3G651740,Csa2G140370,Csa3G199630,Csa7G051370
GO:0045596	negative regulation of cell differentiation	biological_process	0.20893	1	1	2707	1	15454	1	Csa3G045220	0
GO:0051093	negative regulation of developmental process	biological_process	0.20893	1	1	2707	1	15454	1	Csa3G045220	0
GO:0006458	'de novo' protein folding	biological_process	0.2105	1	4	2707	12	15454	3	Csa7G184660,Csa1G000600,Csa1G502360	1	Csa6G188680
GO:0051084	'de novo' posttranslational protein folding	biological_process	0.2105	1	4	2707	12	15454	3	Csa1G502360,Csa1G000600,Csa7G184660	1	Csa6G188680
GO:0051085	chaperone mediated protein folding requiring cofactor	biological_process	0.2105	1	4	2707	12	15454	3	Csa1G000600,Csa7G184660,Csa1G502360	1	Csa6G188680
GO:0061077	chaperone-mediated protein folding	biological_process	0.2105	1	4	2707	12	15454	3	Csa1G502360,Csa7G184660,Csa1G000600	1	Csa6G188680
GO:0009307	DNA restriction-modification system	biological_process	0.21361	1	6	2707	23	15454	1	Csa5G642720	5	Csa1G002120,Csa4G126430,Csa6G095910,Csa3G017220,Csa1G555590
GO:0044355	clearance of foreign intracellular DNA	biological_process	0.21361	1	6	2707	23	15454	1	Csa5G642720	5	Csa3G017220,Csa1G555590,Csa6G095910,Csa4G126430,Csa1G002120
GO:0010035	response to inorganic substance	biological_process	0.21674	1	6	2707	24	15454	3	Csa6G517140,Csa2G433930,Csa2G249810	3	Csa3G252490,Csa4G007610,Novel00117
GO:0042221	response to chemical stimulus	biological_process	0.21869	1	32	2707	150	15454	15	Csa2G249810,Csa5G606650,Csa2G369230,Csa6G517140,Csa4G099750,Csa1G222880,Csa1G170000,Csa1G004960,Csa1G024900,Csa5G598720,Csa2G433930,Csa5G611100,CsaUNG006230,Csa6G058200,Csa6G417900	17	Csa6G291920,Novel00117,Csa4G052740,Csa4G007610,Csa2G049930,Csa7G448820,Csa1G536820,Csa6G518210,Csa4G431900,Csa7G043640,Csa7G043670,Csa6G405890,Csa1G003490,Csa5G148790,Csa1G071120,Csa5G315370,Csa3G252490
GO:0006464	cellular protein modification process	biological_process	0.21886	1	247	2707	1239	15454	106	Csa3G856010,Csa6G350360,Csa7G420160,Csa5G612910,Csa4G331090,Csa2G057070,Csa6G191020,Csa2G009490,Csa5G002030,Csa5G610360,Csa7G281400,Csa1G077740,Csa7G238440,Csa7G047250,Csa1G057040,Csa6G526240,Csa1G046910,Csa6G517390,Csa5G484650,Csa6G110320,Csa6G488880,Csa7G452300,Csa3G877620,Csa4G332090,Csa1G532310,Csa1G008470,Csa6G212890,Csa5G172870,Csa3G664590,Csa5G598080,Csa3G067770,Csa3G171200,Csa3G098040,Csa…	141	Csa1G075600,Csa7G432090,Csa5G177140,Csa3G166350,Csa4G064100,Csa4G674750,Csa1G004240,Csa1G050370,Csa7G452200,Csa4G641550,Csa6G507060,Csa6G450970,Csa3G114500,Csa3G118090,Csa4G646310,Csa3G121770,Csa6G497080,Csa4G334730,Csa1G701280,Csa3G121690,Csa6G513780,Csa4G331590,Csa6G151710,Csa1G305740,Csa5G174640,Csa6G385090,Csa3G850600,Csa4G179170,Csa6G152940,Csa1G573710,Csa2G348900,Csa3G141880,Csa4G637680,Csa…
GO:0036211	protein modification process	biological_process	0.21886	1	247	2707	1239	15454	106	Csa3G207890,Csa4G648540,Csa3G782630,Csa6G484010,Csa3G912320,Csa5G648630,Csa3G142940,Csa3G889970,Csa4G017050,Csa6G365750,Csa1G560790,Csa6G127480,Csa6G058200,Csa4G045070,Csa7G237890,Csa3G850580,Csa4G064040,Csa3G077600,Csa1G007860,Csa6G074600,Csa3G603030,Csa1G633420,Csa4G194780,Csa7G041930,Csa1G065930,Csa1G470410,Csa6G118340,Csa7G387170,Csa1G086390,Csa6G490950,Csa6G127470,Csa1G073890,Csa3G850570,Csa…	141	Csa2G356650,Csa6G302180,Csa3G848870,Csa5G522970,Csa7G067410,Csa6G014690,Csa3G236550,Csa6G519650,Csa7G452210,Csa2G012720,Csa3G037080,Csa4G572330,Csa3G878780,Csa1G534740,Csa4G015810,Csa3G872030,Csa6G525520,Csa4G305340,Csa3G875420,Csa3G613420,Csa1G000570,Csa7G045520,Csa5G591740,Csa3G851860,Csa4G624460,Csa7G284420,Csa3G738980,Csa3G183890,Csa5G151550,Csa3G610810,Csa4G648520,Csa2G425780,Csa3G076540,Csa…
GO:0005727	extrachromosomal circular DNA	cellular_component	0.21917	1	2	2707	6	15454	0		2	Csa2G302060,CsaUNG021710
GO:0046821	extrachromosomal DNA	cellular_component	0.21917	1	2	2707	6	15454	0		2	Csa2G302060,CsaUNG021710
GO:0005342	organic acid transmembrane transporter activity	molecular_function	0.2195	1	9	2707	35	15454	5	Csa5G610480,Csa4G187320,Novel00398,Csa4G314440,Csa4G187820	4	Csa7G447020,Csa6G014800,Csa4G075190,Csa1G056920
GO:0046943	carboxylic acid transmembrane transporter activity	molecular_function	0.2195	1	9	2707	35	15454	5	Csa5G610480,Csa4G187320,Novel00398,Csa4G314440,Csa4G187820	4	Csa6G014800,Csa7G447020,Csa1G056920,Csa4G075190
GO:0008092	cytoskeletal protein binding	molecular_function	0.21952	1	46	2707	233	15454	8	Csa6G191020,Novel00411,Csa3G389830,Csa7G452300,Csa1G480180,Csa6G403600,Csa7G047250,Csa3G740220	38	Csa6G499030,Csa1G495290,Csa4G431900,Csa5G083860,Csa6G495650,Csa1G240580,Csa2G033990,Csa7G071540,Csa4G646130,Csa3G125560,Csa6G500680,Csa5G636510,Csa7G023990,Csa1G006280,Csa4G641550,Csa1G467090,Csa2G009470,Csa4G088720,Csa3G414070,Csa1G573710,Csa6G407060,Csa1G538820,Csa3G435030,Csa4G047870,Csa4G052070,Csa3G171180,Csa4G431890,Csa3G073820,Csa1G479110,Csa1G009730,Csa4G192120,Csa1G043040,Novel00090,Csa2…
GO:0009059	macromolecule biosynthetic process	biological_process	0.22023	1	522	2707	2915	15454	173	Csa1G025160,Csa1G573650,Csa3G180260,Csa6G483270,Csa6G495100,Csa1G038380,Csa3G727960,Csa4G631570,Csa6G513530,Csa7G043020,Csa3G135120,Csa5G637800,Csa4G331090,Csa5G612910,Csa3G101810,Csa2G057070,Csa6G518290,Csa2G020990,Csa5G610360,Csa6G327430,Csa7G047250,Csa3G889970,Csa3G817210,Csa2G378580,Csa3G146300,Csa6G365750,Csa6G057100,Csa5G374720,Csa1G597800,Csa3G167380,Csa1G045480,Csa6G091830,Csa7G387170,Csa…	349	Csa6G505230,Csa3G061560,Csa6G522810,Csa5G605720,Csa3G131930,Csa5G135340,Csa3G143500,Csa5G608350,Csa1G364460,Csa5G168780,Csa2G381650,Csa3G902960,Csa4G292970,Csa5G622830,Csa5G148790,Csa1G058070,Csa7G046130,Csa3G011830,Csa2G336100,Csa3G143580,Csa6G430140,Csa3G414070,Csa7G006290,Csa2G354030,Csa2G011460,Csa3G777030,Csa4G630000,Csa5G457770,Csa4G645250,Csa3G751460,Csa2G367740,Csa7G071540,Csa5G598640,Csa…
GO:0010340	carboxyl-O-methyltransferase activity	molecular_function	0.22093	1	9	2707	37	15454	1	Csa6G074600	8	Csa5G625970,Csa3G875420,Csa5G174640,Csa4G646310,Csa3G183360,Csa6G302180,Csa1G305740,Csa6G504600
GO:0051998	protein carboxyl O-methyltransferase activity	molecular_function	0.22093	1	9	2707	37	15454	1	Csa6G074600	8	Csa3G875420,Csa5G625970,Csa4G646310,Csa5G174640,Csa1G305740,Csa6G302180,Csa6G504600,Csa3G183360
GO:0006873	cellular ion homeostasis	biological_process	0.22096	1	6	2707	24	15454	3	Csa2G010420,Csa5G215130,Csa6G006790	3	Csa3G576330,Csa3G828930,Csa7G405320
GO:0006875	cellular metal ion homeostasis	biological_process	0.22096	1	6	2707	24	15454	3	Csa5G215130,Csa2G010420,Csa6G006790	3	Csa3G828930,Csa3G576330,Csa7G405320
GO:0030003	cellular cation homeostasis	biological_process	0.22096	1	6	2707	24	15454	3	Csa2G010420,Csa5G215130,Csa6G006790	3	Csa3G576330,Csa3G828930,Csa7G405320
GO:0055065	metal ion homeostasis	biological_process	0.22096	1	6	2707	24	15454	3	Csa5G215130,Csa2G010420,Csa6G006790	3	Csa3G828930,Csa3G576330,Csa7G405320
GO:0016758	transferase activity, transferring hexosyl groups	molecular_function	0.22125	1	74	2707	367	15454	41	Csa7G073500,Csa5G576840,Csa6G008710,Csa4G618510,Csa6G498410,Csa3G232960,Csa3G745010,Csa6G513470,Csa4G618520,Csa4G377730,Csa6G109750,Csa7G072740,Csa5G599830,Csa3G889760,Csa3G635870,Csa5G196570,Csa6G514860,Csa2G433920,Csa6G498430,Csa3G078260,Csa6G181560,Csa3G900960,Csa1G351960,Csa3G827420,Csa4G290200,Csa4G618500,Csa7G073630,Csa3G144230,Csa7G073450,Csa7G127380,Csa7G129380,Csa5G598080,Csa5G604330,Csa…	33	Csa1G188680,Csa4G053280,Csa3G895730,Csa7G236800,Csa7G072220,Csa5G153020,Csa3G745000,Csa1G188670,Csa4G054290,Csa1G064700,Csa4G008800,Csa3G171180,Csa2G416200,Csa6G423400,Csa7G044980,Csa5G196560,Csa6G423390,Csa4G017150,Csa3G076540,Csa1G422990,Csa4G620550,Csa2G416210,Csa4G646090,Csa1G269870,Csa1G422470,Csa7G428160,Csa3G878780,Csa5G607420,Csa4G618540,Csa2G379120,Csa6G014800,Csa5G522970,Csa6G445120
GO:1901615	organic hydroxy compound metabolic process	biological_process	0.22153	1	11	2707	45	15454	7	Csa4G007050,Csa3G556210,Csa6G495730,Csa4G640970,Csa3G901120,Csa1G575130,Csa2G439740	4	Csa3G133900,Csa4G031000,Csa6G523470,Csa4G641000
GO:0060627	regulation of vesicle-mediated transport	biological_process	0.22173	1	2	2707	5	15454	0		2	Csa5G630880,Csa5G652230
GO:0004140	dephospho-CoA kinase activity	molecular_function	0.22253	1	3	2707	9	15454	3	Csa2G011510,Csa5G169050,Csa3G418780	0
GO:0016746	transferase activity, transferring acyl groups	molecular_function	0.22289	1	60	2707	300	15454	32	Csa1G050360,Csa3G164470,Csa3G133140,Csa1G418240,Csa3G732470,Csa3G848140,Csa1G032450,Csa3G363180,Csa4G443140,Csa1G702040,Csa4G269770,Csa6G169340,Csa4G640960,Csa5G484650,Csa4G308490,Csa6G495100,Csa3G812760,Csa1G049460,Csa2G057070,Csa1G499320,Csa1G042610,Csa2G000660,Csa7G412840,Csa2G129150,Csa6G118340,Csa7G429590,Csa7G073550,Csa1G173130,Csa6G501260,Csa5G604040,Csa4G640970,Csa6G509550	28	Csa6G486930,Csa3G144140,Csa5G608580,Csa4G641000,Csa1G533380,Csa3G732400,Csa3G111240,Csa1G501840,Csa5G609650,Csa6G004540,Csa2G361630,Csa2G147920,Csa1G050220,Csa6G490110,Csa6G302180,Csa3G133900,Csa4G649640,Csa3G003980,Csa3G183330,Csa2G429010,Csa4G016450,Csa4G016490,Csa6G103540,Csa1G269880,Csa6G010000,Csa7G368200,Csa7G343340,Csa3G892170
GO:0016701	oxidoreductase activity, acting on single donors with incorporation of molecular oxygen	molecular_function	0.22303	1	19	2707	104	15454	12	Csa7G064010,Csa1G666970,Csa1G132160,Csa3G146300,Csa1G575130,Csa4G286960,Csa4G651770,Csa4G088750,Csa7G449420,Csa2G023850,Csa7G239630,Csa4G288610	7	Csa7G450510,Csa3G827270,Csa6G504420,Csa1G596420,Csa6G424000,Csa6G385090,Csa7G018780
GO:1901070	guanosine-containing compound biosynthetic process	biological_process	0.22349	1	3	2707	9	15454	0		3	Csa1G050200,Csa5G153080,Csa4G052590
GO:0006405	RNA export from nucleus	biological_process	0.22349	1	3	2707	10	15454	3	Csa4G194780,Csa1G707120,Csa4G010410	0
GO:0051168	nuclear export	biological_process	0.22349	1	3	2707	10	15454	3	Csa4G010410,Csa4G194780,Csa1G707120	0
GO:0016759	cellulose synthase activity	molecular_function	0.22434	1	10	2707	39	15454	3	Csa7G127380,Csa7G129380,Csa2G433920	7	Csa4G053280,Csa7G428160,Csa3G878780,Csa6G014800,Csa2G416210,Csa4G054290,Csa2G416200
GO:0016760	cellulose synthase (UDP-forming) activity	molecular_function	0.22434	1	10	2707	39	15454	3	Csa7G127380,Csa7G129380,Csa2G433920	7	Csa6G014800,Csa2G416210,Csa4G053280,Csa7G428160,Csa3G878780,Csa2G416200,Csa4G054290
GO:0015085	calcium ion transmembrane transporter activity	molecular_function	0.22473	1	7	2707	27	15454	2	Csa2G010420,Csa6G006790	5	Csa3G576330,Csa1G713660,Csa3G828930,Csa7G405320,Csa7G450640
GO:0010038	response to metal ion	biological_process	0.22488	1	5	2707	18	15454	2	Csa2G433930,Csa6G517140	3	Novel00117,Csa4G007610,Csa3G252490
GO:0035299	inositol pentakisphosphate 2-kinase activity	molecular_function	0.22517	1	2	2707	5	15454	2	Csa3G860230,Csa6G365210	0
GO:0019033	viral tegument	cellular_component	0.22624	1	5	2707	19	15454	3	Csa5G598690,Csa1G086390,Csa1G601000	2	Csa4G006050,Csa1G000640
GO:0008218	bioluminescence	biological_process	0.22652	1	2	2707	5	15454	0		2	Csa6G450390,Csa2G009470
GO:0030203	glycosaminoglycan metabolic process	biological_process	0.22735	1	2	2707	5	15454	1	Csa3G728010	1	Csa3G176350
GO:0050896	response to stimulus	biological_process	0.22749	1	330	2707	1802	15454	159	Csa5G198230,Csa7G398090,Csa4G285730,Novel00352,Csa7G029430,Csa3G823050,Csa3G717370,Csa2G011510,Csa3G141900,Csa7G351880,Csa4G294410,Csa2G228380,Csa6G151640,Csa1G615160,Csa4G022930,Csa5G139270,Csa6G517070,Csa2G021560,Csa6G058200,Csa7G419560,Csa2G252050,Csa5G154200,Csa1G172570,Csa4G172540,Csa1G024900,Csa6G109660,Csa4G050270,Csa1G000600,Csa6G513540,Csa7G064010,Csa1G042330,Novel00616,Csa2G010390,Csa6G…	171	Csa6G491660,Csa7G333400,Csa6G014830,Csa7G051430,Csa7G043640,Csa3G816070,Csa3G811600,Csa5G593340,Csa6G291920,Csa4G052740,Csa1G045660,Csa3G769610,Csa2G279230,Csa5G152980,Csa4G016450,Csa3G319290,Csa6G081480,Csa2G379260,Csa3G002750,Csa5G315370,Csa3G914580,Csa3G211980,Csa6G450390,Csa6G504490,Csa1G257940,Csa6G483400,Csa3G889840,Csa5G196560,Csa7G043670,Csa3G044470,Csa3G002710,Csa4G126430,Csa6G095910,Csa…
GO:0016679	oxidoreductase activity, acting on diphenols and related substances as donors	molecular_function	0.22793	1	9	2707	40	15454	3	Csa1G073640,Csa1G699610,Csa6G110320	6	Csa2G297210,Csa1G699560,Csa2G338880,Csa3G118090,Csa7G046100,Csa3G902950
GO:0031012	extracellular matrix	cellular_component	0.22944	1	22	2707	117	15454	14	Csa5G484630,Csa4G172540,Csa6G376250,Csa2G228380,Csa3G727960,Csa4G355130,Csa3G588520,Csa3G167380,Csa5G632110,Csa4G639750,Csa5G612930,Csa2G372120,Csa6G076830,Csa3G077600	8	Csa3G731150,Csa2G358870,Csa4G290210,Csa4G376140,Csa2G279230,Csa3G319280,Csa3G426330,Csa2G286450
GO:0034062	RNA polymerase activity	molecular_function	0.2298	1	46	2707	234	15454	19	Csa2G352930,Csa4G646260,Csa3G143540,Csa2G033260,Csa2G351650,Csa5G637800,Csa1G597800,Csa3G207890,Csa6G057100,Csa3G047820,Csa3G167380,Csa4G294410,Csa5G146230,Csa6G517390,Csa6G511700,Csa5G597510,Csa7G379080,Csa7G352500,Csa6G011570	27	Csa2G093850,Csa2G036610,Csa3G127150,Csa1G560830,Csa3G811600,Csa1G000640,Csa3G143500,Csa1G005580,Csa1G097710,Csa6G108460,Csa5G579600,Csa3G902960,Csa1G084260,Csa7G394660,Csa5G642180,Novel00570,Csa3G011830,Csa5G623380,Csa1G009830,Csa4G113150,Csa4G641000,Csa3G073840,Csa3G047880,Csa5G239140,Csa5G607420,Csa1G662830,Csa3G146390
GO:0019203	carbohydrate phosphatase activity	molecular_function	0.23085	1	4	2707	14	15454	1	Csa6G042490	3	Csa5G198220,Csa7G221360,Csa4G307350
GO:0050308	sugar-phosphatase activity	molecular_function	0.23085	1	4	2707	14	15454	1	Csa6G042490	3	Csa4G307350,Csa5G198220,Csa7G221360
GO:0019072	viral genome packaging	biological_process	0.2311	1	4	2707	13	15454	1	Csa2G360580	3	Csa4G431890,Csa1G029620,Csa3G736740
GO:0009512	cytochrome b6f complex	cellular_component	0.23121	1	4	2707	14	15454	1	Csa1G042330	3	Csa3G146380,Csa1G002040,Csa7G075020
GO:0051189	prosthetic group metabolic process	biological_process	0.23135	1	4	2707	15	15454	2	Csa3G740810,Csa7G429610	2	Csa6G407060,Csa3G636420
GO:0015994	chlorophyll metabolic process	biological_process	0.23589	1	30	2707	137	15454	15	Csa1G659590,Csa4G001900,Csa2G234520,Csa3G359120,Csa7G351880,Csa1G502360,Csa1G569240,Csa4G001910,Csa5G608500,Csa2G360060,Csa1G000600,Csa2G324450,Csa7G391240,Csa5G633290,Csa7G072760	15	Csa3G824760,Csa1G045670,Csa3G769610,Csa1G045660,Csa6G136520,Csa6G518380,Csa1G000570,Csa3G828430,Csa6G504490,Csa6G483400,Csa6G495790,Csa6G434320,Csa6G513760,Csa3G740240,Csa2G224250
GO:0030259	lipid glycosylation	biological_process	0.23609	1	14	2707	61	15454	10	Csa3G592690,Csa6G109750,Csa6G498410,Csa1G042620,Csa5G196570,Csa4G290200,Csa3G635870,Csa3G889760,Csa7G059660,Csa7G072740	4	Csa4G620550,Csa4G646090,Csa4G008800,Csa4G017150
GO:0009539	photosystem II reaction center	cellular_component	0.23622	1	7	2707	28	15454	3	Csa3G597250,Csa2G404870,Csa6G134350	4	Csa7G428160,Csa5G608270,Csa4G573860,Csa2G060400
GO:0047661	amino-acid racemase activity	molecular_function	0.23666	1	2	2707	5	15454	1	Csa7G393450	1	Csa4G644120
GO:0043169	cation binding	molecular_function	0.23717	1	407	2707	2270	15454	195	Csa2G360580,Csa2G010390,Csa1G597020,Csa1G051810,Csa4G038810,Csa5G571450,Csa6G448100,Csa1G032450,Csa4G312240,Csa4G646300,Csa6G350370,Csa7G049190,Csa5G600950,Novel00512,Csa1G004100,Csa6G091990,Novel00099,Csa6G095940,Csa1G613540,Csa3G124970,Csa2G006870,Csa4G288610,Csa1G071890,Csa7G420720,Csa6G501340,Csa7G049240,Csa4G172540,Csa1G013250,Csa7G004050,Csa4G293860,Csa2G021560,Csa1G348440,Csa1G002110,Csa3G…	212	Csa4G595970,Csa4G063440,Csa7G234090,Csa4G621720,Csa1G538270,Csa3G812770,Csa6G044530,Csa2G009360,Csa5G610520,Csa4G297420,Csa4G038710,Csa6G488340,Csa6G095910,Csa2G373560,Csa3G165640,Csa5G224130,Csa3G611910,Csa2G162660,Csa3G398930,Csa1G604040,Csa6G483400,Csa4G030990,Csa3G576330,Csa6G067390,Csa2G365080,Csa3G002940,Csa3G852640,Csa5G601570,Csa3G878780,Csa5G505230,Csa5G605210,Csa1G569440,Csa2G057080,Csa…
GO:0042440	pigment metabolic process	biological_process	0.2397	1	53	2707	251	15454	29	Csa1G569240,Csa3G168930,Csa3G173020,Csa1G502360,Csa3G359120,Csa2G234520,Csa4G615750,Csa4G001900,Csa7G072760,Csa5G633290,Csa2G324450,Csa1G000600,Csa7G391240,Csa5G608500,Csa2G055050,Csa4G001910,Csa7G351880,Csa2G351800,Csa7G014500,Csa1G659590,Csa2G057070,Csa7G374640,Csa3G775240,Csa3G168970,Csa4G098720,Csa4G192110,Csa1G071890,Csa1G328400,Csa2G360060	24	Csa6G136520,Csa3G824760,Csa3G912970,Csa3G236570,Csa2G224250,Csa7G014510,Csa6G495790,Csa3G740240,Csa1G000570,Csa3G828430,Csa6G434350,Csa6G518380,Csa2G000360,Csa3G769610,Csa1G045670,Csa1G045660,Csa2G372750,Csa3G078800,Csa1G009770,Csa6G483400,Csa6G513760,Csa6G434320,Csa6G504490,Csa2G140370
GO:0051766	inositol trisphosphate kinase activity	molecular_function	0.24045	1	3	2707	9	15454	3	Csa4G009900,Csa3G901120,Csa2G439740	0
GO:0003899	DNA-directed RNA polymerase activity	molecular_function	0.24194	1	31	2707	157	15454	12	Csa7G379080,Csa5G146230,Csa6G517390,Csa2G033260,Csa5G597510,Csa3G143540,Csa2G352930,Csa3G167380,Csa6G011570,Csa7G352500,Csa1G597800,Csa6G057100	19	Csa3G811600,Csa4G113150,Csa1G000640,Csa5G623380,Csa1G560830,Csa3G127150,Csa1G009830,Novel00570,Csa2G036610,Csa3G011830,Csa2G093850,Csa5G642180,Csa3G146390,Csa5G607420,Csa3G902960,Csa1G084260,Csa5G579600,Csa3G143500,Csa3G047880
GO:0006633	fatty acid biosynthetic process	biological_process	0.24261	1	15	2707	69	15454	4	Csa1G173130,Csa5G152820,Csa1G418240,Csa1G397120	11	Csa7G368200,Csa7G343320,Csa1G710160,Csa6G302180,Csa5G609650,Csa1G501840,Csa4G649640,Csa1G294020,Csa3G144140,Csa1G269880,Csa2G361630
GO:0044406	adhesion to host	biological_process	0.24294	1	5	2707	18	15454	2	Csa1G586810,Csa7G061710	3	Csa5G376270,Csa6G087920,Csa2G308350
GO:0051825	adhesion to other organism involved in symbiotic interaction	biological_process	0.24294	1	5	2707	18	15454	2	Csa1G586810,Csa7G061710	3	Csa2G308350,Csa6G087920,Csa5G376270
GO:0019843	rRNA binding	molecular_function	0.24333	1	4	2707	16	15454	0		4	Csa5G604980,Csa7G044200,Csa5G148810,Csa2G295950
GO:0019068	virion assembly	biological_process	0.24349	1	9	2707	37	15454	4	Csa3G848140,Csa4G046680,Csa2G360580,Csa1G046910	5	Csa5G202330,Csa3G736740,Csa4G431890,Csa7G452020,Csa1G029620
GO:0004484	mRNA guanylyltransferase activity	molecular_function	0.24655	1	2	2707	5	15454	0		2	Csa5G647540,Csa5G598750
GO:0005929	cilium	cellular_component	0.24659	1	10	2707	42	15454	4	Csa1G573650,Csa2G292850,Csa7G392320,Csa1G590280	6	Csa4G290210,Csa6G476050,Csa2G381650,Csa3G239260,Csa4G292460,Csa4G051410
GO:0031514	motile cilium	cellular_component	0.24659	1	10	2707	42	15454	4	Csa2G292850,Csa1G573650,Csa7G392320,Csa1G590280	6	Csa3G239260,Csa6G476050,Csa2G381650,Csa4G290210,Csa4G292460,Csa4G051410
GO:0004565	beta-galactosidase activity	molecular_function	0.24692	1	6	2707	22	15454	3	Csa3G132010,Csa2G167190,Csa1G587990	3	Csa3G865330,Csa3G859700,Csa6G504610
GO:0015925	galactosidase activity	molecular_function	0.24692	1	6	2707	22	15454	3	Csa3G132010,Csa1G587990,Csa2G167190	3	Csa3G865330,Csa3G859700,Csa6G504610
GO:0016741	transferase activity, transferring one-carbon groups	molecular_function	0.24739	1	72	2707	369	15454	24	Csa1G057010,Csa5G611730,Csa4G062380,Csa3G164460,Csa1G084290,Novel00182,Csa7G428980,Csa7G379100,Csa6G495680,Csa3G733930,Csa6G128650,Csa5G589940,Csa4G091880,Csa6G074600,Csa3G859690,Csa6G091990,Csa2G432780,Novel00535,Csa3G889760,Csa2G021000,Csa4G354130,Csa3G881590,Csa2G271400,Csa3G604620	48	Csa6G499770,Csa1G042800,Csa1G062310,Csa2G146400,Csa3G017140,Csa6G302180,Csa6G476050,Csa2G145880,Csa2G248140,Novel00516,Csa1G000570,Csa3G588460,Csa3G636940,Csa3G006640,Csa7G452020,Csa5G625970,Csa5G184280,Csa3G875420,Csa5G603910,Csa1G042930,Csa3G183360,Csa6G504600,Csa3G881620,Csa4G646310,Csa3G176350,Csa2G037230,Csa7G039790,Csa6G362930,Csa4G046610,Csa1G305740,Csa3G147770,Csa5G151530,Csa7G012940,Csa3…
GO:0004066	asparagine synthase (glutamine-hydrolyzing) activity	molecular_function	0.24777	1	3	2707	9	15454	1	Csa6G183190	2	Csa5G153080,Csa1G002130
GO:0006528	asparagine metabolic process	biological_process	0.24777	1	3	2707	9	15454	1	Csa6G183190	2	Csa5G153080,Csa1G002130
GO:0006529	asparagine biosynthetic process	biological_process	0.24777	1	3	2707	9	15454	1	Csa6G183190	2	Csa5G153080,Csa1G002130
GO:0047800	cysteamine dioxygenase activity	molecular_function	0.24851	1	2	2707	6	15454	0		2	Csa7G450510,Csa3G827270
GO:0004556	alpha-amylase activity	molecular_function	0.24874	1	2	2707	5	15454	1	Csa5G604330	1	Csa4G165920
GO:0044711	single-organism biosynthetic process	biological_process	0.24904	1	76	2707	389	15454	32	Csa6G499800,Csa7G239630,Csa6G538800,Csa6G057100,Csa4G427270,Csa1G173130,Csa6G029440,Csa6G522790,Csa6G183190,Csa5G643300,Csa5G576650,Novel00112,Csa4G411390,Csa4G045070,Csa5G642720,Csa3G836500,Csa5G152820,Csa2G432780,Csa7G031620,Csa2G417830,Csa1G572450,Csa5G568820,Csa3G843830,Csa3G146610,Csa3G363180,Csa5G153150,Csa1G418240,Csa1G397120,Csa7G393450,Csa7G064010,Csa3G636990,Csa1G538190	44	Csa6G361360,Csa3G651740,Csa3G184010,Csa6G434350,Csa4G649640,Csa2G372750,Csa6G302180,Csa5G153080,Csa6G410050,Csa1G269880,Csa2G140370,Csa3G151460,Csa1G294020,Csa1G710160,Csa4G031000,Csa7G006290,Csa2G326460,Csa3G144140,Csa3G073840,Csa3G150160,Csa1G050250,Csa2G361630,Csa7G420690,Csa5G609650,Csa3G827240,Csa6G426900,Csa5G495940,Csa3G822260,Csa7G368200,Csa7G209030,Csa7G394650,Csa1G050240,Csa1G002130,Csa…
GO:0004813	alanine-tRNA ligase activity	molecular_function	0.2498	1	2	2707	6	15454	0		2	Csa3G646640,Csa6G127290
GO:0006419	alanyl-tRNA aminoacylation	biological_process	0.2498	1	2	2707	6	15454	0		2	Csa6G127290,Csa3G646640
GO:1901135	carbohydrate derivative metabolic process	biological_process	0.25007	1	137	2707	700	15454	65	Csa5G576650,Csa6G117710,Csa1G696520,Csa6G073490,Csa4G045070,Csa2G011510,Csa3G207890,Csa1G042970,Csa1G560790,Csa2G378580,Csa6G365750,Csa3G889970,Csa6G495050,Csa6G525470,Csa3G234000,Csa2G403720,Csa6G008710,Csa1G702040,Csa5G601510,Csa3G077600,Csa7G031620,Csa1G613540,Csa4G377730,Csa7G004050,Csa6G508020,Csa4G172540,Csa1G572450,Csa6G445110,Csa7G387170,Csa7G073630,Csa1G587400,Csa1G534750,Csa1G351960,Csa…	72	Csa6G016970,Csa5G607420,Csa3G732650,Csa3G824760,Csa1G629200,Csa1G050200,Csa3G686720,Csa3G133180,Csa5G647490,Csa5G522970,Csa6G445120,Csa4G056620,Csa1G537560,Csa1G006280,Csa5G153080,Csa4G017110,Csa4G000580,Csa2G173020,Csa6G452680,Csa1G605610,Csa2G292800,Csa6G483310,Csa3G119340,Csa5G153020,Csa5G153160,Csa6G177440,Csa4G001510,Csa2G404900,Csa2G012710,Csa6G495790,Csa4G334670,Csa3G398930,Csa7G012940,Csa…
GO:0044282	small molecule catabolic process	biological_process	0.25156	1	12	2707	50	15454	8	Csa1G042620,Csa1G575130,Csa5G165210,Csa4G088750,Csa5G643300,Csa4G028450,Csa3G002890,Csa2G415540	4	Csa1G062310,Csa3G838680,Csa2G351700,Csa3G903520
GO:0044712	single-organism catabolic process	biological_process	0.25156	1	12	2707	50	15454	8	Csa3G002890,Csa4G028450,Csa2G415540,Csa1G042620,Csa1G575130,Csa5G165210,Csa4G088750,Csa5G643300	4	Csa3G838680,Csa2G351700,Csa3G903520,Csa1G062310
GO:0006848	pyruvate transport	biological_process	0.25353	1	2	2707	7	15454	2	Csa1G002670,Csa1G195220	0
GO:0006850	mitochondrial pyruvate transport	biological_process	0.25353	1	2	2707	7	15454	2	Csa1G002670,Csa1G195220	0
GO:0007051	spindle organization	biological_process	0.2548	1	3	2707	9	15454	1	Csa3G781590	2	Csa2G372750,Csa3G113920
GO:0034645	cellular macromolecule biosynthetic process	biological_process	0.25562	1	514	2707	2883	15454	172	Csa1G004960,Csa3G893410,Csa3G686210,Csa4G361820,Csa2G370550,Csa2G357210,Csa1G590280,Csa7G375820,Csa3G018320,Csa3G852460,Csa4G045060,Csa5G598080,Csa3G171200,Csa6G504460,Csa5G517130,Csa2G415550,Csa6G491080,Csa5G580660,Csa1G009580,Csa6G190300,Csa2G177210,Csa1G502360,Csa4G172540,Csa4G377730,Csa7G004050,Novel00099,Csa6G366530,Csa3G636990,Csa2G420990,Csa1G005560,Csa4G269210,Csa4G001800,Csa6G490870,Csa6…	342	Csa2G123600,Csa2G093850,Csa4G331590,Csa6G518210,Csa3G646520,Csa3G354500,Csa1G009770,Csa1G050370,Csa4G064100,Csa2G006200,Novel00273,Csa2G011420,Csa7G209020,Csa1G269900,Csa6G497020,Csa4G646060,Csa6G152940,Csa1G009830,Csa3G154280,Csa3G732400,Csa2G000610,Csa6G452760,Csa2G036610,Csa2G271450,Csa1G269880,Novel00454,Csa6G077980,CsaUNG024740,Csa2G012140,Csa4G038770,Csa6G446410,Csa4G006390,Csa7G450640,Csa5…
GO:0009725	response to hormone stimulus	biological_process	0.25718	1	9	2707	36	15454	1	Csa1G004960	8	Csa5G315370,Csa6G518210,Csa4G431900,Csa1G536820,Csa5G148790,Csa4G052740,Csa6G405890,Csa6G291920
GO:0005971	ribonucleoside-diphosphate reductase complex	cellular_component	0.25772	1	1	2707	2	15454	0		1	Csa7G209020
GO:0000103	sulfate assimilation	biological_process	0.25912	1	5	2707	18	15454	2	Csa5G169050,Csa6G521010	3	Csa1G391590,Csa3G901080,Csa6G452680
GO:0004020	adenylylsulfate kinase activity	molecular_function	0.25912	1	5	2707	18	15454	2	Csa6G521010,Csa5G169050	3	Csa6G452680,Csa3G901080,Csa1G391590
GO:0045444	fat cell differentiation	biological_process	0.25937	1	4	2707	15	15454	1	Csa1G042390	3	Csa5G148810,Csa6G502620,Csa6G495070
GO:0009916	alternative oxidase activity	molecular_function	0.26036	1	2	2707	6	15454	1	Csa1G699610	1	Csa1G699560
GO:0006364	rRNA processing	biological_process	0.26197	1	20	2707	95	15454	3	Novel00182,Csa3G889760,Csa6G397170	17	Csa3G827240,Csa1G042800,Csa2G248140,Csa4G646310,Csa2G361790,Csa2G247590,Csa7G397580,Csa3G183360,Csa6G504600,Csa2G070230,Csa5G625970,Csa7G012940,Csa4G004810,Csa7G390220,Csa5G174640,Csa7G452020,Csa5G151530
GO:0016072	rRNA metabolic process	biological_process	0.26197	1	20	2707	95	15454	3	Csa3G889760,Novel00182,Csa6G397170	17	Csa2G070230,Csa6G504600,Csa2G247590,Csa7G397580,Csa3G183360,Csa7G452020,Csa5G151530,Csa5G174640,Csa7G390220,Csa5G625970,Csa7G012940,Csa4G004810,Csa1G042800,Csa3G827240,Csa4G646310,Csa2G361790,Csa2G248140
GO:0031361	integral to thylakoid membrane	cellular_component	0.26245	1	1	2707	2	15454	0		1	Csa7G006290
GO:0006563	L-serine metabolic process	biological_process	0.26544	1	3	2707	9	15454	1	Csa4G062380	2	Csa2G145880,Csa6G497310
GO:0016559	peroxisome fission	biological_process	0.26625	1	2	2707	6	15454	1	Csa6G074530	1	Csa3G175660
GO:0009308	amine metabolic process	biological_process	0.26652	1	21	2707	97	15454	12	Csa1G004100,Csa2G432780,Csa3G017260,Csa1G469730,Csa2G433930,Csa3G446120,Csa3G913980,Novel00527,Csa6G151640,Csa5G158580,Csa1G497310,Csa7G049180	9	Csa3G550680,Csa7G451910,Csa4G046570,Csa5G168870,Csa7G450640,Csa3G784390,Csa4G647490,Csa2G362450,Csa7G448730
GO:0009065	glutamine family amino acid catabolic process	biological_process	0.26753	1	2	2707	5	15454	2	Csa5G643300,Csa1G042620	0
GO:0032101	regulation of response to external stimulus	biological_process	0.2681	1	2	2707	7	15454	1	Csa6G058200	1	Csa4G290210
GO:0075519	microtubule-dependent intracellular transport of viral material	biological_process	0.26828	1	2	2707	6	15454	0		2	Csa6G055400,Csa5G607470
GO:0075521	microtubule-dependent intracellular transport of viral material to nucleus	biological_process	0.26828	1	2	2707	6	15454	0		2	Csa6G055400,Csa5G607470
GO:0075606	transport of viral material to nucleus	biological_process	0.26828	1	2	2707	6	15454	0		2	Csa5G607470,Csa6G055400
GO:0075733	intracellular transport of viral material	biological_process	0.26828	1	2	2707	6	15454	0		2	Csa5G607470,Csa6G055400
GO:0006576	cellular biogenic amine metabolic process	biological_process	0.26857	1	16	2707	72	15454	10	Csa3G913980,Csa3G446120,Csa3G017260,Csa1G469730,Csa2G433930,Csa2G432780,Csa7G049180,Csa1G497310,Novel00527,Csa6G151640	6	Csa4G046570,Csa7G451910,Csa3G550680,Csa3G784390,Csa5G168870,Csa7G450640
GO:0016197	endosomal transport	biological_process	0.26907	1	2	2707	5	15454	1	Csa4G194780	1	Csa6G500680
GO:0042147	retrograde transport, endosome to Golgi	biological_process	0.26907	1	2	2707	5	15454	1	Csa4G194780	1	Csa6G500680
GO:0006952	defense response	biological_process	0.26937	1	35	2707	204	15454	9	Csa2G010390,Csa3G145770,Csa7G327730,Csa1G085890,Csa6G513540,Csa3G151470,Csa1G038330,Csa3G859630,Csa5G642720	26	Csa3G002740,Csa5G608580,Csa7G073410,Csa5G602750,Csa4G048550,Novel00167,Csa2G439140,Csa7G433260,Csa6G006850,Csa2G357200,Csa7G284420,Csa2G258680,Csa1G555590,Csa2G236120,Novel00344,Csa6G095910,Csa3G172370,Csa3G319290,Csa3G730890,Csa2G354860,Csa3G011650,Csa1G257940,Csa5G217670,Csa1G002120,Csa4G126430,Csa3G017220
GO:0018149	peptide cross-linking	biological_process	0.26941	1	2	2707	5	15454	1	Csa4G017050	1	Csa3G166350
GO:0010639	negative regulation of organelle organization	biological_process	0.26959	1	3	2707	10	15454	1	Csa2G292850	2	Csa2G279230,Csa6G476050
GO:0005313	L-glutamate transmembrane transporter activity	molecular_function	0.27106	1	1	2707	2	15454	1	Csa4G314440	0
GO:0015172	acidic amino acid transmembrane transporter activity	molecular_function	0.27106	1	1	2707	2	15454	1	Csa4G314440	0
GO:0015501	glutamate:sodium symporter activity	molecular_function	0.27106	1	1	2707	2	15454	1	Csa4G314440	0
GO:0015800	acidic amino acid transport	biological_process	0.27106	1	1	2707	2	15454	1	Csa4G314440	0
GO:0015807	L-amino acid transport	biological_process	0.27106	1	1	2707	2	15454	1	Csa4G314440	0
GO:0015813	L-glutamate transport	biological_process	0.27106	1	1	2707	2	15454	1	Csa4G314440	0
GO:0000042	protein targeting to Golgi	biological_process	0.2711	1	2	2707	5	15454	2	Csa1G042970,Csa7G043630	0
GO:0000301	retrograde transport, vesicle recycling within Golgi	biological_process	0.2711	1	2	2707	5	15454	2	Csa1G042970,Csa7G043630	0
GO:0034067	protein localization to Golgi apparatus	biological_process	0.2711	1	2	2707	5	15454	2	Csa7G043630,Csa1G042970	0
GO:0072600	establishment of protein localization to Golgi	biological_process	0.2711	1	2	2707	5	15454	2	Csa1G042970,Csa7G043630	0
GO:0006308	DNA catabolic process	biological_process	0.27163	1	3	2707	11	15454	3	Csa1G072450,Csa6G113500,Csa6G011570	0
GO:0052126	movement in host environment	biological_process	0.27195	1	9	2707	39	15454	4	Csa6G344280,Csa6G077460,Csa4G286960,Novel00527	5	Csa6G055400,Csa5G633170,Csa5G607470,Csa2G338880,Csa1G070620
GO:0052192	movement in environment of other organism involved in symbiotic interaction	biological_process	0.27195	1	9	2707	39	15454	4	Csa6G077460,Csa6G344280,Csa4G286960,Novel00527	5	Csa5G633170,Csa6G055400,Csa2G338880,Csa1G070620,Csa5G607470
GO:0008194	UDP-glycosyltransferase activity	molecular_function	0.27294	1	26	2707	122	15454	11	Csa3G232960,Csa2G433920,Csa1G024220,Csa3G144230,Csa3G827420,Csa7G129380,Csa5G576840,Csa6G513470,Csa5G598080,Csa1G351960,Csa7G127380	15	Csa4G054290,Csa6G445120,Csa5G522970,Csa3G171180,Csa5G607420,Csa3G878780,Csa7G428160,Csa6G014800,Csa5G153020,Csa7G236800,Csa3G895730,Csa2G416200,Csa4G053280,Csa2G416210,Csa2G379120
GO:0015370	solute:sodium symporter activity	molecular_function	0.27306	1	4	2707	15	15454	2	Csa4G314440,Csa6G091830	2	Csa7G447020,Csa6G014800
GO:0044275	cellular carbohydrate catabolic process	biological_process	0.27357	1	4	2707	15	15454	3	Csa1G575130,Csa6G365750,Csa1G572400	1	Csa5G221940
GO:0019201	nucleotide kinase activity	molecular_function	0.27503	1	3	2707	10	15454	1	Csa5G176010	2	Csa1G000640,Csa6G052070
GO:0043412	macromolecule modification	biological_process	0.27583	1	274	2707	1393	15454	111	Csa2G169190,Csa6G008710,Csa5G177100,Csa6G495050,Csa6G448100,Csa5G571450,Csa4G296230,Csa1G597020,Csa3G850570,Csa4G377730,Csa4G172540,Csa1G065930,Csa7G041930,Csa6G127470,Csa6G490950,Csa1G633420,Csa1G007860,Csa4G064040,Csa3G850580,Csa4G045070,Csa7G237890,Csa6G058200,Csa1G560790,Csa4G017050,Csa3G912320,Csa6G484010,Csa3G207890,Csa5G484650,Csa6G488880,Csa3G877620,Csa4G332090,Csa7G281400,Csa1G077740,Csa…	163	Csa2G292800,Csa5G550170,Csa6G177440,Csa6G014590,Csa6G486870,Csa4G048550,Csa3G881750,Csa7G431970,Csa7G067430,Csa5G590000,Csa4G015780,Csa4G126430,Csa3G116740,CsaUNG031630,Csa3G398930,Csa2G406790,Csa2G162660,Csa5G222990,Csa4G648520,Csa3G610810,Csa6G095910,Csa4G624460,Csa1G000570,Csa3G006640,Csa3G851860,Csa3G872030,Csa4G305340,Csa4G192120,Csa3G878780,Csa4G572330,Csa6G519650,Csa3G236550,Csa2G356650,Cs…
GO:0016125	sterol metabolic process	biological_process	0.27663	1	2	2707	6	15454	2	Csa4G007050,Csa6G495730	0
GO:0016863	intramolecular oxidoreductase activity, transposing C=C bonds	molecular_function	0.27663	1	2	2707	6	15454	2	Csa6G495730,Csa4G007050	0
GO:0047750	cholestenol delta-isomerase activity	molecular_function	0.27663	1	2	2707	6	15454	2	Csa4G007050,Csa6G495730	0
GO:0010393	galacturonan metabolic process	biological_process	0.2768	1	2	2707	5	15454	1	Csa5G599830	1	Csa5G605720
GO:0045488	pectin metabolic process	biological_process	0.2768	1	2	2707	5	15454	1	Csa5G599830	1	Csa5G605720
GO:0045490	pectin catabolic process	biological_process	0.2768	1	2	2707	5	15454	1	Csa5G599830	1	Csa5G605720
GO:0009069	serine family amino acid metabolic process	biological_process	0.27714	1	8	2707	33	15454	3	Csa1G666970,Csa4G062380,Csa3G002890	5	Csa2G351700,Csa3G903520,Csa6G497310,Csa1G062310,Csa2G145880
GO:0016655	oxidoreductase activity, acting on NAD(P)H, quinone or similar compound as acceptor	molecular_function	0.27753	1	12	2707	57	15454	3	Csa5G611060,Csa4G043930,Csa6G448730	9	Csa6G483310,Csa7G372350,Csa7G221360,Csa6G363520,Csa7G448820,Csa5G167200,Csa1G045600,Csa5G569340,Csa4G165920
GO:0006749	glutathione metabolic process	biological_process	0.27841	1	3	2707	10	15454	3	Csa6G501260,Csa6G057100,Csa2G000660	0
GO:0004564	beta-fructofuranosidase activity	molecular_function	0.27956	1	9	2707	40	15454	4	Csa4G017050,Csa1G033000,Csa5G648630,Csa3G889130	5	Csa7G447060,Csa1G023030,Csa3G239880,Csa3G646620,Csa5G139430
GO:0004575	sucrose alpha-glucosidase activity	molecular_function	0.27956	1	9	2707	40	15454	4	Csa1G033000,Csa4G017050,Csa3G889130,Csa5G648630	5	Csa7G447060,Csa3G646620,Csa3G239880,Csa1G023030,Csa5G139430
GO:0019684	photosynthesis, light reaction	biological_process	0.28035	1	7	2707	31	15454	0		7	Csa7G047350,Csa3G271370,Csa3G027720,Csa6G488340,Csa6G087170,Csa7G428940,Csa1G505910
GO:0005199	structural constituent of cell wall	molecular_function	0.28127	1	3	2707	11	15454	2	Csa7G312940,Csa4G017050	1	Csa7G322600
GO:0045259	proton-transporting ATP synthase complex	cellular_component	0.28153	1	19	2707	96	15454	5	Csa3G902190,Csa6G505970,Csa1G572450,Novel00527,Csa4G288620	14	Csa1G605610,Csa1G426970,Csa1G062930,Novel00566,Csa4G056620,Csa5G647490,Csa6G513760,Csa5G615250,Csa2G173020,Csa3G133180,Csa4G001510,Csa3G646620,Csa6G430140,Csa6G483310
GO:0018342	protein prenylation	biological_process	0.28182	1	3	2707	11	15454	2	Csa4G648540,Csa5G484650	1	Csa6G507060
GO:0097354	prenylation	biological_process	0.28182	1	3	2707	11	15454	2	Csa4G648540,Csa5G484650	1	Csa6G507060
GO:0008375	acetylglucosaminyltransferase activity	molecular_function	0.28236	1	11	2707	49	15454	7	Csa1G351960,Csa5G598080,Csa1G024220,Csa3G232960,Csa5G576840,Csa6G513470,Csa3G827420	4	Csa3G171180,Csa5G607420,Csa5G522970,Csa2G379120
GO:0046872	metal ion binding	molecular_function	0.28286	1	400	2707	2246	15454	190	Csa3G840450,Csa1G002110,Csa1G348440,Csa4G293860,Csa2G021560,Csa2G378010,Csa5G158580,Csa2G228380,Csa6G006790,Csa6G312040,Csa7G432520,Csa4G641760,Csa3G207920,Csa2G033940,Csa7G029430,Csa3G825090,Csa6G431760,Csa5G180920,Csa4G286960,Csa2G070200,Csa4G312240,Csa4G646300,Csa1G032450,Csa6G448100,Csa5G571450,Csa4G038810,Csa1G051810,Csa2G360580,Csa2G010390,Csa1G597020,Novel00512,Csa5G600950,Csa7G049190,Csa6…	210	Csa5G605210,Csa5G505230,Csa3G878780,Csa5G601570,Csa3G852640,Csa3G099590,Csa3G664560,Csa7G451310,Novel00340,Csa2G357860,Csa1G569440,Csa2G057080,Csa5G647490,Csa4G124910,Csa3G271370,Csa3G406040,Csa1G023050,Csa2G060370,Csa5G175810,Csa1G587970,Csa4G165920,Csa5G604980,Csa5G159620,Csa7G051430,Csa2G006080,Csa3G911280,Csa3G061520,Csa3G150040,Csa6G044530,Csa1G538270,Csa3G812770,Csa4G621720,Csa7G234090,Csa4…
GO:0030031	cell projection assembly	biological_process	0.2829	1	6	2707	26	15454	2	Csa4G017210,Csa2G292850	4	Csa6G476050,Csa3G636390,Csa3G134540,Csa2G015350
GO:0016597	amino acid binding	molecular_function	0.28371	1	11	2707	48	15454	5	Csa6G045110,Csa6G495830,Csa2G417830,Csa1G502360,Csa3G859690	6	Csa3G199630,Csa3G074470,Csa3G651740,Csa1G652220,Csa4G049060,Csa5G457770
GO:0016646	oxidoreductase activity, acting on the CH-NH group of donors, NAD or NADP as acceptor	molecular_function	0.28476	1	6	2707	26	15454	3	Csa4G427270,Csa4G411390,Csa6G169280	3	Csa2G140370,Csa2G408430,Csa3G184010
GO:0030313	cell envelope	cellular_component	0.2851	1	4	2707	14	15454	3	Csa6G134350,Csa4G310720,Csa3G836500	1	Csa7G238410
GO:0006729	tetrahydrobiopterin biosynthetic process	biological_process	0.28555	1	1	2707	2	15454	0		1	Csa5G167150
GO:0008124	4-alpha-hydroxytetrahydrobiopterin dehydratase activity	molecular_function	0.28555	1	1	2707	2	15454	0		1	Csa5G167150
GO:0046146	tetrahydrobiopterin metabolic process	biological_process	0.28555	1	1	2707	2	15454	0		1	Csa5G167150
GO:0072330	monocarboxylic acid biosynthetic process	biological_process	0.28699	1	16	2707	78	15454	5	Csa1G173130,Csa1G418240,Csa5G152820,Csa1G397120,Csa2G432780	11	Csa7G343320,Csa7G368200,Csa5G609650,Csa1G501840,Csa1G710160,Csa2G361630,Csa1G269880,Csa1G294020,Csa4G649640,Csa6G302180,Csa3G144140
GO:0009719	response to endogenous stimulus	biological_process	0.28727	1	9	2707	37	15454	1	Csa1G004960	8	Csa5G315370,Csa6G518210,Csa4G431900,Csa1G536820,Csa5G148790,Csa4G052740,Csa6G405890,Csa6G291920
GO:0030258	lipid modification	biological_process	0.28827	1	17	2707	80	15454	13	Csa4G028450,Csa5G165210,Csa6G109750,Csa3G889760,Csa7G059660,Csa7G072740,Csa2G415540,Csa4G290200,Csa3G635870,Csa1G042620,Csa5G196570,Csa3G592690,Csa6G498410	4	Csa4G646090,Csa4G017150,Csa4G008800,Csa4G620550
GO:0004550	nucleoside diphosphate kinase activity	molecular_function	0.28893	1	2	2707	6	15454	0		2	Csa1G050200,Csa4G052590
GO:0006165	nucleoside diphosphate phosphorylation	biological_process	0.28893	1	2	2707	6	15454	0		2	Csa1G050200,Csa4G052590
GO:0006183	GTP biosynthetic process	biological_process	0.28893	1	2	2707	6	15454	0		2	Csa1G050200,Csa4G052590
GO:0006228	UTP biosynthetic process	biological_process	0.28893	1	2	2707	6	15454	0		2	Csa1G050200,Csa4G052590
GO:0006241	CTP biosynthetic process	biological_process	0.28893	1	2	2707	6	15454	0		2	Csa1G050200,Csa4G052590
GO:0009148	pyrimidine nucleoside triphosphate biosynthetic process	biological_process	0.28893	1	2	2707	6	15454	0		2	Csa1G050200,Csa4G052590
GO:0009208	pyrimidine ribonucleoside triphosphate metabolic process	biological_process	0.28893	1	2	2707	6	15454	0		2	Csa4G052590,Csa1G050200
GO:0009209	pyrimidine ribonucleoside triphosphate biosynthetic process	biological_process	0.28893	1	2	2707	6	15454	0		2	Csa1G050200,Csa4G052590
GO:0046036	CTP metabolic process	biological_process	0.28893	1	2	2707	6	15454	0		2	Csa4G052590,Csa1G050200
GO:0046051	UTP metabolic process	biological_process	0.28893	1	2	2707	6	15454	0		2	Csa1G050200,Csa4G052590
GO:0046939	nucleotide phosphorylation	biological_process	0.28893	1	2	2707	6	15454	0		2	Csa1G050200,Csa4G052590
GO:0005415	nucleoside:sodium symporter activity	molecular_function	0.28961	1	1	2707	2	15454	1	Csa6G091830	0
GO:0046812	host cell surface binding	molecular_function	0.29088	1	3	2707	10	15454	3	Novel00527,Csa4G286960,Csa6G077460	0
GO:0004748	ribonucleoside-diphosphate reductase activity, thioredoxin disulfide as acceptor	molecular_function	0.29166	1	2	2707	6	15454	0		2	Csa7G209020,Csa6G486750
GO:0016728	oxidoreductase activity, acting on CH or CH2 groups, disulfide as acceptor	molecular_function	0.29166	1	2	2707	6	15454	0		2	Csa7G209020,Csa6G486750
GO:0016742	hydroxymethyl-, formyl- and related transferase activity	molecular_function	0.29194	1	4	2707	14	15454	2	Csa1G057010,Csa4G062380	2	Csa2G145880,Csa6G497310
GO:0000062	fatty-acyl-CoA binding	molecular_function	0.29226	1	2	2707	6	15454	2	Csa5G139300,Csa6G494950	0
GO:0051301	cell division	biological_process	0.29318	1	24	2707	114	15454	6	Csa4G001710,Csa3G359120,Csa3G016980,Csa3G836500,Csa2G324450,Csa5G505770	18	Csa5G092900,Csa3G074470,Csa3G642640,Csa7G451910,Csa3G073820,Csa4G192120,Csa3G118080,Csa3G769610,Csa3G171180,Csa6G525370,Csa7G452940,Csa3G740230,Csa5G636450,Csa6G434400,Csa7G450640,Csa4G431900,Csa1G006300,Csa5G495920
GO:0006163	purine nucleotide metabolic process	biological_process	0.2938	1	45	2707	227	15454	16	Csa6G525470,Csa2G061030,Csa4G288620,Csa7G449460,Novel00527,Csa5G601510,Csa1G569310,Csa6G117710,Csa6G505970,Csa3G902190,Csa5G169050,Csa3G418780,Csa1G057010,Csa6G445110,Csa1G572450,Csa2G011510	29	Csa6G483310,Csa1G050200,Csa3G119340,Csa3G646620,Csa6G430140,Csa2G404900,Csa2G012710,Csa3G133180,Csa4G001510,Csa5G153160,Csa6G497050,Csa6G016970,Csa3G732650,Csa1G629200,Csa1G062930,Csa1G426970,Csa1G605610,Csa4G307390,Csa4G052590,Csa5G615250,Csa4G000580,Csa2G173020,Csa6G513760,Csa2G368830,Csa5G647490,Csa1G537560,Csa4G056620,Novel00566,Csa5G153080
GO:0008440	inositol-1,4,5-trisphosphate 3-kinase activity	molecular_function	0.29513	1	1	2707	2	15454	1	Csa4G009900	0
GO:1901362	organic cyclic compound biosynthetic process	biological_process	0.29718	1	415	2707	2311	15454	169	Csa7G239630,Csa3G119240,Csa6G504460,Csa2G327500,Csa3G567330,Csa4G045060,Csa6G522790,Csa3G852460,Csa4G023020,Csa3G835890,Csa1G502360,Csa3G740810,Csa2G356600,Csa2G177210,Csa4G288620,Csa1G009580,Csa2G248130,Csa6G190300,Csa5G146230,Csa1G569310,Csa6G491080,Csa2G324450,Csa4G361820,Csa7G075680,Csa2G351800,Csa3G686210,Csa2G417830,Csa3G893410,Csa3G843830,Csa3G017200,Csa1G004960,Csa6G011570,Csa3G418780,Csa…	246	Csa6G014540,Csa4G268020,Csa1G045670,Novel00566,Csa4G006390,Csa6G077980,Csa7G447010,CsaUNG024740,Csa6G150580,Csa2G012140,Csa6G446410,Csa3G127150,Csa6G513760,Csa6G504610,Csa2G036610,Novel00454,Csa5G429450,Csa3G877650,Novel00497,Csa2G302130,Csa2G285290,Csa5G579570,Csa6G488360,Csa6G405890,Csa3G119700,Csa3G073840,Csa3G236570,Csa5G606460,Csa3G646620,Csa1G408720,Csa1G269870,Csa6G116680,Csa3G636420,Csa6G…
GO:0019080	viral genome expression	biological_process	0.29726	1	7	2707	28	15454	1	Csa6G517390	6	Csa3G127150,Csa1G097710,Csa3G165090,Csa6G434400,Csa6G504610,Csa4G305340
GO:0043462	regulation of ATPase activity	biological_process	0.29882	1	1	2707	2	15454	0		1	Csa2G404900
GO:0043021	ribonucleoprotein complex binding	molecular_function	0.29886	1	3	2707	11	15454	2	Csa1G569520,Csa4G651970	1	Csa2G012710
GO:0065008	regulation of biological quality	biological_process	0.29903	1	68	2707	370	15454	29	Csa2G075440,Csa2G403720,Csa3G865340,Csa5G215130,Csa2G010420,Csa3G000690,Csa6G513600,Csa7G407520,Csa4G061840,Csa5G115170,Csa6G518190,Csa3G168970,Csa7G290480,Csa2G075300,Csa6G022370,Csa6G058200,Csa6G383520,Csa1G005660,Csa2G409500,Csa2G351650,Csa1G038320,Csa1G084280,Csa3G132010,Csa6G008630,Csa6G006790,Csa3G859630,Csa4G285730,Csa1G038330,Novel00146	39	Csa5G310310,Csa7G451920,Csa7G394610,Csa4G290210,Csa6G516580,Csa3G740240,Csa5G148770,Csa6G198280,Csa7G051360,Csa3G576330,Csa3G828930,Csa5G515060,Csa7G432460,Csa1G555590,Csa2G346600,Csa3G414070,Csa7G284420,Csa2G362450,Csa2G357200,Csa6G006850,Csa7G045520,Csa2G345970,Csa6G488360,Csa6G016970,Csa5G153040,Csa6G401380,Csa3G852500,Csa7G405320,Csa4G647490,Csa1G042840,Csa6G343710,Csa4G646150,Csa5G189900,Csa…
GO:0008514	organic anion transmembrane transporter activity	molecular_function	0.29958	1	9	2707	38	15454	5	Csa4G187320,Csa5G610480,Csa4G187820,Csa4G314440,Novel00398	4	Csa6G014800,Csa7G447020,Csa4G075190,Csa1G056920
GO:0043605	cellular amide catabolic process	biological_process	0.29964	1	2	2707	6	15454	1	Csa3G739050	1	Csa3G838680
GO:0043170	macromolecule metabolic process	biological_process	0.2997	1	972	2707	5365	15454	366	Csa2G356600,Novel00317,Csa7G073630,Csa3G144230,Csa1G039880,Csa3G308190,Csa2G324450,Csa7G029930,Csa5G585990,Csa7G011870,Csa4G288620,Csa5G146230,Csa5G597510,Csa2G327500,Csa3G567330,Csa5G172870,Csa3G119240,Csa3G835890,Csa4G289120,Csa4G023020,Csa5G604330,Csa1G077740,Csa5G612900,Csa6G011570,Csa2G059830,Csa5G589350,Csa6G488880,Csa4G664490,Csa3G877620,Csa5G484650,Csa7G075680,Csa3G047820,Csa3G017200,Csa5…	606	Csa6G078530,Csa3G119700,Csa7G420830,Csa6G190370,Csa5G524750,Csa5G603930,Csa2G059840,Csa7G390220,Csa6G488360,Csa5G579570,Csa1G042220,Csa7G378530,Csa4G663630,Csa1G408720,Csa3G636420,Csa6G116680,Csa6G517950,Csa2G380030,Csa3G838680,Csa7G322600,Csa4G188400,Csa3G078800,Csa5G608160,Csa1G045670,Csa4G268020,Csa6G014540,Csa3G840350,Csa7G044200,Csa6G500670,Csa2G009340,Csa7G447010,Csa4G652870,Csa6G150580,Csa…
GO:0005267	potassium channel activity	molecular_function	0.30036	1	6	2707	26	15454	1	Csa2G264630	5	Csa5G264270,Csa5G440130,Csa4G005520,Csa1G050050,Csa5G604920
GO:0072329	monocarboxylic acid catabolic process	biological_process	0.30179	1	3	2707	10	15454	3	Csa5G165210,Csa2G415540,Csa4G028450	0
GO:0034702	ion channel complex	cellular_component	0.30358	1	4	2707	15	15454	1	Csa5G623890	3	Csa1G713660,Csa6G405920,Csa7G450640
GO:0034703	cation channel complex	cellular_component	0.30358	1	4	2707	15	15454	1	Csa5G623890	3	Csa7G450640,Csa6G405920,Csa1G713660
GO:0042623	ATPase activity, coupled	molecular_function	0.31018	1	54	2707	259	15454	16	Csa6G521010,Csa2G074200,Csa2G074190,Csa5G598690,Csa7G014500,Csa4G001710,Csa1G569310,Csa4G082340,Csa5G139270,Csa5G505770,Csa3G127230,Csa6G505970,Csa3G418780,Csa3G359120,Novel00317,Csa3G446120	38	Csa3G127220,Csa5G636450,Csa3G740230,Csa6G513760,Csa2G033990,Csa6G525370,Csa1G560830,Csa3G077690,Csa5G633170,Csa3G740250,Csa3G159430,Csa1G042100,Novel00526,Csa3G769610,Csa6G500680,Csa1G267180,Csa1G042950,Csa2G404900,Csa6G496420,Csa4G430890,Csa5G647510,Csa5G154860,Csa3G636420,Csa3G434980,Csa3G728130,Csa3G119340,Csa1G573710,Csa7G451910,Csa6G109760,CsaUNG005730,Csa5G603930,Csa6G486930,Csa7G325200,Csa…
GO:0030269	tetrahydromethanopterin S-methyltransferase activity	molecular_function	0.31043	1	5	2707	20	15454	4	Csa1G084290,Csa3G881590,Csa6G091990,Csa2G271400	1	Csa1G042930
GO:0042086	5-methyl-5,6,7,8-tetrahydromethanopterin-dependent methyltransferase activity	molecular_function	0.31043	1	5	2707	20	15454	4	Csa2G271400,Csa6G091990,Csa3G881590,Csa1G084290	1	Csa1G042930
GO:0015459	potassium channel regulator activity	molecular_function	0.31043	1	2	2707	7	15454	1	Csa5G612910	1	Csa3G777030
GO:0019870	potassium channel inhibitor activity	molecular_function	0.31043	1	2	2707	7	15454	1	Csa5G612910	1	Csa3G777030
GO:0015485	cholesterol binding	molecular_function	0.31063	1	1	2707	2	15454	1	Csa4G631570	0
GO:0032934	sterol binding	molecular_function	0.31063	1	1	2707	2	15454	1	Csa4G631570	0
GO:0043178	alcohol binding	molecular_function	0.31063	1	1	2707	2	15454	1	Csa4G631570	0
GO:0006450	regulation of translational fidelity	biological_process	0.31488	1	1	2707	2	15454	0		1	Csa3G740240
GO:0044085	cellular component biogenesis	biological_process	0.31503	1	83	2707	443	15454	22	Csa4G665120,Csa5G515040,Csa6G397170,Csa1G668000,Csa6G513530,Csa4G017210,Novel00182,Csa2G292850,Csa7G378570,Csa4G061840,Csa2G360580,Csa1G046910,Csa3G848140,Csa4G046680,Csa6G109660,Csa3G889760,Csa6G022370,Csa1G569520,Csa1G470410,Csa7G043020,Csa2G069700,Csa7G419640	61	Csa3G732650,Csa1G065960,Csa1G629200,Csa6G504600,Csa1G029620,Csa3G183360,Csa1G015710,Csa7G452020,Csa4G431890,Csa1G505910,Csa7G390220,Csa4G192120,Csa5G202330,Csa5G625970,Csa1G522540,Csa2G361630,Csa2G173580,Csa7G047350,Csa3G827240,Csa3G414070,Csa2G036080,Csa2G248140,Csa2G060370,Csa3G134540,Csa6G476050,Csa2G381650,Csa2G385070,Csa2G368830,Csa2G279230,Csa1G537560,Csa5G176000,Csa3G736740,Csa1G042800,Csa…
GO:0006778	porphyrin-containing compound metabolic process	biological_process	0.31551	1	43	2707	207	15454	22	Csa3G775240,Csa4G192110,Csa1G071890,Csa1G328400,Csa2G360060,Csa4G001910,Csa7G351880,Csa2G351800,Csa1G659590,Csa7G072760,Csa5G633290,Csa1G000600,Csa2G324450,Csa7G391240,Csa4G443140,Csa5G608500,Csa1G569240,Csa3G168930,Csa1G502360,Csa2G234520,Csa3G359120,Csa4G001900	21	Csa6G483400,Csa6G513760,Csa6G434320,Csa6G504490,Csa2G140370,Csa6G434350,Csa6G518380,Csa1G045660,Csa1G045670,Csa3G769610,Csa2G372750,Csa2G224250,Csa3G236570,Csa3G736580,Csa3G740240,Csa6G495790,Csa1G000570,Csa3G828430,Csa6G136520,Csa1G560700,Csa3G824760
GO:0050080	malonyl-CoA decarboxylase activity	molecular_function	0.31716	1	1	2707	2	15454	0		1	Csa1G710160
GO:0016747	transferase activity, transferring acyl groups other than amino-acyl groups	molecular_function	0.31739	1	44	2707	228	15454	21	Csa3G133140,Csa1G032450,Csa3G732470,Csa1G418240,Csa1G702040,Csa4G443140,Csa4G308490,Csa5G484650,Csa4G640960,Csa3G812760,Csa1G049460,Csa2G057070,Csa6G495100,Csa1G042610,Csa1G499320,Csa6G118340,Csa2G129150,Csa6G509550,Csa4G640970,Csa7G073550,Csa1G173130	23	Csa4G641000,Csa6G486930,Csa3G144140,Csa1G533380,Csa2G361630,Csa1G501840,Csa5G609650,Csa6G490110,Csa2G147920,Csa1G050220,Csa3G003980,Csa3G183330,Csa4G649640,Csa6G302180,Csa3G133900,Csa4G016450,Csa2G429010,Csa1G269880,Csa4G016490,Csa7G368200,Csa7G343340,Csa3G892170,Csa6G010000
GO:0006304	DNA modification	biological_process	0.31831	1	10	2707	45	15454	2	Csa5G642720,Csa3G733930	8	Csa4G126430,Csa1G002120,Csa1G555590,Csa3G017220,Csa7G452020,Csa3G006640,Novel00090,Csa6G095910
GO:0046131	pyrimidine ribonucleoside metabolic process	biological_process	0.31896	1	4	2707	16	15454	2	Csa1G042970,Csa1G587400	2	Csa1G050200,Csa4G052590
GO:0043938	positive regulation of sporulation	biological_process	0.31903	1	1	2707	2	15454	1	Csa1G033000	0
GO:0045597	positive regulation of cell differentiation	biological_process	0.31903	1	1	2707	2	15454	1	Csa1G033000	0
GO:0045881	positive regulation of sporulation resulting in formation of a cellular spore	biological_process	0.31903	1	1	2707	2	15454	1	Csa1G033000	0
GO:0051094	positive regulation of developmental process	biological_process	0.31903	1	1	2707	2	15454	1	Csa1G033000	0
GO:0006020	inositol metabolic process	biological_process	0.31914	1	2	2707	6	15454	1	Csa1G575130	1	Csa4G031000
GO:0004659	prenyltransferase activity	molecular_function	0.31916	1	8	2707	36	15454	4	Csa2G059830,Csa5G484650,Csa4G648540,Csa1G008470	4	Csa7G064030,Csa1G005520,Csa6G448110,Csa6G507060
GO:0044106	cellular amine metabolic process	biological_process	0.31943	1	16	2707	75	15454	10	Csa2G432780,Csa1G469730,Csa2G433930,Csa3G017260,Csa3G446120,Csa3G913980,Novel00527,Csa6G151640,Csa1G497310,Csa7G049180	6	Csa3G550680,Csa7G451910,Csa4G046570,Csa7G450640,Csa5G168870,Csa3G784390
GO:0004871	signal transducer activity	molecular_function	0.31946	1	61	2707	317	15454	30	Csa2G074200,Csa4G334150,Csa6G521010,Csa2G372850,Csa2G252050,Csa1G004960,Csa1G038380,Novel00398,Csa2G348280,Csa3G717370,Csa1G222880,Csa7G351880,Csa3G823050,Csa2G074190,Csa1G590280,Csa4G038670,Csa2G264630,Csa3G837640,Csa6G417900,Csa5G505770,Csa1G042330,CsaUNG018640,CsaUNG006230,Csa3G913980,Csa7G281400,Csa5G601490,Csa3G418780,Csa6G187970,Csa6G067360,Csa3G017260	31	Csa5G633170,Csa3G740250,Csa3G002710,Csa6G301020,Csa5G434550,Csa5G495920,Csa3G727980,Csa3G740230,Csa6G014690,Csa4G436980,Csa3G236550,Csa6G491660,Csa5G152980,Csa4G016450,Csa5G256680,Csa5G495940,Csa6G509670,Csa3G738980,Csa6G006850,Csa4G658620,Csa6G116680,Csa1G006300,Csa4G664290,Csa3G901080,Csa5G549170,Csa7G407590,Csa3G822100,Csa6G302160,Csa5G603910,Csa2G308350,Csa7G405830
GO:0060089	molecular transducer activity	molecular_function	0.31946	1	61	2707	317	15454	30	Csa3G823050,Csa2G074190,Novel00398,Csa1G038380,Csa7G351880,Csa1G222880,Csa2G348280,Csa3G717370,Csa6G521010,Csa4G334150,Csa1G004960,Csa2G252050,Csa2G372850,Csa2G074200,Csa6G187970,Csa5G601490,Csa3G418780,Csa3G017260,Csa6G067360,CsaUNG006230,Csa7G281400,Csa3G913980,CsaUNG018640,Csa1G590280,Csa1G042330,Csa6G417900,Csa5G505770,Csa2G264630,Csa3G837640,Csa4G038670	31	Csa6G509670,Csa5G256680,Csa4G016450,Csa5G152980,Csa5G495940,Csa3G727980,Csa6G491660,Csa3G236550,Csa6G014690,Csa4G436980,Csa3G740230,Csa5G434550,Csa6G301020,Csa3G740250,Csa3G002710,Csa5G633170,Csa5G495920,Csa3G822100,Csa5G549170,Csa7G407590,Csa7G405830,Csa2G308350,Csa5G603910,Csa6G302160,Csa3G901080,Csa4G664290,Csa6G006850,Csa3G738980,Csa1G006300,Csa6G116680,Csa4G658620
GO:0016829	lyase activity	molecular_function	0.32051	1	67	2707	349	15454	35	Csa3G893410,Csa1G497310,Csa2G417830,Csa7G043020,Csa4G008760,Novel00123,Csa4G371570,Csa6G486810,Csa3G002890,Csa7G031620,Csa2G351800,Csa5G599830,Csa2G406760,Csa1G680120,Csa4G629470,Csa6G011570,Csa6G445750,Csa1G031730,Csa4G049610,Csa4G000870,Csa6G029440,Csa1G025160,Csa4G062380,Csa2G009560,Csa6G445740,Csa2G245500,Csa1G024220,Csa6G006800,Csa3G150740,Csa7G239630,Csa6G057160,Csa4G001990,Csa7G448000,Csa6…	32	Csa3G354500,Csa5G140450,Csa2G000100,Csa2G372740,Csa6G445240,Csa1G045890,Csa5G167150,Csa5G598750,Csa6G489910,Csa7G051430,Csa4G309180,Csa6G109770,Csa5G633170,Csa5G605720,Csa1G710160,Csa7G432360,Csa4G192180,Csa7G195260,Csa4G006390,Csa2G351700,Csa4G008790,Csa2G145880,Csa3G836520,Csa2G404730,Csa3G011830,Csa3G827240,Csa4G015810,Csa6G526490,Csa3G073820,Csa5G601570,Csa1G173140,Csa2G252020
GO:0005249	voltage-gated potassium channel activity	molecular_function	0.3208	1	3	2707	12	15454	1	Csa2G264630	2	Csa5G440130,Csa5G264270
GO:0009341	beta-galactosidase complex	cellular_component	0.32133	1	5	2707	19	15454	2	Csa2G167190,Csa1G587990	3	Csa6G504610,Csa3G865330,Csa3G859700
GO:0051082	unfolded protein binding	molecular_function	0.32164	1	17	2707	90	15454	7	Csa5G589380,Csa1G000600,Csa2G033940,Csa4G009350,Csa1G051810,Csa2G351540,Csa1G690210	10	Csa1G569290,Csa6G495650,Csa3G872080,Csa3G252490,Csa5G135340,Csa4G285690,Csa3G734100,Csa6G111370,Csa6G511030,Csa2G006240
GO:0052646	alditol phosphate metabolic process	biological_process	0.32185	1	8	2707	35	15454	4	Csa3G234000,Csa5G576650,Csa3G146610,Csa4G045070	4	Csa3G184010,Csa7G012940,Csa3G848200,Novel00384
GO:0006448	regulation of translational elongation	biological_process	0.32226	1	2	2707	7	15454	1	Csa4G651970	1	Csa3G740240
GO:0044702	single organism reproductive process	biological_process	0.32487	1	7	2707	32	15454	1	Csa1G668000	6	Csa6G497310,Csa1G228960,Csa5G652230,Csa6G008680,Csa2G047790,Csa6G410670
GO:0042255	ribosome assembly	biological_process	0.32565	1	1	2707	2	15454	1	Csa1G569520	0
GO:0042256	mature ribosome assembly	biological_process	0.32565	1	1	2707	2	15454	1	Csa1G569520	0
GO:0035639	purine ribonucleoside triphosphate binding	molecular_function	0.32603	1	418	2707	2153	15454	150	Csa7G351880,Csa3G912320,Csa3G717370,Csa2G011510,Csa1G225410,Csa5G598690,Csa1G560790,Csa2G021560,Csa4G064040,Csa3G850580,Csa4G045070,Csa6G151640,Csa5G139270,Csa7G237890,Csa3G543170,Csa1G574970,Csa1G007860,Csa3G850570,Csa4G172540,Csa1G172570,Csa6G104630,Csa7G041930,Csa1G065930,Csa6G127470,Csa6G490950,Csa6G495050,Csa6G365210,Csa2G415540,Csa4G296230,Csa1G597020,Csa1G000600,Csa5G147470,Csa5G172870,Csa…	268	Csa3G769610,Csa1G045660,Csa3G689280,Csa4G056620,Csa1G391590,Csa5G152980,Csa1G537560,Csa2G432810,Csa2G356650,Csa3G848870,Csa5G153080,Csa7G051430,Csa1G495290,Csa6G410050,Csa3G816070,Csa6G491660,Csa3G236550,Csa6G519650,Csa4G000580,Csa4G305340,Csa4G572330,Csa1G050200,Csa4G624460,Csa1G181480,Csa7G451310,Csa5G182730,Csa3G851860,CsaUNG031630,Csa6G526380,Csa2G406790,Csa5G222990,Csa1G599450,Csa4G648520,Cs…
GO:0051129	negative regulation of cellular component organization	biological_process	0.32657	1	4	2707	16	15454	1	Csa2G292850	3	Csa5G652230,Csa2G279230,Csa6G476050
GO:0043022	ribosome binding	molecular_function	0.32758	1	2	2707	7	15454	2	Csa1G569520,Csa4G651970	0
GO:0003950	NAD+ ADP-ribosyltransferase activity	molecular_function	0.32799	1	5	2707	20	15454	1	Csa2G372800	4	Csa6G014590,Csa3G398930,Csa4G644120,Csa5G222990
GO:0008097	5S rRNA binding	molecular_function	0.32815	1	1	2707	2	15454	0		1	Csa2G295950
GO:0006516	glycoprotein catabolic process	biological_process	0.32855	1	1	2707	2	15454	1	Csa5G589350	0
GO:0004392	heme oxygenase (decyclizing) activity	molecular_function	0.3289	1	1	2707	2	15454	1	Csa1G328400	0
GO:0006788	heme oxidation	biological_process	0.3289	1	1	2707	2	15454	1	Csa1G328400	0
GO:0004037	allantoicase activity	molecular_function	0.32905	1	1	2707	2	15454	1	Csa3G739050	0
GO:0001948	glycoprotein binding	molecular_function	0.32976	1	1	2707	2	15454	1	Csa2G372120	0
GO:0043394	proteoglycan binding	molecular_function	0.32976	1	1	2707	2	15454	1	Csa2G372120	0
GO:0043395	heparan sulfate proteoglycan binding	molecular_function	0.32976	1	1	2707	2	15454	1	Csa2G372120	0
GO:0006730	one-carbon metabolic process	biological_process	0.33014	1	2	2707	6	15454	0		2	Csa5G176000,Csa2G140370
GO:0008192	RNA guanylyltransferase activity	molecular_function	0.33068	1	2	2707	6	15454	0		2	Csa5G598750,Csa5G647540
GO:0070568	guanylyltransferase activity	molecular_function	0.33068	1	2	2707	6	15454	0		2	Csa5G598750,Csa5G647540
GO:1901565	organonitrogen compound catabolic process	biological_process	0.33071	1	38	2707	188	15454	22	Csa6G507520,Csa3G002890,Csa4G001910,Csa1G042620,Csa1G328400,Csa2G360060,Csa6G445110,Csa6G508020,Csa4G088750,Csa2G234520,Csa4G001900,Csa1G534750,Csa3G168930,Csa1G587400,Csa1G569240,Csa5G643300,Csa3G739050,Csa7G391240,Novel00527,Csa5G608500,Csa2G061030,Csa6G525470	16	Csa2G351700,Csa3G838680,Csa3G903520,Csa1G062310,Csa1G537560,Csa2G368830,Csa4G017110,Csa4G000580,Csa4G307390,Csa1G629200,Csa3G732650,Csa6G497050,Csa5G153160,Csa2G012710,Csa2G404900,Csa2G224250
GO:0042302	structural constituent of cuticle	molecular_function	0.33088	1	3	2707	11	15454	0		3	Csa5G171720,Csa6G067930,Novel00340
GO:0005753	mitochondrial proton-transporting ATP synthase complex	cellular_component	0.33116	1	15	2707	77	15454	5	Csa4G288620,Csa1G572450,Csa6G505970,Csa3G902190,Novel00527	10	Csa5G647490,Csa6G483310,Csa3G646620,Csa6G430140,Novel00566,Csa3G133180,Csa4G001510,Csa1G605610,Csa2G173020,Csa1G426970
GO:0008831	dTDP-4-dehydrorhamnose reductase activity	molecular_function	0.33181	1	11	2707	52	15454	4	Csa3G636990,Csa6G526280,Csa5G182060,Csa4G001800	7	Csa4G500330,Csa2G011460,Csa7G006290,Csa3G151460,Csa2G037230,Csa2G146400,Csa5G156140
GO:0016255	attachment of GPI anchor to protein	biological_process	0.33185	1	2	2707	6	15454	1	Csa2G403720	1	Csa4G179170
GO:0019067	viral assembly, maturation, egress, and release	biological_process	0.33231	1	12	2707	58	15454	5	Csa1G046910,Csa2G360580,Csa4G046680,Csa3G848140,Novel00398	7	Csa5G607470,Csa1G029620,Csa6G055400,Csa4G431890,Csa7G452020,Csa5G202330,Csa3G736740
GO:0000778	condensed nuclear chromosome kinetochore	cellular_component	0.33244	1	8	2707	37	15454	1	Csa3G781590	7	Csa2G372750,Csa6G012240,Csa3G852500,Csa6G016970,Csa6G488360,Csa3G113920,Csa6G093620
GO:0000780	condensed nuclear chromosome, centromeric region	cellular_component	0.33244	1	8	2707	37	15454	1	Csa3G781590	7	Csa6G488360,Csa6G016970,Csa6G093620,Csa3G113920,Csa2G372750,Csa3G852500,Csa6G012240
GO:0000940	condensed chromosome outer kinetochore	cellular_component	0.33244	1	8	2707	37	15454	1	Csa3G781590	7	Csa6G488360,Csa6G016970,Csa6G093620,Csa3G113920,Csa2G372750,Csa3G852500,Csa6G012240
GO:0000942	condensed nuclear chromosome outer kinetochore	cellular_component	0.33244	1	8	2707	37	15454	1	Csa3G781590	7	Csa2G372750,Csa3G852500,Csa6G012240,Csa6G488360,Csa6G016970,Csa3G113920,Csa6G093620
GO:0042729	DASH complex	cellular_component	0.33244	1	8	2707	37	15454	1	Csa3G781590	7	Csa6G012240,Csa3G852500,Csa2G372750,Csa6G093620,Csa3G113920,Csa6G016970,Csa6G488360
GO:0008115	sarcosine oxidase activity	molecular_function	0.33273	1	1	2707	2	15454	0		1	Csa2G373440
GO:0016647	oxidoreductase activity, acting on the CH-NH group of donors, oxygen as acceptor	molecular_function	0.33273	1	1	2707	2	15454	0		1	Csa2G373440
GO:0046653	tetrahydrofolate metabolic process	biological_process	0.33273	1	1	2707	2	15454	0		1	Csa2G373440
GO:0022412	cellular process involved in reproduction in multicellular organism	biological_process	0.33362	1	4	2707	17	15454	1	Csa1G668000	3	Csa5G652230,Csa1G228960,Csa6G410670
GO:0019008	molybdopterin synthase complex	cellular_component	0.33495	1	1	2707	2	15454	1	Csa7G429610	0
GO:0072509	divalent inorganic cation transmembrane transporter activity	molecular_function	0.33513	1	21	2707	102	15454	5	Csa3G844900,Csa2G010420,Csa6G006790,Csa3G913980,Csa2G433930	16	Csa5G623700,Csa7G405320,Csa3G252490,Csa3G576330,Csa3G816070,Csa7G450640,Csa4G606030,Csa3G828930,Csa5G097460,Csa4G046570,Csa2G094380,Csa2G351000,Csa7G378440,Csa1G713660,Csa4G007610,Novel00117
GO:0048609	multicellular organismal reproductive process	biological_process	0.33513	1	7	2707	34	15454	2	Csa1G668000,Csa6G008630	5	Csa6G497310,Csa1G228960,Csa5G652230,Csa6G008680,Csa6G410670
GO:0004332	fructose-bisphosphate aldolase activity	molecular_function	0.33542	1	2	2707	7	15454	0		2	Csa7G195260,Csa2G252020
GO:0009507	chloroplast	cellular_component	0.33544	1	5	2707	22	15454	3	Csa3G603030,Csa6G512870,Csa5G366670	2	Csa7G378440,Csa2G010330
GO:0009536	plastid	cellular_component	0.33544	1	5	2707	22	15454	3	Csa6G512870,Csa3G603030,Csa5G366670	2	Csa2G010330,Csa7G378440
GO:0030599	pectinesterase activity	molecular_function	0.33619	1	17	2707	92	15454	5	Csa1G597780,Csa4G377150,Csa1G033000,Csa3G126810,Csa7G447990	12	Csa7G405820,Csa3G646640,Csa3G239880,Csa3G000060,Csa2G302130,Csa3G176240,Csa7G414390,Csa6G483430,Csa3G646620,Csa7G405320,Csa5G139430,Csa5G567800
GO:0051499	D-aminoacyl-tRNA deacylase activity	molecular_function	0.33696	1	1	2707	2	15454	1	Csa6G367180	0
GO:0005993	trehalose catabolic process	biological_process	0.33792	1	1	2707	2	15454	1	Csa6G365750	0
GO:0009313	oligosaccharide catabolic process	biological_process	0.33792	1	1	2707	2	15454	1	Csa6G365750	0
GO:0046352	disaccharide catabolic process	biological_process	0.33792	1	1	2707	2	15454	1	Csa6G365750	0
GO:0044403	symbiosis, encompassing mutualism through parasitism	biological_process	0.33842	1	76	2707	397	15454	26	Csa1G013250,Csa6G344280,Novel00398,Csa3G047820,Novel00099,Csa7G452300,Csa6G077460,Csa4G046680,Novel00512,Csa6G517390,Csa7G061710,Csa3G848140,Csa7G071700,Csa1G046910,Csa2G360580,Csa4G286960,Csa5G604040,Csa2G246540,Csa4G642500,Csa4G285730,Csa1G038330,Csa1G586810,Novel00527,Csa5G155450,Csa3G122380,Csa4G594440	50	Csa1G000640,Csa1G616250,Csa5G148490,Csa4G308630,Csa6G509710,Csa3G165090,Csa6G434400,Csa3G736730,Csa3G130310,Csa1G097710,Csa5G636510,Csa5G310310,Csa6G516580,Csa6G495790,Csa7G451920,Csa1G180750,Csa1G043040,Csa5G607470,Csa2G308350,Csa5G633170,Csa4G051410,Csa3G127150,Csa6G504610,Csa2G033990,Csa1G042800,Csa7G447020,Csa3G736740,Csa1G051740,Csa6G055400,Csa5G647490,Csa3G550680,Csa1G070620,Csa2G225320,Csa…
GO:0005213	structural constituent of chorion	molecular_function	0.34176	1	3	2707	12	15454	0		3	Csa6G410670,Csa1G228960,Csa5G652230
GO:0007304	chorion-containing eggshell formation	biological_process	0.34176	1	3	2707	12	15454	0		3	Csa6G410670,Csa5G652230,Csa1G228960
GO:0030703	eggshell formation	biological_process	0.34176	1	3	2707	12	15454	0		3	Csa6G410670,Csa5G652230,Csa1G228960
GO:0030707	ovarian follicle cell development	biological_process	0.34176	1	3	2707	12	15454	0		3	Csa6G410670,Csa5G652230,Csa1G228960
GO:0003918	DNA topoisomerase type II (ATP-hydrolyzing) activity	molecular_function	0.34177	1	3	2707	11	15454	0		3	Csa5G647510,Csa4G430890,Novel00526
GO:0061505	DNA topoisomerase II activity	molecular_function	0.34177	1	3	2707	11	15454	0		3	Novel00526,Csa4G430890,Csa5G647510
GO:0008131	primary amine oxidase activity	molecular_function	0.34233	1	3	2707	10	15454	2	Csa1G004100,Csa5G158580	1	Csa7G448730
GO:0051188	cofactor biosynthetic process	biological_process	0.34249	1	55	2707	278	15454	27	Csa6G494940,Csa1G502360,Csa5G169050,Csa3G359120,Csa3G740810,Csa3G418780,Csa6G401400,Csa7G072760,Csa4G411390,Csa4G097630,Csa7G429610,Csa5G633290,Csa2G406760,Csa5G601510,Csa2G324450,Csa1G000600,Csa1G615160,Csa2G011510,Csa7G351880,Csa2G351800,Csa1G659590,Csa3G775240,Csa6G381800,Csa4G427270,Csa4G192110,Csa1G071890,Csa1G047450	28	Csa3G211980,Csa4G008800,Csa6G136520,Csa2G285290,Csa1G560700,Csa3G824760,Csa3G236570,Csa6G407060,Csa3G636420,Csa3G736580,Csa5G167150,Csa6G495790,Csa3G740240,Csa3G828430,Csa1G000570,Csa3G184010,Csa6G434350,Csa6G518380,Csa3G769610,Csa1G045670,Csa1G045660,Csa2G372750,Csa4G307350,Csa6G483400,Csa6G513760,Csa6G434320,Csa6G504490,Csa2G140370
GO:0010109	regulation of photosynthesis	biological_process	0.34251	1	1	2707	2	15454	0		1	Csa6G488340
GO:0042548	regulation of photosynthesis, light reaction	biological_process	0.34251	1	1	2707	2	15454	0		1	Csa6G488340
GO:0042549	photosystem II stabilization	biological_process	0.34251	1	1	2707	2	15454	0		1	Csa6G488340
GO:0043467	regulation of generation of precursor metabolites and energy	biological_process	0.34251	1	1	2707	2	15454	0		1	Csa6G488340
GO:0043168	anion binding	molecular_function	0.34372	1	500	2707	2595	15454	205	Csa3G850570,Csa4G172540,Csa3G081930,Csa1G172570,Csa1G065930,Csa7G041930,Csa6G104630,Csa6G127470,Csa6G490950,Csa1G071890,Csa1G574970,Csa3G543170,Csa1G007860,Csa5G165210,Csa1G680120,Csa4G443140,Csa1G000600,Csa6G501980,Csa4G312240,Csa6G495050,Csa6G365210,Csa2G415540,Csa6G406540,Csa4G296230,Csa1G597020,Csa4G049610,Csa1G560790,Csa3G132010,Csa6G045110,Csa7G351880,Csa3G717370,Csa3G912320,Csa2G011510,Csa…	295	Csa6G499030,Csa3G044470,Csa6G067390,Csa4G052590,Csa5G590000,Csa4G015780,Csa3G002710,Csa3G116740,Csa6G504490,Csa1G240580,Csa6G483400,Csa2G406790,Csa6G526380,CsaUNG031630,Csa5G222990,Csa1G599450,Csa3G610810,Csa4G648520,Csa4G000540,Csa2G292800,Csa5G550170,Csa5G153160,Csa1G569290,Csa6G014590,Csa2G012710,Csa4G430890,Csa3G740240,Csa6G486870,Csa4G048550,Csa3G881750,Csa7G431970,Csa3G060980,Csa3G199630,Cs…
GO:0003012	muscle system process	biological_process	0.34389	1	1	2707	2	15454	0		1	Csa4G646070
GO:0006936	muscle contraction	biological_process	0.34389	1	1	2707	2	15454	0		1	Csa4G646070
GO:0006937	regulation of muscle contraction	biological_process	0.34389	1	1	2707	2	15454	0		1	Csa4G646070
GO:0006939	smooth muscle contraction	biological_process	0.34389	1	1	2707	2	15454	0		1	Csa4G646070
GO:0006940	regulation of smooth muscle contraction	biological_process	0.34389	1	1	2707	2	15454	0		1	Csa4G646070
GO:0090257	regulation of muscle system process	biological_process	0.34389	1	1	2707	2	15454	0		1	Csa4G646070
GO:0003937	IMP cyclohydrolase activity	molecular_function	0.34394	1	1	2707	2	15454	1	Csa1G057010	0
GO:0016054	organic acid catabolic process	biological_process	0.34526	1	10	2707	44	15454	7	Csa1G042620,Csa5G165210,Csa4G088750,Csa5G643300,Csa4G028450,Csa3G002890,Csa2G415540	3	Csa1G062310,Csa2G351700,Csa3G903520
GO:0046395	carboxylic acid catabolic process	biological_process	0.34526	1	10	2707	44	15454	7	Csa2G415540,Csa4G028450,Csa3G002890,Csa5G165210,Csa1G042620,Csa5G643300,Csa4G088750	3	Csa2G351700,Csa3G903520,Csa1G062310
GO:0004411	homogentisate 1,2-dioxygenase activity	molecular_function	0.34531	1	1	2707	2	15454	1	Csa4G088750	0
GO:0006559	L-phenylalanine catabolic process	biological_process	0.34531	1	1	2707	2	15454	1	Csa4G088750	0
GO:0009074	aromatic amino acid family catabolic process	biological_process	0.34531	1	1	2707	2	15454	1	Csa4G088750	0
GO:1902222	erythrose 4-phosphate/phosphoenolpyruvate family amino acid catabolic process	biological_process	0.34531	1	1	2707	2	15454	1	Csa4G088750	0
GO:0018112	proline racemase activity	molecular_function	0.34567	1	1	2707	2	15454	0		1	Csa4G644120
GO:0080134	regulation of response to stress	biological_process	0.34569	1	3	2707	12	15454	0		3	Csa1G257940,Csa5G593340,Csa4G290210
GO:0042611	MHC protein complex	cellular_component	0.34646	1	2	2707	7	15454	0		2	Csa3G811600,Csa1G575190
GO:0046527	glucosyltransferase activity	molecular_function	0.34663	1	13	2707	58	15454	5	Csa7G129380,Csa2G433920,Csa5G604330,Csa3G144230,Csa7G127380	8	Csa7G236800,Csa2G416200,Csa4G054290,Csa7G428160,Csa4G053280,Csa3G878780,Csa6G014800,Csa2G416210
GO:0006570	tyrosine metabolic process	biological_process	0.34673	1	2	2707	7	15454	1	Csa4G088750	1	Csa6G426900
GO:0005133	interferon-gamma receptor binding	molecular_function	0.3468	1	1	2707	2	15454	0		1	Csa6G499830
GO:0006808	regulation of nitrogen utilization	biological_process	0.34726	1	1	2707	2	15454	0		1	Csa5G457770
GO:0019740	nitrogen utilization	biological_process	0.34726	1	1	2707	2	15454	0		1	Csa5G457770
GO:0033588	Elongator holoenzyme complex	cellular_component	0.34834	1	1	2707	2	15454	0		1	Novel00090
GO:0043934	sporulation	biological_process	0.34841	1	4	2707	17	15454	3	Novel00398,Csa3G735030,Csa1G033000	1	Csa4G005520
GO:0000087	M phase of mitotic cell cycle	biological_process	0.34914	1	1	2707	2	15454	0		1	Csa1G534740
GO:0045261	proton-transporting ATP synthase complex, catalytic core F(1)	cellular_component	0.34942	1	4	2707	17	15454	2	Novel00527,Csa6G505970	2	Csa1G062930,Csa6G513760
GO:0016887	ATPase activity	molecular_function	0.35119	1	103	2707	514	15454	40	Csa7G049180,Csa1G009610,Csa1G277450,Csa3G127230,Novel00527,Csa6G151640,Csa1G569310,Csa5G139270,Csa2G324450,Csa1G502360,Csa3G446120,Csa3G913980,Csa3G127240,Csa2G433930,Csa3G017260,Csa3G359120,Novel00317,Csa6G431740,Csa7G351880,Csa2G074190,Csa1G659590,Csa2G415550,Csa5G598690,Csa6G504460,Csa6G366340,Csa5G505770,Csa5G633290,Csa4G082340,Csa1G000600,Csa6G505970,Csa3G418780,Csa2G074200,Csa1G009600,Csa7G…	63	Csa5G154860,Csa3G636420,Csa1G042950,Csa7G450640,Csa3G828430,Csa6G016970,Csa7G451910,CsaUNG005730,Csa6G486930,Csa5G603930,Csa7G325200,Csa3G824760,Csa1G560830,Csa1G044820,Csa5G633170,Csa5G220400,Csa3G740250,Csa3G127220,Csa6G513760,Csa2G033990,Novel00526,Csa1G045660,Csa3G769610,Csa1G045670,Csa4G056620,Csa6G518380,Csa1G267180,Csa3G550680,Csa3G134540,Csa3G434980,Csa3G728130,Csa3G119340,Csa1G573710,Csa…
GO:0044766	multi-organism transport	biological_process	0.35167	1	2	2707	7	15454	0		2	Csa6G055400,Csa5G607470
GO:0000784	nuclear chromosome, telomeric region	cellular_component	0.35215	1	1	2707	2	15454	0		1	Csa1G042840
GO:0015926	glucosidase activity	molecular_function	0.35221	1	10	2707	47	15454	5	Csa3G889130,Csa5G648630,Csa5G149880,Csa4G017050,Csa1G033000	5	Csa5G139430,Csa3G239880,Csa1G023030,Csa3G646620,Csa7G447060
GO:0015627	type II protein secretion system complex	cellular_component	0.35275	1	1	2707	2	15454	0		1	Csa6G494980
GO:0015628	protein secretion by the type II secretion system	biological_process	0.35275	1	1	2707	2	15454	0		1	Csa6G494980
GO:0004675	transmembrane receptor protein serine/threonine kinase activity	molecular_function	0.35518	1	2	2707	6	15454	0		2	Csa3G738980,Csa3G236550
GO:0000186	activation of MAPKK activity	biological_process	0.3556	1	1	2707	3	15454	1	Csa6G058200	0
GO:0001678	cellular glucose homeostasis	biological_process	0.3556	1	1	2707	3	15454	1	Csa6G058200	0
GO:0008343	adult feeding behavior	biological_process	0.3556	1	1	2707	3	15454	1	Csa6G058200	0
GO:0030534	adult behavior	biological_process	0.3556	1	1	2707	3	15454	1	Csa6G058200	0
GO:0032094	response to food	biological_process	0.3556	1	1	2707	3	15454	1	Csa6G058200	0
GO:0032095	regulation of response to food	biological_process	0.3556	1	1	2707	3	15454	1	Csa6G058200	0
GO:0032096	negative regulation of response to food	biological_process	0.3556	1	1	2707	3	15454	1	Csa6G058200	0
GO:0032098	regulation of appetite	biological_process	0.3556	1	1	2707	3	15454	1	Csa6G058200	0
GO:0032099	negative regulation of appetite	biological_process	0.3556	1	1	2707	3	15454	1	Csa6G058200	0
GO:0032102	negative regulation of response to external stimulus	biological_process	0.3556	1	1	2707	3	15454	1	Csa6G058200	0
GO:0032104	regulation of response to extracellular stimulus	biological_process	0.3556	1	1	2707	3	15454	1	Csa6G058200	0
GO:0032105	negative regulation of response to extracellular stimulus	biological_process	0.3556	1	1	2707	3	15454	1	Csa6G058200	0
GO:0032107	regulation of response to nutrient levels	biological_process	0.3556	1	1	2707	3	15454	1	Csa6G058200	0
GO:0032108	negative regulation of response to nutrient levels	biological_process	0.3556	1	1	2707	3	15454	1	Csa6G058200	0
GO:0032147	activation of protein kinase activity	biological_process	0.3556	1	1	2707	3	15454	1	Csa6G058200	0
GO:0033500	carbohydrate homeostasis	biological_process	0.3556	1	1	2707	3	15454	1	Csa6G058200	0
GO:0033674	positive regulation of kinase activity	biological_process	0.3556	1	1	2707	3	15454	1	Csa6G058200	0
GO:0042593	glucose homeostasis	biological_process	0.3556	1	1	2707	3	15454	1	Csa6G058200	0
GO:0044708	single-organism behavior	biological_process	0.3556	1	1	2707	3	15454	1	Csa6G058200	0
GO:0045860	positive regulation of protein kinase activity	biological_process	0.3556	1	1	2707	3	15454	1	Csa6G058200	0
GO:0006368	transcription elongation from RNA polymerase II promoter	biological_process	0.35692	1	1	2707	2	15454	0		1	Csa1G032440
GO:0008023	transcription elongation factor complex	cellular_component	0.35692	1	1	2707	2	15454	0		1	Csa1G032440
GO:0006721	terpenoid metabolic process	biological_process	0.35718	1	18	2707	84	15454	12	Csa4G098720,Csa6G483270,Csa1G420340,Csa3G168970,Csa2G055050,Csa6G404280,Csa3G173020,Csa2G057070,Csa4G615750,Csa7G014500,Csa6G395130,Csa7G374640	6	Csa7G014510,Csa6G067390,Csa3G912970,Csa2G000360,Csa1G009770,Csa3G078800
GO:0016114	terpenoid biosynthetic process	biological_process	0.35718	1	18	2707	84	15454	12	Csa3G168970,Csa1G420340,Csa6G483270,Csa4G098720,Csa6G404280,Csa2G055050,Csa3G173020,Csa7G374640,Csa6G395130,Csa7G014500,Csa4G615750,Csa2G057070	6	Csa3G912970,Csa6G067390,Csa7G014510,Csa2G000360,Csa1G009770,Csa3G078800
GO:0005978	glycogen biosynthetic process	biological_process	0.35722	1	1	2707	2	15454	0		1	Csa1G050310
GO:0030436	asexual sporulation	biological_process	0.35752	1	2	2707	7	15454	1	Novel00398	1	Csa4G005520
GO:0006473	protein acetylation	biological_process	0.35771	1	1	2707	2	15454	1	Csa2G057070	0
GO:0006475	internal protein amino acid acetylation	biological_process	0.35771	1	1	2707	2	15454	1	Csa2G057070	0
GO:0016573	histone acetylation	biological_process	0.35771	1	1	2707	2	15454	1	Csa2G057070	0
GO:0018393	internal peptidyl-lysine acetylation	biological_process	0.35771	1	1	2707	2	15454	1	Csa2G057070	0
GO:0018394	peptidyl-lysine acetylation	biological_process	0.35771	1	1	2707	2	15454	1	Csa2G057070	0
GO:0043543	protein acylation	biological_process	0.35771	1	1	2707	2	15454	1	Csa2G057070	0
GO:0042545	cell wall modification	biological_process	0.35776	1	12	2707	57	15454	3	Csa7G447990,Csa3G126810,Csa1G597780	9	Csa7G414390,Csa3G000060,Csa5G139430,Csa7G405320,Csa2G302130,Csa3G646640,Csa7G405820,Csa3G239880,Csa3G646620
GO:0030260	entry into host cell	biological_process	0.35815	1	6	2707	27	15454	3	Csa4G286960,Csa6G077460,Novel00527	3	Csa2G338880,Csa5G607470,Csa6G055400
GO:0044409	entry into host	biological_process	0.35815	1	6	2707	27	15454	3	Csa4G286960,Csa6G077460,Novel00527	3	Csa2G338880,Csa5G607470,Csa6G055400
GO:0046718	viral entry into host cell	biological_process	0.35815	1	6	2707	27	15454	3	Csa4G286960,Csa6G077460,Novel00527	3	Csa2G338880,Csa5G607470,Csa6G055400
GO:0051806	entry into cell of other organism involved in symbiotic interaction	biological_process	0.35815	1	6	2707	27	15454	3	Csa6G077460,Csa4G286960,Novel00527	3	Csa2G338880,Csa5G607470,Csa6G055400
GO:0051828	entry into other organism involved in symbiotic interaction	biological_process	0.35815	1	6	2707	27	15454	3	Novel00527,Csa4G286960,Csa6G077460	3	Csa5G607470,Csa6G055400,Csa2G338880
GO:0018822	nitrile hydratase activity	molecular_function	0.35837	1	1	2707	2	15454	0		1	Csa3G011830
GO:0000794	condensed nuclear chromosome	cellular_component	0.35941	1	10	2707	50	15454	3	Csa6G513530,Csa3G781590,Csa7G043020	7	Csa6G093620,Csa3G113920,Csa6G016970,Csa6G488360,Csa6G012240,Csa3G852500,Csa2G372750
GO:0016050	vesicle organization	biological_process	0.36084	1	5	2707	21	15454	2	Csa3G840450,Csa1G707120	3	Csa6G302160,Csa2G366200,Csa5G207960
GO:0007276	gamete generation	biological_process	0.3609	1	6	2707	28	15454	1	Csa1G668000	5	Csa1G228960,Csa6G497310,Csa5G652230,Csa6G008680,Csa6G410670
GO:0004657	proline dehydrogenase activity	molecular_function	0.36155	1	1	2707	2	15454	1	Csa5G643300	0
GO:0006560	proline metabolic process	biological_process	0.36155	1	1	2707	2	15454	1	Csa5G643300	0
GO:0006562	proline catabolic process	biological_process	0.36155	1	1	2707	2	15454	1	Csa5G643300	0
GO:0000975	regulatory region DNA binding	molecular_function	0.36169	1	1	2707	2	15454	1	Csa3G597250	0
GO:0001067	regulatory region nucleic acid binding	molecular_function	0.36169	1	1	2707	2	15454	1	Csa3G597250	0
GO:0044212	transcription regulatory region DNA binding	molecular_function	0.36169	1	1	2707	2	15454	1	Csa3G597250	0
GO:0030354	melanin-concentrating hormone activity	molecular_function	0.36194	1	1	2707	2	15454	1	Csa6G073490	0
GO:0044454	nuclear chromosome part	cellular_component	0.36235	1	13	2707	66	15454	3	Csa6G513530,Csa3G781590,Csa7G043020	10	Csa6G016970,Csa6G488360,Csa3G113920,Csa6G093620,Csa7G448890,Csa1G042840,Csa2G372750,Csa7G071540,Csa6G012240,Csa3G852500
GO:0000276	mitochondrial proton-transporting ATP synthase complex, coupling factor F(o)	cellular_component	0.36308	1	13	2707	67	15454	3	Csa4G288620,Csa3G902190,Csa1G572450	10	Csa6G430140,Csa3G646620,Csa5G647490,Csa6G483310,Csa2G173020,Csa1G426970,Csa1G605610,Csa4G001510,Csa3G133180,Novel00566
GO:0008174	mRNA methyltransferase activity	molecular_function	0.36343	1	1	2707	2	15454	1	Csa6G495680	0
GO:0045321	leukocyte activation	biological_process	0.36357	1	1	2707	2	15454	0		1	Csa2G372750
GO:0046649	lymphocyte activation	biological_process	0.36357	1	1	2707	2	15454	0		1	Csa2G372750
GO:0006546	glycine catabolic process	biological_process	0.3638	1	4	2707	16	15454	1	Csa3G002890	3	Csa2G351700,Csa1G062310,Csa3G903520
GO:0009071	serine family amino acid catabolic process	biological_process	0.3638	1	4	2707	16	15454	1	Csa3G002890	3	Csa2G351700,Csa1G062310,Csa3G903520
GO:0000776	kinetochore	cellular_component	0.36383	1	11	2707	54	15454	2	Csa7G378570,Csa3G781590	9	Csa6G497250,Csa3G171180,Csa6G488360,Csa6G016970,Csa3G113920,Csa6G093620,Csa2G372750,Csa3G852500,Csa6G012240
GO:0006542	glutamine biosynthetic process	biological_process	0.36385	1	2	2707	7	15454	0		2	Csa3G150160,Csa7G420690
GO:0015385	sodium:hydrogen antiporter activity	molecular_function	0.36388	1	1	2707	2	15454	1	Csa3G182780	0
GO:0030151	molybdenum ion binding	molecular_function	0.36405	1	3	2707	11	15454	2	Csa5G383850,Csa4G377160	1	Novel00434
GO:0040011	locomotion	biological_process	0.36413	1	24	2707	121	15454	12	Csa6G417900,Csa6G344280,Csa6G077460,Csa4G286960,Csa1G590280,Csa4G028470,Novel00527,Csa1G573650,Csa1G170000,Csa1G222880,Csa7G392320,CsaUNG006230	12	Csa5G283990,Csa4G292460,Csa4G051410,Csa5G633170,Csa5G083860,Csa4G290210,Csa6G055400,Csa5G607470,Csa3G239260,Csa2G338880,Csa2G381650,Csa1G070620
GO:0004512	inositol-3-phosphate synthase activity	molecular_function	0.36444	1	1	2707	2	15454	0		1	Csa4G031000
GO:0006021	inositol biosynthetic process	biological_process	0.36444	1	1	2707	2	15454	0		1	Csa4G031000
GO:0046165	alcohol biosynthetic process	biological_process	0.36444	1	1	2707	2	15454	0		1	Csa4G031000
GO:0046173	polyol biosynthetic process	biological_process	0.36444	1	1	2707	2	15454	0		1	Csa4G031000
GO:0071840	cellular component organization or biogenesis	biological_process	0.36464	1	181	2707	983	15454	60	Csa6G513530,Csa4G010410,Csa1G534750,Csa7G449420,Csa3G727960,Novel00527,Csa2G022840,Csa1G597780,Csa4G017210,Novel00146,Csa2G292850,Csa3G782620,Csa6G011570,Csa3G408550,Csa3G848140,Csa7G047250,Csa3G781590,Csa1G046910,Csa6G074530,Csa4G046680,Csa7G447990,Csa7G312940,Csa2G057070,Csa3G126810,Csa6G022370,Csa6G507520,Csa6G191020,Csa7G419640,Csa4G617390,Csa2G069700,Csa7G043020,Csa7G290480,Csa3G589590,Csa5G…	121	Csa2G302130,Csa4G431890,Csa6G488360,Csa1G505910,Csa7G452020,Csa1G522540,Csa5G625970,Csa7G390220,Csa3G646640,Csa1G065960,Csa3G183360,Csa2G338880,Csa2G238760,Csa6G504600,Csa3G852500,Csa3G444590,Csa3G435030,Csa3G646620,Csa2G346600,Csa4G088720,Csa3G414070,Csa3G827240,Csa7G046130,Csa6G093620,Csa4G646130,Csa5G652230,Csa2G368830,Csa3G239880,Csa5G207960,Csa3G143500,Csa7G414390,Csa7G322600,Csa6G012240,Csa…
GO:0003756	protein disulfide isomerase activity	molecular_function	0.36485	1	1	2707	2	15454	1	Csa6G524050	0
GO:0016862	intramolecular oxidoreductase activity, interconverting keto- and enol-groups	molecular_function	0.36485	1	1	2707	2	15454	1	Csa6G524050	0
GO:0016864	intramolecular oxidoreductase activity, transposing S-S bonds	molecular_function	0.36485	1	1	2707	2	15454	1	Csa6G524050	0
GO:0006538	glutamate catabolic process	biological_process	0.36521	1	1	2707	2	15454	1	Csa1G042620	0
GO:0019670	anaerobic glutamate catabolic process	biological_process	0.36521	1	1	2707	2	15454	1	Csa1G042620	0
GO:0043649	dicarboxylic acid catabolic process	biological_process	0.36521	1	1	2707	2	15454	1	Csa1G042620	0
GO:0043565	sequence-specific DNA binding	molecular_function	0.36549	1	73	2707	415	15454	37	Csa1G009580,Csa4G036580,Csa6G491080,Csa6G513530,Csa2G372780,Csa4G045060,Csa3G819960,Csa7G378570,Csa4G192110,Csa4G003660,Csa7G049170,Csa1G573650,Csa3G835890,Csa3G730800,Csa1G045480,Csa3G134790,Csa3G119240,Csa5G517130,Csa6G517310,Csa1G025960,Csa3G567330,Csa3G187250,Csa2G357210,Csa2G020990,Csa2G406060,Csa6G327430,Csa6G490870,Csa3G782620,Csa3G597250,Csa5G637800,Csa3G017200,Csa7G043020,Csa4G025140,Csa…	36	Csa3G414070,Csa3G236570,Csa5G606460,Csa6G525430,Csa7G452940,Csa4G663700,Csa5G622830,Csa5G223070,Csa3G878810,Csa3G119700,Csa3G061560,Csa3G019370,Csa2G381650,Csa1G587970,Csa4G646060,Csa4G641520,Csa6G405920,Csa6G486960,Csa6G495790,Csa4G003720,Csa3G118080,Csa3G727990,Csa6G191580,Csa2G431090,Csa5G604920,Csa2G015350,Csa4G628890,Csa3G733340,Csa3G146380,Csa4G043890,Csa2G361700,Csa6G434320,Csa7G044240,Csa…
GO:0009132	nucleoside diphosphate metabolic process	biological_process	0.36573	1	2	2707	7	15454	0		2	Csa4G052590,Csa1G050200
GO:0004594	pantothenate kinase activity	molecular_function	0.3659	1	1	2707	2	15454	1	Csa5G601510	0
GO:0045263	proton-transporting ATP synthase complex, coupling factor F(o)	cellular_component	0.36598	1	15	2707	79	15454	3	Csa3G902190,Csa1G572450,Csa4G288620	12	Csa1G605610,Csa5G615250,Csa1G426970,Csa2G173020,Novel00566,Csa3G133180,Csa4G001510,Csa4G056620,Csa3G646620,Csa6G430140,Csa5G647490,Csa6G483310
GO:0000777	condensed chromosome kinetochore	cellular_component	0.36616	1	8	2707	38	15454	1	Csa3G781590	7	Csa6G488360,Csa6G016970,Csa3G113920,Csa6G093620,Csa2G372750,Csa3G852500,Csa6G012240
GO:0000779	condensed chromosome, centromeric region	cellular_component	0.36616	1	8	2707	38	15454	1	Csa3G781590	7	Csa3G852500,Csa6G012240,Csa2G372750,Csa3G113920,Csa6G093620,Csa6G488360,Csa6G016970
GO:0005524	ATP binding	molecular_function	0.36702	1	384	2707	1980	15454	144	Csa2G348280,Csa5G648630,Csa3G142940,Csa3G889970,Csa6G365750,Csa6G127480,Csa3G913980,Csa3G127240,Csa1G277450,Csa3G901120,Csa1G469730,Csa3G077600,Csa3G603030,Csa6G118340,Csa1G470410,Csa1G086390,Csa7G387170,Csa4G334150,Csa3G002560,Csa1G073890,Csa2G070870,Csa2G074200,Csa5G211530,Csa1G011510,Csa6G212860,Csa3G374210,Csa7G387180,Csa7G069690,Csa5G601510,CsaUNG018640,Csa2G075440,Csa5G633290,Csa1G659590,Cs…	240	Csa3G895100,Csa3G354540,Csa3G125560,Csa1G478060,Csa7G067410,Csa6G518380,Csa6G014690,Csa1G003450,Csa2G012720,Csa2G033990,Csa7G452210,Csa3G740250,Csa3G037080,Csa7G451910,Csa3G824760,Csa4G015810,Csa6G525520,Csa5G153040,Csa3G613420,Csa6G511030,Csa2G169720,Csa3G821560,Csa7G045520,Csa3G828430,Csa5G591740,Csa1G042950,Csa4G663700,Csa7G284420,Csa3G183890,Csa3G738980,Csa5G151550,Csa5G636510,Csa1G422990,Csa…
GO:0015128	gluconate transmembrane transporter activity	molecular_function	0.368	1	1	2707	2	15454	1	Novel00398	0
GO:0015725	gluconate transport	biological_process	0.368	1	1	2707	2	15454	1	Novel00398	0
GO:0035429	gluconate transmembrane transport	biological_process	0.368	1	1	2707	2	15454	1	Novel00398	0
GO:0042873	aldonate transport	biological_process	0.368	1	1	2707	2	15454	1	Novel00398	0
GO:0042879	aldonate transmembrane transporter activity	molecular_function	0.368	1	1	2707	2	15454	1	Novel00398	0
GO:0000990	core RNA polymerase binding transcription factor activity	molecular_function	0.36831	1	11	2707	54	15454	2	Csa6G504460,Csa4G648530	9	Csa2G431090,Csa6G078550,Csa6G446410,Csa3G354500,Csa1G009830,Csa3G750370,Csa3G687740,Csa3G118080,Csa3G006590
GO:0000996	core DNA-dependent RNA polymerase binding promoter specificity activity	molecular_function	0.36831	1	11	2707	54	15454	2	Csa4G648530,Csa6G504460	9	Csa3G118080,Csa3G006590,Csa3G750370,Csa3G687740,Csa6G446410,Csa3G354500,Csa1G009830,Csa2G431090,Csa6G078550
GO:0016987	sigma factor activity	molecular_function	0.36831	1	11	2707	54	15454	2	Csa4G648530,Csa6G504460	9	Csa6G446410,Csa1G009830,Csa3G354500,Csa3G006590,Csa3G118080,Csa3G687740,Csa3G750370,Csa2G431090,Csa6G078550
GO:0044419	interspecies interaction between organisms	biological_process	0.36835	1	76	2707	400	15454	26	Csa2G246540,Csa4G642500,Csa5G604040,Csa4G286960,Csa1G038330,Csa4G285730,Novel00527,Csa1G586810,Csa4G594440,Csa3G122380,Csa5G155450,Csa6G344280,Csa1G013250,Novel00099,Csa3G047820,Novel00398,Csa7G061710,Novel00512,Csa6G517390,Csa4G046680,Csa6G077460,Csa7G452300,Csa2G360580,Csa1G046910,Csa7G071700,Csa3G848140	50	Csa7G447020,Csa1G042800,Csa2G033990,Csa6G504610,Csa3G127150,Csa4G051410,Csa5G633170,Csa2G225320,Csa1G070620,Csa3G550680,Csa6G055400,Csa5G647490,Csa1G051740,Csa3G736740,Csa4G639220,Novel00340,Csa6G006850,Csa2G357200,Novel00516,Csa7G284420,Csa5G376270,Csa3G414070,Csa1G269870,Csa6G087920,Csa2G338880,Csa1G029620,Csa4G431890,Csa7G452020,Csa5G202330,Csa5G429450,Csa4G305340,Csa6G434400,Csa3G165090,Csa6G…
GO:0004074	biliverdin reductase activity	molecular_function	0.36876	1	1	2707	2	15454	1	Csa3G168930	0
GO:0042167	heme catabolic process	biological_process	0.36876	1	1	2707	2	15454	1	Csa3G168930	0
GO:0005242	inward rectifier potassium channel activity	molecular_function	0.3692	1	1	2707	2	15454	1	Csa2G264630	0
GO:0004558	alpha-glucosidase activity	molecular_function	0.3698	1	9	2707	43	15454	4	Csa1G033000,Csa4G017050,Csa3G889130,Csa5G648630	5	Csa3G239880,Csa1G023030,Csa3G646620,Csa5G139430,Csa7G447060
GO:0003855	3-dehydroquinate dehydratase activity	molecular_function	0.37035	1	1	2707	2	15454	1	Csa6G486810	0
GO:0004764	shikimate 3-dehydrogenase (NADP+) activity	molecular_function	0.37035	1	1	2707	2	15454	1	Csa6G486810	0
GO:0001558	regulation of cell growth	biological_process	0.37038	1	1	2707	2	15454	0		1	Csa3G434980
GO:0005520	insulin-like growth factor binding	molecular_function	0.37038	1	1	2707	2	15454	0		1	Csa3G434980
GO:0031555	transcriptional attenuation	biological_process	0.37048	1	1	2707	2	15454	0		1	Csa3G113920
GO:0031556	transcriptional attenuation by ribosome	biological_process	0.37048	1	1	2707	2	15454	0		1	Csa3G113920
GO:0009150	purine ribonucleotide metabolic process	biological_process	0.37089	1	43	2707	223	15454	15	Csa6G445110,Csa1G572450,Csa2G011510,Csa5G601510,Csa1G569310,Novel00527,Csa2G061030,Csa4G288620,Csa7G449460,Csa6G525470,Csa5G169050,Csa3G418780,Csa6G505970,Csa6G117710,Csa3G902190	28	Csa5G615250,Csa2G173020,Csa4G000580,Csa6G513760,Csa4G052590,Csa4G307390,Csa5G153080,Novel00566,Csa1G537560,Csa4G056620,Csa2G368830,Csa5G647490,Csa2G012710,Csa3G133180,Csa4G001510,Csa5G153160,Csa3G119340,Csa6G430140,Csa3G646620,Csa6G483310,Csa1G050200,Csa1G426970,Csa1G629200,Csa1G062930,Csa1G605610,Csa3G732650,Csa6G497050,Csa6G016970
GO:0007017	microtubule-based process	biological_process	0.37098	1	26	2707	130	15454	3	CsaUNG003090,Csa3G781590,Csa2G292850	23	Csa6G016970,Csa6G488360,Csa3G125560,Csa4G047870,Csa4G192120,Csa3G073820,Csa2G372750,Csa7G446860,Csa5G092900,Csa4G641550,Csa6G012240,Csa6G476050,Csa3G852500,Csa6G499030,Csa1G495290,Csa3G851720,Csa3G113920,Csa6G407060,Csa3G414070,Csa1G573710,Csa7G450640,Csa1G240580,Csa3G159460
GO:0004573	mannosyl-oligosaccharide glucosidase activity	molecular_function	0.37099	1	1	2707	2	15454	1	Csa5G149880	0
GO:0003852	2-isopropylmalate synthase activity	molecular_function	0.37099	1	1	2707	2	15454	1	Csa3G363180	0
GO:0006230	TMP biosynthetic process	biological_process	0.37104	1	1	2707	2	15454	0		1	Csa5G651140
GO:0046044	TMP metabolic process	biological_process	0.37104	1	1	2707	2	15454	0		1	Csa5G651140
GO:0005245	voltage-gated calcium channel activity	molecular_function	0.37105	1	2	2707	6	15454	0		2	Csa7G450640,Csa1G713660
GO:0004100	chitin synthase activity	molecular_function	0.37106	1	1	2707	2	15454	0		1	Csa5G607420
GO:0043419	urea catabolic process	biological_process	0.37112	1	1	2707	2	15454	0		1	Csa3G838680
GO:0006013	mannose metabolic process	biological_process	0.37125	1	2	2707	7	15454	1	Csa3G408550	1	Csa6G507060
GO:0008250	oligosaccharyltransferase complex	cellular_component	0.37152	1	3	2707	11	15454	2	Csa6G514860,Csa3G078260	1	Csa1G573710
GO:0032504	multicellular organism reproduction	biological_process	0.37154	1	7	2707	35	15454	2	Csa6G008630,Csa1G668000	5	Csa6G008680,Csa6G410670,Csa1G228960,Csa6G497310,Csa5G652230
GO:0001836	release of cytochrome c from mitochondria	biological_process	0.37203	1	1	2707	2	15454	0		1	Csa3G769610
GO:0008637	apoptotic mitochondrial changes	biological_process	0.37203	1	1	2707	2	15454	0		1	Csa3G769610
GO:0097190	apoptotic signaling pathway	biological_process	0.37203	1	1	2707	2	15454	0		1	Csa3G769610
GO:0004174	electron-transferring-flavoprotein dehydrogenase activity	molecular_function	0.37236	1	1	2707	2	15454	1	Csa3G173020	0
GO:0016649	oxidoreductase activity, acting on the CH-NH group of donors, quinone or similar compound as acceptor	molecular_function	0.37236	1	1	2707	2	15454	1	Csa3G173020	0
GO:0005294	neutral L-amino acid secondary active transmembrane transporter activity	molecular_function	0.37259	1	1	2707	2	15454	0		1	Csa6G014800
GO:0015175	neutral amino acid transmembrane transporter activity	molecular_function	0.37259	1	1	2707	2	15454	0		1	Csa6G014800
GO:0015655	alanine:sodium symporter activity	molecular_function	0.37259	1	1	2707	2	15454	0		1	Csa6G014800
GO:0015804	neutral amino acid transport	biological_process	0.37259	1	1	2707	2	15454	0		1	Csa6G014800
GO:0022858	alanine transmembrane transporter activity	molecular_function	0.37259	1	1	2707	2	15454	0		1	Csa6G014800
GO:0032328	alanine transport	biological_process	0.37259	1	1	2707	2	15454	0		1	Csa6G014800
GO:0008810	cellulase activity	molecular_function	0.37462	1	2	2707	8	15454	1	Csa1G572400	1	Csa5G221940
GO:0031965	nuclear membrane	cellular_component	0.3751	1	3	2707	13	15454	2	Csa4G010410,Csa1G707120	1	Csa1G601010
GO:0009259	ribonucleotide metabolic process	biological_process	0.37691	1	45	2707	234	15454	16	Csa6G505970,Csa3G902190,Csa6G117710,Csa5G169050,Csa3G418780,Csa6G525470,Csa2G061030,Csa7G449460,Csa4G288620,Novel00527,Csa5G601510,Csa1G569310,Csa2G011510,Csa1G042970,Csa6G445110,Csa1G572450	29	Csa6G497050,Csa6G016970,Csa3G732650,Csa1G062930,Csa1G629200,Csa1G426970,Csa1G605610,Csa1G050200,Csa6G483310,Csa3G119340,Csa3G646620,Csa6G430140,Csa3G133180,Csa4G001510,Csa2G012710,Csa5G153160,Csa2G368830,Csa5G647490,Csa1G537560,Csa4G056620,Csa5G651140,Novel00566,Csa5G153080,Csa4G307390,Csa4G052590,Csa4G000580,Csa2G173020,Csa5G615250,Csa6G513760
GO:0019693	ribose phosphate metabolic process	biological_process	0.37691	1	45	2707	234	15454	16	Csa5G169050,Csa3G418780,Csa6G505970,Csa6G117710,Csa3G902190,Csa2G061030,Csa4G288620,Csa7G449460,Csa6G525470,Csa5G601510,Csa1G569310,Novel00527,Csa2G011510,Csa1G042970,Csa6G445110,Csa1G572450	29	Csa6G497050,Csa6G016970,Csa1G629200,Csa1G062930,Csa1G426970,Csa1G605610,Csa3G732650,Csa3G119340,Csa3G646620,Csa6G430140,Csa6G483310,Csa1G050200,Csa2G012710,Csa3G133180,Csa4G001510,Csa5G153160,Csa1G537560,Csa4G056620,Csa2G368830,Csa5G647490,Csa5G153080,Novel00566,Csa5G651140,Csa4G052590,Csa4G307390,Csa5G615250,Csa2G173020,Csa4G000580,Csa6G513760
GO:0042597	periplasmic space	cellular_component	0.37766	1	3	2707	11	15454	2	Csa4G310720,Csa4G036580	1	Csa7G238410
GO:0045226	extracellular polysaccharide biosynthetic process	biological_process	0.37782	1	11	2707	54	15454	4	Csa6G526280,Csa3G636990,Csa5G182060,Csa4G001800	7	Csa2G011460,Csa4G500330,Csa3G151460,Csa2G037230,Csa7G006290,Csa2G146400,Csa5G156140
GO:0046379	extracellular polysaccharide metabolic process	biological_process	0.37782	1	11	2707	54	15454	4	Csa5G182060,Csa3G636990,Csa6G526280,Csa4G001800	7	Csa7G006290,Csa2G037230,Csa3G151460,Csa4G500330,Csa2G011460,Csa5G156140,Csa2G146400
GO:0050830	defense response to Gram-positive bacterium	biological_process	0.37857	1	2	2707	7	15454	0		2	Csa2G236120,Csa7G433260
GO:0016779	nucleotidyltransferase activity	molecular_function	0.37906	1	75	2707	400	15454	25	Csa2G033260,Csa2G351650,Csa4G646260,Csa3G167380,Csa4G294410,Csa6G057100,Csa1G597800,Csa3G207890,Csa5G146230,Csa5G597510,Csa7G352500,Csa3G144230,Csa5G576770,Csa5G637800,Csa6G087790,Csa3G143540,Csa2G352930,Csa6G188080,Csa3G047820,Csa2G215520,Csa7G379080,Csa6G517390,Csa6G511700,Csa6G011570,Csa3G859710	50	Csa3G811600,Csa5G135340,Csa7G405320,Csa1G560830,Csa3G127150,Csa5G589290,Csa2G036610,Csa5G171720,Csa7G394660,Csa3G902960,Csa1G006280,Csa6G108460,Csa3G134540,Csa5G579600,Csa3G143500,Csa5G647540,Csa6G365730,Csa4G113150,Csa5G623380,Csa3G149890,Csa3G011830,Csa6G520280,Csa1G662830,Csa5G607420,Csa6G526490,Csa3G727910,Csa5G239140,Csa4G008810,Csa3G047880,Csa3G073840,Csa5G590000,Csa1G000640,Csa1G050230,Csa…
GO:0006417	regulation of translation	biological_process	0.37919	1	4	2707	17	15454	3	Csa4G651970,Csa5G580660,Csa6G483270	1	Csa3G740240
GO:0042325	regulation of phosphorylation	biological_process	0.37967	1	3	2707	13	15454	2	Csa7G290480,Csa6G058200	1	Csa3G127030
GO:0009218	pyrimidine ribonucleotide metabolic process	biological_process	0.37969	1	4	2707	17	15454	1	Csa1G042970	3	Csa4G052590,Csa5G651140,Csa1G050200
GO:0009220	pyrimidine ribonucleotide biosynthetic process	biological_process	0.37969	1	4	2707	17	15454	1	Csa1G042970	3	Csa1G050200,Csa5G651140,Csa4G052590
GO:0017022	myosin binding	molecular_function	0.38011	1	2	2707	7	15454	0		2	Csa2G033990,Csa1G006280
GO:0004568	chitinase activity	molecular_function	0.38016	1	4	2707	18	15454	3	Csa6G507520,Csa6G508020,Csa1G534750	1	Csa4G017110
GO:0006032	chitin catabolic process	biological_process	0.38016	1	4	2707	18	15454	3	Csa6G507520,Csa6G508020,Csa1G534750	1	Csa4G017110
GO:0046348	amino sugar catabolic process	biological_process	0.38016	1	4	2707	18	15454	3	Csa6G508020,Csa1G534750,Csa6G507520	1	Csa4G017110
GO:1901072	glucosamine-containing compound catabolic process	biological_process	0.38016	1	4	2707	18	15454	3	Csa1G534750,Csa6G508020,Csa6G507520	1	Csa4G017110
GO:0009147	pyrimidine nucleoside triphosphate metabolic process	biological_process	0.3813	1	2	2707	8	15454	0		2	Csa1G050200,Csa4G052590
GO:0000226	microtubule cytoskeleton organization	biological_process	0.38196	1	12	2707	58	15454	2	Csa2G292850,Csa3G781590	10	Csa4G192120,Csa3G073820,Csa3G113920,Csa6G016970,Csa6G488360,Csa6G012240,Csa6G476050,Csa3G852500,Csa2G372750,Csa5G092900
GO:0015079	potassium ion transmembrane transporter activity	molecular_function	0.38249	1	10	2707	49	15454	3	Csa2G264630,Csa1G532340,Csa1G057050	7	Csa5G264270,Csa1G050050,Csa5G220400,Csa5G440130,Csa4G005520,Csa2G404900,Csa5G604920
GO:0008168	methyltransferase activity	molecular_function	0.38453	1	66	2707	353	15454	21	Csa3G604620,Csa2G271400,Csa3G881590,Csa4G354130,Csa2G021000,Csa3G889760,Csa6G091990,Csa2G432780,Novel00535,Csa6G074600,Csa4G091880,Csa5G589940,Csa6G128650,Csa3G733930,Csa6G495680,Novel00182,Csa7G379100,Csa7G428980,Csa3G164460,Csa1G084290,Csa5G611730	45	Csa2G247590,Csa2G431090,Csa3G842030,Csa5G174640,Csa1G005540,Csa3G739000,Csa7G070220,Csa2G361790,Csa2G372740,Csa3G822260,Csa3G791480,Csa7G012940,Csa3G130310,Csa6G503370,Csa3G147770,Csa5G151530,Csa7G039790,Csa6G362930,Csa4G046610,Csa1G305740,Csa2G037230,Csa3G176350,Csa3G881620,Csa4G646310,Csa3G183360,Csa6G504600,Csa5G603910,Csa1G042930,Csa5G625970,Csa5G184280,Csa3G875420,Csa7G452020,Csa3G006640,Csa…
GO:0016824	hydrolase activity, acting on acid halide bonds	molecular_function	0.38543	1	1	2707	3	15454	0		1	Csa1G073840
GO:0019120	hydrolase activity, acting on acid halide bonds, in C-halide compounds	molecular_function	0.38543	1	1	2707	3	15454	0		1	Csa1G073840
GO:0004590	orotidine-5'-phosphate decarboxylase activity	molecular_function	0.38636	1	1	2707	3	15454	1	Csa2G406760	0
GO:0006207	'de novo' pyrimidine nucleobase biosynthetic process	biological_process	0.38636	1	1	2707	3	15454	1	Csa2G406760	0
GO:0008654	phospholipid biosynthetic process	biological_process	0.38645	1	15	2707	76	15454	7	Csa3G146610,Csa7G431410,Csa5G576650,Csa2G403720,Csa4G045070,Csa1G008470,Csa7G075680	8	Csa6G502820,Csa3G118090,Csa6G151130,Csa6G445120,Csa4G179170,Csa5G153020,Csa1G058070,Csa4G031000
GO:0019073	viral DNA genome packaging	biological_process	0.38741	1	2	2707	7	15454	1	Csa2G360580	1	Csa3G736740
GO:0016851	magnesium chelatase activity	molecular_function	0.38884	1	22	2707	103	15454	9	Csa1G502360,Csa7G351880,Csa3G359120,Csa1G659590,Csa7G072760,Csa3G234000,Csa5G633290,Csa1G000600,Csa2G324450	13	Csa6G518380,Csa1G045660,Csa6G136520,Csa1G045670,Csa3G769610,Csa3G824760,Csa4G165920,Csa6G483400,Csa3G740240,Csa6G434320,Csa6G495790,Csa6G504490,Csa3G828430
GO:0051002	ligase activity, forming nitrogen-metal bonds	molecular_function	0.38884	1	22	2707	103	15454	9	Csa3G359120,Csa1G659590,Csa1G502360,Csa7G351880,Csa1G000600,Csa2G324450,Csa3G234000,Csa7G072760,Csa5G633290	13	Csa4G165920,Csa3G824760,Csa6G518380,Csa1G045660,Csa6G136520,Csa3G769610,Csa1G045670,Csa3G740240,Csa6G434320,Csa6G495790,Csa6G483400,Csa6G504490,Csa3G828430
GO:0051003	ligase activity, forming nitrogen-metal bonds, forming coordination complexes	molecular_function	0.38884	1	22	2707	103	15454	9	Csa5G633290,Csa7G072760,Csa3G234000,Csa2G324450,Csa1G000600,Csa1G502360,Csa7G351880,Csa1G659590,Csa3G359120	13	Csa6G504490,Csa3G828430,Csa6G483400,Csa6G434320,Csa3G740240,Csa6G495790,Csa6G136520,Csa1G045660,Csa3G769610,Csa1G045670,Csa6G518380,Csa3G824760,Csa4G165920
GO:0030193	regulation of blood coagulation	biological_process	0.38978	1	1	2707	3	15454	0		1	Csa4G290210
GO:0050818	regulation of coagulation	biological_process	0.38978	1	1	2707	3	15454	0		1	Csa4G290210
GO:0061041	regulation of wound healing	biological_process	0.38978	1	1	2707	3	15454	0		1	Csa4G290210
GO:1900046	regulation of hemostasis	biological_process	0.38978	1	1	2707	3	15454	0		1	Csa4G290210
GO:0005576	extracellular region	cellular_component	0.38992	1	114	2707	647	15454	44	Csa4G011070,Csa2G238830,Csa1G032450,Csa4G061840,Csa3G877620,Csa3G122320,Csa4G046680,Csa6G513540,Csa3G000690,Csa3G636990,Novel00398,Csa6G423430,Csa2G006870,Csa2G382460,Csa2G049960,Csa5G612930,Csa6G091990,Csa5G612910,Csa3G077600,Csa4G172540,Csa3G730990,Csa6G376250,Csa3G588520,Csa3G202220,Csa6G058200,Csa1G502360,Csa4G000830,Csa6G076830,Csa3G750390,Csa3G900960,Csa1G009610,Csa6G425740,Csa5G580660,Csa3…	70	Csa1G043040,Csa1G064700,Csa2G348200,Csa1G180750,Csa4G048550,Csa1G228960,Csa5G603360,Csa3G748240,Csa1G188670,Csa2G308350,Csa4G641000,Csa3G426330,Csa5G607470,Csa2G286450,Csa3G434980,Csa4G290210,Csa6G516580,Csa6G405920,Csa6G014590,Csa3G172980,Csa1G188680,Csa3G130310,Csa4G031070,Csa5G222990,Csa1G423320,Csa3G006590,Csa5G515060,Csa6G095910,Csa5G636510,Csa1G422990,Csa7G044980,Csa4G431900,Csa6G423400,Csa…
GO:0005343	organic acid:sodium symporter activity	molecular_function	0.39055	1	3	2707	12	15454	1	Csa4G314440	2	Csa6G014800,Csa7G447020
GO:0004418	hydroxymethylbilane synthase activity	molecular_function	0.39102	1	2	2707	7	15454	0		2	Csa1G534740,Csa3G183890
GO:0052689	carboxylic ester hydrolase activity	molecular_function	0.39146	1	39	2707	214	15454	21	Csa3G730990,Csa2G360060,Csa2G049960,Csa3G126810,Csa6G367180,Csa3G812760,Csa1G597780,Csa4G001910,Csa4G377150,Csa7G447990,Csa7G391240,Csa5G608500,Csa7G072760,Csa7G407550,Csa6G073490,Csa6G417900,Csa2G234520,Csa1G033000,Csa4G001900,CsaUNG006230,Csa1G569240	18	Csa3G592170,Csa2G000100,Csa5G139430,Csa7G405320,Csa5G567800,Csa2G380030,Csa7G414390,Csa3G239880,Csa3G176240,Csa6G483430,Csa6G490110,Csa2G224250,Csa3G646620,Csa1G555590,Csa3G646640,Csa7G405820,Csa3G000060,Csa2G302130
GO:0044462	external encapsulating structure part	cellular_component	0.39171	1	2	2707	7	15454	1	Csa4G310720	1	Csa7G238410
GO:0004789	thiamine-phosphate diphosphorylase activity	molecular_function	0.39195	1	2	2707	7	15454	1	Csa6G046420	1	Csa6G410050
GO:0030286	dynein complex	cellular_component	0.39199	1	1	2707	2	15454	0		1	Csa7G450640
GO:0004144	diacylglycerol O-acyltransferase activity	molecular_function	0.39212	1	3	2707	13	15454	2	Csa7G073550,Csa5G484650	1	Csa3G003980
GO:0016411	acylglycerol O-acyltransferase activity	molecular_function	0.39212	1	3	2707	13	15454	2	Csa5G484650,Csa7G073550	1	Csa3G003980
GO:0004375	glycine dehydrogenase (decarboxylating) activity	molecular_function	0.39212	1	2	2707	7	15454	1	Csa3G002890	1	Csa2G351700
GO:0016642	oxidoreductase activity, acting on the CH-NH2 group of donors, disulfide as acceptor	molecular_function	0.39212	1	2	2707	7	15454	1	Csa3G002890	1	Csa2G351700
GO:0008200	ion channel inhibitor activity	molecular_function	0.3926	1	7	2707	37	15454	5	Csa4G011070,Csa3G877620,Csa5G612910,Csa5G471600,Csa1G032450	2	Csa3G777030,Csa3G818250
GO:0016248	channel inhibitor activity	molecular_function	0.3926	1	7	2707	37	15454	5	Csa4G011070,Csa3G877620,Csa1G032450,Csa5G612910,Csa5G471600	2	Csa3G818250,Csa3G777030
GO:0006855	drug transmembrane transport	biological_process	0.39269	1	10	2707	47	15454	5	Csa1G024900,Csa4G099750,Csa5G598720,Csa2G369230,Csa5G611100	5	Csa2G049930,Csa1G003490,Csa1G071120,Csa7G043670,Csa7G043640
GO:0015238	drug transmembrane transporter activity	molecular_function	0.39269	1	10	2707	47	15454	5	Csa1G024900,Csa4G099750,Csa5G598720,Csa2G369230,Csa5G611100	5	Csa2G049930,Csa1G071120,Csa1G003490,Csa7G043640,Csa7G043670
GO:0006276	plasmid maintenance	biological_process	0.39288	1	2	2707	7	15454	0		2	Csa4G641550,Csa3G751460
GO:0019838	growth factor binding	molecular_function	0.39289	1	1	2707	3	15454	0		1	Csa3G434980
GO:0006915	apoptotic process	biological_process	0.39331	1	8	2707	40	15454	3	Csa6G011570,Csa3G149320,Csa3G881590	5	Csa3G769610,Csa3G017070,Csa2G348960,Csa3G118080,Csa3G074470
GO:0012501	programmed cell death	biological_process	0.39331	1	8	2707	40	15454	3	Csa6G011570,Csa3G149320,Csa3G881590	5	Csa3G769610,Csa3G017070,Csa2G348960,Csa3G118080,Csa3G074470
GO:0044000	movement in host	biological_process	0.39356	1	3	2707	12	15454	1	Csa6G344280	2	Csa5G633170,Csa1G070620
GO:0046739	spread of virus in multicellular host	biological_process	0.39356	1	3	2707	12	15454	1	Csa6G344280	2	Csa1G070620,Csa5G633170
GO:0046740	spread of virus in host, cell to cell	biological_process	0.39356	1	3	2707	12	15454	1	Csa6G344280	2	Csa5G633170,Csa1G070620
GO:0051814	movement in other organism involved in symbiotic interaction	biological_process	0.39356	1	3	2707	12	15454	1	Csa6G344280	2	Csa5G633170,Csa1G070620
GO:0031406	carboxylic acid binding	molecular_function	0.39437	1	11	2707	52	15454	5	Csa1G502360,Csa3G859690,Csa2G417830,Csa6G495830,Csa6G045110	6	Csa3G651740,Csa1G652220,Csa5G457770,Csa4G049060,Csa3G074470,Csa3G199630
GO:0015718	monocarboxylic acid transport	biological_process	0.39454	1	3	2707	15	15454	3	Csa1G002670,Novel00398,Csa1G195220	0
GO:0006555	methionine metabolic process	biological_process	0.39493	1	4	2707	16	15454	1	Csa6G169280	3	Csa3G822260,Csa3G842030,Csa2G408430
GO:0008537	proteasome activator complex	cellular_component	0.39519	1	2	2707	7	15454	0		2	Csa3G828430,Csa3G828930
GO:0022624	proteasome accessory complex	cellular_component	0.39519	1	2	2707	7	15454	0		2	Csa3G828430,Csa3G828930
GO:0003871	5-methyltetrahydropteroyltriglutamate-homocysteine S-methyltransferase activity	molecular_function	0.39597	1	2	2707	7	15454	0		2	Csa3G842030,Csa3G822260
GO:0042085	5-methyltetrahydropteroyltri-L-glutamate-dependent methyltransferase activity	molecular_function	0.39597	1	2	2707	7	15454	0		2	Csa3G822260,Csa3G842030
GO:0030154	cell differentiation	biological_process	0.39599	1	10	2707	51	15454	4	Csa4G285740,Csa1G033000,Csa3G045220,Csa1G042390	6	Csa6G502620,Csa5G148810,Csa6G495070,Csa5G652230,Csa1G228960,Csa6G410670
GO:0003879	ATP phosphoribosyltransferase activity	molecular_function	0.39718	1	2	2707	7	15454	1	Csa1G572450	1	Csa2G326460
GO:0050897	cobalt ion binding	molecular_function	0.39731	1	2	2707	7	15454	1	Csa6G091990	1	Csa2G285290
GO:1901606	alpha-amino acid catabolic process	biological_process	0.39735	1	7	2707	31	15454	4	Csa1G042620,Csa3G002890,Csa4G088750,Csa5G643300	3	Csa2G351700,Csa1G062310,Csa3G903520
GO:0034654	nucleobase-containing compound biosynthetic process	biological_process	0.39773	1	343	2707	1941	15454	137	Csa6G517390,Csa2G020990,Csa7G449460,Csa4G648530,Csa7G379080,Csa3G187250,Csa6G518290,Csa2G338830,Csa1G009870,Csa3G782620,Csa6G327430,Csa3G902190,Csa6G505970,Csa5G169050,Csa3G135120,Csa5G637800,Csa3G904100,Csa3G124950,Csa7G043020,Csa3G101810,Csa2G057070,Csa5G612930,Csa4G036580,Csa3G852470,Csa3G597310,Novel00527,Csa3G727960,Csa4G631570,Csa6G513530,Csa2G372780,Csa3G180260,Csa3G710780,Csa1G573650,Csa7…	206	Csa4G641520,Csa1G051620,Csa1G573710,Csa1G015610,Novel00570,Csa6G486960,Csa5G604920,Csa1G426970,Csa5G598640,Novel00053,Csa1G000640,Csa3G751460,Csa4G645250,Csa7G044240,Csa3G627720,Csa2G372720,Csa7G431980,Csa1G097710,Csa3G642640,Csa4G307350,Csa6G430140,Csa3G414070,Csa5G622830,Csa5G148790,Csa7G046130,Csa3G143580,Csa3G011830,Csa2G074280,Csa3G134550,Csa5G457770,Csa5G603910,Csa3G842010,Csa2G354030,Csa5G…
GO:0015293	symporter activity	molecular_function	0.40026	1	9	2707	44	15454	4	Csa2G369740,Csa6G091830,Csa4G314440,Csa1G569340	5	Csa3G751450,Csa2G336740,Csa6G077980,Csa7G447020,Csa6G014800
GO:0015294	solute:cation symporter activity	molecular_function	0.40026	1	9	2707	44	15454	4	Csa6G091830,Csa2G369740,Csa4G314440,Csa1G569340	5	Csa2G336740,Csa3G751450,Csa6G077980,Csa7G447020,Csa6G014800
GO:0016413	O-acetyltransferase activity	molecular_function	0.40162	1	3	2707	12	15454	1	Csa4G640970	2	Csa4G641000,Csa3G133900
GO:0008374	O-acyltransferase activity	molecular_function	0.40204	1	10	2707	49	15454	6	Csa7G073550,Csa4G640970,Csa1G042610,Csa5G484650,Csa3G812760,Csa1G702040	4	Csa6G490110,Csa3G133900,Csa4G641000,Csa3G003980
GO:0032268	regulation of cellular protein metabolic process	biological_process	0.40243	1	6	2707	29	15454	4	Csa6G058200,Csa6G483270,Csa4G651970,Csa5G580660	2	Csa3G127030,Csa3G740240
GO:0031412	gas vesicle organization	biological_process	0.40263	1	4	2707	17	15454	2	Csa1G707120,Csa3G840450	2	Csa5G207960,Csa2G366200
GO:0010033	response to organic substance	biological_process	0.40308	1	10	2707	46	15454	1	Csa1G004960	9	Csa6G405890,Csa4G052740,Csa6G291920,Csa1G536820,Csa5G148790,Csa7G448820,Csa5G315370,Csa4G431900,Csa6G518210
GO:0010948	negative regulation of cell cycle process	biological_process	0.4041	1	4	2707	19	15454	1	Csa2G292850	3	Csa2G279230,Csa6G476050,Csa5G176000
GO:0000394	RNA splicing, via endonucleolytic cleavage and ligation	biological_process	0.40515	1	2	2707	7	15454	0		2	Csa6G450970,Csa6G452680
GO:0006388	tRNA splicing, via endonucleolytic cleavage and ligation	biological_process	0.40515	1	2	2707	7	15454	0		2	Csa6G450970,Csa6G452680
GO:0005681	spliceosomal complex	cellular_component	0.40564	1	6	2707	31	15454	2	Novel00146,Csa6G490870	4	Csa6G076800,Csa2G346600,Csa5G189900,Csa4G003720
GO:0010942	positive regulation of cell death	biological_process	0.40588	1	1	2707	3	15454	0		1	Csa2G348960
GO:0043065	positive regulation of apoptotic process	biological_process	0.40588	1	1	2707	3	15454	0		1	Csa2G348960
GO:0043068	positive regulation of programmed cell death	biological_process	0.40588	1	1	2707	3	15454	0		1	Csa2G348960
GO:0016841	ammonia-lyase activity	molecular_function	0.40671	1	4	2707	17	15454	3	Csa6G445740,Csa6G445750,Csa4G008760	1	Csa6G445240
GO:0032324	molybdopterin cofactor biosynthetic process	biological_process	0.40835	1	3	2707	14	15454	2	Csa3G740810,Csa7G429610	1	Csa6G407060
GO:0043545	molybdopterin cofactor metabolic process	biological_process	0.40835	1	3	2707	14	15454	2	Csa3G740810,Csa7G429610	1	Csa6G407060
GO:0008236	serine-type peptidase activity	molecular_function	0.40893	1	50	2707	266	15454	20	Csa5G613590,Csa4G285740,Csa3G823640,Csa6G495000,Csa7G291690,Csa1G042610,Csa1G058140,Csa7G276180,Csa6G514810,Csa5G139420,Csa5G179220,Csa7G074910,Csa6G223500,Csa3G270270,Csa1G145920,Csa4G099770,Csa5G608500,Csa4G652900,Csa4G047360,Csa4G571740	30	Csa2G380030,Csa1G051910,Csa2G060530,Csa4G644120,Csa2G354860,Csa6G509710,Csa2G033990,Csa6G014690,Csa3G592170,Csa5G652280,CsaUNG012590,Csa3G751460,Csa7G043560,Csa6G446410,Csa3G777030,Csa7G420830,Csa6G148290,Csa3G873800,Csa7G448090,Csa6G493920,Csa6G517180,Csa4G641000,Csa4G008800,Csa2G270180,Csa5G153040,Csa5G579570,Csa4G094530,Csa6G490110,Csa3G434980,Csa5G623380
GO:0017171	serine hydrolase activity	molecular_function	0.40893	1	50	2707	266	15454	20	Csa5G613590,Csa4G285740,Csa7G291690,Csa1G042610,Csa3G823640,Csa6G495000,Csa7G276180,Csa1G058140,Csa5G179220,Csa5G139420,Csa6G514810,Csa6G223500,Csa7G074910,Csa1G145920,Csa4G099770,Csa5G608500,Csa3G270270,Csa4G047360,Csa4G571740,Csa4G652900	30	Csa2G380030,Csa2G354860,Csa4G644120,Csa2G060530,Csa1G051910,CsaUNG012590,Csa3G751460,Csa3G592170,Csa6G014690,Csa5G652280,Csa6G509710,Csa2G033990,Csa6G446410,Csa7G043560,Csa4G641000,Csa7G448090,Csa3G873800,Csa6G517180,Csa6G493920,Csa6G148290,Csa3G777030,Csa7G420830,Csa5G153040,Csa5G579570,Csa2G270180,Csa4G008800,Csa4G094530,Csa5G623380,Csa3G434980,Csa6G490110
GO:0009251	glucan catabolic process	biological_process	0.40922	1	2	2707	8	15454	1	Csa1G572400	1	Csa5G221940
GO:0016836	hydro-lyase activity	molecular_function	0.41016	1	11	2707	54	15454	4	Csa6G486810,Csa2G417830,Csa1G497310,Novel00123	7	Csa5G601570,Csa3G011830,Csa5G167150,Csa4G192180,Csa4G309180,Csa3G836520,Csa3G073820
GO:0034219	carbohydrate transmembrane transport	biological_process	0.41046	1	2	2707	7	15454	2	Novel00398,Csa7G343330	0
GO:0015631	tubulin binding	molecular_function	0.41427	1	17	2707	84	15454	0		17	Csa6G499030,Csa1G495290,Csa4G431900,Csa1G573710,Csa3G414070,Csa6G407060,Csa5G083860,Csa6G495650,Csa1G240580,Csa4G047870,Csa3G125560,Csa4G431890,Csa3G073820,Csa4G192120,Csa7G446860,Csa4G641550,Csa5G092900
GO:0051707	response to other organism	biological_process	0.41448	1	16	2707	90	15454	5	Csa6G513540,Csa3G151470,Csa1G004960,Csa2G010390,Csa1G038330	11	Csa7G433260,Csa1G257940,Csa7G284420,Csa1G601010,Csa6G006850,Csa2G357200,Csa2G236120,Csa7G073410,Csa7G039230,Csa4G048550,Csa2G354860
GO:0004797	thymidine kinase activity	molecular_function	0.41535	1	3	2707	12	15454	1	Csa5G147470	2	Csa5G651140,Csa1G181480
GO:0019136	deoxynucleoside kinase activity	molecular_function	0.41535	1	3	2707	12	15454	1	Csa5G147470	2	Csa1G181480,Csa5G651140
GO:0019206	nucleoside kinase activity	molecular_function	0.41535	1	3	2707	12	15454	1	Csa5G147470	2	Csa1G181480,Csa5G651140
GO:0006959	humoral immune response	biological_process	0.41626	1	1	2707	4	15454	1	Csa3G859630	0
GO:0042381	hemolymph coagulation	biological_process	0.41626	1	1	2707	4	15454	1	Csa3G859630	0
GO:0016855	racemase and epimerase activity, acting on amino acids and derivatives	molecular_function	0.41645	1	2	2707	8	15454	1	Csa7G393450	1	Csa4G644120
GO:0036361	racemase activity, acting on amino acids and derivatives	molecular_function	0.41645	1	2	2707	8	15454	1	Csa7G393450	1	Csa4G644120
GO:0051493	regulation of cytoskeleton organization	biological_process	0.41703	1	3	2707	14	15454	2	Csa2G292850,Csa6G022370	1	Csa6G476050
GO:0008081	phosphoric diester hydrolase activity	molecular_function	0.41733	1	9	2707	43	15454	4	Csa1G046910,Csa3G166270,Csa3G556210,Csa7G449460	5	Csa4G618540,Csa1G004280,Csa6G523470,Csa4G006510,Csa6G514940
GO:0035251	UDP-glucosyltransferase activity	molecular_function	0.41763	1	12	2707	56	15454	4	Csa7G127380,Csa3G144230,Csa2G433920,Csa7G129380	8	Csa6G014800,Csa2G416210,Csa4G053280,Csa7G428160,Csa3G878780,Csa4G054290,Csa2G416200,Csa7G236800
GO:0004832	valine-tRNA ligase activity	molecular_function	0.41777	1	2	2707	8	15454	0		2	Csa6G452760,Csa3G019370
GO:0006438	valyl-tRNA aminoacylation	biological_process	0.41777	1	2	2707	8	15454	0		2	Csa3G019370,Csa6G452760
GO:0000278	mitotic cell cycle	biological_process	0.41779	1	10	2707	52	15454	2	Novel00146,Csa3G781590	8	Csa3G116810,Csa2G346600,Csa2G279230,Csa3G113920,Csa6G093620,Csa2G372750,Csa5G189900,Csa1G534740
GO:0006213	pyrimidine nucleoside metabolic process	biological_process	0.41786	1	4	2707	18	15454	2	Csa1G587400,Csa1G042970	2	Csa4G052590,Csa1G050200
GO:0004623	phospholipase A2 activity	molecular_function	0.41822	1	1	2707	3	15454	1	Csa2G049960	0
GO:0071555	cell wall organization	biological_process	0.42067	1	16	2707	81	15454	5	Csa1G597780,Csa7G312940,Csa3G126810,Csa4G017050,Csa7G447990	11	Csa2G302130,Csa3G000060,Csa3G239880,Csa3G646640,Csa7G405820,Csa7G414390,Csa1G015710,Csa7G322600,Csa7G405320,Csa5G139430,Csa3G646620
GO:0004674	protein serine/threonine kinase activity	molecular_function	0.42128	1	17	2707	85	15454	8	Csa1G007860,Csa6G526240,Csa6G515500,Csa6G350370,Csa5G585990,Csa7G452300,Csa6G354370,Csa5G471600	9	Csa1G070620,Csa2G381650,Csa6G123970,Csa1G699580,Csa2G336740,Csa5G160130,Csa3G236550,Csa4G431900,Csa3G738980
GO:0010564	regulation of cell cycle process	biological_process	0.42158	1	6	2707	31	15454	1	Csa2G292850	5	Csa3G118080,Csa6G476050,Csa5G176000,Csa2G279230,Csa3G074470
GO:0008234	cysteine-type peptidase activity	molecular_function	0.42169	1	19	2707	105	15454	13	Csa4G641600,Csa2G362510,Csa2G351820,Csa7G379100,Csa7G073400,Csa5G576650,Csa2G363570,Csa6G124220,Csa2G249900,Csa4G646260,Csa5G517170,Csa5G637800,Csa3G879460	6	Csa4G641000,Csa6G108460,Csa7G394660,Csa5G607990,Csa3G133180,Novel00006
GO:0016286	small conductance calcium-activated potassium channel activity	molecular_function	0.42187	1	1	2707	3	15454	0		1	Csa5G604920
GO:0015179	L-amino acid transmembrane transporter activity	molecular_function	0.42192	1	1	2707	3	15454	1	Csa4G314440	0
GO:0015893	drug transport	biological_process	0.42304	1	10	2707	48	15454	5	Csa4G099750,Csa1G024900,Csa5G611100,Csa2G369230,Csa5G598720	5	Csa7G043640,Csa7G043670,Csa2G049930,Csa1G071120,Csa1G003490
GO:0090484	drug transporter activity	molecular_function	0.42304	1	10	2707	48	15454	5	Csa5G611100,Csa2G369230,Csa5G598720,Csa4G099750,Csa1G024900	5	Csa7G043640,Csa7G043670,Csa2G049930,Csa1G071120,Csa1G003490
GO:0071822	protein complex subunit organization	biological_process	0.42423	1	32	2707	171	15454	6	Csa1G470410,Csa6G022370,Csa4G651970,Csa3G781590,Csa4G061840,Csa5G515040	26	Csa3G751460,Csa4G000580,Csa3G077690,Csa4G307390,Csa6G502730,Csa2G381650,Csa2G372750,Csa2G385070,Csa2G368830,Csa2G279230,Csa1G537560,Csa7G394660,Csa6G497020,Csa5G153160,Csa2G361630,Csa2G173580,Csa7G047350,Csa3G113920,Csa3G414070,Csa6G302160,Csa3G732650,Csa1G629200,Csa1G002040,Csa6G497050,Csa1G505910,Csa3G171180
GO:0016837	carbon-oxygen lyase activity, acting on polysaccharides	molecular_function	0.42481	1	3	2707	12	15454	2	Csa5G599830,Csa2G245500	1	Csa5G605720
GO:0032957	inositol trisphosphate metabolic process	biological_process	0.42496	1	2	2707	7	15454	2	Csa2G439740,Csa3G901120	0
GO:0043647	inositol phosphate metabolic process	biological_process	0.42496	1	2	2707	7	15454	2	Csa3G901120,Csa2G439740	0
GO:0047325	inositol tetrakisphosphate 1-kinase activity	molecular_function	0.42496	1	2	2707	7	15454	2	Csa3G901120,Csa2G439740	0
GO:0051765	inositol tetrakisphosphate kinase activity	molecular_function	0.42496	1	2	2707	7	15454	2	Csa3G901120,Csa2G439740	0
GO:0052725	inositol-1,3,4-trisphosphate 6-kinase activity	molecular_function	0.42496	1	2	2707	7	15454	2	Csa2G439740,Csa3G901120	0
GO:0052726	inositol-1,3,4-trisphosphate 5-kinase activity	molecular_function	0.42496	1	2	2707	7	15454	2	Csa2G439740,Csa3G901120	0
GO:0071705	nitrogen compound transport	biological_process	0.4252	1	22	2707	115	15454	17	Csa1G470410,Csa3G597310,Csa6G118340,Csa3G825140,Csa3G132010,Csa6G008070,Csa4G054810,Csa4G187820,Csa4G645260,Csa1G707120,Csa4G187320,Csa4G010410,Csa5G610480,Csa4G314440,Csa4G194780,Csa2G075300,Csa7G024670	5	Csa4G573860,Csa4G075190,Csa2G079100,Csa6G014800,Csa1G056920
GO:0007217	tachykinin receptor signaling pathway	biological_process	0.42608	1	1	2707	3	15454	0		1	Csa3G127150
GO:0009349	riboflavin synthase complex	cellular_component	0.42647	1	1	2707	3	15454	1	Csa7G064010	0
GO:0009274	peptidoglycan-based cell wall	cellular_component	0.4277	1	2	2707	7	15454	2	Csa3G836500,Csa6G134350	0
GO:0009276	Gram-negative-bacterium-type cell wall	cellular_component	0.4277	1	2	2707	7	15454	2	Csa3G836500,Csa6G134350	0
GO:0004488	methylenetetrahydrofolate dehydrogenase (NADP+) activity	molecular_function	0.42786	1	4	2707	19	15454	2	Csa4G411390,Csa4G427270	2	Csa3G184010,Csa2G140370
GO:0007599	hemostasis	biological_process	0.42855	1	7	2707	35	15454	2	Csa4G061840,Csa3G859630	5	Csa2G381650,Csa4G290210,Csa3G414070,Csa5G153040,Csa2G279230
GO:0050817	coagulation	biological_process	0.42855	1	7	2707	35	15454	2	Csa3G859630,Csa4G061840	5	Csa2G279230,Csa5G153040,Csa3G414070,Csa4G290210,Csa2G381650
GO:0050878	regulation of body fluid levels	biological_process	0.42855	1	7	2707	35	15454	2	Csa4G061840,Csa3G859630	5	Csa2G279230,Csa5G153040,Csa2G381650,Csa4G290210,Csa3G414070
GO:0016730	oxidoreductase activity, acting on iron-sulfur proteins as donors	molecular_function	0.42864	1	1	2707	4	15454	0		1	Csa5G631540
GO:0022603	regulation of anatomical structure morphogenesis	biological_process	0.4297	1	2	2707	8	15454	2	Csa1G033000,Csa7G290480	0
GO:0001883	purine nucleoside binding	molecular_function	0.42977	1	419	2707	2183	15454	150	Csa7G435550,Csa2G415550,Csa6G504460,Csa5G517130,Csa5G147470,Csa5G172870,Csa4G289120,Csa4G098720,Csa3G171200,Csa3G098040,Csa3G017260,Csa6G406010,Novel00317,Csa5G606410,Csa4G106870,Csa1G502360,Csa3G749850,Csa5G585990,Csa2G324450,Csa7G029930,Csa4G288620,Csa3G127230,Csa5G599830,Csa3G860230,Csa6G500400,Csa6G521010,Csa3G893410,Csa7G184660,Csa3G735030,Csa3G418780,Csa1G077740,Csa4G082340,Csa6G488880,Csa6…	269	Csa3G550680,Csa4G188400,Csa7G318950,Novel00526,Csa4G046570,Csa1G045670,Csa7G041340,Csa1G267180,Csa6G123970,Csa3G127220,Csa1G269880,Csa1G003540,Csa5G083860,Csa3G840350,Csa2G271450,Csa3G638540,Csa3G127150,Csa5G633170,Csa6G109770,CsaUNG005730,Csa6G486930,Csa7G325200,Csa7G446860,Csa6G190370,Csa6G488360,Csa4G291380,Csa6G434340,Csa2G348960,Csa5G429450,Csa6G520280,Csa2G059840,Csa1G046040,Csa7G450640,Csa…
GO:0032549	ribonucleoside binding	molecular_function	0.42977	1	419	2707	2183	15454	150	Csa1G560790,Csa5G598690,Csa1G225410,Csa3G717370,Csa3G912320,Csa2G011510,Csa7G351880,Csa6G151640,Csa4G045070,Csa7G237890,Csa5G139270,Csa3G850580,Csa4G064040,Csa2G021560,Csa1G065930,Csa7G041930,Csa6G104630,Csa1G172570,Csa6G127470,Csa6G490950,Csa3G850570,Csa4G172540,Csa1G574970,Csa3G543170,Csa1G007860,Csa1G000600,Csa4G296230,Csa2G415540,Csa1G597020,Csa6G365210,Csa6G495050,Csa4G289120,Csa4G098720,Csa…	269	Csa6G519650,Csa3G236550,Csa6G491660,Csa4G000580,Csa6G410050,Csa1G495290,Csa7G051430,Csa3G816070,Csa2G356650,Csa5G153080,Csa3G848870,Csa1G045660,Csa3G769610,Csa1G537560,Csa5G152980,Csa2G432810,Csa1G391590,Csa3G689280,Csa4G056620,Csa5G182730,Csa7G451310,Csa3G851860,Csa4G624460,Csa1G050200,Csa1G181480,Csa4G572330,Csa4G305340,Csa6G504490,Csa3G116740,Csa1G240580,Csa6G483400,Csa6G499030,Csa3G044470,Csa…
GO:0032550	purine ribonucleoside binding	molecular_function	0.42977	1	419	2707	2183	15454	150	Csa3G850570,Csa4G172540,Csa1G172570,Csa7G041930,Csa6G104630,Csa1G065930,Csa6G490950,Csa6G127470,Csa3G543170,Csa1G574970,Csa1G007860,Csa1G000600,Csa6G365210,Csa6G495050,Csa2G415540,Csa4G296230,Csa1G597020,Csa1G560790,Csa7G351880,Csa3G717370,Csa3G912320,Csa2G011510,Csa1G225410,Csa5G598690,Csa4G064040,Csa3G850580,Csa4G045070,Csa6G151640,Csa5G139270,Csa7G237890,Csa2G021560,Csa3G893410,Csa7G184660,Csa…	269	Csa3G044470,Csa6G499030,Csa5G590000,Csa4G015780,Csa4G052590,Csa3G002710,Csa6G504490,Csa1G240580,Csa3G116740,Csa6G483400,CsaUNG031630,Csa6G526380,Csa2G406790,Csa5G222990,Csa1G599450,Csa4G648520,Csa3G610810,Csa4G000540,Csa2G292800,Csa5G550170,Csa5G153160,Csa1G569290,Csa4G430890,Csa2G012710,Csa6G014590,Csa3G740240,Csa6G486870,Csa4G048550,Csa3G881750,Csa7G431970,Csa3G060980,Csa7G067430,Csa7G051430,Cs…
GO:0017004	cytochrome complex assembly	biological_process	0.42996	1	5	2707	24	15454	2	Csa5G515040,Csa1G470410	3	Csa2G385070,Csa2G361630,Csa1G002040
GO:0019239	deaminase activity	molecular_function	0.43003	1	2	2707	8	15454	2	Csa1G587400,Csa4G310720	0
GO:0016830	carbon-carbon lyase activity	molecular_function	0.43018	1	25	2707	130	15454	14	Csa1G024220,Csa3G150740,Csa7G239630,Csa1G031730,Csa7G031620,Csa6G057160,Csa1G050360,Csa2G406760,Csa3G893410,Csa1G680120,Csa6G029440,Csa1G025160,Csa6G094720,Csa7G043020	11	Csa7G432360,Csa6G526490,Csa7G195260,Csa2G372740,Csa4G008790,Csa2G252020,Csa6G489910,Csa5G140450,Csa6G109770,Csa1G045890,Csa1G710160
GO:0006777	Mo-molybdopterin cofactor biosynthetic process	biological_process	0.43359	1	2	2707	9	15454	2	Csa7G429610,Csa3G740810	0
GO:0019720	Mo-molybdopterin cofactor metabolic process	biological_process	0.43359	1	2	2707	9	15454	2	Csa3G740810,Csa7G429610	0
GO:0009318	exodeoxyribonuclease VII complex	cellular_component	0.43373	1	1	2707	3	15454	1	Csa6G113500	0
GO:0016011	dystroglycan complex	cellular_component	0.43401	1	2	2707	8	15454	1	Csa1G065920	1	Csa6G486870
GO:0016012	sarcoglycan complex	cellular_component	0.43401	1	2	2707	8	15454	1	Csa1G065920	1	Csa6G486870
GO:0070925	organelle assembly	biological_process	0.43424	1	10	2707	52	15454	5	Csa2G292850,Csa4G017210,Csa6G109660,Csa7G419640,Csa1G569520	5	Csa6G476050,Csa3G134540,Csa2G015350,Csa6G497020,Csa3G171180
GO:0042493	response to drug	biological_process	0.43471	1	10	2707	49	15454	5	Csa4G099750,Csa1G024900,Csa2G369230,Csa5G611100,Csa5G598720	5	Csa7G043670,Csa7G043640,Csa2G049930,Csa1G003490,Csa1G071120
GO:0004190	aspartic-type endopeptidase activity	molecular_function	0.43497	1	19	2707	93	15454	7	Csa4G608130,Novel00398,Csa3G066750,Csa2G059830,Csa2G099480,Csa6G134390,Csa1G062290	12	Csa5G608450,Csa2G371100,Csa5G576590,Csa3G119540,Csa1G042220,Novel00475,Csa5G623870,Csa3G778440,Csa4G005520,Csa6G500670,Csa3G183320,Csa3G734110
GO:0070001	aspartic-type peptidase activity	molecular_function	0.43497	1	19	2707	93	15454	7	Csa6G134390,Csa2G099480,Csa1G062290,Csa4G608130,Csa3G066750,Novel00398,Csa2G059830	12	Novel00475,Csa1G042220,Csa6G500670,Csa5G623870,Csa3G778440,Csa4G005520,Csa3G183320,Csa3G734110,Csa2G371100,Csa5G576590,Csa5G608450,Csa3G119540
GO:0022843	voltage-gated cation channel activity	molecular_function	0.43506	1	5	2707	24	15454	1	Csa2G264630	4	Csa7G450640,Csa5G264270,Csa5G440130,Csa1G713660
GO:0030430	host cell cytoplasm	cellular_component	0.43529	1	3	2707	13	15454	0		3	Csa5G607470,Csa6G055400,Csa6G095910
GO:0009439	cyanate metabolic process	biological_process	0.43618	1	1	2707	3	15454	1	Csa3G134790	0
GO:0030174	regulation of DNA-dependent DNA replication initiation	biological_process	0.43623	1	1	2707	3	15454	1	Csa5G612900	0
GO:0032297	negative regulation of DNA-dependent DNA replication initiation	biological_process	0.43623	1	1	2707	3	15454	1	Csa5G612900	0
GO:0032555	purine ribonucleotide binding	molecular_function	0.43624	1	419	2707	2185	15454	150	Csa7G420160,Csa3G856010,Csa6G350360,Csa6G134350,Csa4G001710,Csa4G331090,Csa5G612910,Csa1G009600,Csa3G730700,Csa2G439740,Csa5G002030,Csa2G009490,Csa7G047250,Csa1G057040,Csa5G610360,Csa1G046910,Csa5G169050,Csa6G526240,Csa6G517390,Csa5G505770,Csa6G110320,Csa1G532310,Csa3G150740,Csa6G212890,Csa6G538800,Csa6G519620,Csa6G517140,Csa3G664590,Csa2G074190,Csa1G659590,Csa6G507290,Csa4G624960,Csa6G431740,Csa…	269	Csa1G004240,Csa1G042100,Csa1G075600,Csa4G641550,Csa6G052070,Csa6G111370,Csa7G452200,Csa6G147530,Csa1G097710,Csa6G513780,Csa2G005890,Csa3G121690,Csa3G114500,Csa5G495920,Csa6G497080,Csa2G270750,Csa6G151710,Csa6G525370,Csa5G636450,Csa3G901080,Csa4G047870,Csa6G127290,Csa3G850600,Csa7G392350,Csa2G094380,Novel00008,Csa2G348900,Csa1G573710,Csa3G728130,Csa3G434980,Csa3G141880,Csa4G637680,Csa2G335550,Csa5…
GO:0015995	chlorophyll biosynthetic process	biological_process	0.4364	1	22	2707	107	15454	8	Csa1G000600,Csa2G324450,Csa5G633290,Csa7G072760,Csa1G659590,Csa3G359120,Csa1G502360,Csa7G351880	14	Csa6G504490,Csa1G000570,Csa3G828430,Csa3G740240,Csa6G513760,Csa6G434320,Csa6G495790,Csa6G483400,Csa3G824760,Csa6G136520,Csa1G045660,Csa1G045670,Csa3G769610,Csa6G518380
GO:0043015	gamma-tubulin binding	molecular_function	0.43664	1	1	2707	3	15454	0		1	Csa6G495650
GO:0006012	galactose metabolic process	biological_process	0.43685	1	1	2707	3	15454	1	Csa3G132010	0
GO:0008017	microtubule binding	molecular_function	0.43794	1	16	2707	79	15454	0		16	Csa7G446860,Csa4G641550,Csa5G092900,Csa3G125560,Csa4G047870,Csa4G431890,Csa4G192120,Csa3G073820,Csa5G083860,Csa1G240580,Csa1G495290,Csa6G499030,Csa1G573710,Csa3G414070,Csa4G431900,Csa6G407060
GO:0008158	hedgehog receptor activity	molecular_function	0.43837	1	1	2707	3	15454	0		1	Csa4G658620
GO:0009116	nucleoside metabolic process	biological_process	0.43878	1	57	2707	302	15454	20	Csa6G525470,Csa2G061030,Csa7G449460,Csa4G288620,Novel00527,Csa5G601510,Csa2G354800,Csa1G569310,Csa1G587400,Csa6G505970,Csa6G117710,Csa3G902190,Csa1G696520,Csa5G169050,Csa3G418780,Csa6G445110,Csa1G572450,Csa3G904100,Csa2G011510,Csa1G042970	37	Csa1G050200,Csa6G483310,Csa3G119340,Csa6G430140,Csa3G646620,Csa3G784390,Csa2G012710,Csa4G001510,Csa3G133180,Csa2G404900,Csa5G153160,Csa7G450640,Csa6G495790,Csa6G497050,Csa6G016970,Csa6G452680,Csa3G732650,Csa1G629200,Csa3G824760,Csa1G062930,Csa1G426970,Csa1G605610,Csa4G307390,Csa6G423440,Csa1G002120,Csa4G052590,Csa2G173020,Csa4G000580,Csa5G615250,Csa6G513760,Csa2G368830,Csa5G647490,Csa1G537560,Csa…
GO:0006077	(1->6)-beta-D-glucan metabolic process	biological_process	0.43895	1	1	2707	3	15454	0		1	Csa1G522540
GO:0006078	(1->6)-beta-D-glucan biosynthetic process	biological_process	0.43895	1	1	2707	3	15454	0		1	Csa1G522540
GO:0009144	purine nucleoside triphosphate metabolic process	biological_process	0.44228	1	36	2707	193	15454	9	Csa1G572450,Csa6G445110,Csa3G902190,Csa6G505970,Csa1G569310,Novel00527,Csa4G288620,Csa2G061030,Csa6G525470	27	Novel00566,Csa4G056620,Csa1G537560,Csa5G647490,Csa2G368830,Csa6G513760,Csa4G000580,Csa2G173020,Csa5G615250,Csa4G052590,Csa4G307390,Csa1G605610,Csa1G062930,Csa1G629200,Csa1G426970,Csa3G732650,Csa6G016970,Csa6G497050,Csa5G153160,Csa2G012710,Csa4G001510,Csa3G133180,Csa6G430140,Csa3G646620,Csa3G119340,Csa1G050200,Csa6G483310
GO:0009199	ribonucleoside triphosphate metabolic process	biological_process	0.44228	1	36	2707	193	15454	9	Csa6G505970,Csa3G902190,Csa6G525470,Csa2G061030,Csa4G288620,Novel00527,Csa1G569310,Csa6G445110,Csa1G572450	27	Csa6G497050,Csa6G016970,Csa3G732650,Csa1G062930,Csa1G629200,Csa1G426970,Csa1G605610,Csa1G050200,Csa6G483310,Csa3G119340,Csa6G430140,Csa3G646620,Csa2G012710,Csa3G133180,Csa4G001510,Csa5G153160,Csa2G368830,Csa5G647490,Csa1G537560,Csa4G056620,Novel00566,Csa4G307390,Csa4G052590,Csa4G000580,Csa2G173020,Csa5G615250,Csa6G513760
GO:0009205	purine ribonucleoside triphosphate metabolic process	biological_process	0.44228	1	36	2707	193	15454	9	Csa1G572450,Csa6G445110,Csa3G902190,Csa6G505970,Csa6G525470,Csa4G288620,Csa2G061030,Novel00527,Csa1G569310	27	Csa5G647490,Csa2G368830,Csa4G056620,Csa1G537560,Novel00566,Csa4G307390,Csa4G052590,Csa6G513760,Csa5G615250,Csa2G173020,Csa4G000580,Csa6G016970,Csa6G497050,Csa3G732650,Csa1G605610,Csa1G629200,Csa1G426970,Csa1G062930,Csa6G483310,Csa1G050200,Csa3G646620,Csa6G430140,Csa3G119340,Csa5G153160,Csa2G012710,Csa4G001510,Csa3G133180
GO:0009073	aromatic amino acid family biosynthetic process	biological_process	0.44704	1	5	2707	24	15454	2	Csa6G499800,Csa2G417830	3	Csa3G827240,Csa6G426900,Csa3G073840
GO:0008173	RNA methyltransferase activity	molecular_function	0.44713	1	13	2707	67	15454	1	Csa6G495680	12	Csa7G452020,Csa2G361790,Csa4G646310,Csa5G174640,Csa3G017140,Novel00516,Csa5G625970,Csa1G042800,Csa3G588460,Csa6G504600,Csa2G372740,Csa3G183360
GO:0044260	cellular macromolecule metabolic process	biological_process	0.44749	1	875	2707	4878	15454	312	Csa3G740220,Csa1G011510,Csa1G524760,Csa4G193250,Csa2G010420,Csa3G731040,Csa4G641590,Csa4G025720,Csa4G194780,Csa6G118340,Csa1G470410,Csa1G086390,Csa7G387170,Csa3G002560,Csa6G127480,Csa3G173020,Csa6G091830,Csa6G032470,Csa6G057100,Csa5G374720,Csa1G597800,Csa3G167380,Csa1G045480,Csa3G889970,Csa3G817210,Csa7G024010,Csa3G146300,Csa2G378580,Csa6G365750,Csa6G492250,Csa1G046910,Csa5G610360,Csa7G047250,Csa…	563	Csa3G146380,Csa2G247590,Csa3G822100,Csa6G188100,Csa3G144110,Csa6G490990,Csa1G064700,Csa1G000010,Csa5G570400,Csa4G004810,Csa4G054290,Csa2G427340,Csa6G495790,Csa5G505200,Csa3G113920,Csa4G062360,Csa6G133750,Csa6G355400,Csa5G168930,Csa1G422990,Csa6G486750,Csa4G296250,Csa6G188160,Csa3G076540,Csa6G445080,Csa7G007900,Csa7G378520,Csa2G302060,Csa6G434400,Csa1G032440,Csa5G615250,Csa1G561390,Csa7G209030,Csa…
GO:0003968	RNA-directed RNA polymerase activity	molecular_function	0.44838	1	15	2707	78	15454	7	Csa2G351650,Csa6G511700,Csa3G047820,Csa5G637800,Csa4G294410,Csa3G207890,Csa4G646260	8	Csa1G662830,Csa7G394660,Csa3G073840,Csa1G097710,Csa4G641000,Csa1G005580,Csa5G239140,Csa6G108460
GO:0004185	serine-type carboxypeptidase activity	molecular_function	0.44955	1	7	2707	35	15454	3	Csa1G145920,Csa4G099770,Csa3G823640	4	Csa4G644120,Csa6G490110,Csa4G008800,Csa7G420830
GO:1901657	glycosyl compound metabolic process	biological_process	0.45067	1	57	2707	303	15454	20	Csa2G011510,Csa1G042970,Csa3G904100,Csa6G445110,Csa1G572450,Csa1G587400,Csa5G169050,Csa3G418780,Csa6G505970,Csa3G902190,Csa6G117710,Csa1G696520,Csa2G061030,Csa4G288620,Csa7G449460,Csa6G525470,Csa2G354800,Csa5G601510,Csa1G569310,Novel00527	37	Csa1G537560,Csa4G056620,Csa2G368830,Csa5G647490,Csa3G550680,Csa5G153080,Novel00566,Csa4G052590,Csa1G002120,Csa4G307390,Csa6G423440,Csa5G615250,Csa4G000580,Csa2G173020,Csa6G513760,Csa6G452680,Csa6G497050,Csa6G016970,Csa3G824760,Csa1G629200,Csa1G426970,Csa1G062930,Csa1G605610,Csa3G732650,Csa3G119340,Csa3G646620,Csa6G430140,Csa6G483310,Csa1G050200,Csa6G495790,Csa3G133180,Csa2G012710,Csa2G404900,Csa4…
GO:0033925	mannosyl-glycoprotein endo-beta-N-acetylglucosaminidase activity	molecular_function	0.45072	1	1	2707	3	15454	1	Csa1G267230	0
GO:0050797	thymidylate synthase (FAD) activity	molecular_function	0.45096	1	1	2707	3	15454	0		1	Csa5G603910
GO:0019751	polyol metabolic process	biological_process	0.45144	1	6	2707	28	15454	4	Csa1G575130,Csa3G901120,Csa2G439740,Csa3G556210	2	Csa4G031000,Csa6G523470
GO:0006900	membrane budding	biological_process	0.4517	1	1	2707	3	15454	0		1	Csa6G302160
GO:0006901	vesicle coating	biological_process	0.4517	1	1	2707	3	15454	0		1	Csa6G302160
GO:0007212	dopamine receptor signaling pathway	biological_process	0.4517	1	1	2707	3	15454	0		1	Csa6G302160
GO:0030276	clathrin binding	molecular_function	0.4517	1	1	2707	3	15454	0		1	Csa6G302160
GO:0032051	clathrin light chain binding	molecular_function	0.4517	1	1	2707	3	15454	0		1	Csa6G302160
GO:0048268	clathrin coat assembly	biological_process	0.4517	1	1	2707	3	15454	0		1	Csa6G302160
GO:0007268	synaptic transmission	biological_process	0.45221	1	2	2707	8	15454	1	Csa6G073490	1	Csa3G127150
GO:0019226	transmission of nerve impulse	biological_process	0.45221	1	2	2707	8	15454	1	Csa6G073490	1	Csa3G127150
GO:0035637	multicellular organismal signaling	biological_process	0.45221	1	2	2707	8	15454	1	Csa6G073490	1	Csa3G127150
GO:0006461	protein complex assembly	biological_process	0.45252	1	27	2707	146	15454	4	Csa4G061840,Csa5G515040,Csa6G022370,Csa1G470410	23	Csa6G497050,Csa2G368830,Csa1G002040,Csa1G505910,Csa3G171180,Csa2G279230,Csa1G537560,Csa6G502730,Csa6G302160,Csa3G732650,Csa1G629200,Csa2G381650,Csa2G385070,Csa4G307390,Csa3G077690,Csa3G414070,Csa6G497020,Csa3G751460,Csa5G153160,Csa2G361630,Csa4G000580,Csa2G173580,Csa7G047350
GO:0070271	protein complex biogenesis	biological_process	0.45252	1	27	2707	146	15454	4	Csa1G470410,Csa6G022370,Csa5G515040,Csa4G061840	23	Csa2G173580,Csa4G000580,Csa7G047350,Csa6G497020,Csa2G361630,Csa5G153160,Csa3G751460,Csa3G414070,Csa3G077690,Csa4G307390,Csa2G381650,Csa1G629200,Csa2G385070,Csa6G302160,Csa6G502730,Csa3G732650,Csa1G537560,Csa1G002040,Csa6G497050,Csa2G368830,Csa2G279230,Csa3G171180,Csa1G505910
GO:0016073	snRNA metabolic process	biological_process	0.45307	1	1	2707	3	15454	0		1	Csa4G046820
GO:0016180	snRNA processing	biological_process	0.45307	1	1	2707	3	15454	0		1	Csa4G046820
GO:0034472	snRNA 3'-end processing	biological_process	0.45307	1	1	2707	3	15454	0		1	Csa4G046820
GO:0034477	U6 snRNA 3'-end processing	biological_process	0.45307	1	1	2707	3	15454	0		1	Csa4G046820
GO:0043628	ncRNA 3'-end processing	biological_process	0.45307	1	1	2707	3	15454	0		1	Csa4G046820
GO:0000737	DNA catabolic process, endonucleolytic	biological_process	0.45366	1	1	2707	4	15454	1	Csa6G011570	0
GO:0006309	apoptotic DNA fragmentation	biological_process	0.45366	1	1	2707	4	15454	1	Csa6G011570	0
GO:0006921	cellular component disassembly involved in execution phase of apoptosis	biological_process	0.45366	1	1	2707	4	15454	1	Csa6G011570	0
GO:0030262	apoptotic nuclear changes	biological_process	0.45366	1	1	2707	4	15454	1	Csa6G011570	0
GO:0097194	execution phase of apoptosis	biological_process	0.45366	1	1	2707	4	15454	1	Csa6G011570	0
GO:0033013	tetrapyrrole metabolic process	biological_process	0.45495	1	50	2707	257	15454	24	Csa7G351880,Csa4G001910,Csa6G538800,Csa1G659590,Csa2G351800,Csa1G537470,Csa4G192110,Csa3G775240,Csa2G360060,Csa1G071890,Csa1G328400,Csa1G502360,Csa1G569240,Csa3G168930,Csa4G001900,Csa3G359120,Csa2G234520,Csa5G633290,Csa7G072760,Csa5G608500,Csa2G324450,Csa1G000600,Csa7G391240,Csa4G443140	26	Csa1G045670,Csa3G769610,Csa1G045660,Csa4G192180,Csa6G434350,Csa6G518380,Csa2G372750,Csa2G140370,Csa6G504490,Csa6G483400,Csa6G434320,Csa6G513760,Csa6G136520,Csa2G285290,Csa1G534740,Csa3G824760,Csa1G560700,Csa7G407510,Csa3G736580,Csa3G183890,Csa3G236570,Csa2G224250,Csa3G828430,Csa1G000570,Csa6G495790,Csa3G740240
GO:0008535	respiratory chain complex IV assembly	biological_process	0.45508	1	1	2707	3	15454	0		1	Csa6G502730
GO:0016462	pyrophosphatase activity	molecular_function	0.45721	1	169	2707	875	15454	59	Csa1G277450,Csa6G151640,Csa5G139270,Csa3G913980,Csa3G127240,Csa4G293860,Csa4G003660,Csa5G604950,Csa2G348280,Csa7G351880,Csa5G598690,Csa2G075440,Csa5G633290,Csa1G000600,Csa2G074200,Csa6G104630,Csa6G095940,Csa1G469730,Csa1G009610,Csa5G597510,Csa3G837640,Csa7G049180,Csa3G127230,Novel00527,Csa3G597310,Csa2G324450,Csa1G569310,Csa7G352500,Csa3G446120,Csa1G502360,Csa3G598900,Csa3G017260,Csa2G433930,Nove…	110	Csa3G828430,Csa1G042950,Csa6G016970,Csa3G872030,Csa7G451910,Csa3G732650,Csa1G629200,Csa3G824760,Csa6G410050,Csa7G051430,Csa5G623700,Csa1G495290,Csa3G816070,Csa3G740250,Csa6G491660,Csa4G000580,Csa2G033990,Csa3G769610,Csa3G125560,Csa1G045660,Csa2G279230,Csa1G537560,Csa6G518380,Csa7G394660,Csa4G056620,Csa5G168930,Csa3G119340,Csa4G430890,Csa2G404900,Csa6G496420,Csa2G012710,Csa5G153160,Csa6G495790,Csa…
GO:0008837	diaminopimelate epimerase activity	molecular_function	0.45779	1	1	2707	3	15454	1	Csa7G393450	0
GO:0051028	mRNA transport	biological_process	0.4585	1	3	2707	14	15454	3	Csa1G707120,Csa4G194780,Csa4G010410	0
GO:0070085	glycosylation	biological_process	0.45857	1	26	2707	137	15454	16	Csa5G598080,Csa1G351960,Csa4G377730,Csa6G109750,Csa6G008710,Csa4G290200,Csa3G635870,Csa3G207890,Csa7G072740,Csa3G889760,Csa7G059660,Csa6G498410,Csa3G592690,Csa7G073630,Csa5G196570,Csa1G042620	10	Csa6G177440,Csa6G152940,Csa4G646090,Csa1G573710,Csa4G017150,Csa3G076540,Csa4G620550,Csa5G522970,Csa3G398930,Csa4G008800
GO:0004514	nicotinate-nucleotide diphosphorylase (carboxylating) activity	molecular_function	0.45882	1	1	2707	3	15454	1	Csa2G406760	0
GO:0045229	external encapsulating structure organization	biological_process	0.45895	1	16	2707	83	15454	5	Csa7G312940,Csa3G126810,Csa1G597780,Csa4G017050,Csa7G447990	11	Csa7G414390,Csa1G015710,Csa7G322600,Csa2G302130,Csa3G000060,Csa3G239880,Csa3G646640,Csa7G405820,Csa7G405320,Csa5G139430,Csa3G646620
GO:0007126	meiosis	biological_process	0.45912	1	4	2707	20	15454	3	Csa7G043020,Csa6G513530,Csa3G045220	1	Csa3G611910
GO:0051321	meiotic cell cycle	biological_process	0.45912	1	4	2707	20	15454	3	Csa3G045220,Csa6G513530,Csa7G043020	1	Csa3G611910
GO:0005179	hormone activity	molecular_function	0.45959	1	15	2707	81	15454	5	Csa6G073490,Csa6G423430,Csa7G429590,Csa2G382460,Csa6G008630	10	Csa4G620570,Csa2G350300,Csa5G515060,Csa5G644000,Csa4G431900,Csa2G348200,Csa6G520280,Csa3G172980,Csa6G502620,Csa6G405920
GO:0004615	phosphomannomutase activity	molecular_function	0.45968	1	1	2707	3	15454	1	Csa3G408550	0
GO:0019307	mannose biosynthetic process	biological_process	0.45968	1	1	2707	3	15454	1	Csa3G408550	0
GO:0009141	nucleoside triphosphate metabolic process	biological_process	0.45989	1	36	2707	195	15454	9	Csa6G445110,Csa1G572450,Csa3G902190,Csa6G505970,Csa1G569310,Novel00527,Csa2G061030,Csa4G288620,Csa6G525470	27	Novel00566,Csa1G537560,Csa4G056620,Csa2G368830,Csa5G647490,Csa4G000580,Csa2G173020,Csa5G615250,Csa6G513760,Csa4G052590,Csa4G307390,Csa1G426970,Csa1G629200,Csa1G062930,Csa1G605610,Csa3G732650,Csa6G497050,Csa6G016970,Csa4G001510,Csa2G012710,Csa3G133180,Csa5G153160,Csa3G119340,Csa3G646620,Csa6G430140,Csa1G050200,Csa6G483310
GO:0030541	plasmid partitioning	biological_process	0.46013	1	1	2707	3	15454	0		1	Csa4G641550
GO:0005088	Ras guanyl-nucleotide exchange factor activity	molecular_function	0.46098	1	4	2707	17	15454	0		4	Csa6G126260,Csa3G751460,Csa4G669200,Csa3G790450
GO:0005089	Rho guanyl-nucleotide exchange factor activity	molecular_function	0.46098	1	4	2707	17	15454	0		4	Csa6G126260,Csa3G751460,Csa4G669200,Csa3G790450
GO:0004820	glycine-tRNA ligase activity	molecular_function	0.46128	1	1	2707	4	15454	0		1	Csa3G821560
GO:0006426	glycyl-tRNA aminoacylation	biological_process	0.46128	1	1	2707	4	15454	0		1	Csa3G821560
GO:1901361	organic cyclic compound catabolic process	biological_process	0.46177	1	32	2707	168	15454	21	Csa1G328400,Csa1G072450,Csa6G445110,Csa2G360060,Csa4G088750,Csa6G113500,Csa4G001910,Csa7G391240,Novel00527,Csa5G608500,Csa2G061030,Csa6G525470,Csa2G234520,Csa6G492250,Csa4G001900,Csa1G569240,Csa1G587400,Csa3G168930,Csa3G739050,Csa6G011570,Csa5G643300	11	Csa4G000580,Csa4G307390,Csa1G537560,Csa2G368830,Csa2G404900,Csa2G012710,Csa5G153160,Csa2G224250,Csa1G629200,Csa3G732650,Csa6G497050
GO:0032553	ribonucleotide binding	molecular_function	0.46395	1	422	2707	2211	15454	152	Csa7G351880,Csa3G912320,Csa3G717370,Csa2G011510,Csa1G225410,Csa5G598690,Csa1G560790,Csa2G021560,Csa4G064040,Csa3G850580,Csa4G045070,Csa6G151640,Csa5G139270,Csa7G237890,Csa3G543170,Csa1G574970,Csa1G007860,Csa3G850570,Csa4G172540,Csa3G081930,Csa1G172570,Csa6G104630,Csa7G041930,Csa1G065930,Csa6G127470,Csa6G490950,Csa6G501980,Csa6G495050,Csa6G365210,Csa2G415540,Csa4G296230,Csa1G597020,Csa1G000600,Csa…	270	Csa3G769610,Csa1G045660,Csa4G056620,Csa3G689280,Csa1G391590,Csa2G432810,Csa5G152980,Csa1G537560,Csa2G356650,Csa3G848870,Csa5G153080,Csa7G051430,Csa1G495290,Csa6G410050,Csa3G816070,Csa6G491660,Csa3G236550,Csa6G519650,Csa4G000580,Csa4G305340,Csa4G572330,Csa1G050200,Csa4G624460,Csa1G181480,Csa7G451310,Csa5G182730,Csa3G851860,CsaUNG031630,Csa6G526380,Csa2G406790,Csa5G222990,Csa1G599450,Csa4G648520,Cs…
GO:0019722	calcium-mediated signaling	biological_process	0.46442	1	1	2707	3	15454	0		1	Csa4G001840
GO:0019932	second-messenger-mediated signaling	biological_process	0.46442	1	1	2707	3	15454	0		1	Csa4G001840
GO:0034622	cellular macromolecular complex assembly	biological_process	0.46506	1	29	2707	159	15454	6	Csa7G378570,Csa1G470410,Csa1G569520,Csa5G515040,Csa6G022370,Csa4G061840	23	Csa3G414070,Csa4G307390,Novel00053,Csa4G000580,Csa7G047350,Csa6G497020,Csa3G751460,Csa2G361630,Csa5G153160,Csa6G497250,Csa1G537560,Csa6G497050,Csa2G368830,Csa1G002040,Csa2G279230,Csa1G505910,Csa3G171180,Csa1G629200,Csa2G381650,Csa2G385070,Csa6G302160,Csa6G502730,Csa3G732650
GO:0006813	potassium ion transport	biological_process	0.46512	1	19	2707	99	15454	8	Csa1G538190,Csa1G532340,Csa3G234000,Csa2G264630,Novel00112,Csa1G057050,Csa7G071700,Csa3G173020	11	Csa2G140370,Csa4G005520,Csa5G220400,Csa1G616860,Csa2G372750,Csa3G180220,Csa5G604920,Csa6G087920,Csa5G440130,Csa3G651740,Csa6G434350
GO:0009063	cellular amino acid catabolic process	biological_process	0.46519	1	7	2707	33	15454	4	Csa3G002890,Csa4G088750,Csa5G643300,Csa1G042620	3	Csa3G903520,Csa2G351700,Csa1G062310
GO:0046148	pigment biosynthetic process	biological_process	0.46536	1	43	2707	217	15454	20	Csa4G615750,Csa3G359120,Csa1G502360,Csa3G173020,Csa2G055050,Csa2G324450,Csa1G000600,Csa5G633290,Csa7G072760,Csa7G374640,Csa2G057070,Csa1G659590,Csa7G014500,Csa2G351800,Csa7G351880,Csa1G071890,Csa4G192110,Csa4G098720,Csa3G168970,Csa3G775240	23	Csa3G824760,Csa6G136520,Csa1G000570,Csa3G828430,Csa3G740240,Csa6G495790,Csa7G014510,Csa3G236570,Csa3G912970,Csa3G078800,Csa1G009770,Csa2G372750,Csa1G045660,Csa1G045670,Csa3G769610,Csa2G000360,Csa6G518380,Csa6G434350,Csa2G140370,Csa6G504490,Csa6G513760,Csa6G434320,Csa6G483400
GO:0000179	rRNA (adenine-N6,N6-)-dimethyltransferase activity	molecular_function	0.46559	1	5	2707	24	15454	0		5	Csa5G625970,Csa6G504600,Csa2G361790,Csa4G646310,Csa1G042800
GO:0016020	membrane	cellular_component	0.46611	1	644	2707	3558	15454	274	Csa7G033410,Csa6G495730,Csa4G420210,Csa2G372150,Csa7G127380,Csa3G207890,Csa3G127170,Novel00352,Csa4G025740,Csa6G006790,Csa7G257840,Csa4G294410,Csa5G611060,Csa1G042990,Csa4G187820,Csa6G486860,Csa3G844900,Csa5G172890,Csa7G047330,Csa5G468440,Csa1G071870,Csa1G572450,Csa2G252050,Csa2G173050,Csa4G377730,Csa7G031630,Csa4G172540,Csa4G096620,Csa3G543170,Csa7G298820,Csa1G007860,Novel00398,Csa4G269210,Csa3G…	370	Csa3G236550,Csa7G154490,Csa7G043640,Csa3G816070,Csa5G284520,Csa2G372750,Csa2G060530,Csa5G647490,Csa3G769610,Csa1G022500,Csa4G016450,Csa4G056620,Csa1G207310,Csa3G664560,Csa2G009480,Csa4G664290,Csa4G113150,Csa2G222110,Csa1G015030,Csa6G445180,Csa2G225310,Csa3G116740,Csa1G257940,Csa6G524070,Csa7G253780,Csa6G499030,Csa2G363030,Csa2G006170,Csa7G046100,Csa3G576330,Csa1G713660,Csa3G159430,Novel00117,Csa6…
GO:0032182	small conjugating protein binding	molecular_function	0.46716	1	1	2707	3	15454	1	Csa1G025160	0
GO:0043130	ubiquitin binding	molecular_function	0.46716	1	1	2707	3	15454	1	Csa1G025160	0
GO:0008855	exodeoxyribonuclease VII activity	molecular_function	0.46738	1	3	2707	14	15454	2	Csa6G113500,Csa3G895120	1	Csa4G083540
GO:0006026	aminoglycan catabolic process	biological_process	0.46784	1	4	2707	20	15454	3	Csa6G507520,Csa1G534750,Csa6G508020	1	Csa4G017110
GO:0042613	MHC class II protein complex	cellular_component	0.46839	1	1	2707	3	15454	0		1	Csa3G811600
GO:0050877	neurological system process	biological_process	0.46945	1	6	2707	30	15454	2	Csa6G073490,Novel00398	4	Csa6G302160,Csa3G127150,Csa3G150080,Novel00008
GO:0048468	cell development	biological_process	0.47053	1	3	2707	15	15454	0		3	Csa5G652230,Csa1G228960,Csa6G410670
GO:0017148	negative regulation of translation	biological_process	0.47057	1	1	2707	3	15454	1	Csa5G580660	0
GO:0030597	RNA glycosylase activity	molecular_function	0.47057	1	1	2707	3	15454	1	Csa5G580660	0
GO:0030598	rRNA N-glycosylase activity	molecular_function	0.47057	1	1	2707	3	15454	1	Csa5G580660	0
GO:0032269	negative regulation of cellular protein metabolic process	biological_process	0.47057	1	1	2707	3	15454	1	Csa5G580660	0
GO:0051248	negative regulation of protein metabolic process	biological_process	0.47057	1	1	2707	3	15454	1	Csa5G580660	0
GO:0001539	ciliary or bacterial-type flagellar motility	biological_process	0.4715	1	4	2707	19	15454	2	Csa1G170000,Csa4G028470	2	Csa5G083860,Csa5G283990
GO:0016860	intramolecular oxidoreductase activity	molecular_function	0.47243	1	8	2707	39	15454	5	Csa6G524050,Csa3G900960,Csa5G571460,Csa6G495730,Csa4G007050	3	Csa3G168960,Csa5G167200,Csa4G645250
GO:0004749	ribose phosphate diphosphokinase activity	molecular_function	0.47273	1	1	2707	3	15454	1	Csa3G904100	0
GO:0001882	nucleoside binding	molecular_function	0.47435	1	419	2707	2193	15454	150	Csa3G543170,Csa1G574970,Csa1G007860,Csa3G850570,Csa4G172540,Csa1G172570,Csa7G041930,Csa6G104630,Csa1G065930,Csa6G127470,Csa6G490950,Csa6G495050,Csa6G365210,Csa2G415540,Csa4G296230,Csa1G597020,Csa1G000600,Csa7G351880,Csa3G912320,Csa3G717370,Csa2G011510,Csa1G225410,Csa5G598690,Csa1G560790,Csa2G021560,Csa4G064040,Csa3G850580,Csa4G045070,Csa6G151640,Csa5G139270,Csa7G237890,Csa3G860230,Csa5G599830,Csa…	269	CsaUNG031630,Csa2G406790,Csa6G526380,Csa5G222990,Csa1G599450,Csa4G648520,Csa3G610810,Csa4G000540,Csa3G044470,Csa6G499030,Csa5G590000,Csa4G015780,Csa4G052590,Csa3G002710,Csa3G116740,Csa6G504490,Csa1G240580,Csa6G483400,Csa6G486870,Csa4G048550,Csa3G881750,Csa7G431970,Csa3G060980,Csa7G067430,Csa2G292800,Csa5G550170,Csa1G569290,Csa5G153160,Csa4G430890,Csa6G014590,Csa2G012710,Csa3G740240,Csa3G769610,Cs…
GO:0006771	riboflavin metabolic process	biological_process	0.47472	1	3	2707	13	15454	3	Csa6G029440,Csa7G064010,Csa3G843830	0
GO:0009231	riboflavin biosynthetic process	biological_process	0.47472	1	3	2707	13	15454	3	Csa6G029440,Csa3G843830,Csa7G064010	0
GO:0042726	flavin-containing compound metabolic process	biological_process	0.47472	1	3	2707	13	15454	3	Csa3G843830,Csa7G064010,Csa6G029440	0
GO:0042727	flavin-containing compound biosynthetic process	biological_process	0.47472	1	3	2707	13	15454	3	Csa6G029440,Csa7G064010,Csa3G843830	0
GO:0032501	multicellular organismal process	biological_process	0.47652	1	49	2707	274	15454	16	Csa4G618520,Csa1G013250,Csa2G246540,Csa6G008630,Csa7G429590,Novel00398,Csa3G859630,Csa6G516770,Csa3G878180,Csa6G073490,Novel00512,Csa3G000690,Csa1G668000,Csa6G058200,Csa3G122380,Csa4G061840	33	Csa6G410670,Csa2G005890,Csa3G099570,Csa3G127150,Csa4G308630,Csa6G087170,Csa3G150080,Csa4G646070,Csa1G423320,Csa3G006590,Csa5G652230,Csa5G515060,Csa2G279230,Csa5G647490,Csa1G070620,Csa6G076800,Csa2G381650,Csa6G008680,Csa6G497310,Csa3G733860,Csa3G414070,Novel00008,Csa6G525430,Csa4G290210,Csa7G045520,Csa4G639220,Novel00340,Csa1G228960,Csa5G153040,Csa5G239140,Csa3G748240,Csa6G302160,Csa3G146380
GO:0032559	adenyl ribonucleotide binding	molecular_function	0.47737	1	385	2707	2010	15454	144	Csa2G021560,Csa3G850580,Csa4G064040,Csa6G151640,Csa4G045070,Csa7G237890,Csa5G139270,Csa3G717370,Csa3G912320,Csa2G011510,Csa7G351880,Csa5G598690,Csa1G560790,Csa6G365210,Csa6G495050,Csa4G296230,Csa2G415540,Csa1G597020,Csa1G000600,Csa1G574970,Csa3G543170,Csa1G007860,Csa3G850570,Csa4G172540,Csa6G104630,Csa7G041930,Csa1G065930,Csa6G127470,Csa6G490950,Csa4G106870,Csa1G502360,Csa3G749850,Csa3G017260,Nov…	241	Csa4G305340,Csa4G572330,Csa4G624460,Csa1G050200,Csa1G181480,Csa5G182730,Csa7G451310,Csa3G851860,Csa1G045660,Csa3G769610,Csa5G152980,Csa2G432810,Csa1G391590,Csa4G056620,Csa3G689280,Csa2G356650,Csa5G153080,Csa3G848870,Csa1G495290,Csa3G236550,Csa6G519650,Csa6G491660,Csa4G048550,Csa6G486870,Csa7G431970,Csa3G881750,Csa7G067430,Csa3G060980,Csa2G292800,Csa5G550170,Csa6G014590,Csa4G430890,Csa1G569290,Csa…
GO:0090066	regulation of anatomical structure size	biological_process	0.47828	1	3	2707	15	15454	2	Csa3G000690,Csa6G022370	1	Csa5G515060
GO:0003906	DNA-(apurinic or apyrimidinic site) lyase activity	molecular_function	0.47962	1	1	2707	3	15454	0		1	Csa4G006390
GO:0019438	aromatic compound biosynthetic process	biological_process	0.48102	1	384	2707	2180	15454	153	Csa5G606310,Csa4G091920,Csa6G091830,Csa3G817210,Csa4G192110,Csa3G819960,Csa4G427270,Csa4G331080,Csa3G146300,Csa1G057010,Csa6G057100,Csa1G049460,Csa1G597800,Csa5G374720,Csa3G523580,Csa6G499800,Csa3G167380,Csa1G045480,Csa4G193250,CsaUNG018640,Csa2G406060,Csa5G601510,Csa5G633290,Csa2G406760,Csa3G740220,Csa5G165850,Csa1G524760,Csa2G352930,Csa3G143540,Csa6G508020,Csa6G382950,Csa4G641590,Csa6G092010,Cs…	231	Csa3G828430,Csa7G432080,Csa7G452940,Csa4G663700,Csa1G006300,Csa3G183890,Csa7G270590,Csa1G534740,Csa2G326460,Csa6G133770,Csa3G824760,Csa3G878810,Csa5G607420,Csa1G536820,Csa2G140370,Csa2G173020,Csa5G434550,Csa1G572390,Csa2G225320,Csa3G653460,Csa6G289740,Csa5G579600,Csa4G192180,Csa6G518380,Csa4G049060,Csa4G001510,Csa6G495790,Csa1G042290,Csa6G405920,Csa6G483310,Csa3G736580,Csa3G113920,Csa6G133750,Csa…
GO:0017076	purine nucleotide binding	molecular_function	0.48123	1	427	2707	2238	15454	156	Csa4G187820,Csa4G064040,Csa3G850580,Csa4G045070,Csa6G151640,Csa5G139270,Csa7G237890,Csa3G856000,Csa2G021560,Csa1G560790,Csa7G351880,Csa3G717370,Csa3G912320,Csa2G011510,Csa1G225410,Csa5G598690,Csa1G000600,Csa6G495050,Csa6G365210,Csa2G415540,Csa4G296230,Csa1G597020,Csa3G850570,Csa4G172540,Csa1G172570,Csa6G104630,Csa7G041930,Csa1G065930,Csa6G490950,Csa6G127470,Csa3G543170,Csa1G574970,Csa1G007860,Csa…	271	Csa1G050200,Csa4G624460,Csa4G113150,Csa1G181480,Csa7G451310,Csa5G182730,Csa3G851860,Csa4G305340,Csa4G572330,Csa7G051430,Csa1G495290,Csa6G410050,Csa3G816070,Csa6G491660,Csa3G236550,Csa6G519650,Csa4G000580,Csa3G769610,Csa1G045660,Csa3G689280,Csa4G056620,Csa1G391590,Csa5G152980,Csa2G432810,Csa1G537560,Csa2G356650,Csa3G848870,Csa5G153080,Csa2G292800,Csa5G550170,Csa1G569290,Csa5G153160,Csa4G430890,Csa…
GO:0043549	regulation of kinase activity	biological_process	0.48148	1	2	2707	10	15454	1	Csa6G058200	1	Csa3G127030
GO:0045859	regulation of protein kinase activity	biological_process	0.48148	1	2	2707	10	15454	1	Csa6G058200	1	Csa3G127030
GO:0005315	inorganic phosphate transmembrane transporter activity	molecular_function	0.48156	1	1	2707	3	15454	0		1	Csa5G598640
GO:1901677	phosphate transmembrane transporter activity	molecular_function	0.48156	1	1	2707	3	15454	0		1	Csa5G598640
GO:0007129	synapsis	biological_process	0.48199	1	2	2707	9	15454	2	Csa6G513530,Csa7G043020	0
GO:0007130	synaptonemal complex assembly	biological_process	0.48199	1	2	2707	9	15454	2	Csa7G043020,Csa6G513530	0
GO:0070192	chromosome organization involved in meiosis	biological_process	0.48199	1	2	2707	9	15454	2	Csa6G513530,Csa7G043020	0
GO:0070193	synaptonemal complex organization	biological_process	0.48199	1	2	2707	9	15454	2	Csa6G513530,Csa7G043020	0
GO:0019030	icosahedral viral capsid	cellular_component	0.482	1	1	2707	3	15454	1	Csa6G077460	0
GO:0008940	nitrate reductase activity	molecular_function	0.48215	1	1	2707	3	15454	0		1	Csa4G188400
GO:0009325	nitrate reductase complex	cellular_component	0.48215	1	1	2707	3	15454	0		1	Csa4G188400
GO:0019211	phosphatase activator activity	molecular_function	0.4822	1	1	2707	3	15454	0		1	Csa6G302160
GO:0042151	nematocyst	cellular_component	0.48234	1	1	2707	3	15454	1	Csa5G471600	0
GO:0046474	glycerophospholipid biosynthetic process	biological_process	0.48308	1	8	2707	40	15454	5	Csa4G045070,Csa1G008470,Csa5G576650,Csa3G146610,Csa2G403720	3	Csa1G058070,Csa3G118090,Csa4G179170
GO:0010467	gene expression	biological_process	0.48327	1	482	2707	2769	15454	148	Csa4G269210,Csa1G000550,Csa7G064010,Csa2G420990,Csa1G005560,Csa1G000600,Csa2G021000,Csa6G406540,Csa2G415540,Csa3G597250,Csa7G375830,Csa1G032450,Csa6G490870,Csa2G238830,Novel00099,Csa5G485190,Csa1G600830,Csa4G012390,Csa6G151640,Csa3G389850,Csa2G378010,Csa6G397170,Csa3G730800,Csa2G297760,Csa6G055940,Csa3G132010,Csa6G452670,Csa2G033260,Csa4G003660,Csa7G378570,Csa3G017320,Csa5G637160,Csa1G025960,Csa6…	334	Csa5G153160,Csa3G740240,Csa3G134930,Csa3G914560,Csa5G264270,CsaUNG033670,Csa2G138710,Csa1G397130,Csa5G381830,Csa3G733340,Csa4G621720,Csa2G070230,Csa4G628890,Csa1G569380,Csa6G365170,Csa2G431090,Csa7G428940,Csa6G191580,Csa3G118080,Csa3G812770,Csa3G357110,Csa3G165090,Csa5G623870,Csa1G604040,Csa2G200420,Csa6G483400,Csa2G365080,Csa5G590000,Csa3G002710,Csa4G627240,Csa5G608280,Csa2G374590,Csa1G568530,Cs…
GO:0051213	dioxygenase activity	molecular_function	0.48366	1	30	2707	186	15454	20	Csa6G421630,Csa3G135730,Csa1G666970,Csa4G075200,Csa5G627090,Csa6G521000,Csa4G286960,Csa2G005330,Csa3G146300,Csa4G112650,Csa4G088750,Csa7G379100,Csa3G150820,Csa7G449420,Csa6G517060,Csa5G206420,Csa2G023850,Csa6G160180,Csa3G135720,Csa4G288610	10	Csa7G450510,Csa3G827270,Csa5G315370,Csa2G431090,Csa5G146870,Csa6G424000,Csa1G596420,Csa5G172270,Csa4G091870,Csa7G074950
GO:0004055	argininosuccinate synthase activity	molecular_function	0.48413	1	1	2707	3	15454	0		1	Csa1G002130
GO:0016682	oxidoreductase activity, acting on diphenols and related substances as donors, oxygen as acceptor	molecular_function	0.48439	1	3	2707	15	15454	2	Csa1G073640,Csa1G699610	1	Csa1G699560
GO:0009072	aromatic amino acid family metabolic process	biological_process	0.48483	1	7	2707	35	15454	4	Csa1G497310,Csa2G417830,Csa6G499800,Csa4G088750	3	Csa6G426900,Csa3G827240,Csa3G073840
GO:0019229	regulation of vasoconstriction	biological_process	0.48488	1	1	2707	3	15454	1	Csa3G000690	0
GO:0042310	vasoconstriction	biological_process	0.48488	1	1	2707	3	15454	1	Csa3G000690	0
GO:0006359	regulation of transcription from RNA polymerase III promoter	biological_process	0.48515	1	1	2707	3	15454	0		1	Csa4G645250
GO:0016480	negative regulation of transcription from RNA polymerase III promoter	biological_process	0.48515	1	1	2707	3	15454	0		1	Csa4G645250
GO:0019012	virion	cellular_component	0.48539	1	73	2707	404	15454	28	Csa3G850570,Csa5G608120,Csa7G420720,Csa1G086390,Csa3G686210,Csa1G590280,Csa6G077460,Csa5G576840,Csa2G010420,Csa3G782620,Csa1G601000,Csa3G408550,Csa6G520240,Csa3G045220,Csa4G286960,Csa4G179120,Csa5G616390,Csa1G659590,Csa5G374720,Csa5G598690,Csa4G340010,Csa1G707120,Csa5G638330,Novel00527,Csa1G263990,Csa3G016980,Csa4G594440,Csa3G848180	45	Csa1G000640,Csa1G701280,Csa7G044240,Csa3G751460,Csa3G627720,Csa3G002780,Csa3G736730,Csa3G006590,Csa6G147530,CsaUNG033670,Csa3G739000,Csa7G037510,Csa7G221360,Csa1G180750,Csa5G607470,Csa2G070230,Csa2G308350,Csa5G167200,Csa4G083540,Csa6G198280,Csa6G410050,Csa4G006050,Csa7G372350,Csa2G079660,Csa5G083860,Csa5G652230,Csa6G055400,Csa7G432360,Csa2G279230,Csa6G361260,Csa4G188400,Csa6G108460,Csa5G376270,Cs…
GO:0044247	cellular polysaccharide catabolic process	biological_process	0.48545	1	2	2707	9	15454	1	Csa1G572400	1	Csa5G221940
GO:0030246	carbohydrate binding	molecular_function	0.48568	1	34	2707	174	15454	20	Csa5G648630,Csa1G073890,Csa6G109750,Csa7G072740,Csa3G889760,Csa7G059660,Csa3G635870,Csa5G196570,Csa1G042620,Csa7G432520,Csa3G592690,Csa6G350370,Csa7G029930,Csa6G354370,Csa4G290200,Csa4G296230,Csa3G848310,Csa2G238830,Csa3G202220,Csa6G498410	14	Csa6G504610,Csa1G257940,Csa4G307380,Csa4G017150,Csa4G296250,Csa2G337760,Csa7G067410,Csa4G620550,Csa7G045520,Csa7G067430,Csa4G051530,Csa3G865330,Csa4G008800,Csa7G372360
GO:0008360	regulation of cell shape	biological_process	0.48583	1	1	2707	3	15454	1	Csa7G290480	0
GO:0022604	regulation of cell morphogenesis	biological_process	0.48583	1	1	2707	3	15454	1	Csa7G290480	0
GO:0044769	ATPase activity, coupled to transmembrane movement of ions, rotational mechanism	molecular_function	0.48589	1	7	2707	34	15454	1	Csa6G505970	6	Csa1G062930,Csa3G119340,Csa6G500680,Csa3G159430,Csa6G513760,Csa6G016970
GO:0009124	nucleoside monophosphate biosynthetic process	biological_process	0.4864	1	5	2707	24	15454	2	Csa4G310720,Csa1G042970	3	Csa5G603910,Csa5G651140,Csa5G153080
GO:0000165	MAPK cascade	biological_process	0.48869	1	1	2707	4	15454	1	Csa6G058200	0
GO:0007243	intracellular protein kinase cascade	biological_process	0.48869	1	1	2707	4	15454	1	Csa6G058200	0
GO:0010627	regulation of intracellular protein kinase cascade	biological_process	0.48869	1	1	2707	4	15454	1	Csa6G058200	0
GO:0043408	regulation of MAPK cascade	biological_process	0.48869	1	1	2707	4	15454	1	Csa6G058200	0
GO:0018580	nitronate monooxygenase activity	molecular_function	0.48919	1	3	2707	14	15454	2	Csa7G064010,Csa7G239630	1	Csa6G504420
GO:0003922	GMP synthase (glutamine-hydrolyzing) activity	molecular_function	0.48972	1	1	2707	3	15454	0		1	Csa5G153080
GO:0006177	GMP biosynthetic process	biological_process	0.48972	1	1	2707	3	15454	0		1	Csa5G153080
GO:0046037	GMP metabolic process	biological_process	0.48972	1	1	2707	3	15454	0		1	Csa5G153080
GO:0030077	plasma membrane light-harvesting complex	cellular_component	0.48997	1	2	2707	9	15454	0		2	Csa3G027720,Csa3G271370
GO:0042716	plasma membrane-derived chromatophore	cellular_component	0.48997	1	2	2707	9	15454	0		2	Csa3G271370,Csa3G027720
GO:0008686	3,4-dihydroxy-2-butanone-4-phosphate synthase activity	molecular_function	0.49005	1	1	2707	3	15454	1	Csa6G029440	0
GO:0042765	GPI-anchor transamidase complex	cellular_component	0.49038	1	2	2707	8	15454	1	Csa2G403720	1	Csa4G179170
GO:0042157	lipoprotein metabolic process	biological_process	0.49087	1	10	2707	53	15454	4	Csa1G502360,Csa4G046680,Csa2G403720,Csa1G008470	6	Csa3G118090,Csa2G162660,Csa4G179170,Csa3G130310,Csa1G041560,Csa1G058070
GO:0030145	manganese ion binding	molecular_function	0.49122	1	4	2707	19	15454	0		4	Csa5G604980,Csa6G188680,Csa2G350230,Csa5G592810
GO:0000462	maturation of SSU-rRNA from tricistronic rRNA transcript (SSU-rRNA, 5.8S rRNA, LSU-rRNA)	biological_process	0.49185	1	1	2707	4	15454	1	Csa6G397170	0
GO:0030490	maturation of SSU-rRNA	biological_process	0.49185	1	1	2707	4	15454	1	Csa6G397170	0
GO:0030686	90S preribosome	cellular_component	0.49185	1	1	2707	4	15454	1	Csa6G397170	0
GO:0042274	ribosomal small subunit biogenesis	biological_process	0.49185	1	1	2707	4	15454	1	Csa6G397170	0
GO:0051782	negative regulation of cell division	biological_process	0.4921	1	1	2707	3	15454	1	Csa3G836500	0
GO:0003887	DNA-directed DNA polymerase activity	molecular_function	0.49243	1	14	2707	75	15454	1	Csa6G188080	13	Csa5G589290,Csa3G134540,Csa7G069150,Csa1G062960,Csa5G115670,Csa5G590000,Csa6G520280,Novel00163,Csa7G378520,Csa5G135340,Csa6G365730,Csa7G405320,Csa3G147770
GO:0042173	regulation of sporulation resulting in formation of a cellular spore	biological_process	0.49277	1	1	2707	4	15454	1	Csa1G033000	0
GO:0043937	regulation of sporulation	biological_process	0.49277	1	1	2707	4	15454	1	Csa1G033000	0
GO:0031082	BLOC complex	cellular_component	0.49319	1	1	2707	3	15454	0		1	Csa4G179170
GO:0031083	BLOC-1 complex	cellular_component	0.49319	1	1	2707	3	15454	0		1	Csa4G179170
GO:0006551	leucine metabolic process	biological_process	0.49327	1	1	2707	3	15454	1	Csa3G363180	0
GO:0009098	leucine biosynthetic process	biological_process	0.49327	1	1	2707	3	15454	1	Csa3G363180	0
GO:0008219	cell death	biological_process	0.49361	1	9	2707	48	15454	3	Csa6G011570,Csa3G149320,Csa3G881590	6	Csa3G769610,Csa2G263940,Csa3G118080,Csa2G348960,Csa3G017070,Csa3G074470
GO:0016265	death	biological_process	0.49361	1	9	2707	48	15454	3	Csa3G149320,Csa6G011570,Csa3G881590	6	Csa2G263940,Csa2G348960,Csa3G118080,Csa3G017070,Csa3G769610,Csa3G074470
GO:0005664	nuclear origin of replication recognition complex	cellular_component	0.49469	1	2	2707	9	15454	0		2	Csa7G071540,Csa7G448890
GO:0005451	monovalent cation:hydrogen antiporter activity	molecular_function	0.49554	1	1	2707	3	15454	1	Csa3G182780	0
GO:0015491	cation:cation antiporter activity	molecular_function	0.49554	1	1	2707	3	15454	1	Csa3G182780	0
GO:0050151	oleate hydratase activity	molecular_function	0.49588	1	1	2707	3	15454	0		1	Csa4G309180
GO:1901617	organic hydroxy compound biosynthetic process	biological_process	0.49597	1	1	2707	3	15454	0		1	Csa4G031000
GO:0043138	3'-5' DNA helicase activity	molecular_function	0.49611	1	1	2707	3	15454	1	Novel00317	0
GO:0043140	ATP-dependent 3'-5' DNA helicase activity	molecular_function	0.49611	1	1	2707	3	15454	1	Novel00317	0
GO:0004325	ferrochelatase activity	molecular_function	0.49658	1	1	2707	3	15454	1	Csa2G351800	0
GO:0000808	origin recognition complex	cellular_component	0.49706	1	3	2707	14	15454	1	Csa5G622700	2	Csa7G071540,Csa7G448890
GO:0045116	protein neddylation	biological_process	0.49722	1	1	2707	3	15454	1	Csa6G118340	0
GO:0008094	DNA-dependent ATPase activity	molecular_function	0.49931	1	7	2707	34	15454	3	Csa7G014500,Novel00317,Csa5G139270	4	Csa5G603930,Csa4G430890,Novel00526,Csa5G647510
GO:0008373	sialyltransferase activity	molecular_function	0.49956	1	1	2707	3	15454	0		1	Csa6G152940
GO:0004420	hydroxymethylglutaryl-CoA reductase (NADPH) activity	molecular_function	0.49969	1	1	2707	3	15454	1	Csa6G117710	0
GO:0030638	polyketide metabolic process	biological_process	0.49982	1	1	2707	4	15454	0		1	Csa2G348200
GO:0030639	polyketide biosynthetic process	biological_process	0.49982	1	1	2707	4	15454	0		1	Csa2G348200
GO:0042612	MHC class I protein complex	cellular_component	0.50004	1	1	2707	4	15454	0		1	Csa1G575190
GO:0040008	regulation of growth	biological_process	0.50068	1	1	2707	3	15454	0		1	Csa3G434980
GO:0072519	parasitism	biological_process	0.50114	1	1	2707	3	15454	0		1	Csa5G429450
GO:0006919	activation of cysteine-type endopeptidase activity involved in apoptotic process	biological_process	0.50143	1	1	2707	3	15454	0		1	Csa3G769610
GO:0010950	positive regulation of endopeptidase activity	biological_process	0.50143	1	1	2707	3	15454	0		1	Csa3G769610
GO:0010952	positive regulation of peptidase activity	biological_process	0.50143	1	1	2707	3	15454	0		1	Csa3G769610
GO:0043280	positive regulation of cysteine-type endopeptidase activity involved in apoptotic process	biological_process	0.50143	1	1	2707	3	15454	0		1	Csa3G769610
GO:0043281	regulation of cysteine-type endopeptidase activity involved in apoptotic process	biological_process	0.50143	1	1	2707	3	15454	0		1	Csa3G769610
GO:0051345	positive regulation of hydrolase activity	biological_process	0.50143	1	1	2707	3	15454	0		1	Csa3G769610
GO:0052547	regulation of peptidase activity	biological_process	0.50143	1	1	2707	3	15454	0		1	Csa3G769610
GO:0052548	regulation of endopeptidase activity	biological_process	0.50143	1	1	2707	3	15454	0		1	Csa3G769610
GO:0097202	activation of cysteine-type endopeptidase activity	biological_process	0.50143	1	1	2707	3	15454	0		1	Csa3G769610
GO:2000116	regulation of cysteine-type endopeptidase activity	biological_process	0.50143	1	1	2707	3	15454	0		1	Csa3G769610
GO:2001056	positive regulation of cysteine-type endopeptidase activity	biological_process	0.50143	1	1	2707	3	15454	0		1	Csa3G769610
GO:0008963	phospho-N-acetylmuramoyl-pentapeptide-transferase activity	molecular_function	0.50155	1	1	2707	4	15454	1	Csa4G340010	0
GO:0032270	positive regulation of cellular protein metabolic process	biological_process	0.50213	1	2	2707	10	15454	2	Csa4G651970,Csa6G058200	0
GO:0051247	positive regulation of protein metabolic process	biological_process	0.50213	1	2	2707	10	15454	2	Csa6G058200,Csa4G651970	0
GO:0016433	rRNA (adenine) methyltransferase activity	molecular_function	0.50352	1	5	2707	25	15454	0		5	Csa1G042800,Csa4G646310,Csa2G361790,Csa6G504600,Csa5G625970
GO:0006807	nitrogen compound metabolic process	biological_process	0.50371	1	681	2707	3812	15454	282	Csa4G371570,Csa7G075680,Csa2G351800,Csa7G184660,Csa2G417830,Csa3G017200,Csa3G843830,Csa5G622700,Csa3G363180,Csa5G612900,Csa6G011570,Csa3G418780,Csa5G484650,Csa2G354800,Csa5G011660,Csa3G119240,Csa2G327500,Csa3G567330,Csa6G501260,Csa4G023020,Csa1G328400,Csa3G835890,Csa3G168930,Csa2G234520,Novel00317,Csa2G356600,Csa3G017260,Csa4G288620,Csa5G146230,Csa2G324450,Csa1G569310,Csa7G065130,Csa3G124970,Csa4…	399	Csa3G736730,Csa5G642180,Csa5G151530,Csa3G147770,Csa6G078550,Csa4G043890,Csa7G448730,Csa5G148490,Csa5G115670,Csa1G062960,Csa6G079220,Csa3G727990,Csa1G062930,Csa5G603290,Csa2G015350,Csa3G426330,Csa3G143570,Csa4G179170,Csa6G407060,Csa5G167150,Novel00475,Csa5G598750,Csa7G069150,Csa4G003720,Csa5G168870,Csa6G014540,Csa4G046570,Csa1G045670,Csa4G268020,Csa3G838680,Csa3G078800,Csa7G447010,Csa3G127150,Csa6…
GO:0000275	mitochondrial proton-transporting ATP synthase complex, catalytic core F(1)	cellular_component	0.50379	1	2	2707	10	15454	2	Csa6G505970,Novel00527	0
GO:0009664	plant-type cell wall organization	biological_process	0.50412	1	4	2707	20	15454	2	Csa7G312940,Csa4G017050	2	Csa1G015710,Csa7G322600
GO:0071669	plant-type cell wall organization or biogenesis	biological_process	0.50412	1	4	2707	20	15454	2	Csa7G312940,Csa4G017050	2	Csa1G015710,Csa7G322600
GO:0016763	transferase activity, transferring pentosyl groups	molecular_function	0.50444	1	9	2707	46	15454	3	Csa2G406760,Csa1G572450,Csa2G372800	6	Csa4G644120,Csa3G398930,Csa4G641520,Csa5G222990,Csa6G014590,Csa2G326460
GO:0009084	glutamine family amino acid biosynthetic process	biological_process	0.50554	1	4	2707	19	15454	1	Csa5G643300	3	Csa3G150160,Csa1G002130,Csa7G420690
GO:0016706	oxidoreductase activity, acting on paired donors, with incorporation or reduction of molecular oxygen, 2-oxoglutarate as one donor, and incorporation of one atom each of oxygen into both donors	molecular_function	0.50611	1	19	2707	110	15454	13	Csa3G150820,Csa7G379100,Csa6G517060,Csa5G206420,Csa3G135720,Csa6G160180,Csa3G135730,Csa6G421630,Csa5G627090,Csa6G521000,Csa4G075200,Csa2G005330,Csa4G112650	6	Csa5G146870,Csa2G431090,Csa4G091870,Csa5G172270,Csa7G074950,Csa5G315370
GO:0006801	superoxide metabolic process	biological_process	0.5075	1	2	2707	10	15454	1	Csa2G013250	1	Csa6G148290
GO:0072593	reactive oxygen species metabolic process	biological_process	0.5075	1	2	2707	10	15454	1	Csa2G013250	1	Csa6G148290
GO:0009123	nucleoside monophosphate metabolic process	biological_process	0.50879	1	5	2707	25	15454	2	Csa1G042970,Csa4G310720	3	Csa5G153080,Csa5G651140,Csa5G603910
GO:0016705	oxidoreductase activity, acting on paired donors, with incorporation or reduction of molecular oxygen	molecular_function	0.50884	1	80	2707	455	15454	46	Csa2G055050,Csa3G825080,Csa6G421630,Csa4G615750,Csa6G492250,Csa3G168970,Csa6G501300,Csa5G606840,Csa4G075200,Csa6G501340,Csa2G069700,Csa6G492230,Csa7G198310,Csa1G574240,Csa3G124970,Csa7G374640,Csa7G014500,Csa2G057070,Csa6G517060,Csa2G005330,Csa6G517070,Csa1G574250,Csa1G154090,Csa6G521000,Csa3G173020,Csa2G437050,Csa5G206420,Csa3G150820,Csa4G376150,Csa4G112650,Csa4G098720,Csa2G070200,Csa6G133710,Csa…	34	Csa2G120940,Csa4G038710,Csa3G855340,Csa3G778410,Csa6G366560,Csa6G044530,Csa4G091870,Csa6G079220,Csa4G621720,Csa4G621220,Csa5G146870,Csa2G431090,Csa7G074950,Csa3G611910,Csa2G139860,Csa5G224130,Csa5G172270,Csa1G009770,Csa7G075590,Csa7G014510,Csa5G315370,Csa3G912970,Csa2G425740,Csa2G359890,Csa5G202330,Csa6G108440,Csa3G852640,Csa5G159600,Csa5G159620,Csa4G022980,Csa5G207960,Csa2G000360,Csa3G078800,Csa…
GO:0046700	heterocycle catabolic process	biological_process	0.51096	1	31	2707	166	15454	20	Csa7G391240,Csa1G328400,Csa2G360060,Csa1G072450,Novel00527,Csa6G445110,Csa5G608500,Csa2G061030,Csa6G525470,Csa6G492250,Csa2G234520,Csa4G001900,Csa6G113500,Csa1G587400,Csa4G001910,Csa3G168930,Csa1G569240,Csa3G739050,Csa5G643300,Csa6G011570	11	Csa4G000580,Csa5G153160,Csa2G404900,Csa2G012710,Csa2G224250,Csa4G307390,Csa1G629200,Csa3G732650,Csa1G537560,Csa2G368830,Csa6G497050
GO:0009081	branched-chain amino acid metabolic process	biological_process	0.51193	1	2	2707	8	15454	1	Csa3G363180	1	Csa7G051370
GO:0009082	branched-chain amino acid biosynthetic process	biological_process	0.51193	1	2	2707	8	15454	1	Csa3G363180	1	Csa7G051370
GO:0044270	cellular nitrogen compound catabolic process	biological_process	0.51194	1	31	2707	166	15454	19	Csa6G011570,Csa3G739050,Csa1G569240,Csa4G001910,Csa3G168930,Csa1G587400,Csa6G113500,Csa4G001900,Csa2G234520,Csa6G492250,Csa6G525470,Csa2G061030,Csa5G608500,Novel00527,Csa6G445110,Csa1G072450,Csa2G360060,Csa1G328400,Csa7G391240	12	Csa6G497050,Csa2G368830,Csa1G537560,Csa3G732650,Csa1G629200,Csa3G838680,Csa4G307390,Csa2G224250,Csa2G012710,Csa2G404900,Csa5G153160,Csa4G000580
GO:0009890	negative regulation of biosynthetic process	biological_process	0.51239	1	10	2707	53	15454	5	Csa5G580660,Csa3G877620,Csa5G612900,Csa5G648680,Csa5G484650	5	Csa3G914560,Csa4G645250,Csa1G616250,Csa4G049060,Csa2G006200
GO:0030554	adenyl nucleotide binding	molecular_function	0.51248	1	393	2707	2060	15454	150	Csa1G007860,Csa3G543170,Csa1G574970,Csa6G490950,Csa6G127470,Csa7G041930,Csa1G065930,Csa6G104630,Csa4G172540,Csa3G850570,Csa1G597020,Csa4G296230,Csa2G415540,Csa6G495050,Csa6G365210,Csa1G000600,Csa5G598690,Csa3G717370,Csa3G912320,Csa2G011510,Csa7G351880,Csa1G560790,Csa2G021560,Csa3G856000,Csa5G139270,Csa7G237890,Csa6G151640,Csa4G045070,Csa4G064040,Csa3G850580,Csa4G187820,Csa5G599830,Csa3G860230,Csa…	243	Csa4G000540,Csa4G648520,Csa3G610810,Csa1G599450,Csa5G222990,CsaUNG031630,Csa2G406790,Csa6G483400,Csa3G116740,Csa6G504490,Csa1G240580,Csa3G002710,Csa5G590000,Csa4G015780,Csa4G052590,Csa3G044470,Csa6G499030,Csa7G067430,Csa3G060980,Csa7G431970,Csa3G881750,Csa4G048550,Csa6G486870,Csa3G740240,Csa4G430890,Csa6G014590,Csa1G569290,Csa5G550170,Csa2G292800,Csa5G153080,Csa3G848870,Csa2G356650,Csa1G391590,Cs…
GO:0005261	cation channel activity	molecular_function	0.51264	1	14	2707	78	15454	4	Novel00398,Csa6G006790,Csa2G264630,Csa2G010420	10	Csa3G576330,Csa1G050050,Csa7G405320,Csa5G264270,Csa5G604920,Csa1G713660,Csa3G828930,Csa4G005520,Csa5G440130,Csa7G450640
GO:0051239	regulation of multicellular organismal process	biological_process	0.51331	1	4	2707	21	15454	1	Csa3G000690	3	Csa5G515060,Csa4G646070,Csa4G290210
GO:0051205	protein insertion into membrane	biological_process	0.51497	1	2	2707	9	15454	1	Csa3G589590	1	Csa1G505910
GO:0051668	localization within membrane	biological_process	0.51497	1	2	2707	9	15454	1	Csa3G589590	1	Csa1G505910
GO:0007596	blood coagulation	biological_process	0.5151	1	6	2707	31	15454	1	Csa4G061840	5	Csa2G279230,Csa5G153040,Csa2G381650,Csa4G290210,Csa3G414070
GO:0001503	ossification	biological_process	0.51527	1	4	2707	22	15454	0		4	Csa3G748240,Csa6G076800,Csa3G006590,Csa1G423320
GO:0007267	cell-cell signaling	biological_process	0.51528	1	2	2707	9	15454	1	Csa6G073490	1	Csa3G127150
GO:0048598	embryonic morphogenesis	biological_process	0.51574	1	1	2707	4	15454	0		1	Csa6G087170
GO:0072669	tRNA-splicing ligase complex	cellular_component	0.51574	1	1	2707	4	15454	0		1	Csa6G087170
GO:0018130	heterocycle biosynthetic process	biological_process	0.51613	1	385	2707	2195	15454	156	Csa3G835890,Csa4G023020,Csa4G045060,Csa3G852460,Csa3G567330,Csa6G504460,Csa2G327500,Csa3G119240,Csa7G239630,Csa6G491080,Csa1G569310,Csa2G324450,Csa5G146230,Csa1G009580,Csa4G288620,Csa6G190300,Csa2G177210,Csa2G356600,Csa3G740810,Csa1G502360,Csa1G004960,Csa3G843830,Csa3G017200,Csa3G893410,Csa3G686210,Csa2G351800,Csa7G075680,Csa4G361820,Csa2G370550,Csa7G375820,Csa5G484650,Csa7G253200,Csa2G357210,Csa…	229	Novel00454,Csa6G513760,Csa2G036610,Csa6G504610,Csa2G012140,Csa6G150580,Csa3G127150,Csa6G446410,Csa7G447010,Csa6G077980,CsaUNG024740,Novel00566,Csa4G006390,Csa1G045670,Csa4G268020,Csa6G014540,Csa7G450640,Csa7G378530,Csa3G636420,Csa6G116680,Csa6G517950,Csa6G525430,Csa5G606460,Csa3G646620,Csa3G236570,Csa1G408720,Csa1G269870,Csa6G405890,Csa3G119700,Csa6G488360,Csa5G579570,Csa2G302130,Csa2G285290,Csa5…
GO:0005744	mitochondrial inner membrane presequence translocase complex	cellular_component	0.51726	1	1	2707	4	15454	1	Csa3G408550	0
GO:0030030	cell projection organization	biological_process	0.51736	1	6	2707	34	15454	2	Csa4G017210,Csa2G292850	4	Csa2G015350,Csa3G134540,Csa3G636390,Csa6G476050
GO:0016725	oxidoreductase activity, acting on CH or CH2 groups	molecular_function	0.51744	1	2	2707	9	15454	0		2	Csa6G486750,Csa7G209020
GO:0000154	rRNA modification	biological_process	0.51803	1	7	2707	37	15454	0		7	Csa6G504600,Csa5G625970,Csa1G042800,Csa7G452020,Csa5G151530,Csa2G361790,Csa4G646310
GO:0070588	calcium ion transmembrane transport	biological_process	0.51825	1	2	2707	8	15454	0		2	Csa7G450640,Csa1G713660
GO:0004180	carboxypeptidase activity	molecular_function	0.51848	1	7	2707	37	15454	3	Csa3G823640,Csa4G099770,Csa1G145920	4	Csa4G008800,Csa6G490110,Csa7G420830,Csa4G644120
GO:0042995	cell projection	cellular_component	0.52089	1	12	2707	63	15454	5	Csa1G573650,Csa2G292850,Csa1G170000,Csa7G392320,Csa1G590280	7	Csa3G239260,Csa6G497020,Csa6G476050,Csa4G290210,Csa2G381650,Csa4G051410,Csa4G292460
GO:0030545	receptor regulator activity	molecular_function	0.52115	1	1	2707	4	15454	0		1	Csa3G483830
GO:0030547	receptor inhibitor activity	molecular_function	0.52115	1	1	2707	4	15454	0		1	Csa3G483830
GO:0030548	acetylcholine receptor regulator activity	molecular_function	0.52115	1	1	2707	4	15454	0		1	Csa3G483830
GO:0030550	acetylcholine receptor inhibitor activity	molecular_function	0.52115	1	1	2707	4	15454	0		1	Csa3G483830
GO:0000775	chromosome, centromeric region	cellular_component	0.52163	1	18	2707	101	15454	4	Csa3G837040,Csa3G781590,Csa7G378570,Csa3G045220	14	Csa6G012240,Csa3G852500,Csa2G372750,Csa6G497250,Csa3G006590,Csa6G093620,Csa6G016970,Csa6G488360,Csa3G171180,Csa1G269900,Csa3G116810,Csa3G113920,CsaUNG033670,Csa6G150580
GO:0000255	allantoin metabolic process	biological_process	0.52248	1	1	2707	4	15454	1	Csa3G739050	0
GO:0000256	allantoin catabolic process	biological_process	0.52248	1	1	2707	4	15454	1	Csa3G739050	0
GO:0008643	carbohydrate transport	biological_process	0.52264	1	11	2707	60	15454	5	Csa5G151590,Csa2G369740,Novel00398,Csa1G569340,Csa7G343330	6	Csa2G336740,Csa3G751450,Csa2G010330,Csa3G183320,Csa6G077980,Csa6G501250
GO:0046132	pyrimidine ribonucleoside biosynthetic process	biological_process	0.5227	1	3	2707	15	15454	1	Csa1G042970	2	Csa4G052590,Csa1G050200
GO:0046134	pyrimidine nucleoside biosynthetic process	biological_process	0.5227	1	3	2707	15	15454	1	Csa1G042970	2	Csa4G052590,Csa1G050200
GO:0046789	host cell surface receptor binding	molecular_function	0.52557	1	2	2707	9	15454	2	Csa4G286960,Novel00527	0
GO:0009306	protein secretion	biological_process	0.52687	1	5	2707	25	15454	3	Novel00387,Csa6G383520,Csa1G084280	2	Csa3G236550,Csa6G494980
GO:0003777	microtubule motor activity	molecular_function	0.52815	1	11	2707	54	15454	0		11	Csa1G240580,Csa7G450640,Csa4G641550,Csa7G446860,Csa6G499030,Csa1G495290,Csa3G125560,Csa4G047870,Csa6G407060,Csa1G573710,Csa3G414070
GO:0016702	oxidoreductase activity, acting on single donors with incorporation of molecular oxygen, incorporation of two atoms of oxygen	molecular_function	0.52817	1	11	2707	76	15454	7	Csa4G286960,Csa2G023850,Csa3G146300,Csa4G088750,Csa4G288610,Csa7G449420,Csa1G666970	4	Csa3G827270,Csa7G450510,Csa6G424000,Csa1G596420
GO:0000793	condensed chromosome	cellular_component	0.52858	1	10	2707	56	15454	3	Csa7G043020,Csa3G781590,Csa6G513530	7	Csa6G012240,Csa3G852500,Csa2G372750,Csa6G093620,Csa3G113920,Csa6G016970,Csa6G488360
GO:0051130	positive regulation of cellular component organization	biological_process	0.52998	1	2	2707	11	15454	2	Csa4G651970,Csa6G022370	0
GO:0008915	lipid-A-disaccharide synthase activity	molecular_function	0.53279	1	2	2707	10	15454	0		2	Csa6G445120,Csa5G153020
GO:0007127	meiosis I	biological_process	0.5333	1	3	2707	16	15454	2	Csa6G513530,Csa7G043020	1	Csa3G611910
GO:0006284	base-excision repair	biological_process	0.53346	1	4	2707	20	15454	1	Csa6G502690	3	Csa4G006390,Csa6G134890,Csa6G450390
GO:0042600	chorion	cellular_component	0.53347	1	3	2707	16	15454	0		3	Csa6G410670,Csa1G228960,Csa5G652230
GO:0000346	transcription export complex	cellular_component	0.53349	1	1	2707	4	15454	0		1	Csa5G148490
GO:0000347	THO complex	cellular_component	0.53349	1	1	2707	4	15454	0		1	Csa5G148490
GO:0000445	THO complex part of transcription export complex	cellular_component	0.53349	1	1	2707	4	15454	0		1	Csa5G148490
GO:0003684	damaged DNA binding	molecular_function	0.53502	1	6	2707	32	15454	2	Csa4G411390,Csa2G011510	4	Csa5G168930,Csa2G287040,CsaUNG005730,Csa4G006390
GO:0048610	cellular process involved in reproduction	biological_process	0.53598	1	26	2707	139	15454	12	Csa3G848140,Csa1G668000,Csa6G513530,Csa2G360580,Csa1G046910,Csa6G516770,Csa3G878180,Csa4G286960,Csa3G045220,Csa4G046680,Csa7G043020,Novel00527	14	Csa5G202330,Csa3G736740,Csa4G431890,Csa3G611910,Csa5G652230,Csa7G452020,Csa1G228960,Csa2G338880,Csa1G029620,Csa1G070620,Csa6G410670,Csa3G733860,Csa3G099570,Csa7G045520
GO:0042802	identical protein binding	molecular_function	0.53617	1	25	2707	133	15454	6	Csa7G276180,Csa4G187820,Csa5G613590,Csa7G291690,Csa3G119240,CsaUNG006230	19	Csa6G495650,Csa5G083860,CsaUNG012590,Csa4G290210,Csa7G051360,Csa4G113150,Csa3G414070,Csa4G431900,Csa3G873800,Csa7G448090,Csa6G493920,Csa4G627240,Csa3G146380,Csa2G015350,Csa2G270180,Csa2G060530,Csa2G354860,Csa2G435500,Csa1G051910
GO:0006665	sphingolipid metabolic process	biological_process	0.53693	1	2	2707	9	15454	2	Csa5G649350,Csa5G011660	0
GO:0004713	protein tyrosine kinase activity	molecular_function	0.53726	1	1	2707	4	15454	0		1	Csa6G014690
GO:0000003	reproduction	biological_process	0.53782	1	36	2707	199	15454	15	Csa3G848140,Csa6G513530,Csa1G668000,Csa1G046910,Csa2G360580,Csa4G046680,Csa3G878180,Novel00527,Csa6G425740,Novel00398,Csa6G516770,Csa3G045220,Csa4G286960,Csa6G008630,Csa7G043020	21	Csa4G431890,Csa3G171180,Csa1G228960,Csa7G452020,Csa5G202330,Csa1G029620,Csa2G338880,Csa3G733860,Csa7G045520,Csa4G005520,Csa3G611910,Csa5G652230,Csa3G736740,Csa6G497310,Csa3G642640,Csa2G047790,Csa6G008680,Csa1G070620,Csa3G099570,Csa6G410670,Csa4G431900
GO:0016044	cellular membrane organization	biological_process	0.53894	1	7	2707	36	15454	3	Csa4G010410,Csa3G589590,Csa1G707120	4	Csa6G302160,Csa6G067930,Csa1G505910,Csa7G046130
GO:0008272	sulfate transport	biological_process	0.54	1	3	2707	14	15454	1	Csa1G002730	2	Csa5G407060,Csa5G289590
GO:0015116	sulfate transmembrane transporter activity	molecular_function	0.54	1	3	2707	14	15454	1	Csa1G002730	2	Csa5G289590,Csa5G407060
GO:0017111	nucleoside-triphosphatase activity	molecular_function	0.54055	1	164	2707	861	15454	55	Csa1G469730,Csa2G074200,Csa6G104630,Csa5G633290,Csa2G075440,Csa1G000600,Csa7G351880,Csa2G348280,Csa5G598690,Csa4G003660,Csa5G604950,Csa3G127240,Csa3G913980,Csa1G277450,Csa5G139270,Csa6G151640,Csa4G001710,Csa6G134350,Csa7G014500,Csa1G009600,Csa3G735030,Csa7G184660,Csa6G521010,Csa3G418780,Csa6G505970,Csa6G502800,Csa1G590280,Csa5G505770,Csa4G082340,Csa6G517140,Csa6G366340,Csa6G504460,Csa5G517130,Csa…	109	Csa5G495940,Csa4G000540,Csa3G159430,Csa6G499030,Csa3G044470,Csa6G434320,Csa6G483400,Csa6G504490,Csa1G240580,Csa6G434400,Csa3G740230,Csa6G452680,Csa5G603360,Csa6G136520,Csa3G060980,Csa2G351000,Novel00090,Csa4G641000,Csa5G168930,Csa3G119340,Csa3G740240,Csa5G097460,Csa5G647510,Csa6G495790,Csa5G153160,Csa6G496420,Csa2G404900,Csa2G012710,Csa4G430890,Csa4G056620,Csa6G518380,Csa7G394660,Csa1G537560,Csa2…
GO:0008172	S-methyltransferase activity	molecular_function	0.5407	1	7	2707	36	15454	4	Csa6G091990,Csa3G881590,Csa1G084290,Csa2G271400	3	Csa3G842030,Csa3G822260,Csa1G042930
GO:0009156	ribonucleoside monophosphate biosynthetic process	biological_process	0.54181	1	4	2707	20	15454	2	Csa4G310720,Csa1G042970	2	Csa5G651140,Csa5G153080
GO:0009161	ribonucleoside monophosphate metabolic process	biological_process	0.54181	1	4	2707	20	15454	2	Csa1G042970,Csa4G310720	2	Csa5G153080,Csa5G651140
GO:0045158	electron transporter, transferring electrons within cytochrome b6/f complex of photosystem II activity	molecular_function	0.54205	1	1	2707	4	15454	0		1	Csa1G002040
GO:0050660	flavin adenine dinucleotide binding	molecular_function	0.54264	1	33	2707	180	15454	19	Csa5G165210,Csa3G234000,Csa4G044990,Csa2G003610,Csa6G291910,Csa2G055050,Csa3G731060,Csa3G173020,Csa6G406540,Csa4G615750,Csa3G168970,Csa3G775240,Csa1G071890,Csa1G537480,Csa3G132010,Csa1G042970,Csa1G537470,Csa2G057070,Csa7G014500	14	Csa2G362450,Csa3G912970,Csa3G790450,Csa6G185240,Csa5G603910,Csa4G647490,Csa5G139430,Csa2G000360,Csa7G007900,Csa3G180220,Csa2G036590,Novel00566,Csa3G078800,Csa1G009770
GO:0009119	ribonucleoside metabolic process	biological_process	0.54338	1	52	2707	284	15454	17	Csa1G569310,Csa5G601510,Novel00527,Csa7G449460,Csa4G288620,Csa2G061030,Csa6G525470,Csa3G418780,Csa5G169050,Csa6G117710,Csa6G505970,Csa3G902190,Csa1G587400,Csa1G572450,Csa6G445110,Csa1G042970,Csa2G011510	35	Csa6G495790,Csa5G153160,Csa7G450640,Csa3G784390,Csa2G012710,Csa4G001510,Csa3G133180,Csa3G646620,Csa6G430140,Csa3G119340,Csa1G050200,Csa6G483310,Csa1G605610,Csa1G629200,Csa1G426970,Csa1G062930,Csa3G824760,Csa3G732650,Csa6G452680,Csa6G016970,Csa6G497050,Csa6G513760,Csa4G000580,Csa2G173020,Csa5G615250,Csa4G052590,Csa1G002120,Csa4G307390,Csa5G153080,Csa3G550680,Novel00566,Csa4G056620,Csa1G537560,Csa5…
GO:0015105	arsenite transmembrane transporter activity	molecular_function	0.54404	1	1	2707	4	15454	1	Csa3G182780	0
GO:0015700	arsenite transport	biological_process	0.54404	1	1	2707	4	15454	1	Csa3G182780	0
GO:0016846	carbon-sulfur lyase activity	molecular_function	0.54406	1	3	2707	17	15454	1	Csa6G011570	2	Csa2G404730,Csa1G173140
GO:0009126	purine nucleoside monophosphate metabolic process	biological_process	0.54432	1	2	2707	9	15454	1	Csa4G310720	1	Csa5G153080
GO:0009127	purine nucleoside monophosphate biosynthetic process	biological_process	0.54432	1	2	2707	9	15454	1	Csa4G310720	1	Csa5G153080
GO:0009167	purine ribonucleoside monophosphate metabolic process	biological_process	0.54432	1	2	2707	9	15454	1	Csa4G310720	1	Csa5G153080
GO:0009168	purine ribonucleoside monophosphate biosynthetic process	biological_process	0.54432	1	2	2707	9	15454	1	Csa4G310720	1	Csa5G153080
GO:0043244	regulation of protein complex disassembly	biological_process	0.54448	1	2	2707	10	15454	1	Csa4G651970	1	Csa3G113920
GO:0006050	mannosamine metabolic process	biological_process	0.54452	1	2	2707	9	15454	2	Csa7G031620,Csa7G239630	0
GO:0006051	N-acetylmannosamine metabolic process	biological_process	0.54452	1	2	2707	9	15454	2	Csa7G239630,Csa7G031620	0
GO:0047465	N-acylglucosamine-6-phosphate 2-epimerase activity	molecular_function	0.54452	1	2	2707	9	15454	2	Csa7G031620,Csa7G239630	0
GO:0009452	7-methylguanosine RNA capping	biological_process	0.54741	1	3	2707	14	15454	0		3	Csa7G452020,Csa5G598750,Csa3G875420
GO:0036260	RNA capping	biological_process	0.54741	1	3	2707	14	15454	0		3	Csa7G452020,Csa5G598750,Csa3G875420
GO:0070008	serine-type exopeptidase activity	molecular_function	0.54773	1	9	2707	49	15454	4	Csa4G099770,Csa1G145920,Csa3G823640,Csa4G652900	5	Csa7G420830,Csa6G490110,Csa4G008800,Csa5G579570,Csa4G644120
GO:0008889	glycerophosphodiester phosphodiesterase activity	molecular_function	0.5481	1	2	2707	9	15454	1	Csa3G556210	1	Csa6G523470
GO:0042060	wound healing	biological_process	0.54838	1	7	2707	39	15454	2	Csa4G061840,Csa3G859630	5	Csa5G153040,Csa2G279230,Csa4G290210,Csa3G414070,Csa2G381650
GO:0016641	oxidoreductase activity, acting on the CH-NH2 group of donors, oxygen as acceptor	molecular_function	0.54879	1	3	2707	14	15454	2	Csa1G004100,Csa5G158580	1	Csa7G448730
GO:0019829	cation-transporting ATPase activity	molecular_function	0.54894	1	8	2707	42	15454	1	Csa6G505970	7	Csa6G016970,Csa6G500680,Csa3G119340,Csa2G404900,Csa6G513760,Csa3G159430,Csa1G062930
GO:0042625	ATPase activity, coupled to transmembrane movement of ions	molecular_function	0.54894	1	8	2707	42	15454	1	Csa6G505970	7	Csa1G062930,Csa3G159430,Csa6G513760,Csa2G404900,Csa3G119340,Csa6G500680,Csa6G016970
GO:0004852	uroporphyrinogen-III synthase activity	molecular_function	0.54909	1	1	2707	5	15454	0		1	Csa4G192180
GO:0009129	pyrimidine nucleoside monophosphate metabolic process	biological_process	0.55005	1	3	2707	15	15454	1	Csa1G042970	2	Csa5G651140,Csa5G603910
GO:0009130	pyrimidine nucleoside monophosphate biosynthetic process	biological_process	0.55005	1	3	2707	15	15454	1	Csa1G042970	2	Csa5G603910,Csa5G651140
GO:0044707	single-multicellular organism process	biological_process	0.55126	1	42	2707	239	15454	14	Csa3G878180,Novel00512,Csa6G073490,Csa3G000690,Csa6G058200,Csa3G122380,Csa4G061840,Csa4G618520,Csa1G013250,Csa2G246540,Csa7G429590,Novel00398,Csa3G859630,Csa6G516770	28	Novel00008,Csa3G414070,Csa3G733860,Csa6G525430,Csa4G290210,Novel00340,Csa7G045520,Csa4G639220,Csa5G153040,Csa5G239140,Csa3G146380,Csa3G748240,Csa6G302160,Csa2G005890,Csa3G099570,Csa3G127150,Csa6G087170,Csa4G308630,Csa3G006590,Csa1G423320,Csa4G646070,Csa3G150080,Csa5G647490,Csa2G279230,Csa5G515060,Csa2G381650,Csa6G076800,Csa1G070620
GO:1901575	organic substance catabolic process	biological_process	0.55274	1	97	2707	530	15454	55	Csa7G391240,Novel00527,Csa1G575130,Csa3G900960,Csa4G097630,Csa2G234520,Csa1G534750,Csa4G001900,Csa1G587400,Csa3G168930,Csa5G643300,Csa6G319770,Csa1G328400,Csa1G072450,Csa2G360060,Csa1G025160,Csa4G095590,Csa6G365750,Csa3G017020,Csa6G113500,Csa1G042620,Csa7G239630,Csa4G001910,Csa5G589350,Csa1G538190,Csa5G608500,Csa2G003610,Csa2G061030,Csa3G234000,Csa5G165210,Csa6G525470,Csa1G572400,Csa6G492250,Csa2…	42	Csa1G629200,Csa5G239140,Csa2G252020,Csa3G732650,Csa6G136020,Csa4G000580,Csa4G017110,Csa2G140370,Csa4G006510,Csa5G605720,Csa4G307390,Csa2G372750,Csa4G165920,Csa2G380030,Csa2G351700,Csa3G838680,Csa3G903520,Csa7G195260,Csa1G537560,Csa3G184010,Csa3G651740,Csa1G062310,Csa2G368830,Csa2G012710,Csa2G404900,Csa5G153160,Csa1G042210,Csa2G224250,Csa3G199630,Csa2G012700,Csa5G221940,Csa3G848200,Csa6G497050,Csa…
GO:0007338	single fertilization	biological_process	0.55291	1	1	2707	4	15454	0		1	Csa2G047790
GO:0009566	fertilization	biological_process	0.55291	1	1	2707	4	15454	0		1	Csa2G047790
GO:0003774	motor activity	molecular_function	0.55308	1	18	2707	92	15454	2	Csa4G003660,Csa1G590280	16	Csa7G446860,Csa4G641550,Csa4G000540,Csa2G279230,Csa3G872030,Csa4G047870,Csa3G125560,Csa1G240580,Csa7G450640,Csa6G499030,Csa1G495290,Csa5G283990,Csa6G407060,Csa4G292460,Csa3G414070,Csa1G573710
GO:0003697	single-stranded DNA binding	molecular_function	0.5533	1	4	2707	21	15454	0		4	Csa2G360660,Novel00090,Csa1G038900,Csa5G198220
GO:0019319	hexose biosynthetic process	biological_process	0.55436	1	3	2707	15	15454	2	Csa3G408550,Csa3G893410	1	Csa7G432360
GO:0046364	monosaccharide biosynthetic process	biological_process	0.55436	1	3	2707	15	15454	2	Csa3G893410,Csa3G408550	1	Csa7G432360
GO:0019310	inositol catabolic process	biological_process	0.55441	1	1	2707	4	15454	1	Csa1G575130	0
GO:0046164	alcohol catabolic process	biological_process	0.55441	1	1	2707	4	15454	1	Csa1G575130	0
GO:0046174	polyol catabolic process	biological_process	0.55441	1	1	2707	4	15454	1	Csa1G575130	0
GO:0050113	inositol oxygenase activity	molecular_function	0.55441	1	1	2707	4	15454	1	Csa1G575130	0
GO:1901616	organic hydroxy compound catabolic process	biological_process	0.55441	1	1	2707	4	15454	1	Csa1G575130	0
GO:0005874	microtubule	cellular_component	0.55535	1	3	2707	18	15454	0		3	Csa3G852500,Csa6G012240,Csa6G016970
GO:0006282	regulation of DNA repair	biological_process	0.55623	1	1	2707	4	15454	0		1	Csa5G593340
GO:0080135	regulation of cellular response to stress	biological_process	0.55623	1	1	2707	4	15454	0		1	Csa5G593340
GO:2001020	regulation of response to DNA damage stimulus	biological_process	0.55623	1	1	2707	4	15454	0		1	Csa5G593340
GO:0018205	peptidyl-lysine modification	biological_process	0.55705	1	1	2707	4	15454	1	Csa2G057070	0
GO:0048870	cell motility	biological_process	0.55723	1	12	2707	66	15454	5	Csa1G573650,Csa1G170000,Csa7G392320,Csa4G028470,Csa1G590280	7	Csa2G381650,Csa4G290210,Csa3G239260,Csa5G083860,Csa4G051410,Csa4G292460,Csa5G283990
GO:0051674	localization of cell	biological_process	0.55723	1	12	2707	66	15454	5	Csa1G573650,Csa1G170000,Csa7G392320,Csa4G028470,Csa1G590280	7	Csa2G381650,Csa4G290210,Csa3G239260,Csa5G083860,Csa4G051410,Csa4G292460,Csa5G283990
GO:0004252	serine-type endopeptidase activity	molecular_function	0.55748	1	28	2707	155	15454	8	Csa4G285740,Csa5G613590,Csa7G291690,Csa7G074910,Csa6G495000,Csa7G276180,Csa6G514810,Csa4G652900	20	Csa6G493920,Csa7G448090,Csa3G873800,Csa4G641000,Csa3G777030,Csa6G148290,Csa2G270180,Csa2G060530,Csa2G354860,Csa5G579570,Csa5G153040,Csa1G051910,Csa3G751460,CsaUNG012590,Csa2G033990,Csa4G094530,Csa6G509710,Csa3G434980,Csa6G446410,Csa7G043560
GO:0007605	sensory perception of sound	biological_process	0.55886	1	1	2707	4	15454	0		1	Csa3G150080
GO:0050954	sensory perception of mechanical stimulus	biological_process	0.55886	1	1	2707	4	15454	0		1	Csa3G150080
GO:0004525	ribonuclease III activity	molecular_function	0.55968	1	2	2707	11	15454	0		2	Csa6G494980,Csa1G267180
GO:0000124	SAGA complex	cellular_component	0.56025	1	1	2707	4	15454	0		1	Csa2G263940
GO:0006536	glutamate metabolic process	biological_process	0.56027	1	2	2707	9	15454	2	Csa5G643300,Csa1G042620	0
GO:0001897	cytolysis by symbiont of host cells	biological_process	0.56039	1	2	2707	12	15454	1	Csa4G285730	1	Csa6G516580
GO:0001907	killing by symbiont of host cells	biological_process	0.56039	1	2	2707	12	15454	1	Csa4G285730	1	Csa6G516580
GO:0019836	hemolysis by symbiont of host erythrocytes	biological_process	0.56039	1	2	2707	12	15454	1	Csa4G285730	1	Csa6G516580
GO:0044004	disruption by symbiont of host cell	biological_process	0.56039	1	2	2707	12	15454	1	Csa4G285730	1	Csa6G516580
GO:0051801	cytolysis in other organism involved in symbiotic interaction	biological_process	0.56039	1	2	2707	12	15454	1	Csa4G285730	1	Csa6G516580
GO:0051818	disruption of cells of other organism involved in symbiotic interaction	biological_process	0.56039	1	2	2707	12	15454	1	Csa4G285730	1	Csa6G516580
GO:0051883	killing of cells in other organism involved in symbiotic interaction	biological_process	0.56039	1	2	2707	12	15454	1	Csa4G285730	1	Csa6G516580
GO:0052331	hemolysis in other organism involved in symbiotic interaction	biological_process	0.56039	1	2	2707	12	15454	1	Csa4G285730	1	Csa6G516580
GO:0071203	WASH complex	cellular_component	0.5609	1	3	2707	17	15454	2	Csa5G211530,Csa6G006800	1	Csa7G073410
GO:0005778	peroxisomal membrane	cellular_component	0.56103	1	2	2707	10	15454	1	Csa6G074530	1	Csa3G175660
GO:0005779	integral to peroxisomal membrane	cellular_component	0.56103	1	2	2707	10	15454	1	Csa6G074530	1	Csa3G175660
GO:0031231	intrinsic to peroxisomal membrane	cellular_component	0.56103	1	2	2707	10	15454	1	Csa6G074530	1	Csa3G175660
GO:0031903	microbody membrane	cellular_component	0.56103	1	2	2707	10	15454	1	Csa6G074530	1	Csa3G175660
GO:0044438	microbody part	cellular_component	0.56103	1	2	2707	10	15454	1	Csa6G074530	1	Csa3G175660
GO:0044439	peroxisomal part	cellular_component	0.56103	1	2	2707	10	15454	1	Csa6G074530	1	Csa3G175660
GO:0007154	cell communication	biological_process	0.56105	1	166	2707	923	15454	83	Csa6G058200,Csa3G913980,Csa5G139270,Csa4G022930,Csa1G615160,Csa2G228380,Csa6G517070,Csa6G073490,Novel00352,Csa7G029430,Csa3G823050,Csa3G099600,Csa3G167380,Csa3G717370,Csa2G348280,Csa7G351880,Csa2G372850,Csa7G429590,Csa4G061840,CsaUNG018640,Csa2G403720,Csa3G878180,Csa2G075440,Csa6G525470,Csa1G042330,Csa6G109660,Csa1G469730,Csa3G077600,Csa6G497200,Csa3G836500,Csa4G334150,Csa6G445110,Csa2G252050,Csa…	83	Csa7G451910,Csa3G211980,Csa7G045520,Csa6G081480,Csa2G379260,Csa1G006300,Csa5G152980,Csa6G518380,Csa4G016450,Csa3G769610,Csa2G279230,Csa6G014690,Csa6G491660,Csa3G816070,Csa3G740250,Csa5G434550,Csa7G051430,Csa3G822100,Csa6G302160,Csa7G405830,Csa3G146380,Csa2G351000,Novel00090,Csa6G452680,Csa5G647510,Csa4G297420,Csa3G073870,Csa2G036590,CsaUNG031630,Csa5G495940,Csa7G448820,Csa3G740230,Csa6G434400,Csa…
GO:0019439	aromatic compound catabolic process	biological_process	0.56181	1	31	2707	170	15454	20	Csa2G061030,Csa6G525470,Csa4G088750,Csa7G391240,Csa1G328400,Csa1G072450,Csa6G445110,Novel00527,Csa5G608500,Csa2G360060,Csa1G569240,Csa1G587400,Csa4G001910,Csa3G168930,Csa1G024220,Csa6G011570,Csa2G234520,Csa6G492250,Csa4G001900,Csa6G113500	11	Csa2G224250,Csa4G307390,Csa4G000580,Csa2G404900,Csa2G012710,Csa5G153160,Csa1G537560,Csa2G368830,Csa6G497050,Csa1G629200,Csa3G732650
GO:0006928	cellular component movement	biological_process	0.56186	1	24	2707	129	15454	5	Csa4G028470,Csa1G590280,Csa1G170000,Csa1G573650,Csa7G392320	19	Csa1G573710,Csa3G414070,Csa6G006850,Csa6G407060,Csa4G051410,Csa4G292460,Csa5G283990,Csa6G499030,Csa1G495290,Csa4G290210,Csa5G083860,Csa1G240580,Csa7G450640,Csa3G125560,Csa4G047870,Csa2G381650,Csa4G641550,Csa7G446860,Csa3G239260
GO:0016813	hydrolase activity, acting on carbon-nitrogen (but not peptide) bonds, in linear amidines	molecular_function	0.56259	1	2	2707	10	15454	1	Csa3G739050	1	Csa6G077980
GO:0006575	cellular modified amino acid metabolic process	biological_process	0.5631	1	12	2707	69	15454	9	Csa6G057100,Csa4G045070,Csa6G501260,Csa4G411390,Csa5G153150,Csa4G427270,Csa2G000660,Csa5G576650,Csa3G146610	3	Csa2G140370,Csa2G373440,Csa3G184010
GO:0019882	antigen processing and presentation	biological_process	0.5633	1	2	2707	10	15454	0		2	Csa3G811600,Csa1G575190
GO:0009678	hydrogen-translocating pyrophosphatase activity	molecular_function	0.56359	1	1	2707	4	15454	1	Csa2G033950	0
GO:0042278	purine nucleoside metabolic process	biological_process	0.56423	1	49	2707	269	15454	15	Csa6G505970,Csa6G117710,Csa3G902190,Csa5G169050,Csa3G418780,Csa6G525470,Csa2G061030,Csa7G449460,Csa4G288620,Novel00527,Csa5G601510,Csa1G569310,Csa2G011510,Csa6G445110,Csa1G572450	34	Csa6G497050,Csa6G016970,Csa6G452680,Csa3G732650,Csa1G062930,Csa1G629200,Csa1G426970,Csa3G824760,Csa1G605610,Csa1G050200,Csa6G483310,Csa3G119340,Csa6G430140,Csa3G646620,Csa3G784390,Csa2G012710,Csa4G001510,Csa3G133180,Csa7G450640,Csa5G153160,Csa6G495790,Csa2G368830,Csa5G647490,Csa1G537560,Csa4G056620,Novel00566,Csa5G153080,Csa3G550680,Csa4G307390,Csa4G052590,Csa2G173020,Csa4G000580,Csa5G615250,Csa6…
GO:0046128	purine ribonucleoside metabolic process	biological_process	0.56423	1	49	2707	269	15454	15	Csa2G011510,Csa1G572450,Csa6G445110,Csa3G418780,Csa5G169050,Csa6G505970,Csa6G117710,Csa3G902190,Csa1G569310,Csa5G601510,Novel00527,Csa7G449460,Csa4G288620,Csa2G061030,Csa6G525470	34	Csa5G153080,Csa3G550680,Novel00566,Csa4G056620,Csa1G537560,Csa5G647490,Csa2G368830,Csa6G513760,Csa2G173020,Csa4G000580,Csa5G615250,Csa4G052590,Csa4G307390,Csa1G605610,Csa1G062930,Csa1G426970,Csa3G824760,Csa1G629200,Csa3G732650,Csa6G452680,Csa6G016970,Csa6G497050,Csa6G495790,Csa7G450640,Csa5G153160,Csa3G784390,Csa3G133180,Csa2G012710,Csa4G001510,Csa6G430140,Csa3G646620,Csa3G119340,Csa1G050200,Csa6…
GO:0006231	dTMP biosynthetic process	biological_process	0.5646	1	1	2707	4	15454	0		1	Csa5G603910
GO:0009157	deoxyribonucleoside monophosphate biosynthetic process	biological_process	0.5646	1	1	2707	4	15454	0		1	Csa5G603910
GO:0009176	pyrimidine deoxyribonucleoside monophosphate metabolic process	biological_process	0.5646	1	1	2707	4	15454	0		1	Csa5G603910
GO:0009177	pyrimidine deoxyribonucleoside monophosphate biosynthetic process	biological_process	0.5646	1	1	2707	4	15454	0		1	Csa5G603910
GO:0009221	pyrimidine deoxyribonucleotide biosynthetic process	biological_process	0.5646	1	1	2707	4	15454	0		1	Csa5G603910
GO:0009263	deoxyribonucleotide biosynthetic process	biological_process	0.5646	1	1	2707	4	15454	0		1	Csa5G603910
GO:0009265	2'-deoxyribonucleotide biosynthetic process	biological_process	0.5646	1	1	2707	4	15454	0		1	Csa5G603910
GO:0042083	5,10-methylenetetrahydrofolate-dependent methyltransferase activity	molecular_function	0.5646	1	1	2707	4	15454	0		1	Csa5G603910
GO:0046073	dTMP metabolic process	biological_process	0.5646	1	1	2707	4	15454	0		1	Csa5G603910
GO:0046385	deoxyribose phosphate biosynthetic process	biological_process	0.5646	1	1	2707	4	15454	0		1	Csa5G603910
GO:0007623	circadian rhythm	biological_process	0.56524	1	1	2707	5	15454	1	Csa4G304770	0
GO:0010024	phytochromobilin biosynthetic process	biological_process	0.56545	1	1	2707	4	15454	0		1	Csa2G285290
GO:0016636	oxidoreductase activity, acting on the CH-CH group of donors, iron-sulfur protein as acceptor	molecular_function	0.56545	1	1	2707	4	15454	0		1	Csa2G285290
GO:0051202	phytochromobilin metabolic process	biological_process	0.56545	1	1	2707	4	15454	0		1	Csa2G285290
GO:0016884	carbon-nitrogen ligase activity, with glutamine as amido-N-donor	molecular_function	0.56546	1	6	2707	30	15454	2	Csa6G183190,Csa4G361890	4	Csa1G002130,Csa6G422810,Csa5G153080,Csa7G009770
GO:0033057	multicellular organismal reproductive behavior	biological_process	0.56652	1	1	2707	6	15454	1	Csa6G008630	0
GO:0045297	post-mating behavior	biological_process	0.56652	1	1	2707	6	15454	1	Csa6G008630	0
GO:0045924	regulation of female receptivity	biological_process	0.56652	1	1	2707	6	15454	1	Csa6G008630	0
GO:0046008	regulation of female receptivity, post-mating	biological_process	0.56652	1	1	2707	6	15454	1	Csa6G008630	0
GO:0060180	female mating behavior	biological_process	0.56652	1	1	2707	6	15454	1	Csa6G008630	0
GO:0003872	6-phosphofructokinase activity	molecular_function	0.56712	1	2	2707	9	15454	1	Csa4G097630	1	Csa6G512900
GO:0005945	6-phosphofructokinase complex	cellular_component	0.56712	1	2	2707	9	15454	1	Csa4G097630	1	Csa6G512900
GO:0006289	nucleotide-excision repair	biological_process	0.56818	1	4	2707	20	15454	2	Csa2G011510,Csa7G014500	2	Csa4G006390,Csa2G287040
GO:0004819	glutamine-tRNA ligase activity	molecular_function	0.56905	1	1	2707	4	15454	0		1	Csa2G271450
GO:0006425	glutaminyl-tRNA aminoacylation	biological_process	0.56905	1	1	2707	4	15454	0		1	Csa2G271450
GO:0005047	signal recognition particle binding	molecular_function	0.56946	1	1	2707	4	15454	0		1	Csa2G012710
GO:0005785	signal recognition particle receptor complex	cellular_component	0.56946	1	1	2707	4	15454	0		1	Csa2G012710
GO:0022402	cell cycle process	biological_process	0.56956	1	24	2707	142	15454	6	Csa2G292850,Csa7G043020,Csa3G045220,Novel00146,Csa3G781590,Csa6G513530	18	Csa5G189900,Csa3G116810,Csa4G431900,Csa2G346600,Csa3G113920,Csa5G092900,Csa2G372750,Csa6G476050,Csa3G074470,Csa1G534740,Csa3G118080,Csa3G073820,Csa5G176000,Csa4G192120,Csa3G171180,Csa3G611910,Csa2G279230,Csa6G093620
GO:0015630	microtubule cytoskeleton	cellular_component	0.57012	1	12	2707	70	15454	2	Csa3G781590,CsaUNG003090	10	Csa3G159460,Csa7G450640,Csa6G012240,Csa3G852500,Csa2G372750,Csa3G113920,Csa6G093620,Csa6G016970,Csa6G488360,Csa3G851720
GO:0009415	response to water stimulus	biological_process	0.5703	1	1	2707	6	15454	1	Csa2G249810	0
GO:0016818	hydrolase activity, acting on acid anhydrides, in phosphorus-containing anhydrides	molecular_function	0.57066	1	174	2707	920	15454	60	Csa2G433930,Csa3G017260,Csa3G359120,Novel00317,Csa5G601490,Csa1G502360,Csa3G446120,Csa7G352500,Csa3G598900,Novel00527,Csa3G597310,Csa2G324450,Csa1G569310,Csa1G009610,Csa5G597510,Csa3G837640,Csa7G049180,Csa3G127230,Csa1G659590,Csa2G415550,Csa2G074190,Csa5G517130,Csa6G504460,Csa6G366340,Csa6G517140,Csa7G431410,Csa2G033950,Csa6G431740,Csa6G505970,Csa3G418780,Csa4G082340,Csa5G505770,Csa1G590280,Csa6G…	114	CsaUNG005730,Csa2G354030,Csa6G486930,Csa5G603930,Csa7G325200,Csa7G446860,Csa6G520280,Csa7G450640,Csa6G525430,Csa5G154860,Csa3G636420,Csa3G414070,Csa3G550680,Csa3G134540,Csa4G046570,Csa7G041340,Csa1G045670,Csa2G368830,Novel00526,Csa1G267180,Csa1G003540,Csa3G127220,Csa6G513760,Csa7G067480,Csa1G560830,Csa4G307390,Csa1G044820,Csa5G633170,Csa5G220400,Csa2G094380,Csa6G109760,Csa7G392350,Csa1G062930,Csa…
GO:0006835	dicarboxylic acid transport	biological_process	0.57191	1	5	2707	30	15454	1	Csa4G314440	4	Csa3G903470,Csa7G447020,Csa1G022500,Csa4G083540
GO:0003856	3-dehydroquinate synthase activity	molecular_function	0.57304	1	1	2707	5	15454	0		1	Csa3G827240
GO:0005802	trans-Golgi network	cellular_component	0.57393	1	1	2707	4	15454	0		1	Csa5G630880
GO:0006892	post-Golgi vesicle-mediated transport	biological_process	0.57393	1	1	2707	4	15454	0		1	Csa5G630880
GO:0006893	Golgi to plasma membrane transport	biological_process	0.57393	1	1	2707	4	15454	0		1	Csa5G630880
GO:0032386	regulation of intracellular transport	biological_process	0.57393	1	1	2707	4	15454	0		1	Csa5G630880
GO:0032388	positive regulation of intracellular transport	biological_process	0.57393	1	1	2707	4	15454	0		1	Csa5G630880
GO:0033157	regulation of intracellular protein transport	biological_process	0.57393	1	1	2707	4	15454	0		1	Csa5G630880
GO:0042996	regulation of Golgi to plasma membrane protein transport	biological_process	0.57393	1	1	2707	4	15454	0		1	Csa5G630880
GO:0042998	positive regulation of Golgi to plasma membrane protein transport	biological_process	0.57393	1	1	2707	4	15454	0		1	Csa5G630880
GO:0043001	Golgi to plasma membrane protein transport	biological_process	0.57393	1	1	2707	4	15454	0		1	Csa5G630880
GO:0051050	positive regulation of transport	biological_process	0.57393	1	1	2707	4	15454	0		1	Csa5G630880
GO:0051222	positive regulation of protein transport	biological_process	0.57393	1	1	2707	4	15454	0		1	Csa5G630880
GO:0071253	connexin binding	molecular_function	0.57393	1	1	2707	4	15454	0		1	Csa5G630880
GO:0090316	positive regulation of intracellular protein transport	biological_process	0.57393	1	1	2707	4	15454	0		1	Csa5G630880
GO:0004176	ATP-dependent peptidase activity	molecular_function	0.57426	1	2	2707	10	15454	0		2	Csa3G434980,Csa2G033990
GO:0000096	sulfur amino acid metabolic process	biological_process	0.57446	1	5	2707	26	15454	2	Csa1G666970,Csa6G169280	3	Csa3G842030,Csa3G822260,Csa2G408430
GO:0017048	Rho GTPase binding	molecular_function	0.57465	1	3	2707	16	15454	1	Csa6G191020	2	Csa4G052070,Csa6G500680
GO:0051701	interaction with host	biological_process	0.57474	1	23	2707	131	15454	8	Csa4G286960,Csa6G077460,Csa6G344280,Novel00527,Csa7G061710,Csa1G586810,Csa4G285730,Csa1G038330	15	Csa5G310310,Csa5G633170,Csa7G284420,Csa5G376270,Csa6G006850,Csa2G357200,Csa7G451920,Csa6G516580,Csa1G051740,Csa6G055400,Csa2G308350,Csa6G087920,Csa5G607470,Csa1G070620,Csa2G338880
GO:0022607	cellular component assembly	biological_process	0.5754	1	56	2707	321	15454	18	Csa1G470410,Csa7G043020,Csa2G292850,Csa2G069700,Csa7G378570,Csa7G419640,Csa6G109660,Csa4G017210,Csa6G022370,Csa1G569520,Csa4G046680,Csa4G061840,Csa1G046910,Csa5G515040,Csa2G360580,Csa6G513530,Csa1G668000,Csa3G848140	38	Csa3G751460,Csa4G000580,Csa3G077690,Novel00053,Csa4G307390,Csa4G431900,Csa6G502730,Csa2G060370,Csa6G476050,Csa2G381650,Csa3G134540,Csa2G385070,Csa2G368830,Csa2G279230,Csa1G537560,Csa3G736740,Csa6G497020,Csa2G361630,Csa5G153160,Csa2G173580,Csa7G047350,Csa3G636390,Csa3G414070,Csa6G302160,Csa3G732650,Csa1G065960,Csa1G629200,Csa1G015710,Csa1G029620,Csa2G015350,Csa1G002040,Csa6G497050,Csa7G452020,Csa3…
GO:0072686	mitotic spindle	cellular_component	0.5762	1	5	2707	27	15454	1	Csa3G781590	4	Csa2G372750,Csa6G488360,Csa6G093620,Csa3G113920
GO:0043190	ATP-binding cassette (ABC) transporter complex	cellular_component	0.57661	1	1	2707	4	15454	0		1	Csa5G139430
GO:0008556	potassium-transporting ATPase activity	molecular_function	0.57752	1	1	2707	5	15454	0		1	Csa2G404900
GO:0045017	glycerolipid biosynthetic process	biological_process	0.5778	1	9	2707	49	15454	6	Csa2G403720,Csa7G073550,Csa5G576650,Csa3G146610,Csa1G008470,Csa4G045070	3	Csa4G179170,Csa3G118090,Csa1G058070
GO:0031423	hexon binding	molecular_function	0.57783	1	1	2707	4	15454	0		1	Csa4G431890
GO:0005801	cis-Golgi network	cellular_component	0.57805	1	2	2707	11	15454	1	Csa5G208460	1	Csa4G113150
GO:0005244	voltage-gated ion channel activity	molecular_function	0.57816	1	6	2707	33	15454	2	Csa3G111220,Csa2G264630	4	Csa1G713660,Csa5G440130,Csa7G450640,Csa5G264270
GO:0022832	voltage-gated channel activity	molecular_function	0.57816	1	6	2707	33	15454	2	Csa3G111220,Csa2G264630	4	Csa5G440130,Csa7G450640,Csa5G264270,Csa1G713660
GO:0007600	sensory perception	biological_process	0.57893	1	4	2707	22	15454	1	Novel00398	3	Csa6G302160,Csa3G150080,Novel00008
GO:0030150	protein import into mitochondrial matrix	biological_process	0.57981	1	1	2707	5	15454	1	Csa3G408550	0
GO:0015291	secondary active transmembrane transporter activity	molecular_function	0.58006	1	25	2707	135	15454	14	Csa5G598720,Csa1G569340,Csa2G369230,Csa5G611100,Csa3G543170,Csa4G050270,Csa4G314440,Csa1G573610,Csa4G294410,Csa4G099750,Csa6G091830,Csa3G182780,Csa1G024900,Csa2G369740	11	Csa6G014800,Csa1G003490,Csa2G049930,Csa3G751450,Csa2G336740,Csa7G447020,Csa6G077980,Csa1G071120,Csa7G043670,Csa5G598640,Csa7G043640
GO:0016226	iron-sulfur cluster assembly	biological_process	0.58134	1	3	2707	19	15454	1	Csa2G069700	2	Csa2G060370,Csa1G065960
GO:0031163	metallo-sulfur cluster assembly	biological_process	0.58134	1	3	2707	19	15454	1	Csa2G069700	2	Csa1G065960,Csa2G060370
GO:0051180	vitamin transport	biological_process	0.58137	1	1	2707	5	15454	1	Csa3G597310	0
GO:0050909	sensory perception of taste	biological_process	0.58185	1	1	2707	5	15454	0		1	Novel00008
GO:0004013	adenosylhomocysteinase activity	molecular_function	0.58241	1	1	2707	4	15454	0		1	Csa2G140370
GO:0016801	hydrolase activity, acting on ether bonds	molecular_function	0.58241	1	1	2707	4	15454	0		1	Csa2G140370
GO:0016802	trialkylsulfonium hydrolase activity	molecular_function	0.58241	1	1	2707	4	15454	0		1	Csa2G140370
GO:0006449	regulation of translational termination	biological_process	0.58295	1	1	2707	5	15454	1	Csa4G651970	0
GO:0006452	translational frameshifting	biological_process	0.58295	1	1	2707	5	15454	1	Csa4G651970	0
GO:0043243	positive regulation of protein complex disassembly	biological_process	0.58295	1	1	2707	5	15454	1	Csa4G651970	0
GO:0045727	positive regulation of translation	biological_process	0.58295	1	1	2707	5	15454	1	Csa4G651970	0
GO:0045901	positive regulation of translational elongation	biological_process	0.58295	1	1	2707	5	15454	1	Csa4G651970	0
GO:0045905	positive regulation of translational termination	biological_process	0.58295	1	1	2707	5	15454	1	Csa4G651970	0
GO:0008509	anion transmembrane transporter activity	molecular_function	0.58434	1	15	2707	81	15454	8	Novel00398,Csa4G314440,Csa4G187820,Csa1G002730,Csa3G111220,Csa5G610480,Csa4G187320,Csa3G182780	7	Csa4G075190,Csa1G056920,Csa5G407060,Csa2G079100,Csa7G447020,Csa6G014800,Csa5G289590
GO:0001775	cell activation	biological_process	0.58438	1	5	2707	27	15454	1	Csa4G061840	4	Csa2G372750,Csa3G414070,Csa2G381650,Csa2G279230
GO:0050664	oxidoreductase activity, acting on NAD(P)H, oxygen as acceptor	molecular_function	0.58451	1	2	2707	9	15454	2	Csa3G845500,Csa1G013250	0
[truncated: 1,320 more rows]
