# Supplementary material for: Large-Scale Transcriptome Analysis of Cucumber and Botrytis cinerea during Infection
Source: PLoS One. 2015 Nov 4;10(11):e0142221. doi: 10.1371/journal.pone.0142221 (PMC4633151; doi:10.1371/journal.pone.0142221)
Supplement: S5 Table — (XLS) [file pone.0142221.s006.xls]

GO_accession	Description	Term_type	Over_represented_pValue	Corrected_pValue	DEG_item	DEG_list	Bg_item	Bg_list	Up	Up_Gene_names	Down	Down_Gene_names
GO:0004553	hydrolase activity, hydrolyzing O-glycosyl compounds	molecular_function	6.3629e-20	2.3524e-16	97	1264	228	7493	66	B0510_7079,B0510_6708,B0510_5311,B0510_6968,B0510_4189,B0510_1817,B0510_7395,B0510_5913,B0510_5939,B0510_5312,B0510_6798,B0510_1969,B0510_8939,B0510_2137,B0510_10146,B0510_1497,B0510_5558,B0510_9808,B0510_8755,B0510_7078,B0510_10218,B0510_4252,Novel00914,B0510_7623,B0510_10416,B0510_536,B0510_10260,B0510_5001,B0510_5458,B0510_4283,B0510_4891,B0510_3256,B0510_4920,B0510_5388,B0510_326,B0510_5849,B…	31	B0510_3175,B0510_218,B0510_1423,B0510_1576,B0510_7500,B0510_8894,B0510_10160,B0510_6895,B0510_10140,Novel00470,B0510_4493,B0510_7170,B0510_9452,B0510_8612,B0510_1411,B0510_5406,B0510_5605,B0510_5364,B0510_4282,B0510_3088,B0510_1113,B0510_903,B0510_10210,B0510_3708,B0510_9631,B0510_7762,B0510_8082,B0510_9672,B0510_3882,B0510_634,B0510_7058
GO:0016798	hydrolase activity, acting on glycosyl bonds	molecular_function	4.6374e-19	8.5722e-16	98	1264	237	7493	66	B0510_9305,B0510_4593,B0510_6782,B0510_557,B0510_7077,Novel00708,B0510_6778,Novel00062,B0510_9165,B0510_8056,B0510_4088,B0510_3155,B0510_3101,B0510_2618,B0510_4284,Novel00440,B0510_2787,B0510_3615,B0510_2284,B0510_3699,B0510_2691,B0510_8692,Novel00942,B0510_2072,B0510_1084,B0510_2566,B0510_7079,B0510_6708,B0510_5311,B0510_6968,B0510_4189,B0510_1817,B0510_7395,B0510_5913,B0510_5939,B0510_5312,B051…	32	B0510_8612,B0510_1411,B0510_5406,B0510_5605,B0510_5364,B0510_4282,B0510_3088,B0510_1113,B0510_10210,B0510_903,B0510_3708,B0510_9631,B0510_7762,B0510_8082,B0510_9672,B0510_3882,B0510_5903,B0510_634,B0510_7058,B0510_3175,B0510_218,B0510_1423,B0510_1576,B0510_7500,B0510_8894,B0510_10160,B0510_6895,B0510_10140,Novel00470,B0510_4493,B0510_7170,B0510_9452
GO:0003824	catalytic activity	molecular_function	4.6556e-17	5.7373e-14	825	1264	4078	7493	543	B0510_3015,B0510_10101,B0510_10259,B0510_2108,B0510_8813,B0510_3673,B0510_5462,B0510_255,B0510_4508,B0510_6823,B0510_427,B0510_9092,B0510_2244,B0510_1979,B0510_9722,B0510_662,B0510_2968,B0510_9686,B0510_2050,B0510_1593,B0510_134,B0510_3553,B0510_552,B0510_7545,B0510_8116,B0510_2618,B0510_1656,B0510_9473,B0510_9152,B0510_9024,B0510_8264,B0510_1596,B0510_1807,B0510_7077,B0510_551,B0510_10221,B0510_…	282	B0510_8381,B0510_634,B0510_9672,B0510_1313,B0510_7163,B0510_5903,B0510_1647,B0510_7762,B0510_3088,B0510_3111,B0510_2976,Novel00040,Novel00673,B0510_6935,B0510_1453,Novel00580,Novel00620,B0510_6600,B0510_8862,B0510_6372,B0510_6157,B0510_9452,B0510_6610,B0510_8727,B0510_759,Novel00470,B0510_2297,B0510_6735,B0510_5517,B0510_5344,B0510_4437,B0510_4222,B0510_4152,B0510_2703,B0510_6327,B0510_4292,B0510…
GO:0005975	carbohydrate metabolic process	biological_process	7.0333e-16	6.5006e-13	158	1264	509	7493	110	B0510_7395,B0510_7814,B0510_5939,B0510_4189,B0510_7167,B0510_1817,B0510_6708,B0510_5065,B0510_10218,B0510_9808,B0510_8755,B0510_5627,B0510_8939,B0510_2137,B0510_1497,B0510_1969,B0510_5549,B0510_5001,B0510_4283,B0510_10416,B0510_10260,B0510_7623,B0510_3994,B0510_5745,B0510_8159,B0510_640,B0510_8176,B0510_5213,B0510_326,B0510_5849,B0510_4920,B0510_1639,B0510_5388,B0510_9165,B0510_3760,Novel00062,B0…	48	B0510_4439,B0510_2373,Novel00281,B0510_1579,B0510_4633,B0510_3175,B0510_13,B0510_4493,B0510_6895,B0510_10160,B0510_9098,B0510_1411,B0510_5406,B0510_5273,B0510_1453,B0510_7762,B0510_3708,B0510_9631,B0510_903,B0510_4282,B0510_3088,B0510_634,B0510_7058,B0510_9672,B0510_6703,B0510_1576,B0510_1423,B0510_28,B0510_8894,B0510_7611,B0510_7170,B0510_1421,B0510_8789,B0510_7038,B0510_735,B0510_8612,B0510_500…
GO:0055114	oxidation-reduction process	biological_process	1.2123e-13	8.2418e-11	260	1264	1030	7493	190	B0510_10317,B0510_5862,B0510_4051,B0510_3524,B0510_1731,B0510_495,B0510_544,B0510_1685,B0510_699,B0510_4036,B0510_7239,B0510_9150,B0510_7438,B0510_7045,B0510_6283,B0510_6481,Novel00758,B0510_3255,B0510_909,B0510_10395,B0510_7463,B0510_417,B0510_5794,B0510_9313,B0510_7224,B0510_1031,B0510_6349,B0510_9517,B0510_1997,B0510_3999,B0510_7708,B0510_9260,B0510_3131,Novel00228,Novel00834,Novel00719,B0510_…	70	B0510_4254,Novel00022,B0510_4108,B0510_5053,B0510_7280,B0510_294,Novel00112,B0510_4031,B0510_2573,B0510_4522,B0510_5885,B0510_8740,B0510_7219,B0510_7430,B0510_8972,B0510_10032,B0510_10138,B0510_6646,B0510_3512,B0510_5517,Novel00470,B0510_759,B0510_6319,B0510_6610,B0510_5653,B0510_8862,B0510_9240,B0510_6327,B0510_9185,B0510_2703,B0510_2131,B0510_2976,B0510_3748,B0510_7163,B0510_1313,B0510_8381,B05…
GO:0016491	oxidoreductase activity	molecular_function	1.3376e-13	8.2418e-11	285	1264	1163	7493	205	B0510_9808,B0510_4535,B0510_1763,B0510_7718,B0510_6117,B0510_7167,B0510_1746,B0510_1684,B0510_5282,B0510_6346,B0510_5238,B0510_6576,B0510_9310,B0510_2743,B0510_3813,B0510_6502,B0510_2308,B0510_9368,B0510_9656,B0510_6099,B0510_6248,B0510_5370,B0510_5366,B0510_6534,B0510_7623,B0510_10116,B0510_1950,B0510_3926,B0510_6768,B0510_1865,B0510_3760,B0510_2765,B0510_9863,B0510_9395,B0510_10368,Novel00565,B…	80	B0510_1579,B0510_7380,B0510_5753,Novel00922,Novel00281,B0510_1337,B0510_2555,B0510_8342,B0510_4032,B0510_5750,B0510_10112,B0510_9098,B0510_1363,B0510_4426,B0510_7481,B0510_1778,B0510_9009,B0510_1212,B0510_3644,B0510_4111,B0510_4221,B0510_6703,B0510_8022,B0510_1404,B0510_1590,B0510_3146,B0510_2742,B0510_2774,B0510_3132,B0510_1080,B0510_8076,B0510_7886,B0510_5839,B0510_3776,B0510_6907,B0510_9158,B0…
GO:0044710	single-organism metabolic process	biological_process	9.9345e-13	5.2469e-10	402	1264	1784	7493	293	B0510_3920,B0510_4913,B0510_7383,B0510_9726,B0510_549,Novel00630,B0510_10221,B0510_8176,B0510_7691,B0510_8064,B0510_1357,B0510_1096,B0510_8170,B0510_9155,B0510_3476,B0510_1087,B0510_1164,B0510_6414,B0510_5201,B0510_1810,B0510_8203,B0510_5627,B0510_10241,B0510_1053,Novel00545,B0510_443,B0510_2112,B0510_8284,B0510_4393,B0510_5765,B0510_9338,B0510_8785,B0510_8562,B0510_7596,B0510_7814,B0510_6174,B05…	109	B0510_6319,B0510_7449,B0510_8862,Novel00003,B0510_5653,B0510_6610,B0510_6735,B0510_5517,B0510_759,Novel00470,B0510_2131,B0510_2373,B0510_9240,B0510_3009,B0510_2703,B0510_9185,B0510_6327,B0510_1313,B0510_7163,B0510_8381,B0510_3748,B0510_355,B0510_2976,B0510_6516,B0510_1453,Novel00580,B0510_2808,Novel00673,B0510_5273,B0510_4736,B0510_1591,B0510_8016,Novel00038,B0510_7158,B0510_7280,B0510_4031,Novel…
GO:0055085	transmembrane transport	biological_process	1.5213e-10	7.0304e-08	176	1264	669	7493	98	B0510_1010,B0510_8418,B0510_3489,B0510_2763,B0510_2469,B0510_7084,B0510_1953,B0510_8878,B0510_8895,B0510_4947,B0510_1397,B0510_4585,B0510_5452,B0510_3124,Novel00545,B0510_8300,B0510_7643,B0510_3197,B0510_8029,B0510_8436,B0510_179,B0510_6095,B0510_6295,B0510_5286,B0510_8710,B0510_8081,B0510_9556,B0510_8482,B0510_8774,B0510_4757,B0510_10095,B0510_6466,B0510_8806,B0510_439,B0510_2911,B0510_6347,B051…	78	B0510_4050,B0510_9399,B0510_1964,B0510_9185,B0510_4292,B0510_6047,B0510_7739,B0510_9378,B0510_475,Novel00003,B0510_3783,B0510_3014,B0510_912,B0510_2467,B0510_7565,B0510_9912,B0510_8015,B0510_9202,B0510_4778,Novel00115,B0510_5337,B0510_7281,B0510_6272,B0510_4272,B0510_4977,B0510_884,B0510_2154,B0510_5073,B0510_4426,B0510_7733,B0510_425,B0510_8648,B0510_6218,B0510_10359,B0510_8842,B0510_7162,B0510_…
GO:0016616	oxidoreductase activity, acting on the CH-OH group of donors, NAD or NADP as acceptor	molecular_function	4.5718e-10	1.878e-07	85	1264	264	7493	66	B0510_1553,B0510_4928,B0510_9567,B0510_2765,B0510_3760,B0510_370,B0510_10368,B0510_9024,B0510_1936,B0510_9818,B0510_4193,B0510_10116,B0510_2233,B0510_6768,B0510_9517,B0510_6088,B0510_4887,B0510_2036,B0510_5619,B0510_9752,B0510_1031,B0510_417,B0510_5324,B0510_7708,B0510_3015,B0510_1488,B0510_10101,B0510_3131,B0510_1997,B0510_3999,B0510_5462,B0510_8063,B0510_3601,B0510_1746,B0510_7167,B0510_7239,B0…	19	B0510_8016,B0510_9098,B0510_4032,B0510_8342,B0510_5750,Novel00580,B0510_9158,B0510_9009,B0510_2976,B0510_5753,B0510_2573,B0510_9240,B0510_4221,B0510_6703,B0510_759,Novel00022,B0510_294,B0510_6610,B0510_7280
GO:0016614	oxidoreductase activity, acting on CH-OH group of donors	molecular_function	1.0451e-09	3.8639e-07	93	1264	302	7493	72	B0510_9155,B0510_5370,B0510_10317,B0510_6248,B0510_3524,B0510_7383,B0510_4864,B0510_10318,B0510_544,B0510_3813,B0510_7691,B0510_8176,B0510_2308,B0510_3691,B0510_9310,B0510_549,B0510_2743,B0510_8284,B0510_6576,B0510_4036,B0510_766,B0510_1684,B0510_7814,B0510_7167,B0510_10243,B0510_7239,B0510_1746,B0510_1810,B0510_9150,B0510_8364,B0510_7718,B0510_1958,B0510_958,B0510_909,B0510_5627,B0510_417,B0510_…	21	Novel00022,B0510_759,B0510_7280,B0510_6610,B0510_294,B0510_9240,B0510_2573,B0510_5753,B0510_6703,B0510_4221,B0510_2976,B0510_9009,B0510_9158,B0510_3776,B0510_10138,B0510_9098,B0510_8016,Novel00580,B0510_5750,B0510_8342,B0510_4032
GO:0008150	biological_process	biological_process	2.8762e-09	9.6668e-07	1048	1264	5741	7493	659	B0510_5201,B0510_10095,B0510_179,B0510_1357,B0510_10262,Novel00630,B0510_2228,B0510_8710,B0510_8524,B0510_5104,B0510_10118,B0510_4913,B0510_3920,B0510_8562,B0510_4393,B0510_2386,B0510_1053,B0510_4834,B0510_3489,B0510_8895,B0510_8830,B0510_1397,B0510_150,B0510_7080,B0510_3166,B0510_9339,B0510_2036,B0510_7620,B0510_891,B0510_8077,B0510_2691,B0510_8991,B0510_2214,Novel00199,B0510_6849,B0510_995,B051…	389	B0510_1912,B0510_2467,B0510_9497,B0510_2668,B0510_6902,B0510_9185,B0510_9240,B0510_4439,B0510_4050,B0510_2131,B0510_3396,B0510_2999,B0510_9589,B0510_2,B0510_8335,B0510_5841,B0510_1347,B0510_8648,B0510_5406,B0510_5810,B0510_4736,Novel00038,B0510_8016,B0510_6161,B0510_7562,B0510_9912,B0510_7281,B0510_4108,B0510_4394,B0510_5053,B0510_3956,B0510_6570,B0510_7280,B0510_1307,B0510_8446,B0510_5885,B0510_…
GO:0030248	cellulose binding	molecular_function	4.1479e-09	1.2779e-06	16	1264	21	7493	13	B0510_1817,B0510_5312,B0510_5939,B0510_2691,B0510_6782,B0510_557,B0510_7077,B0510_5311,B0510_2566,B0510_5957,B0510_2284,B0510_8056,Novel00440	3	B0510_6895,B0510_7170,B0510_3175
GO:0001871	pattern binding	molecular_function	2.4044e-08	6.3494e-06	17	1264	25	7493	14	B0510_2137,B0510_2284,B0510_5957,B0510_2566,B0510_8056,Novel00440,B0510_1817,B0510_5312,B0510_5939,B0510_6782,B0510_2691,B0510_5311,B0510_557,B0510_7077	3	B0510_7170,B0510_3175,B0510_6895
GO:0030247	polysaccharide binding	molecular_function	2.4044e-08	6.3494e-06	17	1264	25	7493	14	B0510_8056,Novel00440,B0510_2137,B0510_5957,B0510_2566,B0510_2284,B0510_6782,B0510_2691,B0510_557,B0510_7077,B0510_5311,B0510_1817,B0510_5939,B0510_5312	3	B0510_3175,B0510_7170,B0510_6895
GO:0048037	cofactor binding	molecular_function	3.2595e-08	8.0335e-06	137	1264	530	7493	108	B0510_4928,B0510_5875,B0510_2307,Novel00719,B0510_5390,Novel00228,B0510_9818,B0510_4193,B0510_2930,B0510_9517,B0510_2143,B0510_6088,B0510_2085,B0510_6349,B0510_6608,B0510_417,Novel00775,Novel00331,B0510_9110,B0510_1997,B0510_3999,B0510_3495,B0510_1015,B0510_8272,B0510_4662,B0510_10243,B0510_7239,B0510_6006,B0510_766,B0510_7645,B0510_10395,B0510_909,Novel00758,B0510_6686,B0510_6481,B0510_9150,B051…	29	B0510_10138,B0510_3776,B0510_9158,B0510_7430,B0510_5885,B0510_2573,B0510_4221,Novel00022,B0510_294,B0510_7280,B0510_8016,B0510_9098,B0510_4032,B0510_8342,B0510_5750,B0510_9009,B0510_5841,B0510_2976,B0510_3748,B0510_5052,B0510_9920,B0510_2703,B0510_5753,B0510_9240,B0510_4439,B0510_4222,B0510_759,B0510_2555,B0510_6610
GO:0022857	transmembrane transporter activity	molecular_function	1.6114e-06	0.00037234	151	1264	632	7493	85	B0510_992,B0510_5212,B0510_6607,B0510_865,B0510_2537,B0510_8986,B0510_5475,B0510_5102,B0510_6279,B0510_667,B0510_4595,B0510_10360,B0510_1128,B0510_1381,B0510_379,B0510_3413,B0510_9949,B0510_5806,B0510_9383,B0510_766,B0510_9352,B0510_3105,B0510_5172,B0510_6188,B0510_1375,B0510_7652,B0510_6460,B0510_9528,Novel00151,B0510_8317,B0510_5151,B0510_10262,B0510_8710,B0510_5286,B0510_4757,B0510_8774,B0510_…	66	B0510_3351,B0510_4220,B0510_5338,B0510_1716,B0510_4514,B0510_7875,B0510_8602,B0510_7846,B0510_2272,B0510_6125,B0510_7992,B0510_1939,B0510_7608,B0510_4554,B0510_5700,B0510_8446,B0510_1935,B0510_9796,B0510_1211,B0510_440,B0510_1451,B0510_2176,B0510_6199,B0510_4885,B0510_5840,B0510_5061,B0510_821,B0510_7962,B0510_5364,B0510_8973,B0510_7979,B0510_6795,B0510_6183,B0510_290,B0510_724,B0510_1711,B0510_6…
GO:0030246	carbohydrate binding	molecular_function	1.9638e-06	0.00042706	21	1264	43	7493	16	B0510_1817,B0510_5939,B0510_4283,B0510_5312,B0510_6782,B0510_2691,B0510_5311,B0510_7077,B0510_557,B0510_2137,B0510_2284,B0510_2566,B0510_5957,B0510_5065,B0510_8056,Novel00440	5	B0510_6895,B0510_9581,B0510_1421,B0510_7170,B0510_3175
GO:0005215	transporter activity	molecular_function	6.8061e-06	0.0013979	161	1264	695	7493	89	B0510_865,B0510_8986,B0510_2537,B0510_5102,B0510_5475,B0510_3149,B0510_6279,B0510_4595,B0510_667,B0510_10360,B0510_992,B0510_5212,B0510_6607,B0510_379,B0510_3413,B0510_5806,B0510_9949,B0510_9383,B0510_766,B0510_1128,B0510_1381,B0510_1375,B0510_7652,B0510_9528,B0510_6460,B0510_7055,Novel00151,B0510_9352,B0510_3105,B0510_9260,B0510_6188,B0510_5172,B0510_323,B0510_8317,B0510_5151,B0510_8774,B0510_47…	72	B0510_4514,B0510_7875,B0510_8602,B0510_7846,B0510_2272,B0510_3351,B0510_4220,B0510_5338,B0510_1716,B0510_7608,B0510_4554,B0510_5700,B0510_8446,B0510_6125,B0510_7992,B0510_1939,B0510_5840,B0510_4885,B0510_5061,B0510_821,B0510_7962,B0510_1935,B0510_1211,B0510_9796,B0510_440,B0510_1451,B0510_2176,B0510_6199,B0510_290,B0510_724,B0510_1711,B0510_6597,B0510_7609,B0510_5364,B0510_8973,B0510_6795,B0510_7…
GO:0008152	metabolic process	biological_process	9.9186e-06	0.00193	815	1264	4412	7493	533	B0510_3095,B0510_3441,B0510_1106,B0510_282,B0510_2561,B0510_10396,B0510_5957,B0510_8569,Novel00914,B0510_1078,B0510_9478,B0510_4321,B0510_9762,B0510_6843,B0510_4130,B0510_5458,B0510_8869,B0510_3256,B0510_4891,B0510_8364,B0510_1381,B0510_7653,B0510_6798,B0510_8337,B0510_3000,B0510_825,B0510_1301,B0510_958,B0510_6417,B0510_7079,B0510_766,B0510_8885,B0510_1120,B0510_3413,B0510_2900,B0510_10243,B0510…	282	B0510_7580,B0510_2742,B0510_7952,B0510_3461,B0510_3146,B0510_3931,B0510_1421,B0510_6848,B0510_6289,B0510_2774,B0510_3528,B0510_3132,B0510_3374,B0510_1533,B0510_6647,B0510_1350,B0510_4328,B0510_6611,B0510_5297,B0510_5114,B0510_2383,Novel00237,B0510_807,B0510_10210,B0510_5061,B0510_3776,B0510_9149,B0510_7261,B0510_1080,B0510_573,B0510_6696,B0510_735,B0510_3588,B0510_8478,B0510_7036,B0510_9330,B0510…
GO:0016787	hydrolase activity	molecular_function	2.6714e-05	0.0049381	330	1264	1605	7493	210	B0510_8830,B0510_1953,B0510_10241,B0510_2893,B0510_8755,B0510_4042,B0510_8939,B0510_2137,B0510_4834,B0510_2386,B0510_1053,B0510_5939,B0510_8785,B0510_4313,B0510_4189,B0510_6053,B0510_439,B0510_8806,B0510_8159,B0510_1096,B0510_6466,B0510_10416,B0510_4284,Novel00528,B0510_2618,B0510_3553,B0510_8056,B0510_2284,B0510_393,B0510_1593,B0510_1936,B0510_1596,B0510_1807,B0510_7077,B0510_2759,B0510_6823,B05…	120	B0510_3396,B0510_6507,B0510_5720,Novel00178,B0510_2668,B0510_6157,B0510_9452,B0510_6735,B0510_2297,B0510_2467,Novel00470,B0510_1893,B0510_7281,B0510_6935,Novel00040,B0510_5406,B0510_6600,B0510_5273,B0510_4736,B0510_5903,B0510_9672,B0510_1592,B0510_634,B0510_355,B0510_4988,B0510_3088,B0510_7762,B0510_3708,B0510_1423,B0510_1091,B0510_7582,B0510_4973,B0510_7158,B0510_6570,B0510_5338,B0510_4394,B0510…
GO:0044765	single-organism transport	biological_process	7.5009e-05	0.013205	222	1264	1039	7493	122	B0510_8986,B0510_2537,B0510_5293,B0510_865,B0510_10360,B0510_4595,B0510_667,B0510_6279,B0510_5102,B0510_7715,B0510_5475,B0510_6607,B0510_5212,Novel00567,B0510_992,B0510_4912,B0510_10318,B0510_1106,B0510_7239,B0510_3413,B0510_379,B0510_739,B0510_9383,B0510_9206,B0510_5806,B0510_242,B0510_5516,B0510_1381,B0510_1128,B0510_3000,B0510_5217,B0510_9528,B0510_6460,B0510_6088,B0510_7652,B0510_5305,B0510_1…	100	B0510_7875,B0510_5053,B0510_4514,B0510_2272,B0510_7846,B0510_8602,B0510_5338,B0510_4220,B0510_7490,B0510_3351,B0510_1174,B0510_1716,B0510_5700,B0510_4554,B0510_7608,B0510_8446,B0510_1939,B0510_7992,B0510_6125,B0510_3771,B0510_263,B0510_5840,B0510_4885,B0510_648,B0510_5547,B0510_7962,B0510_821,B0510_5061,B0510_231,B0510_1451,B0510_2176,B0510_440,B0510_1211,B0510_9796,B0510_1935,Novel00419,B0510_61…
GO:0071555	cell wall organization	biological_process	8.4052e-05	0.013815	7	1264	9	7493	6	B0510_2638,Novel00299,B0510_344,B0510_230,B0510_10151,B0510_5387	1	B0510_7875
GO:0050662	coenzyme binding	molecular_function	8.5945e-05	0.013815	107	1264	448	7493	82	B0510_3524,B0510_9762,B0510_1087,B0510_10317,B0510_5370,B0510_9155,B0510_7623,B0510_10396,B0510_2743,B0510_9310,B0510_8176,B0510_8064,B0510_7691,B0510_6502,B0510_2308,B0510_9368,B0510_544,B0510_3920,B0510_6099,B0510_1106,B0510_7383,B0510_1746,B0510_7239,B0510_10243,B0510_7167,B0510_4393,B0510_7814,B0510_1684,B0510_8110,B0510_766,B0510_8284,B0510_6576,B0510_7645,B0510_909,B0510_5627,B0510_10395,No…	25	B0510_759,B0510_2555,B0510_294,B0510_6610,B0510_2703,B0510_5753,B0510_5885,B0510_2573,B0510_4439,B0510_9240,B0510_4221,B0510_4222,B0510_3776,B0510_9158,B0510_9009,B0510_5841,B0510_2976,B0510_3748,B0510_7430,B0510_8016,B0510_9098,B0510_10138,B0510_4032,B0510_8342,B0510_5750
GO:0016829	lyase activity	molecular_function	0.00054686	0.082806	47	1264	176	7493	36	B0510_7210,B0510_3939,B0510_9501,Novel00102,B0510_7526,B0510_995,B0510_5567,B0510_2236,B0510_7022,B0510_2244,B0510_6843,B0510_3476,B0510_3994,B0510_8170,B0510_3937,B0510_722,B0510_10105,Novel00837,B0510_97,B0510_8163,B0510_5252,B0510_7084,B0510_393,B0510_552,B0510_134,B0510_5516,B0510_9555,B0510_8551,Novel00427,B0510_4646,B0510_9567,B0510_585,B0510_3818,B0510_2193,B0510_6576,B0510_5390	11	B0510_5052,B0510_7430,B0510_2061,B0510_5903,B0510_7734,B0510_4437,B0510_5243,B0510_1591,B0510_884,B0510_3009,B0510_4439
GO:0004601	peroxidase activity	molecular_function	0.00058235	0.082806	12	1264	26	7493	5	B0510_1685,B0510_9478,B0510_9338,B0510_786,B0510_9280	7	B0510_10112,B0510_4254,B0510_1337,B0510_5517,B0510_1404,B0510_3512,Novel00673
GO:0016684	oxidoreductase activity, acting on peroxide as acceptor	molecular_function	0.00058235	0.082806	12	1264	26	7493	5	B0510_1685,B0510_9478,B0510_9280,B0510_9338,B0510_786	7	B0510_5517,B0510_1337,B0510_10112,B0510_4254,B0510_3512,Novel00673,B0510_1404
GO:0045229	external encapsulating structure organization	biological_process	0.00068574	0.09323	7	1264	11	7493	6	B0510_2638,B0510_344,Novel00299,B0510_230,B0510_5387,B0510_10151	1	B0510_7875
GO:0016021	integral to membrane	cellular_component	0.00070609	0.09323	216	1264	1050	7493	109	B0510_7478,B0510_743,B0510_6201,B0510_2882,B0510_2237,B0510_8317,B0510_7515,B0510_4646,B0510_5151,B0510_3105,B0510_1671,B0510_5172,B0510_4463,B0510_6188,B0510_6460,B0510_6315,B0510_7652,B0510_7081,B0510_5305,B0510_242,B0510_1381,B0510_5516,B0510_1128,B0510_5217,B0510_379,B0510_9383,B0510_9206,B0510_5059,B0510_6607,B0510_5212,B0510_992,Novel00567,Novel00319,B0510_5967,B0510_4912,B0510_9153,B0510_8…	107	B0510_4285,B0510_6795,B0510_7979,B0510_8732,B0510_9491,B0510_5364,B0510_7420,B0510_9913,B0510_1711,B0510_6597,Novel00844,B0510_3141,B0510_4626,B0510_290,B0510_1451,B0510_7987,B0510_1211,B0510_6613,B0510_9796,B0510_1935,Novel00419,B0510_6199,B0510_5840,B0510_648,B0510_4885,B0510_5547,B0510_7962,B0510_7381,B0510_821,B0510_5061,B0510_231,B0510_7992,B0510_6125,B0510_2697,B0510_3435,B0510_6120,B0510_1…
GO:0042545	cell wall modification	biological_process	0.0007422	0.093582	5	1264	6	7493	5	B0510_344,Novel00299,B0510_230,B0510_5387,B0510_10151	0
GO:0010340	carboxyl-O-methyltransferase activity	molecular_function	0.0007847	0.093582	16	1264	42	7493	10	Novel00630,B0510_10221,B0510_1357,B0510_134,B0510_4797,B0510_8072,B0510_2765,B0510_7030,B0510_3106,B0510_5096	6	B0510_4633,B0510_1647,B0510_3231,B0510_5839,B0510_3644,B0510_10119
GO:0051998	protein carboxyl O-methyltransferase activity	molecular_function	0.0007847	0.093582	16	1264	42	7493	10	B0510_5096,B0510_7030,B0510_3106,B0510_2765,B0510_8072,B0510_134,B0510_4797,B0510_10221,B0510_1357,Novel00630	6	B0510_3644,B0510_10119,B0510_3231,B0510_5839,B0510_1647,B0510_4633
GO:0031224	intrinsic to membrane	cellular_component	0.00088347	0.10207	216	1264	1054	7493	109	B0510_9383,B0510_9206,B0510_5059,B0510_379,B0510_1128,B0510_5516,B0510_1381,B0510_5217,B0510_242,B0510_667,B0510_10360,Novel00914,B0510_5102,B0510_3149,B0510_5475,B0510_1460,B0510_6279,B0510_5293,B0510_8986,Novel00647,B0510_6761,B0510_865,B0510_5967,B0510_4912,B0510_9153,B0510_6607,Novel00319,Novel00567,B0510_992,B0510_5212,B0510_5151,B0510_8317,B0510_7515,B0510_4646,B0510_6201,B0510_2237,B0510_2…	107	B0510_8446,B0510_5297,B0510_4554,B0510_6120,B0510_2697,B0510_3435,B0510_263,B0510_1509,B0510_6125,B0510_7992,B0510_5181,B0510_2272,B0510_8602,B0510_8894,B0510_7500,Novel00022,B0510_7875,B0510_28,B0510_4514,B0510_1174,B0510_10068,B0510_4220,B0510_7490,B0510_3351,B0510_6597,B0510_1711,Novel00844,B0510_290,B0510_3141,B0510_4626,B0510_9913,B0510_7420,B0510_6795,B0510_7979,B0510_4285,B0510_5364,B0510_…
GO:0004719	protein-L-isoaspartate (D-aspartate) O-methyltransferase activity	molecular_function	0.00092969	0.10415	14	1264	35	7493	10	Novel00630,B0510_8072,B0510_2765,B0510_10221,B0510_1357,B0510_134,B0510_4797,B0510_7030,B0510_3106,B0510_5096	4	B0510_1647,B0510_4633,B0510_3231,B0510_5839
GO:0006694	steroid biosynthetic process	biological_process	0.0011776	0.12409	23	1264	71	7493	19	B0510_417,B0510_10317,B0510_7030,B0510_7814,B0510_7167,B0510_9517,B0510_6088,B0510_4928,B0510_3524,B0510_7383,B0510_10318,B0510_8063,B0510_8364,B0510_3999,B0510_8176,B0510_10101,B0510_3015,B0510_9310,B0510_5627	4	B0510_8016,Novel00580,B0510_4221,B0510_294
GO:0003854	3-beta-hydroxy-delta5-steroid dehydrogenase activity	molecular_function	0.0012672	0.12409	22	1264	67	7493	18	B0510_8176,B0510_3999,B0510_5627,B0510_10101,B0510_3015,B0510_9310,B0510_10318,B0510_8063,B0510_7383,B0510_8364,B0510_7814,B0510_9517,B0510_6088,B0510_4928,B0510_3524,B0510_7167,B0510_417,B0510_10317	4	B0510_294,B0510_4221,Novel00580,B0510_8016
GO:0016229	steroid dehydrogenase activity	molecular_function	0.0012672	0.12409	22	1264	67	7493	18	B0510_10317,B0510_417,B0510_3524,B0510_9517,B0510_6088,B0510_4928,B0510_7167,B0510_7814,B0510_8364,B0510_8063,B0510_10318,B0510_7383,B0510_5627,B0510_3015,B0510_9310,B0510_10101,B0510_8176,B0510_3999	4	B0510_8016,Novel00580,B0510_294,B0510_4221
GO:0033764	steroid dehydrogenase activity, acting on the CH-OH group of donors, NAD or NADP as acceptor	molecular_function	0.0012672	0.12409	22	1264	67	7493	18	B0510_417,B0510_10317,B0510_7814,B0510_7167,B0510_6088,B0510_9517,B0510_4928,B0510_3524,B0510_7383,B0510_10318,B0510_8063,B0510_8364,B0510_3999,B0510_8176,B0510_10101,B0510_3015,B0510_9310,B0510_5627	4	B0510_8016,Novel00580,B0510_4221,B0510_294
GO:0005996	monosaccharide metabolic process	biological_process	0.0012755	0.12409	24	1264	76	7493	19	B0510_1078,B0510_9305,B0510_766,B0510_722,B0510_3226,B0510_5001,B0510_7814,B0510_3760,B0510_7239,B0510_6968,B0510_2237,B0510_8551,B0510_2233,B0510_1958,B0510_9765,B0510_5213,B0510_1997,B0510_2050,B0510_9808	5	B0510_9098,B0510_9158,B0510_807,B0510_1579,B0510_6703
GO:0030170	pyridoxal phosphate binding	molecular_function	0.0014511	0.13756	19	1264	55	7493	17	B0510_9110,B0510_3939,B0510_3495,B0510_10259,B0510_5567,B0510_4662,B0510_9762,B0510_2085,B0510_4081,B0510_5390,B0510_6006,B0510_8170,B0510_6576,B0510_3208,Novel00867,B0510_3476,B0510_2968	2	B0510_5052,B0510_9920
GO:0006629	lipid metabolic process	biological_process	0.0015569	0.14139	114	1264	516	7493	80	B0510_6417,B0510_10241,B0510_825,B0510_5627,B0510_8337,B0510_6117,B0510_8364,B0510_7718,B0510_3285,B0510_1684,B0510_3222,B0510_5282,B0510_7814,B0510_7239,B0510_7167,B0510_10243,B0510_8284,B0510_131,Novel00616,B0510_2619,B0510_2112,B0510_10221,B0510_1357,B0510_8176,B0510_2308,B0510_549,B0510_9310,Novel00630,B0510_5979,B0510_7383,B0510_9726,B0510_10318,B0510_1639,B0510_3441,B0510_4962,B0510_3524,B0…	34	B0510_4221,B0510_1091,B0510_13,B0510_2373,B0510_8789,B0510_1421,Novel00003,B0510_294,B0510_6319,B0510_7158,Novel00470,B0510_28,B0510_10160,B0510_8894,B0510_2555,B0510_6696,B0510_9581,B0510_573,Novel00580,B0510_1453,B0510_9098,B0510_8016,B0510_10138,Novel00894,B0510_5073,B0510_5604,B0510_8381,B0510_7430,B0510_3776,B0510_3644,B0510_5061,B0510_355,B0510_2976,B0510_1212
GO:0004650	polygalacturonase activity	molecular_function	0.0015681	0.14139	9	1264	18	7493	7	B0510_5388,B0510_2072,B0510_5913,B0510_3256,B0510_2787,B0510_1497,B0510_536	2	B0510_5605,B0510_3088
GO:0003674	molecular_function	molecular_function	0.0017473	0.1538	1135	1264	6517	7493	698	B0510_3348,B0510_9165,B0510_2644,B0510_9863,B0510_2372,B0510_2765,B0510_585,B0510_7914,B0510_8234,B0510_2680,B0510_1376,B0510_10007,B0510_99,B0510_5567,B0510_9501,B0510_3587,B0510_8029,B0510_2193,B0510_6576,B0510_6708,B0510_5282,B0510_5452,B0510_230,B0510_1746,B0510_9590,B0510_7680,B0510_2919,B0510_9808,B0510_7623,Novel00915,B0510_6534,B0510_5716,B0510_6702,B0510_5388,B0510_1639,B0510_5213,B0510_…	437	B0510_5073,B0510_6272,B0510_4032,Novel00357,B0510_9009,B0510_4282,B0510_8842,B0510_3511,Novel00922,B0510_3287,B0510_1883,B0510_6047,B0510_1964,B0510_1239,B0510_9330,B0510_1056,B0510_10160,B0510_7036,B0510_3783,B0510_475,B0510_735,B0510_6696,B0510_6795,B0510_5061,B0510_7261,B0510_5840,B0510_9149,B0510_6199,B0510_807,Novel00237,B0510_1350,B0510_604,B0510_7698,B0510_8602,B0510_3374,B0510_2774,B0510_…
GO:0008202	steroid metabolic process	biological_process	0.0019371	0.16655	24	1264	78	7493	19	B0510_6088,B0510_9517,B0510_4928,B0510_3524,B0510_7167,B0510_7814,B0510_10317,B0510_7030,B0510_417,B0510_5627,B0510_10101,B0510_9310,B0510_3015,B0510_8176,B0510_3999,B0510_8364,B0510_10318,B0510_8063,B0510_7383	5	B0510_8016,B0510_5073,B0510_294,B0510_4221,Novel00580
GO:0006810	transport	biological_process	0.002164	0.17603	259	1264	1304	7493	137	B0510_5475,B0510_3149,B0510_7715,B0510_10360,B0510_4595,B0510_865,B0510_5212,Novel00567,B0510_7239,B0510_379,B0510_5516,B0510_1128,B0510_242,B0510_7055,Novel00151,B0510_7652,B0510_5305,B0510_6460,B0510_3105,B0510_9260,B0510_7708,B0510_5151,B0510_2237,B0510_743,B0510_6687,B0510_8806,B0510_439,B0510_10095,B0510_6466,B0510_1096,B0510_1179,B0510_8081,B0510_9556,B0510_8524,B0510_8710,B0510_179,B0510_1…	122	B0510_7846,B0510_2272,B0510_4514,B0510_5053,B0510_1174,B0510_3351,B0510_5338,B0510_4220,Novel00112,B0510_8446,B0510_7608,B0510_4554,B0510_263,B0510_3771,B0510_1091,B0510_231,B0510_7962,B0510_648,B0510_4885,B0510_9796,B0510_440,B0510_8936,B0510_4626,B0510_724,B0510_3141,B0510_4347,B0510_9225,B0510_9913,B0510_8732,B0510_8650,B0510_7979,B0510_6297,B0510_1475,B0510_2467,B0510_3014,B0510_9497,Novel000…
GO:0051234	establishment of localization	biological_process	0.002164	0.17603	259	1264	1304	7493	137	B0510_7055,Novel00151,B0510_5305,B0510_7652,B0510_6460,B0510_3105,B0510_9260,B0510_7708,B0510_5151,B0510_2237,B0510_743,B0510_3149,B0510_5475,B0510_7715,B0510_4595,B0510_10360,B0510_865,Novel00567,B0510_5212,B0510_379,B0510_7239,B0510_1128,B0510_5516,B0510_242,Novel00251,B0510_7546,B0510_3996,B0510_7620,B0510_6823,B0510_6227,B0510_6849,B0510_995,B0510_4336,B0510_1596,B0510_3324,B0510_2843,B0510_2…	122	B0510_231,B0510_7962,B0510_4885,B0510_648,B0510_9796,B0510_440,B0510_8936,B0510_724,B0510_4626,B0510_3141,B0510_4347,B0510_9225,B0510_9913,B0510_8650,B0510_8732,B0510_7979,B0510_7846,B0510_2272,B0510_4514,B0510_5053,B0510_1174,B0510_3351,Novel00112,B0510_4220,B0510_5338,B0510_8446,B0510_7608,B0510_4554,B0510_263,B0510_3771,B0510_1091,B0510_7162,B0510_8648,B0510_425,B0510_7733,B0510_5810,B0510_215…
GO:0030599	pectinesterase activity	molecular_function	0.0022556	0.17603	5	1264	7	7493	5	B0510_230,B0510_344,Novel00299,B0510_5387,B0510_10151	0
GO:0019566	arabinose metabolic process	biological_process	0.0023331	0.17603	5	1264	7	7493	5	B0510_5001,B0510_5213,B0510_9305,B0510_6968,B0510_9808	0
GO:0046373	L-arabinose metabolic process	biological_process	0.0023331	0.17603	5	1264	7	7493	5	B0510_9808,B0510_9305,B0510_6968,B0510_5213,B0510_5001	0
GO:0046556	alpha-N-arabinofuranosidase activity	molecular_function	0.0023331	0.17603	5	1264	7	7493	5	B0510_6968,B0510_9305,B0510_9808,B0510_5001,B0510_5213	0
GO:0044281	small molecule metabolic process	biological_process	0.0025589	0.18491	132	1264	621	7493	99	B0510_7718,B0510_4552,B0510_6117,B0510_4535,B0510_2919,B0510_1763,B0510_443,Novel00545,B0510_1053,B0510_8243,B0510_8029,B0510_6576,B0510_1746,B0510_7814,B0510_5282,B0510_8562,B0510_10151,B0510_3580,B0510_4913,B0510_549,B0510_2308,B0510_8176,B0510_1096,B0510_8170,B0510_3476,B0510_6248,B0510_3554,B0510_8774,B0510_134,B0510_7545,B0510_1950,B0510_9588,Novel00528,B0510_393,B0510_4072,B0510_6122,B0510_…	33	B0510_3009,B0510_6319,B0510_477,B0510_7449,B0510_5927,B0510_6735,B0510_10119,Novel00470,B0510_692,B0510_2808,B0510_8342,B0510_5073,B0510_5273,Novel00038,B0510_1591,B0510_9098,B0510_1313,B0510_5052,B0510_2976,B0510_4221,B0510_6703,B0510_8740,B0510_7734,B0510_7280,Novel00112,B0510_3461,B0510_3132,B0510_5053,B0510_6183,B0510_807,B0510_7430,B0510_3776,B0510_9158
GO:0016209	antioxidant activity	molecular_function	0.0025686	0.18491	16	1264	47	7493	8	B0510_7553,B0510_786,B0510_9280,B0510_9478,B0510_1685,B0510_3135,B0510_9338,B0510_5765	8	B0510_1337,B0510_10112,B0510_6646,Novel00673,B0510_3512,B0510_4254,B0510_5517,B0510_1404
GO:0016597	amino acid binding	molecular_function	0.0026225	0.18491	5	1264	7	7493	4	Novel00690,B0510_474,B0510_1849,B0510_2124	1	B0510_9240
GO:0000160	phosphorelay signal transduction system	biological_process	0.0026786	0.18491	14	1264	37	7493	0		14	B0510_2542,B0510_1092,B0510_1756,B0510_7875,B0510_1319,B0510_5297,B0510_1332,B0510_9589,B0510_8936,B0510_6289,B0510_2440,B0510_2373,Novel00281,B0510_7381
GO:0008276	protein methyltransferase activity	molecular_function	0.0027008	0.18491	18	1264	55	7493	12	B0510_10221,B0510_1357,Novel00630,B0510_9966,B0510_134,B0510_2737,B0510_4797,B0510_8072,B0510_2765,B0510_5096,B0510_7030,B0510_3106	6	B0510_4633,B0510_1647,B0510_3644,B0510_10119,B0510_3231,B0510_5839
GO:0009311	oligosaccharide metabolic process	biological_process	0.0035958	0.2417	11	1264	28	7493	5	B0510_8072,B0510_2765,B0510_6798,B0510_6201,B0510_7623	6	B0510_4633,B0510_28,B0510_9581,B0510_1453,B0510_807,B0510_8894
GO:0016052	carbohydrate catabolic process	biological_process	0.0037327	0.24246	21	1264	68	7493	17	B0510_6798,B0510_2233,B0510_2237,B0510_1997,B0510_9765,B0510_1958,B0510_722,B0510_3226,B0510_7079,B0510_5311,B0510_7623,Novel00708,B0510_3760,B0510_7239,B0510_5939,B0510_7814,B0510_5458	4	B0510_6703,B0510_10160,B0510_9158,B0510_9098
GO:0016717	oxidoreductase activity, acting on paired donors, with oxidation of a pair of donors resulting in the reduction of molecular oxygen to two molecules of water	molecular_function	0.0037382	0.24246	4	1264	5	7493	4	B0510_662,B0510_1164,B0510_6117,B0510_3222	0
GO:0022804	active transmembrane transporter activity	molecular_function	0.004004	0.25522	28	1264	99	7493	18	B0510_9352,B0510_4072,B0510_2911,B0510_10262,B0510_1953,B0510_6188,B0510_5172,B0510_5452,B0510_2644,B0510_9528,B0510_7546,B0510_1596,B0510_8806,B0510_439,B0510_10360,B0510_6466,B0510_1096,B0510_4595	10	B0510_8973,B0510_288,B0510_9378,B0510_9202,B0510_8648,B0510_1716,B0510_8842,B0510_912,B0510_7875,B0510_7565
GO:0005375	copper ion transmembrane transporter activity	molecular_function	0.0042862	0.25977	5	1264	9	7493	5	B0510_995,B0510_9383,B0510_1128,B0510_992,B0510_5151	0
GO:0006825	copper ion transport	biological_process	0.0042862	0.25977	5	1264	9	7493	5	B0510_992,B0510_5151,B0510_9383,B0510_995,B0510_1128	0
GO:0035434	copper ion transmembrane transport	biological_process	0.0042862	0.25977	5	1264	9	7493	5	B0510_995,B0510_9383,B0510_1128,B0510_992,B0510_5151	0
GO:0030312	external encapsulating structure	cellular_component	0.0051512	0.30716	10	1264	25	7493	6	Novel00299,B0510_344,B0510_230,B0510_5387,B0510_5832,B0510_10151	4	B0510_183,B0510_7846,Novel00928,Novel00409
GO:0019321	pentose metabolic process	biological_process	0.0052433	0.30769	5	1264	8	7493	5	B0510_5213,B0510_5001,B0510_9808,B0510_6968,B0510_9305	0
GO:0003993	acid phosphatase activity	molecular_function	0.0055293	0.3194	7	1264	14	7493	5	B0510_7475,B0510_1075,B0510_8480,B0510_5679,B0510_4313	2	B0510_4725,B0510_9330
GO:0046912	transferase activity, transferring acyl groups, acyl groups converted into alkyl on transfer	molecular_function	0.0060593	0.34464	5	1264	8	7493	5	B0510_9685,B0510_9726,B0510_2112,B0510_5153,B0510_7984	0
GO:0006082	organic acid metabolic process	biological_process	0.0067338	0.37719	78	1264	351	7493	60	B0510_6117,B0510_7718,B0510_2130,B0510_6481,B0510_1763,B0510_4535,B0510_2919,B0510_6576,B0510_8243,B0510_443,B0510_5282,B0510_9685,B0510_1746,B0510_7239,B0510_2308,B0510_3691,B0510_8176,B0510_8569,B0510_549,B0510_3476,B0510_8170,B0510_10317,B0510_6248,B0510_3554,B0510_7022,B0510_7956,B0510_6843,B0510_34,B0510_1950,B0510_134,B0510_2233,B0510_1751,B0510_393,B0510_1936,B0510_8413,B0510_370,B0510_612…	18	B0510_4221,B0510_3009,B0510_8740,B0510_6319,Novel00112,B0510_3132,B0510_10119,Novel00470,B0510_692,B0510_6183,B0510_8342,B0510_9098,B0510_1591,B0510_7430,B0510_1313,B0510_5052,B0510_2976,B0510_3776
GO:0020037	heme binding	molecular_function	0.0074748	0.41245	44	1264	182	7493	28	B0510_5979,B0510_495,B0510_9344,B0510_1106,B0510_9656,B0510_2729,B0510_786,B0510_698,B0510_9478,B0510_3513,B0510_8042,B0510_5523,B0510_8116,B0510_6283,B0510_5251,B0510_1951,B0510_7463,B0510_9280,B0510_8203,B0510_8234,B0510_6905,B0510_1685,Novel00616,B0510_9863,B0510_9338,B0510_10394,B0510_9152,B0510_7147	16	B0510_1337,B0510_8972,B0510_7481,B0510_7163,B0510_4031,B0510_5653,B0510_1363,B0510_4254,B0510_2774,B0510_877,B0510_5517,B0510_6516,B0510_3512,Novel00673,B0510_10032,Novel00281
GO:0000156	phosphorelay response regulator activity	molecular_function	0.0077222	0.41431	10	1264	25	7493	0		10	B0510_1319,B0510_5297,B0510_1332,B0510_9589,B0510_8936,B0510_6289,B0510_2440,B0510_2373,B0510_2542,B0510_1092
GO:0003333	amino acid transmembrane transport	biological_process	0.0077557	0.41431	17	1264	53	7493	9	B0510_5610,B0510_8081,B0510_9165,B0510_8710,B0510_6227,B0510_2763,B0510_6607,B0510_3105,B0510_2469	8	B0510_7739,B0510_10359,B0510_1964,B0510_5337,B0510_2176,Novel00003,B0510_9912,B0510_1939
GO:0000155	phosphorelay sensor kinase activity	molecular_function	0.0078447	0.41431	12	1264	33	7493	0		12	Novel00281,B0510_7381,B0510_8936,B0510_2440,B0510_1332,B0510_9589,B0510_1319,B0510_5297,B0510_7875,B0510_1756,B0510_1092,B0510_2542
GO:0051179	localization	biological_process	0.0080408	0.41723	260	1264	1342	7493	138	B0510_6706,B0510_6347,B0510_4072,B0510_8389,B0510_7914,B0510_9108,B0510_9588,B0510_2861,B0510_9165,B0510_2644,B0510_2372,B0510_8063,B0510_521,B0510_6730,B0510_4287,B0510_3513,B0510_5610,B0510_8418,B0510_1010,B0510_1823,B0510_7084,B0510_4947,B0510_3124,B0510_5452,B0510_7643,B0510_8300,B0510_8436,B0510_131,B0510_8029,B0510_6295,B0510_6095,B0510_5286,B0510_4757,B0510_8774,B0510_6248,B0510_3554,B0510…	122	B0510_9202,B0510_288,B0510_8342,Novel00115,B0510_6272,B0510_5337,B0510_4977,B0510_4272,B0510_5073,Novel00894,B0510_572,B0510_4426,B0510_6218,B0510_10359,B0510_8842,B0510_1212,B0510_2800,B0510_9399,B0510_5640,B0510_1964,B0510_5961,B0510_6047,B0510_475,B0510_9378,B0510_3783,B0510_8478,B0510_912,B0510_8649,B0510_7565,B0510_6795,B0510_573,B0510_4285,B0510_6696,B0510_5364,B0510_9491,B0510_8973,B0510_6…
GO:0008810	cellulase activity	molecular_function	0.0081599	0.41723	5	1264	9	7493	5	B0510_8056,Novel00708,B0510_5939,B0510_10218,B0510_5458	0
GO:0046906	tetrapyrrole binding	molecular_function	0.0082385	0.41723	45	1264	188	7493	29	B0510_1951,B0510_8234,B0510_7463,B0510_9280,B0510_8203,B0510_8116,B0510_6283,B0510_5251,B0510_9152,B0510_9863,B0510_9338,B0510_10394,B0510_7147,B0510_6905,B0510_1685,Novel00616,B0510_5390,B0510_786,B0510_698,B0510_1106,B0510_495,B0510_5979,B0510_9344,B0510_2729,B0510_9656,B0510_8042,B0510_5523,B0510_9478,B0510_3513	16	Novel00673,B0510_3512,B0510_6516,B0510_10032,Novel00281,B0510_5653,B0510_1363,B0510_4031,B0510_8972,B0510_1337,B0510_7163,B0510_7481,B0510_4254,B0510_877,B0510_5517,B0510_2774
GO:0044724	single-organism carbohydrate catabolic process	biological_process	0.0085561	0.42377	17	1264	55	7493	13	B0510_7239,B0510_3760,B0510_7814,B0510_3226,B0510_722,B0510_5311,B0510_7623,B0510_1997,B0510_1958,B0510_9765,B0510_6798,B0510_2233,B0510_2237	4	B0510_10160,B0510_9158,B0510_9098,B0510_6703
GO:0019752	carboxylic acid metabolic process	biological_process	0.0085968	0.42377	77	1264	349	7493	59	B0510_9517,B0510_2244,B0510_2036,B0510_2236,B0510_6349,B0510_3937,B0510_7224,B0510_7708,B0510_1488,B0510_1997,B0510_6774,B0510_5153,B0510_3165,B0510_2108,B0510_5567,B0510_6823,B0510_427,B0510_9567,B0510_2765,B0510_4928,B0510_6226,B0510_6122,B0510_370,B0510_8413,B0510_5390,B0510_2124,B0510_1936,B0510_393,B0510_1751,B0510_1950,B0510_34,B0510_2233,B0510_134,B0510_6843,B0510_7956,B0510_7022,B0510_355…	18	B0510_3776,B0510_2976,B0510_5052,B0510_1313,B0510_7430,B0510_1591,B0510_9098,B0510_8342,B0510_6183,B0510_692,Novel00470,B0510_10119,B0510_3132,Novel00112,B0510_6319,B0510_8740,B0510_3009,B0510_4221
GO:0043436	oxoacid metabolic process	biological_process	0.0092595	0.45043	77	1264	350	7493	59	B0510_7718,B0510_6481,B0510_2130,B0510_6117,B0510_1763,B0510_4535,B0510_2919,B0510_443,B0510_6576,B0510_1746,B0510_7239,B0510_5282,B0510_9685,B0510_549,B0510_2308,B0510_3691,B0510_8176,B0510_8569,B0510_10317,B0510_3476,B0510_8170,B0510_7956,B0510_6843,B0510_6248,B0510_3554,B0510_7022,B0510_34,B0510_1950,B0510_134,B0510_2233,B0510_393,B0510_1751,B0510_8413,B0510_6122,B0510_370,B0510_2124,B0510_539…	18	B0510_4221,B0510_8740,B0510_3009,B0510_6319,Novel00112,B0510_3132,B0510_10119,Novel00470,B0510_692,B0510_6183,B0510_8342,B0510_1591,B0510_9098,B0510_1313,B0510_7430,B0510_5052,B0510_2976,B0510_3776
GO:1901615	organic hydroxy compound metabolic process	biological_process	0.0098774	0.47003	12	1264	35	7493	8	B0510_6952,B0510_6007,B0510_7545,B0510_995,B0510_4913,B0510_8004,B0510_3413,B0510_835	4	B0510_5073,B0510_807,B0510_5273,B0510_1421
GO:0008762	UDP-N-acetylmuramate dehydrogenase activity	molecular_function	0.0099168	0.47003	14	1264	42	7493	10	B0510_2743,B0510_9818,B0510_10116,B0510_9752,B0510_9024,B0510_10368,B0510_3601,B0510_1810,B0510_9150,B0510_9155	4	B0510_759,B0510_5753,B0510_5750,B0510_2573
GO:0044425	membrane part	cellular_component	0.011378	0.53246	242	1264	1256	7493	122	B0510_5212,Novel00319,Novel00567,B0510_992,B0510_6607,B0510_9153,B0510_4912,B0510_5967,B0510_865,B0510_6761,Novel00647,B0510_2537,B0510_8986,B0510_5293,B0510_6279,B0510_5475,B0510_1460,B0510_3149,B0510_5102,Novel00914,B0510_10360,B0510_667,B0510_242,B0510_5217,B0510_1381,B0510_5516,B0510_1128,B0510_3413,B0510_379,B0510_9206,B0510_5059,B0510_5806,B0510_9383,B0510_1671,B0510_3105,B0510_6188,B0510_4…	120	B0510_3351,B0510_7490,B0510_4220,B0510_10068,Novel00694,B0510_1174,B0510_4514,B0510_28,B0510_5053,B0510_7875,Novel00022,B0510_7500,B0510_8894,B0510_8602,B0510_2272,B0510_5181,B0510_7992,B0510_6125,B0510_1509,B0510_263,B0510_2697,B0510_3435,B0510_3771,B0510_6120,B0510_7608,B0510_4554,B0510_5297,B0510_5885,B0510_8446,B0510_9796,B0510_6613,B0510_1211,B0510_1935,B0510_7987,B0510_1451,B0510_440,Novel0…
GO:0006865	amino acid transport	biological_process	0.011566	0.53447	17	1264	55	7493	9	B0510_5610,B0510_9165,B0510_8081,B0510_6227,B0510_8710,B0510_2469,B0510_3105,B0510_6607,B0510_2763	8	B0510_7739,B0510_10359,B0510_5337,B0510_1964,B0510_1939,B0510_2176,Novel00003,B0510_9912
GO:0052689	carboxylic ester hydrolase activity	molecular_function	0.012538	0.56702	18	1264	62	7493	15	B0510_9501,B0510_4834,B0510_393,B0510_5387,B0510_1681,Novel00299,B0510_344,B0510_8389,B0510_9256,B0510_585,B0510_230,B0510_8785,B0510_10151,B0510_131,B0510_2619	3	B0510_1091,B0510_7158,B0510_1212
GO:0005618	cell wall	cellular_component	0.012646	0.56702	6	1264	13	7493	5	B0510_10151,B0510_5387,Novel00299,B0510_344,B0510_230	1	B0510_183
GO:0008652	cellular amino acid biosynthetic process	biological_process	0.013165	0.56702	31	1264	123	7493	24	B0510_7708,B0510_1763,B0510_8176,B0510_4535,B0510_2919,B0510_3165,B0510_1950,B0510_2233,B0510_7718,B0510_2108,B0510_6481,B0510_6823,B0510_6117,B0510_2244,B0510_9567,B0510_7956,B0510_4928,B0510_1746,B0510_9685,B0510_6349,B0510_3554,B0510_6248,B0510_10317,B0510_443	7	B0510_8342,B0510_1313,B0510_692,B0510_8740,B0510_3132,B0510_3009,B0510_10119
GO:0008121	ubiquinol-cytochrome-c reductase activity	molecular_function	0.01334	0.56702	4	1264	7	7493	4	B0510_8313,B0510_9949,B0510_8170,B0510_766	0
GO:0016681	oxidoreductase activity, acting on diphenols and related substances as donors, cytochrome as acceptor	molecular_function	0.01334	0.56702	4	1264	7	7493	4	B0510_766,B0510_8313,B0510_9949,B0510_8170	0
GO:0042626	ATPase activity, coupled to transmembrane movement of substances	molecular_function	0.013392	0.56702	17	1264	56	7493	12	B0510_4072,B0510_1953,B0510_6188,B0510_5452,B0510_7546,B0510_1596,B0510_8806,B0510_439,B0510_10360,B0510_1096,B0510_6466,B0510_4595	5	B0510_9378,B0510_9202,B0510_8842,B0510_7875,B0510_7565
GO:0043492	ATPase activity, coupled to movement of substances	molecular_function	0.013392	0.56702	17	1264	56	7493	12	B0510_5452,B0510_7546,B0510_8806,B0510_1596,B0510_439,B0510_6466,B0510_1096,B0510_10360,B0510_4595,B0510_4072,B0510_1953,B0510_6188	5	B0510_8842,B0510_7875,B0510_7565,B0510_9378,B0510_9202
GO:0019318	hexose metabolic process	biological_process	0.013497	0.56702	19	1264	67	7493	14	B0510_1997,B0510_1958,B0510_9765,B0510_2050,B0510_2237,B0510_8551,B0510_2233,B0510_7814,B0510_7239,B0510_3760,B0510_1078,B0510_722,B0510_3226,B0510_766	5	B0510_1579,B0510_6703,B0510_807,B0510_9158,B0510_9098
GO:0006006	glucose metabolic process	biological_process	0.014054	0.58379	15	1264	49	7493	12	B0510_3760,B0510_7239,B0510_1958,B0510_9765,B0510_7814,B0510_1997,B0510_8551,B0510_766,B0510_2233,B0510_722,B0510_3226,B0510_2237	3	B0510_9098,B0510_9158,B0510_6703
GO:0015297	antiporter activity	molecular_function	0.01465	0.6018	6	1264	13	7493	3	B0510_5172,B0510_2911,B0510_2644	3	B0510_1716,B0510_912,B0510_8973
GO:0004190	aspartic-type endopeptidase activity	molecular_function	0.015542	0.62456	13	1264	41	7493	9	B0510_3858,B0510_1807,B0510_6952,B0510_739,B0510_3073,B0510_3166,B0510_2561,B0510_1593,B0510_6740	4	B0510_6507,B0510_5593,B0510_4619,B0510_4973
GO:0070001	aspartic-type peptidase activity	molecular_function	0.015542	0.62456	13	1264	41	7493	9	B0510_1593,B0510_6740,B0510_2561,B0510_3073,B0510_3166,B0510_739,B0510_6952,B0510_1807,B0510_3858	4	B0510_4619,B0510_5593,B0510_4973,B0510_6507
GO:1901564	organonitrogen compound metabolic process	biological_process	0.016726	0.64436	132	1264	655	7493	98	B0510_4552,B0510_6117,B0510_7718,B0510_3377,B0510_1763,B0510_4535,B0510_2919,B0510_6576,B0510_8029,B0510_8243,B0510_1053,Novel00545,B0510_443,B0510_8562,B0510_7814,B0510_8785,B0510_1746,B0510_3580,B0510_8176,B0510_6502,B0510_3476,B0510_8170,B0510_1096,B0510_8774,B0510_6414,B0510_3554,B0510_6248,Novel00528,B0510_9588,B0510_1950,B0510_8389,B0510_4072,B0510_393,B0510_6122,B0510_1553,B0510_3760,Novel…	34	B0510_3009,B0510_1883,B0510_477,B0510_5927,B0510_10119,B0510_6735,B0510_692,B0510_10160,B0510_4032,B0510_8342,B0510_2808,B0510_1892,B0510_9098,B0510_1591,Novel00038,B0510_4736,B0510_1313,B0510_1212,B0510_8842,B0510_6703,B0510_9447,B0510_2573,B0510_8740,B0510_7280,B0510_7734,B0510_3461,Novel00112,B0510_8894,B0510_3132,B0510_5053,B0510_6183,B0510_5364,B0510_5061,B0510_9158
GO:0006855	drug transmembrane transport	biological_process	0.016906	0.64436	3	1264	4	7493	1	B0510_2911	2	B0510_8973,B0510_1716
GO:0015238	drug transmembrane transporter activity	molecular_function	0.016906	0.64436	3	1264	4	7493	1	B0510_2911	2	B0510_8973,B0510_1716
GO:0015893	drug transport	biological_process	0.016906	0.64436	3	1264	4	7493	1	B0510_2911	2	B0510_1716,B0510_8973
GO:0090484	drug transporter activity	molecular_function	0.016906	0.64436	3	1264	4	7493	1	B0510_2911	2	B0510_1716,B0510_8973
GO:0015171	amino acid transmembrane transporter activity	molecular_function	0.017504	0.65996	16	1264	53	7493	8	B0510_8710,B0510_6227,B0510_3105,B0510_2469,B0510_2763,B0510_6607,B0510_5610,B0510_9165	8	B0510_5337,B0510_1964,B0510_1939,B0510_9912,B0510_2176,B0510_7739,B0510_1883,B0510_10359
GO:0006979	response to oxidative stress	biological_process	0.017673	0.65996	5	1264	10	7493	3	B0510_786,B0510_9478,B0510_9280	2	B0510_3512,Novel00673
GO:0015399	primary active transmembrane transporter activity	molecular_function	0.018232	0.66737	17	1264	58	7493	12	B0510_1953,B0510_6188,B0510_4072,B0510_1096,B0510_6466,B0510_10360,B0510_4595,B0510_8806,B0510_1596,B0510_439,B0510_7546,B0510_5452	5	B0510_9378,B0510_9202,B0510_7565,B0510_7875,B0510_8842
GO:0015405	P-P-bond-hydrolysis-driven transmembrane transporter activity	molecular_function	0.018232	0.66737	17	1264	58	7493	12	B0510_5452,B0510_7546,B0510_439,B0510_1596,B0510_8806,B0510_4595,B0510_10360,B0510_6466,B0510_1096,B0510_4072,B0510_6188,B0510_1953	5	B0510_8842,B0510_7875,B0510_7565,B0510_9202,B0510_9378
GO:0006520	cellular amino acid metabolic process	biological_process	0.018582	0.67336	54	1264	241	7493	44	B0510_10317,B0510_7224,B0510_3476,B0510_8170,B0510_7956,B0510_2244,B0510_6843,B0510_2236,B0510_3554,B0510_6349,B0510_6248,B0510_7022,B0510_3165,B0510_2108,B0510_427,B0510_6823,B0510_7708,B0510_6774,B0510_3691,B0510_8176,B0510_8569,B0510_8413,B0510_6122,B0510_5390,B0510_2124,B0510_443,B0510_6576,B0510_9567,B0510_4928,B0510_1746,B0510_6226,B0510_9685,B0510_34,B0510_1950,B0510_2233,B0510_7718,B0510_…	10	B0510_3132,B0510_10119,B0510_692,B0510_1313,Novel00112,B0510_8740,B0510_3009,B0510_1591,B0510_6183,B0510_8342
GO:0044723	single-organism carbohydrate metabolic process	biological_process	0.0189	0.67336	56	1264	251	7493	38	B0510_8072,B0510_3524,B0510_5001,B0510_5745,B0510_3226,B0510_722,B0510_7623,B0510_4321,B0510_417,B0510_1078,B0510_3015,B0510_3999,B0510_1997,B0510_5213,B0510_8176,B0510_1639,B0510_544,B0510_7239,B0510_7167,B0510_6968,B0510_3760,B0510_2765,B0510_7814,B0510_9305,B0510_766,B0510_5311,B0510_5627,B0510_9808,B0510_2050,B0510_9765,B0510_1958,B0510_4193,B0510_5549,B0510_2233,B0510_8551,B0510_6798,B0510_6…	18	B0510_10160,B0510_28,B0510_9149,B0510_9158,B0510_8894,B0510_634,B0510_8789,B0510_1421,B0510_7038,B0510_807,B0510_9098,B0510_2373,B0510_9581,B0510_4633,B0510_6703,B0510_1579,B0510_13,B0510_1453
GO:0046149	pigment catabolic process	biological_process	0.018942	0.67336	6	1264	14	7493	5	B0510_8389,B0510_958,B0510_8785,B0510_1681,B0510_9256	1	B0510_1212
GO:0004555	alpha,alpha-trehalase activity	molecular_function	0.019481	0.67669	3	1264	4	7493	2	B0510_7623,B0510_6798	1	B0510_8894
GO:0015927	trehalase activity	molecular_function	0.019481	0.67669	3	1264	4	7493	2	B0510_7623,B0510_6798	1	B0510_8894
GO:0006732	coenzyme metabolic process	biological_process	0.019585	0.67669	26	1264	104	7493	17	B0510_3760,B0510_7239,B0510_4130,B0510_7956,B0510_1553,B0510_7814,B0510_2349,B0510_3939,B0510_2919,B0510_1958,B0510_1763,B0510_1997,B0510_2233,B0510_7718,B0510_6481,B0510_5567,B0510_1015	9	Novel00038,B0510_9098,B0510_692,B0510_9158,B0510_8740,B0510_1892,B0510_6703,B0510_7734,B0510_7280
GO:0016775	phosphotransferase activity, nitrogenous group as acceptor	molecular_function	0.019943	0.68269	13	1264	42	7493	0		13	B0510_2542,B0510_1092,B0510_288,B0510_1756,B0510_7875,B0510_1319,B0510_5297,B0510_1332,B0510_9589,B0510_8936,B0510_2440,B0510_7381,Novel00281
GO:1901605	alpha-amino acid metabolic process	biological_process	0.020546	0.69688	30	1264	123	7493	23	B0510_4535,B0510_8176,B0510_1763,B0510_2108,B0510_6481,B0510_7718,B0510_1950,B0510_34,B0510_3165,B0510_6823,B0510_6117,B0510_6226,B0510_1746,B0510_6843,B0510_4928,B0510_7022,B0510_6349,B0510_9685,B0510_2236,B0510_7224,B0510_443,B0510_10317,B0510_8413	7	Novel00112,B0510_8342,B0510_1313,B0510_692,B0510_8740,B0510_10119,B0510_3132
GO:0016679	oxidoreductase activity, acting on diphenols and related substances as donors	molecular_function	0.020933	0.69881	5	1264	11	7493	5	B0510_9949,B0510_8313,B0510_4154,B0510_8170,B0510_766	0
GO:0031406	carboxylic acid binding	molecular_function	0.020981	0.69881	5	1264	10	7493	4	B0510_474,Novel00690,B0510_2124,B0510_1849	1	B0510_9240
GO:0005984	disaccharide metabolic process	biological_process	0.022114	0.72036	4	1264	7	7493	2	B0510_6798,B0510_7623	2	B0510_807,B0510_8894
GO:0005991	trehalose metabolic process	biological_process	0.022114	0.72036	4	1264	7	7493	2	B0510_6798,B0510_7623	2	B0510_807,B0510_8894
GO:0008171	O-methyltransferase activity	molecular_function	0.022213	0.72036	18	1264	66	7493	10	B0510_8072,B0510_2765,B0510_7030,B0510_3106,B0510_5096,Novel00630,B0510_10221,B0510_1357,B0510_134,B0510_4797	8	B0510_7161,B0510_1647,B0510_6603,B0510_3231,B0510_5839,B0510_3644,B0510_10119,B0510_4633
GO:0004673	protein histidine kinase activity	molecular_function	0.023334	0.74985	12	1264	38	7493	0		12	B0510_7875,B0510_1756,B0510_1092,B0510_2542,B0510_7381,Novel00281,B0510_8936,B0510_2440,B0510_1332,B0510_9589,B0510_1319,B0510_5297
GO:0009308	amine metabolic process	biological_process	0.023528	0.74985	17	1264	60	7493	12	B0510_2236,B0510_826,B0510_10360,B0510_1096,Novel00758,B0510_3377,B0510_9461,B0510_9150,B0510_6849,B0510_8667,B0510_6188,B0510_3673	5	B0510_8842,B0510_2573,B0510_1883,B0510_5927,B0510_6183
GO:0050660	flavin adenine dinucleotide binding	molecular_function	0.024077	0.76079	48	1264	210	7493	36	B0510_2930,B0510_1810,B0510_9150,B0510_10395,B0510_9818,B0510_4535,Novel00758,B0510_10116,B0510_9024,Novel00719,B0510_10368,B0510_8284,B0510_1936,B0510_3818,B0510_10243,B0510_4393,B0510_1684,B0510_224,B0510_1015,B0510_3601,B0510_1106,B0510_1488,B0510_6530,B0510_1457,Novel00331,B0510_2308,B0510_6502,B0510_9752,B0510_6608,Novel00775,B0510_7623,B0510_9155,Novel00896,B0510_1087,B0510_9762,B0510_2036	12	B0510_5750,B0510_5885,B0510_10138,B0510_2573,B0510_9098,B0510_5753,B0510_7430,B0510_6610,B0510_2976,B0510_2555,B0510_3776,B0510_759
GO:0009312	oligosaccharide biosynthetic process	biological_process	0.025192	0.76865	8	1264	23	7493	3	B0510_6201,B0510_8072,B0510_2765	5	B0510_1453,B0510_807,B0510_4633,B0510_9581,B0510_28
GO:0016838	carbon-oxygen lyase activity, acting on phosphates	molecular_function	0.025485	0.76865	5	1264	11	7493	4	B0510_2244,B0510_9567,B0510_7526,B0510_2193	1	B0510_3009
GO:0001558	regulation of cell growth	biological_process	0.025781	0.76865	2	1264	2	7493	2	B0510_9590,B0510_8056	0
GO:0005520	insulin-like growth factor binding	molecular_function	0.025781	0.76865	2	1264	2	7493	2	B0510_9590,B0510_8056	0
GO:0016049	cell growth	biological_process	0.025781	0.76865	2	1264	2	7493	2	B0510_8056,B0510_9590	0
GO:0019838	growth factor binding	molecular_function	0.025781	0.76865	2	1264	2	7493	2	B0510_8056,B0510_9590	0
GO:0040008	regulation of growth	biological_process	0.025781	0.76865	2	1264	2	7493	2	B0510_8056,B0510_9590	0
GO:0019400	alditol metabolic process	biological_process	0.026295	0.7777	5	1264	11	7493	3	B0510_3413,B0510_6007,B0510_6952	2	B0510_5273,B0510_807
GO:0071554	cell wall organization or biogenesis	biological_process	0.027195	0.78166	8	1264	23	7493	6	B0510_344,Novel00299,B0510_5387,B0510_10151,B0510_230,B0510_2638	2	B0510_218,B0510_7875
GO:0050897	cobalt ion binding	molecular_function	0.027577	0.78166	2	1264	2	7493	2	B0510_3092,B0510_6414	0
GO:0006007	glucose catabolic process	biological_process	0.027627	0.78166	13	1264	44	7493	10	B0510_7814,B0510_1997,B0510_9765,B0510_1958,B0510_3760,B0510_7239,B0510_2237,B0510_722,B0510_3226,B0510_2233	3	B0510_6703,B0510_9158,B0510_9098
GO:0019320	hexose catabolic process	biological_process	0.027627	0.78166	13	1264	44	7493	10	B0510_2237,B0510_722,B0510_3226,B0510_2233,B0510_7814,B0510_1997,B0510_9765,B0510_1958,B0510_7239,B0510_3760	3	B0510_6703,B0510_9158,B0510_9098
GO:0006787	porphyrin-containing compound catabolic process	biological_process	0.027697	0.78166	6	1264	15	7493	5	B0510_9256,B0510_1681,B0510_8785,B0510_958,B0510_8389	1	B0510_1212
GO:0033015	tetrapyrrole catabolic process	biological_process	0.027697	0.78166	6	1264	15	7493	5	B0510_958,B0510_8389,B0510_9256,B0510_1681,B0510_8785	1	B0510_1212
GO:0016835	carbon-oxygen lyase activity	molecular_function	0.028875	0.79546	14	1264	50	7493	11	B0510_2244,B0510_9567,B0510_2236,B0510_3937,B0510_995,B0510_134,B0510_97,B0510_9555,B0510_5567,B0510_7526,B0510_2193	3	B0510_7430,B0510_3009,B0510_5903
GO:0044711	single-organism biosynthetic process	biological_process	0.030237	0.79546	46	1264	207	7493	32	B0510_443,B0510_1120,B0510_9567,B0510_4928,B0510_1746,B0510_9685,B0510_8562,B0510_5876,B0510_1950,B0510_7718,B0510_2233,B0510_6481,B0510_6117,B0510_1763,B0510_8163,B0510_4535,B0510_2919,B0510_10317,B0510_2244,B0510_7956,B0510_6349,B0510_5201,B0510_6248,B0510_3786,B0510_3554,B0510_3165,B0510_3580,B0510_2108,B0510_6823,B0510_7708,B0510_3939,B0510_8176	14	B0510_8740,B0510_3009,B0510_8342,B0510_9330,B0510_3132,B0510_10119,B0510_3776,Novel00470,B0510_692,B0510_1313,B0510_7734,B0510_6319,B0510_1421,B0510_3461
GO:0005184	neuropeptide hormone activity	molecular_function	0.030765	0.79546	5	1264	11	7493	5	B0510_7984,B0510_9478,B0510_6761,B0510_9649,B0510_2193	0
GO:0004421	hydroxymethylglutaryl-CoA synthase activity	molecular_function	0.030925	0.79546	2	1264	2	7493	2	B0510_2112,B0510_9726	0
GO:0007623	circadian rhythm	biological_process	0.031325	0.79546	2	1264	2	7493	1	B0510_4356	1	B0510_6647
GO:0048511	rhythmic process	biological_process	0.031325	0.79546	2	1264	2	7493	1	B0510_4356	1	B0510_6647
GO:0005993	trehalose catabolic process	biological_process	0.031621	0.79546	2	1264	2	7493	2	B0510_7623,B0510_6798	0
GO:0009313	oligosaccharide catabolic process	biological_process	0.031621	0.79546	2	1264	2	7493	2	B0510_7623,B0510_6798	0
GO:0046352	disaccharide catabolic process	biological_process	0.031621	0.79546	2	1264	2	7493	2	B0510_7623,B0510_6798	0
GO:0003956	NAD(P)+-protein-arginine ADP-ribosyltransferase activity	molecular_function	0.031628	0.79546	2	1264	2	7493	0		2	B0510_7038,B0510_9149
GO:0006471	protein ADP-ribosylation	biological_process	0.031628	0.79546	2	1264	2	7493	0		2	B0510_7038,B0510_9149
GO:0004970	ionotropic glutamate receptor activity	molecular_function	0.031629	0.79546	2	1264	2	7493	2	B0510_5212,B0510_1553	0
GO:0005230	extracellular ligand-gated ion channel activity	molecular_function	0.031629	0.79546	2	1264	2	7493	2	B0510_5212,B0510_1553	0
GO:0005231	excitatory extracellular ligand-gated ion channel activity	molecular_function	0.031629	0.79546	2	1264	2	7493	2	B0510_1553,B0510_5212	0
GO:0005234	extracellular-glutamate-gated ion channel activity	molecular_function	0.031629	0.79546	2	1264	2	7493	2	B0510_1553,B0510_5212	0
GO:0008066	glutamate receptor activity	molecular_function	0.031629	0.79546	2	1264	2	7493	2	B0510_5212,B0510_1553	0
GO:0003856	3-dehydroquinate synthase activity	molecular_function	0.032107	0.80202	2	1264	2	7493	1	B0510_9567	1	B0510_3009
GO:0043547	positive regulation of GTPase activity	biological_process	0.032493	0.80622	2	1264	2	7493	1	B0510_9588	1	B0510_477
GO:0016788	hydrolase activity, acting on ester bonds	molecular_function	0.033075	0.81281	84	1264	411	7493	49	B0510_6973,B0510_9922,B0510_9030,B0510_9234,B0510_1206,B0510_7475,B0510_3226,B0510_6007,B0510_9501,B0510_8877,B0510_1061,B0510_5387,Novel00299,B0510_9256,Novel00199,B0510_585,B0510_9165,B0510_7328,B0510_1936,B0510_393,B0510_8480,B0510_2284,B0510_1681,B0510_1075,B0510_3553,B0510_10285,B0510_344,B0510_8389,B0510_8482,B0510_8159,Novel00915,B0510_10284,B0510_220,B0510_786,B0510_4962,B0510_230,B0510_6…	35	B0510_3776,B0510_8975,B0510_1212,B0510_355,B0510_8511,B0510_4988,B0510_1910,B0510_6230,B0510_8275,B0510_1592,Novel00175,Novel00409,B0510_735,B0510_5273,Novel00894,Novel00369,Novel00040,B0510_573,B0510_6696,B0510_4725,B0510_9981,B0510_6935,B0510_9919,B0510_7281,B0510_2574,B0510_4394,B0510_9330,B0510_6157,B0510_7158,B0510_3588,B0510_5294,B0510_1091,B0510_604,B0510_6611,B0510_6651
GO:0006066	alcohol metabolic process	biological_process	0.033435	0.81281	9	1264	27	7493	6	B0510_3413,B0510_835,B0510_6007,B0510_6952,B0510_4913,B0510_7545	3	B0510_5273,B0510_5073,B0510_807
GO:0016832	aldehyde-lyase activity	molecular_function	0.033491	0.81281	4	1264	8	7493	3	B0510_3994,Novel00427,B0510_393	1	B0510_4439
GO:0016830	carbon-carbon lyase activity	molecular_function	0.033638	0.81281	18	1264	68	7493	12	B0510_6843,Novel00427,B0510_722,B0510_6576,B0510_3994,B0510_393,B0510_5252,B0510_7084,B0510_7210,B0510_8163,B0510_8551,B0510_5567	6	B0510_884,B0510_4439,B0510_5052,B0510_7734,B0510_2061,B0510_4437
GO:0019319	hexose biosynthetic process	biological_process	0.035488	0.84644	3	1264	5	7493	3	B0510_1078,B0510_9765,B0510_8551	0
GO:0046364	monosaccharide biosynthetic process	biological_process	0.035488	0.84644	3	1264	5	7493	3	B0510_8551,B0510_1078,B0510_9765	0
GO:0009244	lipopolysaccharide core region biosynthetic process	biological_process	0.037377	0.88015	3	1264	5	7493	1	B0510_6201	2	B0510_1453,B0510_28
GO:0046401	lipopolysaccharide core region metabolic process	biological_process	0.037377	0.88015	3	1264	5	7493	1	B0510_6201	2	B0510_1453,B0510_28
GO:0034220	ion transmembrane transport	biological_process	0.038806	0.89374	41	1264	189	7493	27	B0510_4595,B0510_6466,Novel00151,B0510_5610,B0510_8081,B0510_2537,B0510_1375,B0510_5286,B0510_995,B0510_6227,B0510_8710,B0510_6607,B0510_992,B0510_3105,B0510_9383,Novel00545,B0510_5806,B0510_5151,B0510_3197,B0510_8029,B0510_3413,B0510_9165,B0510_1128,B0510_2763,B0510_4072,B0510_2469,B0510_7084	14	B0510_10359,B0510_440,B0510_2176,Novel00003,B0510_7739,B0510_5700,B0510_884,B0510_7608,B0510_1964,B0510_6183,B0510_5337,B0510_1939,B0510_9912,B0510_9399
GO:0051187	cofactor catabolic process	biological_process	0.038882	0.89374	6	1264	16	7493	5	B0510_1681,B0510_9256,B0510_8785,B0510_958,B0510_8389	1	B0510_1212
GO:0046365	monosaccharide catabolic process	biological_process	0.03936	0.89374	13	1264	46	7493	10	B0510_7814,B0510_1997,B0510_1958,B0510_9765,B0510_3760,B0510_7239,B0510_2237,B0510_722,B0510_3226,B0510_2233	3	B0510_9158,B0510_6703,B0510_9098
GO:0005342	organic acid transmembrane transporter activity	molecular_function	0.039405	0.89374	16	1264	58	7493	8	B0510_6227,B0510_8710,B0510_6607,B0510_2763,B0510_2469,B0510_3105,B0510_5610,B0510_9165	8	B0510_1964,B0510_5337,B0510_1939,B0510_2176,B0510_9912,B0510_1883,B0510_7739,B0510_10359
GO:0008514	organic anion transmembrane transporter activity	molecular_function	0.039405	0.89374	16	1264	58	7493	8	B0510_9165,B0510_5610,B0510_2763,B0510_6607,B0510_3105,B0510_2469,B0510_8710,B0510_6227	8	B0510_10359,B0510_1883,B0510_7739,B0510_9912,B0510_2176,B0510_1939,B0510_1964,B0510_5337
GO:0046943	carboxylic acid transmembrane transporter activity	molecular_function	0.039405	0.89374	16	1264	58	7493	8	B0510_2469,B0510_3105,B0510_6607,B0510_2763,B0510_6227,B0510_8710,B0510_9165,B0510_5610	8	B0510_9912,B0510_2176,B0510_1939,B0510_5337,B0510_1964,B0510_10359,B0510_7739,B0510_1883
GO:0016746	transferase activity, transferring acyl groups	molecular_function	0.044031	0.99258	40	1264	179	7493	32	B0510_9685,B0510_4189,B0510_1492,B0510_1088,B0510_443,B0510_2112,B0510_5139,B0510_7829,Novel00172,B0510_8012,B0510_10397,B0510_7545,B0510_6201,B0510_6702,B0510_835,B0510_9092,B0510_7023,B0510_5760,B0510_7568,B0510_7984,B0510_5716,Novel00649,B0510_556,B0510_10396,B0510_9726,B0510_4508,B0510_1731,B0510_10118,B0510_5147,B0510_5153,B0510_3920,B0510_4913	8	B0510_7886,B0510_5839,B0510_6611,B0510_1453,B0510_28,B0510_3511,B0510_1451,B0510_294
GO:0006071	glycerol metabolic process	biological_process	0.049103	1	4	1264	9	7493	3	B0510_6952,B0510_6007,B0510_3413	1	B0510_5273
GO:0016820	hydrolase activity, acting on acid anhydrides, catalyzing transmembrane movement of substances	molecular_function	0.049468	1	18	1264	69	7493	13	B0510_2537,B0510_7546,B0510_5452,B0510_1096,B0510_6466,B0510_10360,B0510_4595,B0510_8806,B0510_1596,B0510_439,B0510_4072,B0510_1953,B0510_6188	5	B0510_7875,B0510_8842,B0510_7565,B0510_9378,B0510_9202
GO:0015996	chlorophyll catabolic process	biological_process	0.050569	1	5	1264	13	7493	4	B0510_9256,B0510_1681,B0510_8785,B0510_8389	1	B0510_1212
GO:0047746	chlorophyllase activity	molecular_function	0.050569	1	5	1264	13	7493	4	B0510_8785,B0510_1681,B0510_9256,B0510_8389	1	B0510_1212
GO:0042493	response to drug	biological_process	0.050979	1	4	1264	9	7493	2	B0510_2911,B0510_6116	2	B0510_1716,B0510_8973
GO:0009523	photosystem II	cellular_component	0.052685	1	6	1264	17	7493	5	B0510_10386,B0510_6687,B0510_8878,B0510_8241,Novel00647	1	B0510_913
GO:0015711	organic anion transport	biological_process	0.054273	1	18	1264	70	7493	9	B0510_6227,B0510_8710,B0510_6607,B0510_2763,B0510_2469,B0510_3105,B0510_5610,B0510_8081,B0510_9165	9	B0510_1964,B0510_5337,B0510_1939,B0510_2176,Novel00003,B0510_9912,B0510_7739,B0510_10359,B0510_4626
GO:0015849	organic acid transport	biological_process	0.054273	1	18	1264	70	7493	9	B0510_2469,B0510_3105,B0510_6607,B0510_2763,B0510_6227,B0510_8710,B0510_9165,B0510_8081,B0510_5610	9	Novel00003,B0510_2176,B0510_9912,B0510_1939,B0510_5337,B0510_1964,B0510_4626,B0510_10359,B0510_7739
GO:0046942	carboxylic acid transport	biological_process	0.054273	1	18	1264	70	7493	9	B0510_6607,B0510_2763,B0510_2469,B0510_3105,B0510_6227,B0510_8710,B0510_8081,B0510_9165,B0510_5610	9	Novel00003,B0510_2176,B0510_9912,B0510_1939,B0510_1964,B0510_5337,B0510_10359,B0510_4626,B0510_7739
GO:0019751	polyol metabolic process	biological_process	0.0557	1	5	1264	13	7493	3	B0510_6952,B0510_6007,B0510_3413	2	B0510_5273,B0510_807
GO:0016645	oxidoreductase activity, acting on the CH-NH group of donors	molecular_function	0.056201	1	10	1264	35	7493	7	B0510_9150,B0510_6116,B0510_7718,B0510_6481,B0510_8413,Novel00758,B0510_1763	3	B0510_3132,B0510_2573,B0510_8740
GO:0004096	catalase activity	molecular_function	0.0563	1	4	1264	9	7493	1	B0510_1685	3	B0510_5517,B0510_4254,B0510_1337
GO:0000272	polysaccharide catabolic process	biological_process	0.056327	1	5	1264	13	7493	4	B0510_5311,B0510_5939,B0510_5458,Novel00708	1	B0510_10160
GO:0046933	proton-transporting ATP synthase activity, rotational mechanism	molecular_function	0.05743	1	2	1264	3	7493	2	B0510_4072,B0510_4595	0
GO:0044242	cellular lipid catabolic process	biological_process	0.057908	1	4	1264	9	7493	4	B0510_3937,B0510_1061,B0510_9234,B0510_5282	0
GO:0044275	cellular carbohydrate catabolic process	biological_process	0.058105	1	4	1264	9	7493	3	B0510_7623,B0510_5311,B0510_6798	1	B0510_10160
GO:0006576	cellular biogenic amine metabolic process	biological_process	0.059035	1	12	1264	43	7493	8	B0510_6849,B0510_8667,B0510_3673,B0510_6188,B0510_1096,B0510_10360,B0510_2236,B0510_9461	4	B0510_6183,B0510_1883,B0510_8842,B0510_5927
GO:0004026	alcohol O-acetyltransferase activity	molecular_function	0.060706	1	3	1264	5	7493	3	B0510_4913,B0510_7545,B0510_835	0
GO:0016413	O-acetyltransferase activity	molecular_function	0.060706	1	3	1264	5	7493	3	B0510_4913,B0510_835,B0510_7545	0
GO:0034318	alcohol O-acyltransferase activity	molecular_function	0.060706	1	3	1264	5	7493	3	B0510_7545,B0510_835,B0510_4913	0
GO:1901607	alpha-amino acid biosynthetic process	biological_process	0.063157	1	22	1264	94	7493	16	B0510_4535,B0510_8176,B0510_1763,B0510_6481,B0510_2108,B0510_7718,B0510_1950,B0510_3165,B0510_6117,B0510_6823,B0510_1746,B0510_4928,B0510_6349,B0510_9685,B0510_443,B0510_10317	6	B0510_8342,B0510_1313,B0510_692,B0510_8740,B0510_10119,B0510_3132
GO:0006739	NADP metabolic process	biological_process	0.063305	1	11	1264	40	7493	7	B0510_2233,B0510_1958,B0510_7814,B0510_1997,B0510_7239,B0510_3760,B0510_4130	4	B0510_7280,B0510_9098,B0510_6703,B0510_9158
GO:0044283	small molecule biosynthetic process	biological_process	0.064459	1	43	1264	202	7493	31	B0510_6823,B0510_3165,B0510_3580,B0510_2108,B0510_8176,B0510_3939,B0510_7708,B0510_10317,B0510_3554,B0510_6349,B0510_6248,B0510_3786,B0510_7956,B0510_2244,B0510_6117,B0510_5876,B0510_1950,B0510_6481,B0510_2233,B0510_7718,B0510_1763,B0510_8163,B0510_4535,B0510_2919,B0510_1120,B0510_443,B0510_8562,B0510_9685,B0510_1746,B0510_9567,B0510_4928	12	B0510_6319,B0510_1313,B0510_7734,B0510_3461,B0510_10119,B0510_3132,B0510_692,Novel00470,B0510_3776,B0510_8342,B0510_3009,B0510_8740
GO:0071705	nitrogen compound transport	biological_process	0.067088	1	22	1264	92	7493	10	B0510_2526,B0510_5610,B0510_8081,B0510_9165,B0510_8710,B0510_6227,B0510_2763,B0510_6607,B0510_3105,B0510_2469	12	B0510_7962,B0510_7739,B0510_10359,B0510_5961,B0510_1964,B0510_5337,B0510_1939,Novel00112,B0510_2176,Novel00003,B0510_9912,B0510_5640
GO:1901606	alpha-amino acid catabolic process	biological_process	0.067239	1	5	1264	14	7493	3	B0510_7022,B0510_6226,B0510_34	2	B0510_3132,Novel00112
GO:0016628	oxidoreductase activity, acting on the CH-CH group of donors, NAD or NADP as acceptor	molecular_function	0.068714	1	13	1264	50	7493	10	B0510_6349,B0510_6502,B0510_8176,B0510_4928,B0510_958,B0510_1106,B0510_7568,B0510_6608,B0510_6481,B0510_10317	3	B0510_8342,B0510_4032,B0510_1313
GO:0042559	pteridine-containing compound biosynthetic process	biological_process	0.070472	1	6	1264	19	7493	4	B0510_7718,B0510_5567,B0510_6481,B0510_1763	2	B0510_8740,B0510_692
GO:0042398	cellular modified amino acid biosynthetic process	biological_process	0.071626	1	9	1264	32	7493	6	B0510_7956,B0510_3554,B0510_2919,B0510_1763,B0510_7718,B0510_6481	3	B0510_692,B0510_8740,B0510_10119
GO:0008677	2-dehydropantoate 2-reductase activity	molecular_function	0.072049	1	10	1264	36	7493	7	B0510_5462,B0510_8284,B0510_549,B0510_7239,B0510_3131,B0510_1958,B0510_7691	3	B0510_8342,B0510_9098,B0510_4032
GO:0005092	GDP-dissociation inhibitor activity	molecular_function	0.073204	1	2	1264	3	7493	2	B0510_8806,B0510_2816	0
GO:0005094	Rho GDP-dissociation inhibitor activity	molecular_function	0.073204	1	2	1264	3	7493	2	B0510_8806,B0510_2816	0
GO:0003857	3-hydroxyacyl-CoA dehydrogenase activity	molecular_function	0.074011	1	14	1264	55	7493	11	B0510_1936,B0510_7718,B0510_370,B0510_2036,B0510_2308,B0510_1997,B0510_1488,B0510_549,B0510_7239,B0510_9517,B0510_2765	3	B0510_2976,B0510_9098,B0510_4221
GO:0006858	extracellular transport	biological_process	0.074103	1	2	1264	3	7493	1	Novel00151	1	B0510_4707
GO:0016843	amine-lyase activity	molecular_function	0.074546	1	2	1264	3	7493	2	B0510_9501,B0510_585	0
GO:0016844	strictosidine synthase activity	molecular_function	0.074546	1	2	1264	3	7493	2	B0510_585,B0510_9501	0
GO:0051427	hormone receptor binding	molecular_function	0.0763	1	2	1264	3	7493	2	B0510_4384,Novel00914	0
GO:0006458	'de novo' protein folding	biological_process	0.076825	1	3	1264	6	7493	0		3	B0510_7582,B0510_4736,B0510_9447
GO:0051084	'de novo' posttranslational protein folding	biological_process	0.076825	1	3	1264	6	7493	0		3	B0510_7582,B0510_4736,B0510_9447
GO:0051085	chaperone mediated protein folding requiring cofactor	biological_process	0.076825	1	3	1264	6	7493	0		3	B0510_9447,B0510_4736,B0510_7582
GO:0061077	chaperone-mediated protein folding	biological_process	0.076825	1	3	1264	6	7493	0		3	B0510_9447,B0510_4736,B0510_7582
GO:0006313	transposition, DNA-mediated	biological_process	0.077776	1	4	1264	10	7493	2	B0510_99,B0510_1969	2	Novel00357,B0510_6921
GO:0032196	transposition	biological_process	0.077776	1	4	1264	10	7493	2	B0510_99,B0510_1969	2	B0510_6921,Novel00357
GO:0003924	GTPase activity	molecular_function	0.077893	1	36	1264	166	7493	23	B0510_1596,B0510_4580,B0510_5452,B0510_7680,Novel00528,B0510_6434,B0510_10360,B0510_1979,B0510_1096,B0510_439,B0510_5379,B0510_8806,B0510_7546,B0510_2537,B0510_6761,B0510_2680,B0510_6188,B0510_3673,B0510_6849,B0510_8667,B0510_5643,B0510_6053,B0510_9461	13	B0510_8815,B0510_1883,B0510_4736,B0510_130,B0510_9202,B0510_6735,B0510_5053,B0510_7875,B0510_8842,B0510_5927,B0510_6570,B0510_2668,B0510_6613
GO:0006733	oxidoreduction coenzyme metabolic process	biological_process	0.078232	1	14	1264	56	7493	9	B0510_3939,B0510_4130,B0510_7239,B0510_3760,B0510_7814,B0510_1997,B0510_1958,B0510_1015,B0510_2233	5	B0510_9158,B0510_6703,B0510_9098,B0510_7734,B0510_7280
GO:0044106	cellular amine metabolic process	biological_process	0.078917	1	12	1264	45	7493	8	B0510_10360,B0510_1096,B0510_6188,B0510_3673,B0510_8667,B0510_6849,B0510_9461,B0510_2236	4	B0510_1883,B0510_6183,B0510_5927,B0510_8842
GO:0004417	hydroxyethylthiazole kinase activity	molecular_function	0.079295	1	2	1264	3	7493	1	B0510_3786	1	B0510_3461
GO:0016053	organic acid biosynthetic process	biological_process	0.080281	1	34	1264	157	7493	24	B0510_1763,B0510_4535,B0510_2919,B0510_1950,B0510_6481,B0510_2233,B0510_7718,B0510_6117,B0510_1746,B0510_4928,B0510_9567,B0510_9685,B0510_443,B0510_7708,B0510_8176,B0510_3165,B0510_2108,B0510_6823,B0510_2244,B0510_7956,B0510_3554,B0510_6349,B0510_6248,B0510_10317	10	B0510_8342,B0510_8740,B0510_3009,B0510_1313,B0510_6319,B0510_3776,B0510_692,Novel00470,B0510_10119,B0510_3132
GO:0046394	carboxylic acid biosynthetic process	biological_process	0.080281	1	34	1264	157	7493	24	B0510_3165,B0510_2108,B0510_6823,B0510_7708,B0510_8176,B0510_10317,B0510_2244,B0510_7956,B0510_6349,B0510_3554,B0510_6248,B0510_1950,B0510_7718,B0510_2233,B0510_6481,B0510_6117,B0510_1763,B0510_2919,B0510_4535,B0510_443,B0510_9567,B0510_4928,B0510_1746,B0510_9685	10	B0510_1313,B0510_6319,B0510_3132,B0510_10119,B0510_3776,Novel00470,B0510_692,B0510_8342,B0510_8740,B0510_3009
GO:0009403	toxin biosynthetic process	biological_process	0.08048	1	2	1264	3	7493	1	B0510_5201	1	B0510_9330
GO:0000184	nuclear-transcribed mRNA catabolic process, nonsense-mediated decay	biological_process	0.08062	1	2	1264	3	7493	2	B0510_1751,B0510_1381	0
GO:0044262	cellular carbohydrate metabolic process	biological_process	0.081068	1	30	1264	135	7493	20	B0510_7984,B0510_6007,B0510_5311,B0510_417,B0510_7623,B0510_3524,B0510_7167,B0510_3413,B0510_7814,B0510_6798,B0510_544,B0510_6201,B0510_5153,B0510_6952,B0510_1639,B0510_5627,B0510_3015,B0510_8176,B0510_4193,B0510_3999	10	B0510_2373,B0510_8894,B0510_10160,B0510_5273,B0510_28,B0510_1453,B0510_807,B0510_13,B0510_634,B0510_8789
GO:0016836	hydro-lyase activity	molecular_function	0.081213	1	9	1264	33	7493	8	B0510_995,B0510_3937,B0510_5567,B0510_9555,B0510_97,B0510_134,B0510_9567,B0510_2236	1	B0510_7430
GO:0000179	rRNA (adenine-N6,N6-)-dimethyltransferase activity	molecular_function	0.082314	1	6	1264	19	7493	4	B0510_7030,B0510_3106,B0510_8072,B0510_2765	2	B0510_4633,B0510_3231
GO:0008897	holo-[acyl-carrier-protein] synthase activity	molecular_function	0.083029	1	2	1264	3	7493	2	B0510_2898,B0510_7567	0
GO:1901361	organic cyclic compound catabolic process	biological_process	0.083399	1	20	1264	86	7493	13	B0510_3308,B0510_4580,B0510_8785,B0510_6123,B0510_9256,Novel00528,B0510_9588,B0510_2882,B0510_1381,B0510_8389,B0510_1681,B0510_1751,B0510_958	7	B0510_3132,B0510_6735,B0510_1212,B0510_5053,B0510_477,Novel00112,B0510_2808
GO:0009063	cellular amino acid catabolic process	biological_process	0.089141	1	5	1264	15	7493	3	B0510_7022,B0510_34,B0510_6226	2	B0510_3132,Novel00112
GO:0004488	methylenetetrahydrofolate dehydrogenase (NADP+) activity	molecular_function	0.089269	1	4	1264	11	7493	3	B0510_1763,B0510_6481,B0510_7718	1	B0510_8740
GO:0008831	dTDP-4-dehydrorhamnose reductase activity	molecular_function	0.090121	1	10	1264	38	7493	10	B0510_544,B0510_417,B0510_3015,B0510_7167,B0510_3524,B0510_5627,B0510_3999,B0510_8176,B0510_4193,B0510_7814	0
GO:0051186	cofactor metabolic process	biological_process	0.092291	1	43	1264	207	7493	29	B0510_5567,B0510_1015,B0510_1106,Novel00102,B0510_9256,B0510_3939,B0510_6502,B0510_1997,B0510_6608,B0510_5379,B0510_4130,B0510_7956,B0510_6414,B0510_6481,B0510_8389,B0510_2233,B0510_7718,B0510_958,B0510_1958,B0510_2919,B0510_1681,B0510_1763,B0510_683,B0510_2349,B0510_7239,B0510_3760,B0510_1553,B0510_8785,B0510_7814	14	B0510_7734,B0510_7280,B0510_1212,B0510_692,B0510_8842,B0510_9158,B0510_1892,B0510_9447,B0510_4032,B0510_6703,B0510_8740,B0510_4736,Novel00038,B0510_9098
GO:0004616	phosphogluconate dehydrogenase (decarboxylating) activity	molecular_function	0.093602	1	9	1264	33	7493	6	B0510_2233,B0510_7239,B0510_3760,B0510_7814,B0510_1997,B0510_1958	3	B0510_6703,B0510_9158,B0510_9098
GO:0006813	potassium ion transport	biological_process	0.09369	1	13	1264	53	7493	9	B0510_6248,B0510_5532,Novel00567,B0510_7239,B0510_7708,B0510_6088,B0510_3000,B0510_10318,B0510_8063	4	B0510_8342,B0510_5338,B0510_5700,Novel00580
GO:0009108	coenzyme biosynthetic process	biological_process	0.094896	1	15	1264	64	7493	9	B0510_2919,B0510_1763,B0510_3939,B0510_7956,B0510_4130,B0510_6481,B0510_5567,B0510_7718,B0510_1015	6	B0510_692,B0510_1892,Novel00038,B0510_7280,B0510_7734,B0510_8740
GO:0005506	iron ion binding	molecular_function	0.095039	1	37	1264	177	7493	21	B0510_7147,B0510_9152,B0510_10394,B0510_9863,B0510_6905,B0510_8004,B0510_8203,B0510_7463,B0510_3383,B0510_1951,B0510_9793,B0510_5251,B0510_6283,B0510_7045,B0510_8116,B0510_8042,B0510_7224,B0510_698,B0510_2729,B0510_9656,B0510_495	16	Novel00281,B0510_10032,Novel00673,B0510_3512,B0510_6516,Novel00470,B0510_877,B0510_2774,B0510_1363,B0510_5653,B0510_4031,B0510_4426,B0510_7163,B0510_7481,B0510_8972,B0510_6319
GO:0016791	phosphatase activity	molecular_function	0.095154	1	13	1264	52	7493	7	B0510_8159,B0510_786,B0510_1075,B0510_7475,B0510_8480,B0510_5679,B0510_4313	6	Novel00369,B0510_9919,B0510_1592,B0510_9330,B0510_8275,B0510_4725
GO:0042578	phosphoric ester hydrolase activity	molecular_function	0.096337	1	19	1264	82	7493	9	B0510_4313,B0510_5679,B0510_8482,B0510_7475,B0510_6007,B0510_8159,B0510_8480,B0510_1075,B0510_786	10	B0510_5273,B0510_9330,Novel00369,B0510_6157,B0510_6935,B0510_4725,B0510_1592,B0510_9919,B0510_5294,B0510_8275
GO:0010035	response to inorganic substance	biological_process	0.09709	1	3	1264	7	7493	2	B0510_3410,B0510_3554	1	B0510_8666
GO:0016054	organic acid catabolic process	biological_process	0.098303	1	7	1264	24	7493	5	B0510_7022,B0510_5282,B0510_6226,B0510_3937,B0510_34	2	B0510_3132,Novel00112
GO:0046395	carboxylic acid catabolic process	biological_process	0.098303	1	7	1264	24	7493	5	B0510_6226,B0510_34,B0510_3937,B0510_7022,B0510_5282	2	Novel00112,B0510_3132
GO:0006582	melanin metabolic process	biological_process	0.10412	1	2	1264	4	7493	1	B0510_995	1	B0510_1421
GO:0044550	secondary metabolite biosynthetic process	biological_process	0.10423	1	3	1264	7	7493	1	B0510_5201	2	B0510_9330,B0510_1421
GO:0008649	rRNA methyltransferase activity	molecular_function	0.10469	1	7	1264	25	7493	5	B0510_134,B0510_3106,B0510_7030,B0510_2765,B0510_8072	2	B0510_3231,B0510_4633
GO:0045226	extracellular polysaccharide biosynthetic process	biological_process	0.10481	1	10	1264	39	7493	10	B0510_544,B0510_417,B0510_5627,B0510_3524,B0510_7167,B0510_3015,B0510_7814,B0510_4193,B0510_8176,B0510_3999	0
GO:0046379	extracellular polysaccharide metabolic process	biological_process	0.10481	1	10	1264	39	7493	10	B0510_7814,B0510_4193,B0510_8176,B0510_3999,B0510_5627,B0510_3524,B0510_7167,B0510_3015,B0510_417,B0510_544	0
GO:0016840	carbon-nitrogen lyase activity	molecular_function	0.10566	1	3	1264	7	7493	2	B0510_9501,B0510_585	1	B0510_1591
GO:0005199	structural constituent of cell wall	molecular_function	0.1068	1	2	1264	4	7493	1	B0510_2638	1	B0510_183
GO:0051537	2 iron, 2 sulfur cluster binding	molecular_function	0.10727	1	5	1264	16	7493	5	B0510_8313,B0510_10007,B0510_1106,B0510_3095,B0510_8300	0
GO:0009401	phosphoenolpyruvate-dependent sugar phosphotransferase system	biological_process	0.10748	1	5	1264	16	7493	3	B0510_9528,B0510_10262,B0510_9352	2	B0510_263,B0510_288
GO:0016780	phosphotransferase activity, for other substituted phosphate groups	molecular_function	0.10766	1	4	1264	11	7493	2	B0510_2898,B0510_7567	2	B0510_5604,B0510_7734
GO:0009405	pathogenesis	biological_process	0.10769	1	19	1264	83	7493	12	B0510_9588,B0510_5010,B0510_4412,B0510_8991,B0510_939,B0510_7715,B0510_1976,Novel00648,B0510_1979,B0510_10363,B0510_2526,B0510_3166	7	B0510_892,Novel00180,B0510_9447,B0510_4988,B0510_903,B0510_5006,B0510_5961
GO:0006098	pentose-phosphate shunt	biological_process	0.10882	1	9	1264	34	7493	6	B0510_2233,B0510_7814,B0510_1997,B0510_1958,B0510_3760,B0510_7239	3	B0510_9158,B0510_6703,B0510_9098
GO:0006740	NADPH regeneration	biological_process	0.10882	1	9	1264	34	7493	6	B0510_1958,B0510_7814,B0510_1997,B0510_3760,B0510_7239,B0510_2233	3	B0510_9098,B0510_6703,B0510_9158
GO:0016833	oxo-acid-lyase activity	molecular_function	0.1095	1	3	1264	7	7493	2	B0510_6843,B0510_5252	1	B0510_7734
GO:0019362	pyridine nucleotide metabolic process	biological_process	0.10954	1	12	1264	49	7493	8	B0510_1015,B0510_2233,B0510_4130,B0510_7239,B0510_3760,B0510_1997,B0510_7814,B0510_1958	4	B0510_7280,B0510_9158,B0510_6703,B0510_9098
GO:0046496	nicotinamide nucleotide metabolic process	biological_process	0.10954	1	12	1264	49	7493	8	B0510_1015,B0510_2233,B0510_1997,B0510_7814,B0510_1958,B0510_4130,B0510_3760,B0510_7239	4	B0510_7280,B0510_6703,B0510_9158,B0510_9098
GO:0072524	pyridine-containing compound metabolic process	biological_process	0.10954	1	12	1264	49	7493	8	B0510_2233,B0510_1015,B0510_7239,B0510_3760,B0510_4130,B0510_1958,B0510_7814,B0510_1997	4	B0510_7280,B0510_9098,B0510_9158,B0510_6703
GO:0006402	mRNA catabolic process	biological_process	0.11167	1	3	1264	7	7493	3	B0510_1751,B0510_1381,B0510_6123	0
GO:0045980	negative regulation of nucleotide metabolic process	biological_process	0.11345	1	1	1264	1	7493	0		1	B0510_7449
GO:0018958	phenol-containing compound metabolic process	biological_process	0.11492	1	3	1264	8	7493	2	B0510_995,B0510_8004	1	B0510_1421
GO:0000786	nucleosome	cellular_component	0.11613	1	2	1264	4	7493	2	B0510_3348,Novel00573	0
GO:0032993	protein-DNA complex	cellular_component	0.11613	1	2	1264	4	7493	2	Novel00573,B0510_3348	0
GO:0008509	anion transmembrane transporter activity	molecular_function	0.11772	1	18	1264	77	7493	8	B0510_5610,B0510_9165,B0510_8710,B0510_6227,B0510_3105,B0510_2469,B0510_2763,B0510_6607	10	B0510_5061,B0510_7739,B0510_1883,B0510_7962,B0510_10359,B0510_5337,B0510_1964,B0510_1939,B0510_2176,B0510_9912
GO:0007276	gamete generation	biological_process	0.12101	1	3	1264	8	7493	2	Novel00573,B0510_5832	1	B0510_1912
GO:0044702	single organism reproductive process	biological_process	0.12101	1	3	1264	8	7493	2	B0510_5832,Novel00573	1	B0510_1912
GO:0046700	heterocycle catabolic process	biological_process	0.1215	1	19	1264	85	7493	13	B0510_3308,B0510_6123,B0510_4580,B0510_8785,B0510_8389,B0510_1381,B0510_9256,B0510_2882,Novel00528,B0510_9588,B0510_958,B0510_1681,B0510_1751	6	B0510_6735,B0510_1212,B0510_3132,B0510_5053,B0510_477,B0510_2808
GO:0019953	sexual reproduction	biological_process	0.12177	1	4	1264	12	7493	3	B0510_5832,Novel00573,B0510_9517	1	B0510_1912
GO:0009396	folic acid-containing compound biosynthetic process	biological_process	0.12263	1	5	1264	17	7493	3	B0510_6481,B0510_7718,B0510_1763	2	B0510_8740,B0510_692
GO:0009664	plant-type cell wall organization	biological_process	0.12277	1	1	1264	1	7493	1	B0510_2638	0
GO:0071669	plant-type cell wall organization or biogenesis	biological_process	0.12277	1	1	1264	1	7493	1	B0510_2638	0
GO:0016433	rRNA (adenine) methyltransferase activity	molecular_function	0.12371	1	6	1264	21	7493	4	B0510_2765,B0510_8072,B0510_7030,B0510_3106	2	B0510_4633,B0510_3231
GO:0007283	spermatogenesis	biological_process	0.12677	1	2	1264	4	7493	1	Novel00573	1	B0510_1912
GO:0048232	male gamete generation	biological_process	0.12677	1	2	1264	4	7493	1	Novel00573	1	B0510_1912
GO:0016747	transferase activity, transferring acyl groups other than amino-acyl groups	molecular_function	0.12753	1	30	1264	141	7493	24	B0510_4508,Novel00172,B0510_10397,B0510_1731,B0510_7829,B0510_3920,B0510_5147,B0510_4913,B0510_7545,B0510_10118,B0510_5139,B0510_10396,B0510_7023,B0510_1088,B0510_5760,B0510_5716,Novel00649,B0510_556,B0510_443,B0510_7568,B0510_6702,B0510_4189,B0510_1492,B0510_835	6	B0510_3511,B0510_6611,B0510_1451,B0510_294,B0510_5839,B0510_7886
GO:0009072	aromatic amino acid family metabolic process	biological_process	0.12856	1	5	1264	16	7493	3	B0510_2244,B0510_9567,B0510_2236	2	Novel00112,B0510_3009
GO:0010181	FMN binding	molecular_function	0.13051	1	7	1264	26	7493	6	B0510_5875,B0510_3926,B0510_2307,B0510_9368,B0510_9395,B0510_8064	1	B0510_2703
GO:0016868	intramolecular transferase activity, phosphotransferases	molecular_function	0.13064	1	3	1264	8	7493	3	B0510_3226,B0510_1078,B0510_4193	0
GO:0009439	cyanate metabolic process	biological_process	0.1308	1	1	1264	1	7493	1	B0510_8243	0
GO:0006546	glycine catabolic process	biological_process	0.13167	1	3	1264	8	7493	3	B0510_7022,B0510_6226,B0510_34	0
GO:0009071	serine family amino acid catabolic process	biological_process	0.13167	1	3	1264	8	7493	3	B0510_6226,B0510_34,B0510_7022	0
GO:0008982	protein-N(PI)-phosphohistidine-sugar phosphotransferase activity	molecular_function	0.13198	1	3	1264	8	7493	3	B0510_9528,B0510_10262,B0510_9352	0
GO:0016810	hydrolase activity, acting on carbon-nitrogen (but not peptide) bonds	molecular_function	0.13388	1	17	1264	77	7493	9	B0510_7706,B0510_5876,B0510_6823,B0510_7217,B0510_1746,Novel00753,B0510_6968,Novel00656,B0510_3308	8	B0510_10266,B0510_1893,Novel00178,B0510_9262,B0510_9037,B0510_9162,B0510_10119,B0510_5061
GO:0010038	response to metal ion	biological_process	0.13446	1	2	1264	4	7493	2	B0510_3554,B0510_3410	0
GO:0006820	anion transport	biological_process	0.13481	1	21	1264	94	7493	9	B0510_2763,B0510_6607,B0510_3105,B0510_2469,B0510_8710,B0510_6227,B0510_8081,B0510_9165,B0510_5610	12	B0510_1939,Novel00003,B0510_2176,B0510_9912,B0510_1964,B0510_9225,B0510_5337,B0510_10359,B0510_4626,B0510_7962,B0510_5061,B0510_7739
GO:0042558	pteridine-containing compound metabolic process	biological_process	0.1349	1	6	1264	22	7493	4	B0510_1763,B0510_7718,B0510_6481,B0510_5567	2	B0510_692,B0510_8740
GO:0005576	extracellular region	cellular_component	0.13494	1	61	1264	312	7493	36	B0510_6024,B0510_5957,B0510_2566,B0510_3441,B0510_1262,B0510_9517,B0510_2236,B0510_6761,B0510_9649,B0510_2691,Novel00914,B0510_6466,Novel00648,B0510_1976,B0510_9478,Novel00573,B0510_2911,B0510_2284,B0510_5010,B0510_8056,Novel00440,B0510_9590,B0510_9588,B0510_1817,B0510_5832,B0510_5312,B0510_5939,B0510_10363,B0510_6782,B0510_939,B0510_3818,B0510_5311,B0510_2193,B0510_3197,B0510_7077,B0510_557	25	B0510_1347,B0510_572,B0510_1910,Novel00180,B0510_7170,B0510_3461,B0510_2742,B0510_6612,B0510_3014,B0510_10300,B0510_892,B0510_8478,B0510_6895,B0510_4394,B0510_7749,B0510_9399,B0510_2803,B0510_1453,B0510_3175,B0510_5344,B0510_4347,B0510_5961,B0510_6128,B0510_5006,B0510_5114
GO:0009117	nucleotide metabolic process	biological_process	0.13582	1	35	1264	173	7493	25	B0510_7814,B0510_4580,B0510_3760,B0510_7239,B0510_3413,B0510_1553,B0510_8029,B0510_3818,Novel00545,B0510_1053,B0510_1958,B0510_4072,Novel00528,B0510_9588,B0510_4552,B0510_2233,B0510_5516,B0510_1375,B0510_2537,B0510_4130,Novel00151,B0510_4595,B0510_1997,B0510_3165,B0510_1015	10	B0510_9098,Novel00038,B0510_6703,B0510_2808,B0510_9158,B0510_5053,B0510_6735,B0510_7280,B0510_477,B0510_7449
GO:0006094	gluconeogenesis	biological_process	0.13609	1	2	1264	4	7493	2	B0510_8551,B0510_9765	0
GO:0005887	integral to plasma membrane	cellular_component	0.13929	1	3	1264	8	7493	3	B0510_6347,B0510_3105,Novel00567	0
GO:0031226	intrinsic to plasma membrane	cellular_component	0.13929	1	3	1264	8	7493	3	B0510_3105,Novel00567,B0510_6347	0
GO:0016020	membrane	cellular_component	0.13982	1	334	1264	1871	7493	157	B0510_9343,B0510_2911,B0510_9686,B0510_8241,B0510_4780,B0510_2107,B0510_6450,B0510_1553,B0510_2843,B0510_9107,B0510_3083,B0510_3818,B0510_3324,B0510_1596,B0510_4336,B0510_995,B0510_6227,B0510_6823,B0510_6849,B0510_7546,B0510_3996,B0510_3166,Novel00251,B0510_2763,B0510_4834,B0510_3489,B0510_2469,B0510_8878,B0510_1953,B0510_1397,B0510_8895,B0510_5765,B0510_4585,Novel00545,B0510_3197,B0510_866,B0510…	177	Novel00040,Novel00673,B0510_2808,B0510_1892,B0510_9912,B0510_8015,B0510_4778,B0510_4635,B0510_1453,Novel00580,B0510_7281,B0510_7816,B0510_884,B0510_5810,B0510_2154,B0510_7733,B0510_10077,B0510_425,B0510_6612,B0510_8648,B0510_355,B0510_2976,B0510_7162,B0510_3748,B0510_4050,B0510_1143,B0510_913,B0510_9589,B0510_4222,B0510_1756,B0510_9185,B0510_5361,B0510_4292,B0510_2542,B0510_2373,B0510_7739,B0510_…
GO:0044282	small molecule catabolic process	biological_process	0.13992	1	7	1264	26	7493	5	B0510_7022,B0510_5282,B0510_6226,B0510_3937,B0510_34	2	B0510_3132,Novel00112
GO:0044712	single-organism catabolic process	biological_process	0.13992	1	7	1264	26	7493	5	B0510_3937,B0510_34,B0510_6226,B0510_5282,B0510_7022	2	Novel00112,B0510_3132
GO:0016646	oxidoreductase activity, acting on the CH-NH group of donors, NAD or NADP as acceptor	molecular_function	0.14042	1	6	1264	22	7493	5	B0510_1763,B0510_6116,B0510_7718,B0510_6481,B0510_8413	1	B0510_8740
GO:0006631	fatty acid metabolic process	biological_process	0.14049	1	21	1264	96	7493	14	B0510_7718,B0510_134,B0510_2308,B0510_1997,B0510_1488,B0510_549,B0510_1936,B0510_370,B0510_3937,B0510_2036,B0510_5282,B0510_7239,B0510_9517,B0510_2765	7	B0510_6319,B0510_7430,B0510_4221,B0510_2976,B0510_9098,Novel00470,B0510_3776
GO:1901565	organonitrogen compound catabolic process	biological_process	0.14179	1	19	1264	87	7493	12	B0510_958,B0510_1681,B0510_8389,B0510_34,Novel00528,B0510_9588,B0510_9256,B0510_6226,B0510_7022,B0510_8785,B0510_4580,B0510_3308	7	Novel00112,B0510_2808,B0510_477,B0510_5053,B0510_1212,B0510_6735,B0510_3132
GO:0004803	transposase activity	molecular_function	0.1427	1	3	1264	8	7493	2	B0510_99,B0510_1969	1	B0510_6921
GO:0009690	cytokinin metabolic process	biological_process	0.14333	1	3	1264	8	7493	2	Novel00758,B0510_9150	1	B0510_2573
GO:0019139	cytokinin dehydrogenase activity	molecular_function	0.14333	1	3	1264	8	7493	2	Novel00758,B0510_9150	1	B0510_2573
GO:0034754	cellular hormone metabolic process	biological_process	0.14333	1	3	1264	8	7493	2	Novel00758,B0510_9150	1	B0510_2573
GO:0000956	nuclear-transcribed mRNA catabolic process	biological_process	0.14385	1	2	1264	4	7493	2	B0510_1381,B0510_1751	0
GO:0009341	beta-galactosidase complex	cellular_component	0.1441	1	2	1264	4	7493	2	B0510_1969,B0510_557	0
GO:0006526	arginine biosynthetic process	biological_process	0.14476	1	2	1264	4	7493	2	B0510_3165,B0510_443	0
GO:0006753	nucleoside phosphate metabolic process	biological_process	0.14517	1	37	1264	185	7493	27	B0510_7814,B0510_4580,B0510_10151,B0510_7239,B0510_3760,B0510_3413,B0510_1553,B0510_8029,B0510_3818,B0510_1053,Novel00545,B0510_1958,B0510_4072,Novel00528,B0510_9588,B0510_4552,B0510_5516,B0510_2233,B0510_1375,B0510_2537,B0510_4130,Novel00151,B0510_4595,B0510_1655,B0510_1997,B0510_3165,B0510_1015	10	B0510_9098,Novel00038,B0510_6703,B0510_2808,B0510_9158,B0510_5053,B0510_6735,B0510_7280,B0510_477,B0510_7449
GO:0004635	phosphoribosyl-AMP cyclohydrolase activity	molecular_function	0.14592	1	2	1264	4	7493	2	B0510_6823,B0510_1746	0
GO:0004797	thymidine kinase activity	molecular_function	0.14592	1	2	1264	4	7493	0		2	B0510_5640,B0510_5398
GO:0019136	deoxynucleoside kinase activity	molecular_function	0.14592	1	2	1264	4	7493	0		2	B0510_5398,B0510_5640
GO:0019206	nucleoside kinase activity	molecular_function	0.14592	1	2	1264	4	7493	0		2	B0510_5398,B0510_5640
GO:0009069	serine family amino acid metabolic process	biological_process	0.14648	1	4	1264	13	7493	4	B0510_7022,B0510_7224,B0510_6226,B0510_34	0
GO:0019865	immunoglobulin binding	molecular_function	0.14649	1	1	1264	1	7493	1	B0510_2526	0
GO:0019089	transmission of virus	biological_process	0.14671	1	1	1264	1	7493	1	B0510_3106	0
GO:0044007	dissemination or transmission of symbiont from host	biological_process	0.14671	1	1	1264	1	7493	1	B0510_3106	0
GO:0051821	dissemination or transmission of organism from other organism involved in symbiotic interaction	biological_process	0.14671	1	1	1264	1	7493	1	B0510_3106	0
GO:0019439	aromatic compound catabolic process	biological_process	0.1471	1	18	1264	82	7493	12	B0510_8785,B0510_4580,B0510_6123,B0510_1751,B0510_1681,B0510_958,B0510_9588,Novel00528,B0510_2882,B0510_9256,B0510_1381,B0510_8389	6	B0510_5053,B0510_1212,B0510_6735,B0510_2808,Novel00112,B0510_477
GO:0009395	phospholipid catabolic process	biological_process	0.14775	1	2	1264	4	7493	2	B0510_1061,B0510_9234	0
GO:0004198	calcium-dependent cysteine-type endopeptidase activity	molecular_function	0.14784	1	2	1264	4	7493	0		2	B0510_5338,B0510_3588
GO:0015459	potassium channel regulator activity	molecular_function	0.148	1	2	1264	4	7493	1	B0510_10363	1	Novel00180
GO:0019870	potassium channel inhibitor activity	molecular_function	0.148	1	2	1264	4	7493	1	B0510_10363	1	Novel00180
GO:0008889	glycerophosphodiester phosphodiesterase activity	molecular_function	0.14804	1	2	1264	4	7493	1	B0510_6007	1	B0510_5273
GO:0009251	glucan catabolic process	biological_process	0.14817	1	2	1264	4	7493	1	B0510_5311	1	B0510_10160
GO:0008686	3,4-dihydroxy-2-butanone-4-phosphate synthase activity	molecular_function	0.14823	1	1	1264	1	7493	1	B0510_8163	0
GO:0000042	protein targeting to Golgi	biological_process	0.14918	1	2	1264	4	7493	1	B0510_2386	1	B0510_8936
GO:0000301	retrograde transport, vesicle recycling within Golgi	biological_process	0.14918	1	2	1264	4	7493	1	B0510_2386	1	B0510_8936
GO:0034067	protein localization to Golgi apparatus	biological_process	0.14918	1	2	1264	4	7493	1	B0510_2386	1	B0510_8936
GO:0072600	establishment of protein localization to Golgi	biological_process	0.14918	1	2	1264	4	7493	1	B0510_2386	1	B0510_8936
GO:0051345	positive regulation of hydrolase activity	biological_process	0.14959	1	2	1264	4	7493	1	B0510_9588	1	B0510_477
GO:0005976	polysaccharide metabolic process	biological_process	0.15135	1	28	1264	134	7493	20	Novel00708,B0510_7167,B0510_3524,B0510_7395,B0510_5458,B0510_7814,B0510_5939,B0510_9305,B0510_417,B0510_5311,B0510_3015,B0510_2137,B0510_5627,B0510_9765,B0510_3999,B0510_8176,B0510_4193,B0510_1639,B0510_544,B0510_6201	8	B0510_10160,B0510_28,B0510_2373,B0510_634,B0510_8789,B0510_13,B0510_3882,B0510_1453
GO:0009073	aromatic amino acid family biosynthetic process	biological_process	0.1515	1	3	1264	8	7493	2	B0510_9567,B0510_2244	1	B0510_3009
GO:0008483	transaminase activity	molecular_function	0.15475	1	3	1264	8	7493	3	B0510_2085,B0510_9762,B0510_2968	0
GO:0016769	transferase activity, transferring nitrogenous groups	molecular_function	0.15475	1	3	1264	8	7493	3	B0510_2085,B0510_9762,B0510_2968	0
GO:0000737	DNA catabolic process, endonucleolytic	biological_process	0.15476	1	1	1264	1	7493	1	B0510_2882	0
GO:0006309	apoptotic DNA fragmentation	biological_process	0.15476	1	1	1264	1	7493	1	B0510_2882	0
GO:0006921	cellular component disassembly involved in execution phase of apoptosis	biological_process	0.15476	1	1	1264	1	7493	1	B0510_2882	0
GO:0030262	apoptotic nuclear changes	biological_process	0.15476	1	1	1264	1	7493	1	B0510_2882	0
GO:0097194	execution phase of apoptosis	biological_process	0.15476	1	1	1264	1	7493	1	B0510_2882	0
GO:0004615	phosphomannomutase activity	molecular_function	0.15495	1	1	1264	1	7493	1	B0510_1078	0
GO:0019307	mannose biosynthetic process	biological_process	0.15495	1	1	1264	1	7493	1	B0510_1078	0
GO:0005637	nuclear inner membrane	cellular_component	0.15704	1	2	1264	4	7493	1	Novel00914	1	B0510_1509
GO:0005639	integral to nuclear inner membrane	cellular_component	0.15704	1	2	1264	4	7493	1	Novel00914	1	B0510_1509
GO:0031229	intrinsic to nuclear inner membrane	cellular_component	0.15704	1	2	1264	4	7493	1	Novel00914	1	B0510_1509
GO:0044453	nuclear membrane part	cellular_component	0.15704	1	2	1264	4	7493	1	Novel00914	1	B0510_1509
GO:0005179	hormone activity	molecular_function	0.1587	1	10	1264	41	7493	7	B0510_7984,B0510_3197,Novel00573,B0510_2193,B0510_9478,B0510_9649,B0510_6761	3	B0510_6128,B0510_2742,B0510_3461
GO:0006553	lysine metabolic process	biological_process	0.16039	1	6	1264	23	7493	4	B0510_6349,B0510_8176,B0510_10317,B0510_4928	2	B0510_8342,B0510_1313
GO:0008839	4-hydroxy-tetrahydrodipicolinate reductase	molecular_function	0.16039	1	6	1264	23	7493	4	B0510_8176,B0510_6349,B0510_4928,B0510_10317	2	B0510_8342,B0510_1313
GO:0009085	lysine biosynthetic process	biological_process	0.16039	1	6	1264	23	7493	4	B0510_6349,B0510_8176,B0510_10317,B0510_4928	2	B0510_8342,B0510_1313
GO:0009089	lysine biosynthetic process via diaminopimelate	biological_process	0.16039	1	6	1264	23	7493	4	B0510_10317,B0510_4928,B0510_6349,B0510_8176	2	B0510_1313,B0510_8342
GO:0046451	diaminopimelate metabolic process	biological_process	0.16039	1	6	1264	23	7493	4	B0510_8176,B0510_6349,B0510_4928,B0510_10317	2	B0510_8342,B0510_1313
GO:0010024	phytochromobilin biosynthetic process	biological_process	0.16227	1	1	1264	1	7493	1	B0510_6414	0
GO:0016636	oxidoreductase activity, acting on the CH-CH group of donors, iron-sulfur protein as acceptor	molecular_function	0.16227	1	1	1264	1	7493	1	B0510_6414	0
GO:0051202	phytochromobilin metabolic process	biological_process	0.16227	1	1	1264	1	7493	1	B0510_6414	0
GO:0006479	protein methylation	biological_process	0.16315	1	9	1264	38	7493	6	B0510_8072,B0510_2765,B0510_7030,B0510_2737,B0510_5096,B0510_9966	3	B0510_4633,B0510_10119,B0510_3644
GO:0008213	protein alkylation	biological_process	0.16315	1	9	1264	38	7493	6	B0510_9966,B0510_5096,B0510_7030,B0510_2737,B0510_8072,B0510_2765	3	B0510_3644,B0510_10119,B0510_4633
GO:0090066	regulation of anatomical structure size	biological_process	0.165	1	3	1264	9	7493	1	B0510_1370	2	B0510_1453,B0510_5469
GO:0015179	L-amino acid transmembrane transporter activity	molecular_function	0.16537	1	1	1264	1	7493	0		1	B0510_1883
GO:0015562	efflux transmembrane transporter activity	molecular_function	0.16537	1	1	1264	1	7493	0		1	B0510_1883
GO:0034639	L-amino acid efflux transmembrane transporter activity	molecular_function	0.16537	1	1	1264	1	7493	0		1	B0510_1883
GO:0019203	carbohydrate phosphatase activity	molecular_function	0.16671	1	1	1264	1	7493	1	B0510_8159	0
GO:0042132	fructose 1,6-bisphosphate 1-phosphatase activity	molecular_function	0.16671	1	1	1264	1	7493	1	B0510_8159	0
GO:0050308	sugar-phosphatase activity	molecular_function	0.16671	1	1	1264	1	7493	1	B0510_8159	0
GO:0004832	valine-tRNA ligase activity	molecular_function	0.16734	1	1	1264	1	7493	1	B0510_1751	0
GO:0006438	valyl-tRNA aminoacylation	biological_process	0.16734	1	1	1264	1	7493	1	B0510_1751	0
GO:0043385	mycotoxin metabolic process	biological_process	0.16734	1	1	1264	1	7493	1	B0510_5201	0
GO:0043386	mycotoxin biosynthetic process	biological_process	0.16734	1	1	1264	1	7493	1	B0510_5201	0
GO:0045122	aflatoxin biosynthetic process	biological_process	0.16734	1	1	1264	1	7493	1	B0510_5201	0
GO:0046222	aflatoxin metabolic process	biological_process	0.16734	1	1	1264	1	7493	1	B0510_5201	0
GO:1901376	organic heteropentacyclic compound metabolic process	biological_process	0.16734	1	1	1264	1	7493	1	B0510_5201	0
GO:1901378	organic heteropentacyclic compound biosynthetic process	biological_process	0.16734	1	1	1264	1	7493	1	B0510_5201	0
GO:0008064	regulation of actin polymerization or depolymerization	biological_process	0.16757	1	2	1264	5	7493	1	B0510_1370	1	B0510_5469
GO:0008154	actin polymerization or depolymerization	biological_process	0.16757	1	2	1264	5	7493	1	B0510_1370	1	B0510_5469
GO:0030041	actin filament polymerization	biological_process	0.16757	1	2	1264	5	7493	1	B0510_1370	1	B0510_5469
GO:0030832	regulation of actin filament length	biological_process	0.16757	1	2	1264	5	7493	1	B0510_1370	1	B0510_5469
GO:0030833	regulation of actin filament polymerization	biological_process	0.16757	1	2	1264	5	7493	1	B0510_1370	1	B0510_5469
GO:0032271	regulation of protein polymerization	biological_process	0.16757	1	2	1264	5	7493	1	B0510_1370	1	B0510_5469
GO:0032535	regulation of cellular component size	biological_process	0.16757	1	2	1264	5	7493	1	B0510_1370	1	B0510_5469
GO:0032956	regulation of actin cytoskeleton organization	biological_process	0.16757	1	2	1264	5	7493	1	B0510_1370	1	B0510_5469
GO:0032970	regulation of actin filament-based process	biological_process	0.16757	1	2	1264	5	7493	1	B0510_1370	1	B0510_5469
GO:0043254	regulation of protein complex assembly	biological_process	0.16757	1	2	1264	5	7493	1	B0510_1370	1	B0510_5469
GO:0051493	regulation of cytoskeleton organization	biological_process	0.16757	1	2	1264	5	7493	1	B0510_1370	1	B0510_5469
GO:0009916	alternative oxidase activity	molecular_function	0.16854	1	1	1264	1	7493	1	B0510_4154	0
GO:0004592	pantoate-beta-alanine ligase activity	molecular_function	0.16995	1	1	1264	1	7493	1	B0510_2919	0
GO:0004074	biliverdin reductase activity	molecular_function	0.17065	1	1	1264	1	7493	1	B0510_958	0
GO:0042167	heme catabolic process	biological_process	0.17065	1	1	1264	1	7493	1	B0510_958	0
GO:0008610	lipid biosynthetic process	biological_process	0.17104	1	59	1264	303	7493	42	B0510_3524,B0510_9517,B0510_6088,B0510_8072,B0510_417,B0510_10317,B0510_3999,B0510_10221,B0510_1357,B0510_8176,B0510_9310,B0510_6530,B0510_1488,B0510_3015,B0510_10101,Novel00630,B0510_7383,B0510_9726,B0510_8063,B0510_10318,B0510_1639,B0510_3285,B0510_224,B0510_1684,B0510_7814,B0510_7167,B0510_10243,B0510_2765,B0510_4928,B0510_8284,B0510_5096,B0510_1936,B0510_3818,B0510_7030,B0510_2112,Novel00719,…	17	Novel00470,B0510_28,B0510_3776,B0510_2555,B0510_5604,B0510_8789,B0510_8381,B0510_294,B0510_6319,B0510_9098,B0510_8016,B0510_10138,B0510_2373,B0510_4221,Novel00580,B0510_13,B0510_1453
GO:0000154	rRNA modification	biological_process	0.17141	1	6	1264	23	7493	4	B0510_7030,B0510_3106,B0510_2765,B0510_8072	2	B0510_4633,B0510_3231
GO:0004478	methionine adenosyltransferase activity	molecular_function	0.17217	1	1	1264	1	7493	1	B0510_7956	0
GO:0006556	S-adenosylmethionine biosynthetic process	biological_process	0.17217	1	1	1264	1	7493	1	B0510_7956	0
GO:0046500	S-adenosylmethionine metabolic process	biological_process	0.17217	1	1	1264	1	7493	1	B0510_7956	0
GO:0050708	regulation of protein secretion	biological_process	0.17226	1	1	1264	1	7493	1	B0510_7715	0
GO:0051046	regulation of secretion	biological_process	0.17226	1	1	1264	1	7493	1	B0510_7715	0
GO:0008817	cob(I)yrinic acid a,c-diamide adenosyltransferase activity	molecular_function	0.17242	1	1	1264	1	7493	1	B0510_1120	0
GO:0044270	cellular nitrogen compound catabolic process	biological_process	0.17297	1	18	1264	84	7493	13	B0510_8389,B0510_1381,B0510_9256,B0510_2882,Novel00528,B0510_9588,B0510_958,B0510_1681,B0510_1751,B0510_3308,B0510_6123,B0510_4580,B0510_8785	5	B0510_477,B0510_2808,B0510_6735,B0510_1212,B0510_5053
GO:0005044	scavenger receptor activity	molecular_function	0.1738	1	1	1264	1	7493	1	B0510_8524	0
GO:0006898	receptor-mediated endocytosis	biological_process	0.1738	1	1	1264	1	7493	1	B0510_8524	0
GO:0038024	cargo receptor activity	molecular_function	0.1738	1	1	1264	1	7493	1	B0510_8524	0
GO:0015708	silicate transport	biological_process	0.17443	1	1	1264	1	7493	0		1	B0510_9225
GO:0004019	adenylosuccinate synthase activity	molecular_function	0.1746	1	1	1264	1	7493	1	B0510_4552	0
GO:0033925	mannosyl-glycoprotein endo-beta-N-acetylglucosaminidase activity	molecular_function	0.17578	1	1	1264	1	7493	0		1	Novel00470
GO:0030245	cellulose catabolic process	biological_process	0.17599	1	1	1264	1	7493	1	B0510_5311	0
GO:0051275	beta-glucan catabolic process	biological_process	0.17599	1	1	1264	1	7493	1	B0510_5311	0
GO:0009066	aspartate family amino acid metabolic process	biological_process	0.17614	1	10	1264	43	7493	8	B0510_4928,B0510_6349,B0510_8176,B0510_2108,B0510_8413,B0510_10317,B0510_3165,B0510_6117	2	B0510_8342,B0510_1313
GO:0004800	thyroxine 5'-deiodinase activity	molecular_function	0.17645	1	1	1264	1	7493	1	Novel00228	0
GO:0007591	molting cycle, chitin-based cuticle	biological_process	0.17646	1	1	1264	1	7493	1	B0510_7984	0
GO:0008255	ecdysis-triggering hormone activity	molecular_function	0.17646	1	1	1264	1	7493	1	B0510_7984	0
GO:0018990	ecdysis, chitin-based cuticle	biological_process	0.17646	1	1	1264	1	7493	1	B0510_7984	0
GO:0022404	molting cycle process	biological_process	0.17646	1	1	1264	1	7493	1	B0510_7984	0
GO:0042303	molting cycle	biological_process	0.17646	1	1	1264	1	7493	1	B0510_7984	0
GO:0009521	photosystem	cellular_component	0.17671	1	7	1264	28	7493	6	B0510_8241,B0510_8878,Novel00647,B0510_10386,B0510_3149,B0510_6687	1	B0510_913
GO:0006575	cellular modified amino acid metabolic process	biological_process	0.17678	1	9	1264	38	7493	6	B0510_7956,B0510_3554,B0510_2919,B0510_1763,B0510_7718,B0510_6481	3	B0510_692,B0510_8740,B0510_10119
GO:0004411	homogentisate 1,2-dioxygenase activity	molecular_function	0.17685	1	1	1264	1	7493	0		1	Novel00112
GO:0006559	L-phenylalanine catabolic process	biological_process	0.17685	1	1	1264	1	7493	0		1	Novel00112
GO:0009074	aromatic amino acid family catabolic process	biological_process	0.17685	1	1	1264	1	7493	0		1	Novel00112
GO:1902222	erythrose 4-phosphate/phosphoenolpyruvate family amino acid catabolic process	biological_process	0.17685	1	1	1264	1	7493	0		1	Novel00112
GO:0005507	copper ion binding	molecular_function	0.17693	1	10	1264	43	7493	8	B0510_826,B0510_5388,B0510_5238,B0510_134,B0510_9764,B0510_7596,B0510_7080,B0510_9384	2	B0510_1590,B0510_1421
GO:0008170	N-methyltransferase activity	molecular_function	0.17705	1	8	1264	33	7493	6	B0510_8072,B0510_2765,B0510_10221,B0510_1357,B0510_3106,B0510_7030	2	B0510_4633,B0510_3231
GO:0004013	adenosylhomocysteinase activity	molecular_function	0.17709	1	1	1264	1	7493	1	B0510_6248	0
GO:0016801	hydrolase activity, acting on ether bonds	molecular_function	0.17709	1	1	1264	1	7493	1	B0510_6248	0
GO:0016802	trialkylsulfonium hydrolase activity	molecular_function	0.17709	1	1	1264	1	7493	1	B0510_6248	0
GO:0031221	arabinan metabolic process	biological_process	0.17731	1	1	1264	1	7493	1	B0510_9305	0
GO:0004619	phosphoglycerate mutase activity	molecular_function	0.17756	1	1	1264	1	7493	1	B0510_3226	0
GO:0004743	pyruvate kinase activity	molecular_function	0.17757	1	1	1264	1	7493	1	B0510_722	0
GO:0032994	protein-lipid complex	cellular_component	0.17758	1	1	1264	1	7493	1	B0510_3441	0
GO:0034358	plasma lipoprotein particle	cellular_component	0.17758	1	1	1264	1	7493	1	B0510_3441	0
GO:0042627	chylomicron	cellular_component	0.17758	1	1	1264	1	7493	1	B0510_3441	0
GO:0006084	acetyl-CoA metabolic process	biological_process	0.17765	1	1	1264	1	7493	1	B0510_2349	0
GO:0006637	acyl-CoA metabolic process	biological_process	0.17765	1	1	1264	1	7493	1	B0510_2349	0
GO:0035383	thioester metabolic process	biological_process	0.17765	1	1	1264	1	7493	1	B0510_2349	0
GO:0004474	malate synthase activity	molecular_function	0.17775	1	1	1264	1	7493	1	B0510_5153	0
GO:0006081	cellular aldehyde metabolic process	biological_process	0.17775	1	1	1264	1	7493	1	B0510_5153	0
GO:0006097	glyoxylate cycle	biological_process	0.17775	1	1	1264	1	7493	1	B0510_5153	0
GO:0046487	glyoxylate metabolic process	biological_process	0.17775	1	1	1264	1	7493	1	B0510_5153	0
GO:0003922	GMP synthase (glutamine-hydrolyzing) activity	molecular_function	0.17776	1	1	1264	1	7493	1	B0510_3165	0
GO:0006177	GMP biosynthetic process	biological_process	0.17776	1	1	1264	1	7493	1	B0510_3165	0
GO:0046037	GMP metabolic process	biological_process	0.17776	1	1	1264	1	7493	1	B0510_3165	0
GO:0008544	epidermis development	biological_process	0.17784	1	1	1264	1	7493	1	B0510_6466	0
GO:0043588	skin development	biological_process	0.17784	1	1	1264	1	7493	1	B0510_6466	0
GO:0001848	complement binding	molecular_function	0.1779	1	1	1264	1	7493	1	B0510_3818	0
GO:0003852	2-isopropylmalate synthase activity	molecular_function	0.1779	1	1	1264	1	7493	1	B0510_9685	0
GO:0005795	Golgi stack	cellular_component	0.1779	1	1	1264	1	7493	0		1	B0510_2454
GO:0031532	actin cytoskeleton reorganization	biological_process	0.1779	1	1	1264	1	7493	1	B0510_9588	0
GO:0032319	regulation of Rho GTPase activity	biological_process	0.1779	1	1	1264	1	7493	1	B0510_9588	0
GO:0032320	positive regulation of Ras GTPase activity	biological_process	0.1779	1	1	1264	1	7493	1	B0510_9588	0
GO:0032321	positive regulation of Rho GTPase activity	biological_process	0.1779	1	1	1264	1	7493	1	B0510_9588	0
GO:0032856	activation of Ras GTPase activity	biological_process	0.1779	1	1	1264	1	7493	1	B0510_9588	0
GO:0032862	activation of Rho GTPase activity	biological_process	0.1779	1	1	1264	1	7493	1	B0510_9588	0
GO:0008818	cobalamin 5'-phosphate synthase activity	molecular_function	0.1779	1	1	1264	1	7493	0		1	B0510_7734
GO:0005890	sodium:potassium-exchanging ATPase complex	cellular_component	0.1779	1	1	1264	1	7493	1	Novel00567	0
GO:0071804	cellular potassium ion transport	biological_process	0.1779	1	1	1264	1	7493	0		1	B0510_5700
GO:0071805	potassium ion transmembrane transport	biological_process	0.1779	1	1	1264	1	7493	0		1	B0510_5700
GO:0035257	nuclear hormone receptor binding	molecular_function	0.1779	1	1	1264	1	7493	1	B0510_4384	0
GO:0052736	beta-glucanase activity	molecular_function	0.1779	1	1	1264	1	7493	0		1	B0510_218
GO:0052861	glucan endo-1,3-beta-glucanase activity, C-3 substituted reducing group	molecular_function	0.1779	1	1	1264	1	7493	0		1	B0510_218
GO:0052862	glucan endo-1,4-beta-glucanase activity, C-3 substituted reducing group	molecular_function	0.1779	1	1	1264	1	7493	0		1	B0510_218
GO:0004399	histidinol dehydrogenase activity	molecular_function	0.1779	1	1	1264	1	7493	1	B0510_1746	0
GO:0030416	methylamine metabolic process	biological_process	0.1779	1	1	1264	1	7493	1	B0510_3377	0
GO:1901160	primary amino compound metabolic process	biological_process	0.1779	1	1	1264	1	7493	1	B0510_3377	0
GO:0008851	ethanolamine ammonia-lyase activity	molecular_function	0.1779	1	1	1264	1	7493	0		1	B0510_1591
GO:0004420	hydroxymethylglutaryl-CoA reductase (NADPH) activity	molecular_function	0.17826	1	1	1264	1	7493	1	B0510_1553	0
GO:0042438	melanin biosynthetic process	biological_process	0.17887	1	1	1264	1	7493	0		1	B0510_1421
GO:0046189	phenol-containing compound biosynthetic process	biological_process	0.17887	1	1	1264	1	7493	0		1	B0510_1421
GO:0042612	MHC class I protein complex	cellular_component	0.17901	1	1	1264	1	7493	0		1	B0510_6372
GO:0017048	Rho GTPase binding	molecular_function	0.18035	1	2	1264	5	7493	2	B0510_6414,B0510_8029	0
GO:0016627	oxidoreductase activity, acting on the CH-CH group of donors	molecular_function	0.18136	1	20	1264	95	7493	15	B0510_4928,B0510_6349,B0510_6414,B0510_5282,B0510_6608,Novel00914,B0510_7568,B0510_10317,B0510_958,B0510_1671,B0510_4535,B0510_8176,B0510_6502,B0510_6481,B0510_1106	5	B0510_5885,B0510_3644,B0510_8342,B0510_4032,B0510_1313
GO:0000785	chromatin	cellular_component	0.18147	1	2	1264	5	7493	2	Novel00573,B0510_3348	0
GO:0007059	chromosome segregation	biological_process	0.18236	1	16	1264	73	7493	11	B0510_6849,B0510_7680,B0510_6188,B0510_6450,B0510_6053,B0510_439,B0510_1596,B0510_8806,B0510_1096,B0510_6761,B0510_7546	5	B0510_6613,B0510_8342,B0510_9202,B0510_8815,B0510_8842
GO:0004371	glycerone kinase activity	molecular_function	0.18291	1	2	1264	5	7493	2	B0510_3413,B0510_6952	0
GO:0009539	photosystem II reaction center	cellular_component	0.18383	1	3	1264	9	7493	2	B0510_6687,Novel00647	1	B0510_913
GO:0032787	monocarboxylic acid metabolic process	biological_process	0.18396	1	22	1264	105	7493	15	B0510_5282,B0510_2036,B0510_2765,B0510_9517,B0510_7239,B0510_1936,B0510_3937,B0510_370,B0510_2308,B0510_1997,B0510_549,B0510_1488,B0510_5153,B0510_7718,B0510_134	7	B0510_9098,Novel00470,B0510_3776,B0510_2976,B0510_4221,B0510_7430,B0510_6319
GO:0042618	poly-hydroxybutyrate metabolic process	biological_process	0.18404	1	1	1264	1	7493	1	B0510_7545	0
GO:0042619	poly-hydroxybutyrate biosynthetic process	biological_process	0.18404	1	1	1264	1	7493	1	B0510_7545	0
GO:1901440	poly(hydroxyalkanoate) metabolic process	biological_process	0.18404	1	1	1264	1	7493	1	B0510_7545	0
GO:1901441	poly(hydroxyalkanoate) biosynthetic process	biological_process	0.18404	1	1	1264	1	7493	1	B0510_7545	0
GO:0042440	pigment metabolic process	biological_process	0.1875	1	34	1264	168	7493	23	B0510_10243,B0510_224,B0510_8785,B0510_1684,Novel00719,B0510_683,B0510_1936,B0510_3818,B0510_8284,B0510_958,B0510_1681,B0510_6481,B0510_8389,B0510_2930,B0510_6608,B0510_5379,B0510_6530,B0510_1488,B0510_6502,B0510_995,B0510_1106,Novel00102,B0510_9256	11	B0510_4736,B0510_9098,B0510_10138,B0510_9447,B0510_4032,B0510_3776,B0510_8842,B0510_1212,B0510_2555,B0510_8381,B0510_1421
GO:0010817	regulation of hormone levels	biological_process	0.18846	1	3	1264	9	7493	2	Novel00758,B0510_9150	1	B0510_2573
GO:0042445	hormone metabolic process	biological_process	0.18846	1	3	1264	9	7493	2	Novel00758,B0510_9150	1	B0510_2573
GO:0006665	sphingolipid metabolic process	biological_process	0.18979	1	3	1264	9	7493	0		3	B0510_5061,B0510_8894,B0510_10160
GO:0006096	glycolysis	biological_process	0.19011	1	3	1264	9	7493	3	B0510_9765,B0510_2237,B0510_722	0
GO:0004318	enoyl-[acyl-carrier-protein] reductase (NADH) activity	molecular_function	0.19068	1	1	1264	1	7493	1	B0510_7568	0
GO:0015931	nucleobase-containing compound transport	biological_process	0.19179	1	4	1264	14	7493	1	B0510_2526	3	B0510_5640,B0510_5961,Novel00112
GO:0003951	NAD+ kinase activity	molecular_function	0.1919	1	2	1264	5	7493	1	B0510_4130	1	B0510_7280
GO:0006741	NADP biosynthetic process	biological_process	0.1919	1	2	1264	5	7493	1	B0510_4130	1	B0510_7280
GO:0016702	oxidoreductase activity, acting on single donors with incorporation of molecular oxygen, incorporation of two atoms of oxygen	molecular_function	0.19334	1	5	1264	19	7493	4	B0510_7224,B0510_8004,B0510_9765,B0510_1731	1	Novel00112
GO:0015298	solute:cation antiporter activity	molecular_function	0.1936	1	3	1264	9	7493	2	B0510_5172,B0510_2644	1	B0510_912
GO:0015299	solute:hydrogen antiporter activity	molecular_function	0.1936	1	3	1264	9	7493	2	B0510_2644,B0510_5172	1	B0510_912
GO:0009055	electron carrier activity	molecular_function	0.19851	1	11	1264	51	7493	9	B0510_9686,B0510_698,B0510_4051,B0510_3513,B0510_3965,B0510_9748,B0510_1031,B0510_5251,B0510_3101	2	B0510_7816,B0510_4633
GO:0006401	RNA catabolic process	biological_process	0.20163	1	3	1264	9	7493	3	B0510_1381,B0510_6123,B0510_1751	0
GO:0015291	secondary active transmembrane transporter activity	molecular_function	0.2032	1	8	1264	34	7493	3	B0510_5172,B0510_2644,B0510_2911	5	B0510_8648,B0510_1716,B0510_288,B0510_912,B0510_8973
GO:0004016	adenylate cyclase activity	molecular_function	0.20656	1	2	1264	5	7493	2	B0510_5516,B0510_3818	0
GO:0009190	cyclic nucleotide biosynthetic process	biological_process	0.20656	1	2	1264	5	7493	2	B0510_5516,B0510_3818	0
GO:0008158	hedgehog receptor activity	molecular_function	0.20693	1	2	1264	5	7493	1	B0510_1553	1	B0510_7381
GO:0006541	glutamine metabolic process	biological_process	0.20714	1	3	1264	9	7493	3	B0510_4535,B0510_6843,B0510_3165	0
GO:0050151	oleate hydratase activity	molecular_function	0.20812	1	2	1264	5	7493	1	B0510_134	1	B0510_7430
GO:0016813	hydrolase activity, acting on carbon-nitrogen (but not peptide) bonds, in linear amidines	molecular_function	0.20948	1	4	1264	14	7493	2	B0510_7217,B0510_3308	2	Novel00178,B0510_10119
GO:0009279	cell outer membrane	cellular_component	0.20994	1	2	1264	5	7493	0		2	B0510_7846,Novel00928
GO:0060341	regulation of cellular localization	biological_process	0.21335	1	2	1264	5	7493	2	B0510_2237,B0510_7715	0
GO:0009062	fatty acid catabolic process	biological_process	0.21403	1	2	1264	5	7493	2	B0510_3937,B0510_5282	0
GO:0006525	arginine metabolic process	biological_process	0.21452	1	2	1264	5	7493	2	B0510_3165,B0510_443	0
GO:0006760	folic acid-containing compound metabolic process	biological_process	0.21645	1	5	1264	20	7493	3	B0510_1763,B0510_7718,B0510_6481	2	B0510_692,B0510_8740
GO:0004348	glucosylceramidase activity	molecular_function	0.21815	1	2	1264	5	7493	0		2	B0510_10160,B0510_8894
GO:0031647	regulation of protein stability	biological_process	0.21829	1	2	1264	5	7493	2	B0510_8878,B0510_8241	0
GO:0042301	phosphate ion binding	molecular_function	0.21829	1	2	1264	5	7493	2	B0510_8241,B0510_8878	0
GO:0050821	protein stabilization	biological_process	0.21829	1	2	1264	5	7493	2	B0510_8241,B0510_8878	0
GO:0006544	glycine metabolic process	biological_process	0.21838	1	3	1264	10	7493	3	B0510_34,B0510_6226,B0510_7022	0
GO:0009877	nodulation	biological_process	0.22155	1	4	1264	15	7493	2	B0510_2765,B0510_8072	2	B0510_4633,B0510_9581
GO:0010563	negative regulation of phosphorus metabolic process	biological_process	0.2223	1	1	1264	2	7493	0		1	B0510_7449
GO:0045936	negative regulation of phosphate metabolic process	biological_process	0.2223	1	1	1264	2	7493	0		1	B0510_7449
GO:0006801	superoxide metabolic process	biological_process	0.2267	1	2	1264	6	7493	2	B0510_7553,B0510_4125	0
GO:0072593	reactive oxygen species metabolic process	biological_process	0.2267	1	2	1264	6	7493	2	B0510_4125,B0510_7553	0
GO:0051301	cell division	biological_process	0.2269	1	16	1264	75	7493	11	B0510_7546,B0510_6761,B0510_5913,B0510_1096,B0510_8806,B0510_439,B0510_6053,B0510_6450,B0510_4912,B0510_6188,B0510_6849	5	B0510_8842,B0510_8815,B0510_9202,B0510_6613,B0510_9941
GO:0051287	NAD binding	molecular_function	0.22693	1	20	1264	97	7493	14	B0510_8272,B0510_6099,B0510_2308,B0510_8176,B0510_3015,B0510_909,B0510_8284,B0510_6576,B0510_5370,B0510_10317,B0510_6349,B0510_7239,B0510_3760,B0510_1746	6	B0510_6610,B0510_294,B0510_9240,B0510_9009,B0510_9098,B0510_9158
GO:1901575	organic substance catabolic process	biological_process	0.22746	1	54	1264	287	7493	38	B0510_8785,B0510_5282,B0510_7814,B0510_5939,B0510_4580,Novel00708,B0510_7239,B0510_3760,B0510_6226,B0510_6123,B0510_5311,B0510_7079,B0510_1751,B0510_9765,B0510_1958,B0510_1681,B0510_958,Novel00528,B0510_2882,B0510_9588,B0510_2237,B0510_8389,B0510_2233,B0510_1381,B0510_34,B0510_6798,B0510_7022,B0510_5458,B0510_9234,B0510_7623,B0510_6466,B0510_722,B0510_3937,B0510_3226,B0510_3308,B0510_1997,B0510_1…	16	B0510_9098,B0510_4152,B0510_6703,B0510_2808,B0510_9158,B0510_10160,B0510_5053,B0510_8511,B0510_3132,B0510_1212,B0510_6735,B0510_634,B0510_1347,Novel00112,B0510_477,B0510_7158
GO:0016042	lipid catabolic process	biological_process	0.23003	1	7	1264	29	7493	6	B0510_3937,B0510_1061,B0510_9234,B0510_1681,B0510_5282,B0510_9256	1	B0510_7158
GO:0016108	tetraterpenoid metabolic process	biological_process	0.23317	1	15	1264	70	7493	10	Novel00719,B0510_8284,B0510_2930,B0510_3818,B0510_1936,B0510_10243,B0510_6530,B0510_1488,B0510_1684,B0510_224	5	B0510_10138,B0510_2555,B0510_8381,B0510_3776,B0510_9098
GO:0016109	tetraterpenoid biosynthetic process	biological_process	0.23317	1	15	1264	70	7493	10	B0510_10243,B0510_6530,B0510_1488,B0510_1684,B0510_224,Novel00719,B0510_3818,B0510_1936,B0510_2930,B0510_8284	5	B0510_3776,B0510_8381,B0510_9098,B0510_2555,B0510_10138
GO:0016116	carotenoid metabolic process	biological_process	0.23317	1	15	1264	70	7493	10	B0510_10243,B0510_6530,B0510_1488,B0510_1684,B0510_224,Novel00719,B0510_8284,B0510_2930,B0510_3818,B0510_1936	5	B0510_8381,B0510_3776,B0510_9098,B0510_10138,B0510_2555
GO:0016117	carotenoid biosynthetic process	biological_process	0.23317	1	15	1264	70	7493	10	B0510_224,B0510_1684,B0510_6530,B0510_1488,B0510_10243,B0510_3818,B0510_1936,B0510_8284,B0510_2930,Novel00719	5	B0510_9098,B0510_8381,B0510_3776,B0510_2555,B0510_10138
GO:0009110	vitamin biosynthetic process	biological_process	0.23822	1	10	1264	46	7493	8	B0510_5876,B0510_3580,B0510_1120,B0510_8562,B0510_8163,B0510_4535,B0510_3786,B0510_2919	2	B0510_7734,B0510_3461
GO:0042364	water-soluble vitamin biosynthetic process	biological_process	0.23822	1	10	1264	46	7493	8	B0510_1120,B0510_3580,B0510_5876,B0510_4535,B0510_3786,B0510_2919,B0510_8562,B0510_8163	2	B0510_7734,B0510_3461
GO:0030029	actin filament-based process	biological_process	0.24062	1	5	1264	20	7493	4	B0510_9588,B0510_6414,B0510_8029,B0510_1370	1	B0510_5469
GO:0030036	actin cytoskeleton organization	biological_process	0.24062	1	5	1264	20	7493	4	B0510_9588,B0510_6414,B0510_8029,B0510_1370	1	B0510_5469
GO:0004733	pyridoxamine-phosphate oxidase activity	molecular_function	0.242	1	2	1264	6	7493	1	B0510_9395	1	B0510_2703
GO:0009067	aspartate family amino acid biosynthetic process	biological_process	0.242	1	9	1264	41	7493	7	B0510_3165,B0510_10317,B0510_2108,B0510_6117,B0510_4928,B0510_8176,B0510_6349	2	B0510_1313,B0510_8342
GO:0032504	multicellular organism reproduction	biological_process	0.24221	1	3	1264	11	7493	2	B0510_5832,Novel00573	1	B0510_1912
GO:0048609	multicellular organismal reproductive process	biological_process	0.24221	1	3	1264	11	7493	2	B0510_5832,Novel00573	1	B0510_1912
GO:0034357	photosynthetic membrane	cellular_component	0.25059	1	7	1264	31	7493	6	B0510_8241,B0510_8878,Novel00647,B0510_3149,B0510_10386,B0510_6687	1	B0510_913
GO:0004455	ketol-acid reductoisomerase activity	molecular_function	0.25787	1	3	1264	10	7493	3	B0510_6248,B0510_7708,B0510_2233	0
GO:0042168	heme metabolic process	biological_process	0.25889	1	7	1264	30	7493	6	B0510_958,B0510_6608,B0510_6481,Novel00102,B0510_1106,B0510_6502	1	B0510_4032
GO:0006720	isoprenoid metabolic process	biological_process	0.25947	1	18	1264	88	7493	13	B0510_9726,B0510_2930,B0510_1488,B0510_6530,B0510_2112,Novel00719,B0510_8284,B0510_3818,B0510_1936,B0510_10243,B0510_1684,B0510_224,B0510_3285	5	B0510_8381,B0510_10138,B0510_2555,B0510_3776,B0510_9098
GO:0008299	isoprenoid biosynthetic process	biological_process	0.25947	1	18	1264	88	7493	13	B0510_8284,B0510_3818,B0510_1936,Novel00719,B0510_2112,B0510_1684,B0510_224,B0510_3285,B0510_10243,B0510_9726,B0510_2930,B0510_1488,B0510_6530	5	B0510_10138,B0510_2555,B0510_9098,B0510_3776,B0510_8381
GO:0003855	3-dehydroquinate dehydratase activity	molecular_function	0.25955	1	2	1264	6	7493	2	B0510_9555,B0510_9567	0
GO:0019062	viral attachment to host cell	biological_process	0.26042	1	3	1264	11	7493	1	B0510_10262	2	B0510_570,B0510_6612
GO:0044650	adhesion of symbiont to host cell	biological_process	0.26042	1	3	1264	11	7493	1	B0510_10262	2	B0510_6612,B0510_570
GO:0006766	vitamin metabolic process	biological_process	0.26158	1	10	1264	47	7493	8	B0510_8163,B0510_8562,B0510_4535,B0510_3786,B0510_2919,B0510_1120,B0510_5876,B0510_3580	2	B0510_3461,B0510_7734
GO:0006767	water-soluble vitamin metabolic process	biological_process	0.26158	1	10	1264	47	7493	8	B0510_5876,B0510_3580,B0510_1120,B0510_8562,B0510_8163,B0510_3786,B0510_4535,B0510_2919	2	B0510_7734,B0510_3461
GO:0008374	O-acyltransferase activity	molecular_function	0.26232	1	4	1264	14	7493	4	B0510_7545,B0510_835,B0510_4913,B0510_5716	0
GO:0006790	sulfur compound metabolic process	biological_process	0.2634	1	12	1264	57	7493	10	B0510_3554,B0510_3786,B0510_2893,Novel00349,B0510_7956,B0510_7546,B0510_6117,B0510_7224,B0510_8413,B0510_6006	2	B0510_3461,B0510_1892
GO:0016051	carbohydrate biosynthetic process	biological_process	0.26512	1	26	1264	134	7493	17	B0510_544,B0510_6201,B0510_1639,B0510_8551,B0510_8176,B0510_4193,B0510_9765,B0510_3999,B0510_5627,B0510_3015,B0510_417,B0510_1078,B0510_7814,B0510_8072,B0510_2765,B0510_3524,B0510_7167	9	B0510_1453,B0510_807,B0510_13,B0510_8789,B0510_4633,B0510_634,B0510_9581,B0510_2373,B0510_28
GO:0019299	rhamnose metabolic process	biological_process	0.26539	1	1	1264	2	7493	0		1	B0510_807
GO:0042600	chorion	cellular_component	0.26569	1	2	1264	6	7493	1	B0510_5832	1	Novel00409
GO:0022891	substrate-specific transmembrane transporter activity	molecular_function	0.26594	1	75	1264	418	7493	44	B0510_1128,B0510_2763,B0510_7084,B0510_2469,B0510_766,Novel00545,B0510_9383,B0510_8029,B0510_3197,B0510_9949,B0510_5806,B0510_3413,B0510_4189,B0510_3124,B0510_5286,B0510_8710,B0510_10262,B0510_6607,B0510_5212,B0510_992,B0510_6466,B0510_4595,B0510_8170,B0510_3554,B0510_4757,B0510_8774,B0510_6347,B0510_4072,B0510_5151,B0510_8313,B0510_1553,B0510_9165,B0510_2644,B0510_5172,B0510_995,B0510_6188,B0510…	31	B0510_1964,B0510_1939,B0510_7992,B0510_4050,B0510_9399,B0510_5640,B0510_1883,B0510_6047,B0510_7739,B0510_5700,B0510_7608,B0510_5338,B0510_7846,B0510_912,Novel00115,B0510_5337,B0510_6183,B0510_9912,B0510_288,B0510_884,B0510_724,B0510_8648,B0510_2176,B0510_1451,B0510_440,B0510_1211,B0510_7962,B0510_1212,B0510_5061,B0510_2800,B0510_10359
GO:0030261	chromosome condensation	biological_process	0.26955	1	2	1264	6	7493	2	B0510_3348,B0510_7680	0
GO:0004064	arylesterase activity	molecular_function	0.27002	1	2	1264	6	7493	2	B0510_9501,B0510_585	0
GO:0009579	thylakoid	cellular_component	0.27057	1	8	1264	37	7493	7	B0510_9748,B0510_8878,B0510_8241,B0510_6687,B0510_3149,B0510_10386,Novel00647	1	B0510_913
GO:0044436	thylakoid part	cellular_component	0.27057	1	8	1264	37	7493	7	Novel00647,B0510_6687,B0510_10386,B0510_3149,B0510_9748,B0510_8878,B0510_8241	1	B0510_913
GO:0009064	glutamine family amino acid metabolic process	biological_process	0.27076	1	6	1264	25	7493	5	B0510_4535,B0510_6843,B0510_1950,B0510_3165,B0510_443	1	B0510_3132
GO:0044769	ATPase activity, coupled to transmembrane movement of ions, rotational mechanism	molecular_function	0.27097	1	3	1264	11	7493	3	B0510_6466,B0510_4595,B0510_4072	0
GO:0005516	calmodulin binding	molecular_function	0.27282	1	2	1264	6	7493	1	B0510_5627	1	B0510_7698
GO:0006959	humoral immune response	biological_process	0.27333	1	2	1264	6	7493	1	B0510_6798	1	B0510_6327
GO:0042381	hemolymph coagulation	biological_process	0.27333	1	2	1264	6	7493	1	B0510_6798	1	B0510_6327
GO:0045087	innate immune response	biological_process	0.27333	1	2	1264	6	7493	1	B0510_6798	1	B0510_6327
GO:0045934	negative regulation of nucleobase-containing compound metabolic process	biological_process	0.27334	1	5	1264	21	7493	0		5	Novel00894,B0510_1113,B0510_3075,B0510_2053,B0510_7449
GO:0051172	negative regulation of nitrogen compound metabolic process	biological_process	0.27334	1	5	1264	21	7493	0		5	B0510_3075,B0510_7449,B0510_2053,Novel00894,B0510_1113
GO:0016812	hydrolase activity, acting on carbon-nitrogen (but not peptide) bonds, in cyclic amides	molecular_function	0.27402	1	1	1264	2	7493	0		1	B0510_9037
GO:0009200	deoxyribonucleoside triphosphate metabolic process	biological_process	0.27561	1	1	1264	2	7493	1	B0510_1053	0
GO:0009211	pyrimidine deoxyribonucleoside triphosphate metabolic process	biological_process	0.27561	1	1	1264	2	7493	1	B0510_1053	0
GO:0046080	dUTP metabolic process	biological_process	0.27561	1	1	1264	2	7493	1	B0510_1053	0
GO:0040007	growth	biological_process	0.27702	1	2	1264	6	7493	2	B0510_9590,B0510_8056	0
GO:0030151	molybdenum ion binding	molecular_function	0.27709	1	3	1264	11	7493	3	B0510_4051,B0510_743,B0510_7438	0
GO:0008643	carbohydrate transport	biological_process	0.27786	1	7	1264	32	7493	3	B0510_9352,B0510_9528,B0510_10262	4	B0510_8648,B0510_288,B0510_263,Novel00115
GO:0005525	GTP binding	molecular_function	0.28025	1	39	1264	206	7493	25	Novel00528,B0510_4552,B0510_7680,B0510_6434,B0510_1596,B0510_370,B0510_5452,B0510_4580,B0510_8667,B0510_6849,B0510_6188,B0510_3673,B0510_9461,B0510_5643,B0510_6053,B0510_8806,B0510_439,B0510_5379,B0510_1979,B0510_10360,B0510_1096,B0510_6761,B0510_2680,B0510_2537,B0510_7546	14	B0510_6183,B0510_7562,B0510_9202,B0510_8815,B0510_1883,B0510_130,B0510_4736,B0510_6613,B0510_2668,B0510_6570,B0510_5927,B0510_8842,B0510_7875,B0510_5053
GO:0019722	calcium-mediated signaling	biological_process	0.28039	1	1	1264	2	7493	1	B0510_4609	0
GO:0019932	second-messenger-mediated signaling	biological_process	0.28039	1	1	1264	2	7493	1	B0510_4609	0
GO:0006534	cysteine metabolic process	biological_process	0.28077	1	1	1264	2	7493	1	B0510_7224	0
GO:0017172	cysteine dioxygenase activity	molecular_function	0.28077	1	1	1264	2	7493	1	B0510_7224	0
GO:0046439	L-cysteine metabolic process	biological_process	0.28077	1	1	1264	2	7493	1	B0510_7224	0
GO:0042278	purine nucleoside metabolic process	biological_process	0.28192	1	23	1264	118	7493	17	Novel00528,B0510_9588,B0510_6188,B0510_3165,B0510_4072,B0510_9461,B0510_8029,B0510_4595,Novel00545,B0510_1096,Novel00151,B0510_4580,B0510_1375,B0510_1553,B0510_7956,B0510_2537,B0510_3413	6	B0510_477,B0510_2808,B0510_5927,B0510_6735,Novel00038,B0510_5053
GO:0046128	purine ribonucleoside metabolic process	biological_process	0.28192	1	23	1264	118	7493	17	B0510_4072,B0510_9461,B0510_3165,B0510_6188,Novel00528,B0510_9588,B0510_7956,B0510_1553,B0510_2537,B0510_3413,B0510_4580,B0510_1375,B0510_4595,Novel00151,B0510_1096,Novel00545,B0510_8029	6	B0510_2808,B0510_5927,B0510_477,Novel00038,B0510_5053,B0510_6735
GO:0044462	external encapsulating structure part	cellular_component	0.28211	1	2	1264	6	7493	0		2	Novel00928,B0510_7846
GO:0042710	biofilm formation	biological_process	0.28322	1	2	1264	6	7493	2	B0510_8667,B0510_3818	0
GO:0004066	asparagine synthase (glutamine-hydrolyzing) activity	molecular_function	0.28416	1	2	1264	6	7493	2	B0510_3165,B0510_2108	0
GO:0006643	membrane lipid metabolic process	biological_process	0.28424	1	13	1264	63	7493	5	B0510_7328,B0510_8389,B0510_220,B0510_8337,B0510_131	8	B0510_1091,B0510_10160,B0510_573,B0510_6696,B0510_1212,Novel00894,B0510_8894,B0510_5061
GO:0004526	ribonuclease P activity	molecular_function	0.28441	1	2	1264	6	7493	1	B0510_1936	1	B0510_2574
GO:0033743	peptide-methionine (R)-S-oxide reductase activity	molecular_function	0.28523	1	1	1264	2	7493	1	B0510_9313	0
GO:0004045	aminoacyl-tRNA hydrolase activity	molecular_function	0.28636	1	1	1264	2	7493	1	B0510_4834	0
GO:0005960	glycine cleavage complex	cellular_component	0.28725	1	1	1264	2	7493	1	B0510_34	0
GO:0015144	carbohydrate transmembrane transporter activity	molecular_function	0.28848	1	6	1264	27	7493	3	B0510_9352,B0510_9528,B0510_10262	3	B0510_8648,B0510_288,Novel00115
GO:1901476	carbohydrate transporter activity	molecular_function	0.28848	1	6	1264	27	7493	3	B0510_10262,B0510_9528,B0510_9352	3	Novel00115,B0510_288,B0510_8648
GO:0044247	cellular polysaccharide catabolic process	biological_process	0.28875	1	2	1264	6	7493	1	B0510_5311	1	B0510_10160
GO:0009081	branched-chain amino acid metabolic process	biological_process	0.28891	1	2	1264	6	7493	2	B0510_2233,B0510_9685	0
GO:0009082	branched-chain amino acid biosynthetic process	biological_process	0.28891	1	2	1264	6	7493	2	B0510_2233,B0510_9685	0
GO:0055086	nucleobase-containing small molecule metabolic process	biological_process	0.28938	1	42	1264	227	7493	31	B0510_1958,B0510_4072,B0510_2233,B0510_5516,B0510_9588,Novel00528,B0510_4552,B0510_7239,B0510_3760,B0510_3413,B0510_1553,B0510_7814,B0510_10151,B0510_4580,B0510_1053,Novel00545,B0510_8029,B0510_3818,B0510_9461,B0510_1655,B0510_1997,B0510_3165,B0510_6188,B0510_1015,B0510_2537,B0510_7956,B0510_4130,B0510_1375,B0510_1096,Novel00151,B0510_4595	11	B0510_2808,B0510_6703,Novel00038,B0510_9098,B0510_5927,B0510_7280,B0510_477,B0510_7449,B0510_5053,B0510_9158,B0510_6735
GO:0008173	RNA methyltransferase activity	molecular_function	0.2897	1	12	1264	60	7493	8	B0510_134,B0510_3106,B0510_7030,B0510_2737,B0510_4797,B0510_5096,B0510_8072,B0510_2765	4	B0510_3231,B0510_4633,B0510_1647,B0510_2803
GO:0019001	guanyl nucleotide binding	molecular_function	0.29056	1	39	1264	207	7493	25	B0510_3673,B0510_6188,B0510_6849,B0510_8667,B0510_6053,B0510_5643,B0510_9461,B0510_1096,B0510_1979,B0510_10360,B0510_5379,B0510_439,B0510_8806,B0510_7546,B0510_2537,B0510_2680,B0510_6761,B0510_7680,B0510_4552,Novel00528,B0510_6434,B0510_370,B0510_1596,B0510_4580,B0510_5452	14	B0510_6570,B0510_5927,B0510_2668,B0510_6613,B0510_5053,B0510_7875,B0510_8842,B0510_6183,B0510_9202,B0510_7562,B0510_1883,B0510_8815,B0510_4736,B0510_130
GO:0032561	guanyl ribonucleotide binding	molecular_function	0.29056	1	39	1264	207	7493	25	B0510_7546,B0510_2537,B0510_6761,B0510_2680,B0510_1979,B0510_10360,B0510_1096,B0510_5379,B0510_439,B0510_8806,B0510_5643,B0510_6053,B0510_9461,B0510_6188,B0510_3673,B0510_6849,B0510_8667,B0510_5452,B0510_4580,B0510_370,B0510_1596,B0510_6434,B0510_7680,B0510_4552,Novel00528	14	B0510_7875,B0510_5053,B0510_8842,B0510_6570,B0510_5927,B0510_2668,B0510_6613,B0510_4736,B0510_130,B0510_8815,B0510_1883,B0510_9202,B0510_7562,B0510_6183
GO:0008531	riboflavin kinase activity	molecular_function	0.29106	1	1	1264	2	7493	1	B0510_8562	0
GO:0008198	ferrous iron binding	molecular_function	0.29176	1	1	1264	2	7493	1	B0510_3383	0
GO:0016620	oxidoreductase activity, acting on the aldehyde or oxo group of donors, NAD or NADP as acceptor	molecular_function	0.29199	1	8	1264	36	7493	7	B0510_6349,B0510_8176,B0510_7239,B0510_8272,B0510_5370,B0510_10317,B0510_6099	1	B0510_294
GO:0043085	positive regulation of catalytic activity	biological_process	0.29302	1	2	1264	6	7493	1	B0510_9588	1	B0510_477
GO:0044093	positive regulation of molecular function	biological_process	0.29302	1	2	1264	6	7493	1	B0510_9588	1	B0510_477
GO:0043648	dicarboxylic acid metabolic process	biological_process	0.2936	1	8	1264	38	7493	5	B0510_6349,B0510_8176,B0510_4928,B0510_10317,B0510_1950	3	B0510_8342,B0510_3132,B0510_1313
GO:0004347	glucose-6-phosphate isomerase activity	molecular_function	0.29499	1	1	1264	2	7493	1	B0510_9765	0
GO:0008948	oxaloacetate decarboxylase activity	molecular_function	0.29518	1	2	1264	7	7493	1	B0510_7084	1	B0510_884
GO:0035725	sodium ion transmembrane transport	biological_process	0.29518	1	2	1264	7	7493	1	B0510_7084	1	B0510_884
GO:0071436	sodium ion export	biological_process	0.29518	1	2	1264	7	7493	1	B0510_7084	1	B0510_884
GO:0006729	tetrahydrobiopterin biosynthetic process	biological_process	0.29796	1	1	1264	2	7493	1	B0510_5567	0
GO:0008124	4-alpha-hydroxytetrahydrobiopterin dehydratase activity	molecular_function	0.29796	1	1	1264	2	7493	1	B0510_5567	0
GO:0046146	tetrahydrobiopterin metabolic process	biological_process	0.29796	1	1	1264	2	7493	1	B0510_5567	0
GO:0019238	cyclohydrolase activity	molecular_function	0.29831	1	3	1264	11	7493	3	B0510_6823,B0510_1746,B0510_5876	0
GO:0008757	S-adenosylmethionine-dependent methyltransferase activity	molecular_function	0.2988	1	17	1264	87	7493	10	Novel00630,B0510_10221,B0510_1357,B0510_134,B0510_4797,B0510_8072,B0510_2765,B0510_7030,B0510_3106,B0510_5096	7	B0510_4633,B0510_2803,B0510_1647,B0510_3231,B0510_5839,B0510_3644,B0510_10119
GO:0015858	nucleoside transport	biological_process	0.2996	1	1	1264	2	7493	0		1	B0510_5640
GO:0034257	nicotinamide riboside transmembrane transporter activity	molecular_function	0.2996	1	1	1264	2	7493	0		1	B0510_5640
GO:0034258	nicotinamide riboside transport	biological_process	0.2996	1	1	1264	2	7493	0		1	B0510_5640
GO:0008219	cell death	biological_process	0.30021	1	7	1264	32	7493	4	B0510_7081,B0510_3994,B0510_2882,B0510_4088	3	B0510_7609,B0510_3670,Novel00894
GO:0016265	death	biological_process	0.30021	1	7	1264	32	7493	4	B0510_7081,B0510_3994,B0510_2882,B0510_4088	3	B0510_7609,B0510_3670,Novel00894
GO:0042255	ribosome assembly	biological_process	0.30039	1	1	1264	2	7493	1	B0510_4850	0
GO:0042256	mature ribosome assembly	biological_process	0.30039	1	1	1264	2	7493	1	B0510_4850	0
GO:0008252	nucleotidase activity	molecular_function	0.30059	1	1	1264	2	7493	0		1	B0510_9919
GO:0008253	5'-nucleotidase activity	molecular_function	0.30059	1	1	1264	2	7493	0		1	B0510_9919
GO:0009084	glutamine family amino acid biosynthetic process	biological_process	0.30124	1	4	1264	16	7493	3	B0510_1950,B0510_3165,B0510_443	1	B0510_3132
GO:0009294	DNA mediated transformation	biological_process	0.30218	1	1	1264	2	7493	1	B0510_6481	0
GO:0070972	protein localization to endoplasmic reticulum	biological_process	0.3022	1	8	1264	37	7493	4	B0510_9461,B0510_8806,B0510_6849,B0510_5379	4	B0510_5053,B0510_9202,B0510_9913,B0510_6183
GO:1901070	guanosine-containing compound biosynthetic process	biological_process	0.30248	1	1	1264	2	7493	1	B0510_3165	0
GO:0051428	peptide hormone receptor binding	molecular_function	0.3029	1	1	1264	2	7493	1	Novel00914	0
GO:0051429	corticotropin-releasing hormone receptor binding	molecular_function	0.3029	1	1	1264	2	7493	1	Novel00914	0
GO:0051431	corticotropin-releasing hormone receptor 2 binding	molecular_function	0.3029	1	1	1264	2	7493	1	Novel00914	0
GO:0003830	beta-1,4-mannosylglycoprotein 4-beta-N-acetylglucosaminyltransferase activity	molecular_function	0.30395	1	1	1264	2	7493	1	B0510_5549	0
GO:0004779	sulfate adenylyltransferase activity	molecular_function	0.30446	1	1	1264	2	7493	1	Novel00349	0
GO:0004781	sulfate adenylyltransferase (ATP) activity	molecular_function	0.30446	1	1	1264	2	7493	1	Novel00349	0
GO:0016855	racemase and epimerase activity, acting on amino acids and derivatives	molecular_function	0.30489	1	1	1264	2	7493	0		1	B0510_3374
GO:0036361	racemase activity, acting on amino acids and derivatives	molecular_function	0.30489	1	1	1264	2	7493	0		1	B0510_3374
GO:0006013	mannose metabolic process	biological_process	0.30536	1	1	1264	2	7493	1	B0510_1078	0
GO:0002253	activation of immune response	biological_process	0.30643	1	1	1264	2	7493	0		1	Novel00369
GO:0002429	immune response-activating cell surface receptor signaling pathway	biological_process	0.30643	1	1	1264	2	7493	0		1	Novel00369
GO:0002684	positive regulation of immune system process	biological_process	0.30643	1	1	1264	2	7493	0		1	Novel00369
GO:0002757	immune response-activating signal transduction	biological_process	0.30643	1	1	1264	2	7493	0		1	Novel00369
GO:0002764	immune response-regulating signaling pathway	biological_process	0.30643	1	1	1264	2	7493	0		1	Novel00369
GO:0002768	immune response-regulating cell surface receptor signaling pathway	biological_process	0.30643	1	1	1264	2	7493	0		1	Novel00369
GO:0050776	regulation of immune response	biological_process	0.30643	1	1	1264	2	7493	0		1	Novel00369
GO:0050778	positive regulation of immune response	biological_process	0.30643	1	1	1264	2	7493	0		1	Novel00369
GO:0050851	antigen receptor-mediated signaling pathway	biological_process	0.30643	1	1	1264	2	7493	0		1	Novel00369
GO:0050852	T cell receptor signaling pathway	biological_process	0.30643	1	1	1264	2	7493	0		1	Novel00369
GO:0004571	mannosyl-oligosaccharide 1,2-alpha-mannosidase activity	molecular_function	0.30656	1	3	1264	11	7493	0		3	B0510_9452,B0510_10140,B0510_1113
GO:0015924	mannosyl-oligosaccharide mannosidase activity	molecular_function	0.30656	1	3	1264	11	7493	0		3	B0510_9452,B0510_1113,B0510_10140
GO:0007015	actin filament organization	biological_process	0.307	1	2	1264	7	7493	1	B0510_1370	1	B0510_5469
GO:0005212	structural constituent of eye lens	molecular_function	0.30727	1	1	1264	2	7493	1	Novel00601	0
GO:0004657	proline dehydrogenase activity	molecular_function	0.3089	1	1	1264	2	7493	0		1	B0510_3132
GO:0006560	proline metabolic process	biological_process	0.3089	1	1	1264	2	7493	0		1	B0510_3132
GO:0006562	proline catabolic process	biological_process	0.3089	1	1	1264	2	7493	0		1	B0510_3132
GO:1901566	organonitrogen compound biosynthetic process	biological_process	0.30903	1	64	1264	353	7493	48	B0510_6608,Novel00151,B0510_5379,B0510_2244,B0510_6349,B0510_3786,B0510_1375,B0510_5567,B0510_2108,B0510_1015,B0510_3165,B0510_6823,Novel00102,B0510_7708,B0510_683,B0510_4928,B0510_9567,B0510_2233,B0510_5876,B0510_1950,B0510_4072,B0510_4595,B0510_10317,B0510_4130,B0510_7956,B0510_3554,B0510_6248,B0510_6414,B0510_3580,B0510_1106,B0510_6502,B0510_8176,Novel00545,B0510_443,B0510_1120,B0510_8029,B051…	16	B0510_8842,B0510_1313,B0510_4736,Novel00038,B0510_1892,B0510_8342,B0510_4032,B0510_10119,B0510_3132,B0510_692,B0510_7734,B0510_7280,B0510_3461,B0510_8740,B0510_3009,B0510_9447
GO:0038023	signaling receptor activity	molecular_function	0.31018	1	15	1264	74	7493	3	B0510_2237,B0510_1553,B0510_5212	12	B0510_2440,B0510_8936,B0510_7381,Novel00281,B0510_5297,B0510_1319,B0510_9589,B0510_1332,B0510_1756,B0510_7875,B0510_2542,B0510_1092
GO:0004871	signal transducer activity	molecular_function	0.31076	1	26	1264	137	7493	5	B0510_1553,B0510_2237,B0510_4042,B0510_9300,B0510_5212	21	Novel00281,B0510_7381,B0510_3287,B0510_6289,B0510_8936,B0510_1883,B0510_2373,B0510_4732,B0510_5297,B0510_7875,B0510_1756,B0510_7816,B0510_1092,B0510_2542,B0510_2440,B0510_1332,B0510_9589,B0510_1319,B0510_9202,B0510_6037,B0510_2668
GO:0060089	molecular transducer activity	molecular_function	0.31076	1	26	1264	137	7493	5	B0510_9300,B0510_5212,B0510_4042,B0510_2237,B0510_1553	21	B0510_6037,B0510_2668,B0510_9202,B0510_1332,B0510_9589,B0510_1319,B0510_2440,B0510_1092,B0510_2542,B0510_7875,B0510_1756,B0510_7816,B0510_5297,B0510_7381,Novel00281,B0510_3287,B0510_8936,B0510_1883,B0510_6289,B0510_4732,B0510_2373
GO:0000052	citrulline metabolic process	biological_process	0.31132	1	1	1264	2	7493	0		1	B0510_10119
GO:0018101	peptidyl-citrulline biosynthetic process from peptidyl-arginine	biological_process	0.31132	1	1	1264	2	7493	0		1	B0510_10119
GO:0018195	peptidyl-arginine modification	biological_process	0.31132	1	1	1264	2	7493	0		1	B0510_10119
GO:0019240	citrulline biosynthetic process	biological_process	0.31132	1	1	1264	2	7493	0		1	B0510_10119
GO:0004340	glucokinase activity	molecular_function	0.31201	1	1	1264	2	7493	1	B0510_2237	0
GO:0004396	hexokinase activity	molecular_function	0.31201	1	1	1264	2	7493	1	B0510_2237	0
GO:0051156	glucose 6-phosphate metabolic process	biological_process	0.31201	1	1	1264	2	7493	1	B0510_2237	0
GO:0022618	ribonucleoprotein complex assembly	biological_process	0.31234	1	2	1264	7	7493	1	B0510_4850	1	B0510_1703
GO:0004037	allantoicase activity	molecular_function	0.31278	1	1	1264	2	7493	1	B0510_3308	0
GO:0044406	adhesion to host	biological_process	0.31294	1	3	1264	12	7493	1	B0510_10262	2	B0510_570,B0510_6612
GO:0051825	adhesion to other organism involved in symbiotic interaction	biological_process	0.31294	1	3	1264	12	7493	1	B0510_10262	2	B0510_6612,B0510_570
GO:0015936	coenzyme A metabolic process	biological_process	0.31381	1	2	1264	7	7493	1	B0510_1553	1	Novel00038
GO:0004357	glutamate-cysteine ligase activity	molecular_function	0.31432	1	1	1264	2	7493	1	B0510_3554	0
GO:0016682	oxidoreductase activity, acting on diphenols and related substances as donors, oxygen as acceptor	molecular_function	0.31646	1	1	1264	2	7493	1	B0510_4154	0
GO:0004594	pantothenate kinase activity	molecular_function	0.31693	1	1	1264	2	7493	0		1	Novel00038
GO:0000217	DNA secondary structure binding	molecular_function	0.31708	1	1	1264	2	7493	0		1	B0510_4394
GO:0000400	four-way junction DNA binding	molecular_function	0.31708	1	1	1264	2	7493	0		1	B0510_4394
GO:0003997	acyl-CoA oxidase activity	molecular_function	0.31747	1	1	1264	2	7493	1	B0510_5282	0
GO:0006635	fatty acid beta-oxidation	biological_process	0.31747	1	1	1264	2	7493	1	B0510_5282	0
GO:0019395	fatty acid oxidation	biological_process	0.31747	1	1	1264	2	7493	1	B0510_5282	0
GO:0034440	lipid oxidation	biological_process	0.31747	1	1	1264	2	7493	1	B0510_5282	0
GO:0005185	neurohypophyseal hormone activity	molecular_function	0.31866	1	1	1264	2	7493	1	B0510_9478	0
GO:0004055	argininosuccinate synthase activity	molecular_function	0.31928	1	1	1264	2	7493	1	B0510_3165	0
GO:0006457	protein folding	biological_process	0.31952	1	10	1264	54	7493	3	B0510_3064,B0510_4056,B0510_5286	7	Novel00237,B0510_884,B0510_9447,B0510_4736,Novel00010,B0510_7582,B0510_6805
GO:0010333	terpene synthase activity	molecular_function	0.31983	1	2	1264	7	7493	2	B0510_7526,B0510_2193	0
GO:0030141	secretory granule	cellular_component	0.32022	1	1	1264	2	7493	1	B0510_9517	0
GO:0016641	oxidoreductase activity, acting on the CH-NH2 group of donors, oxygen as acceptor	molecular_function	0.32046	1	3	1264	12	7493	2	B0510_9395,B0510_826	1	B0510_2703
GO:0006570	tyrosine metabolic process	biological_process	0.32099	1	1	1264	2	7493	0		1	Novel00112
GO:0004325	ferrochelatase activity	molecular_function	0.32194	1	1	1264	2	7493	1	Novel00102	0
GO:0004107	chorismate synthase activity	molecular_function	0.32199	1	1	1264	2	7493	1	B0510_2244	0
GO:0004358	glutamate N-acetyltransferase activity	molecular_function	0.32209	1	1	1264	2	7493	1	B0510_443	0
GO:0006403	RNA localization	biological_process	0.3222	1	3	1264	12	7493	1	B0510_2526	2	B0510_5961,Novel00112
GO:0050657	nucleic acid transport	biological_process	0.3222	1	3	1264	12	7493	1	B0510_2526	2	B0510_5961,Novel00112
GO:0050658	RNA transport	biological_process	0.3222	1	3	1264	12	7493	1	B0510_2526	2	B0510_5961,Novel00112
GO:0051236	establishment of RNA localization	biological_process	0.3222	1	3	1264	12	7493	1	B0510_2526	2	B0510_5961,Novel00112
GO:0042611	MHC protein complex	cellular_component	0.32231	1	1	1264	2	7493	0		1	B0510_6372
GO:0006771	riboflavin metabolic process	biological_process	0.32271	1	3	1264	12	7493	3	B0510_8163,B0510_8562,B0510_5876	0
GO:0009231	riboflavin biosynthetic process	biological_process	0.32271	1	3	1264	12	7493	3	B0510_5876,B0510_8562,B0510_8163	0
GO:0042726	flavin-containing compound metabolic process	biological_process	0.32271	1	3	1264	12	7493	3	B0510_5876,B0510_8163,B0510_8562	0
GO:0042727	flavin-containing compound biosynthetic process	biological_process	0.32271	1	3	1264	12	7493	3	B0510_5876,B0510_8163,B0510_8562	0
GO:0006558	L-phenylalanine metabolic process	biological_process	0.32331	1	1	1264	2	7493	0		1	Novel00112
GO:1902221	erythrose 4-phosphate/phosphoenolpyruvate family amino acid metabolic process	biological_process	0.32331	1	1	1264	2	7493	0		1	Novel00112
GO:0009254	peptidoglycan turnover	biological_process	0.32347	1	1	1264	2	7493	0		1	B0510_5364
GO:0045595	regulation of cell differentiation	biological_process	0.3236	1	1	1264	2	7493	1	B0510_1656	0
GO:0045596	negative regulation of cell differentiation	biological_process	0.3236	1	1	1264	2	7493	1	B0510_1656	0
GO:0051093	negative regulation of developmental process	biological_process	0.3236	1	1	1264	2	7493	1	B0510_1656	0
GO:0008746	NAD(P)+ transhydrogenase activity	molecular_function	0.32375	1	1	1264	2	7493	0		1	B0510_3748
GO:0008750	NAD(P)+ transhydrogenase (AB-specific) activity	molecular_function	0.32375	1	1	1264	2	7493	0		1	B0510_3748
GO:0016652	oxidoreductase activity, acting on NAD(P)H, NAD(P) as acceptor	molecular_function	0.32375	1	1	1264	2	7493	0		1	B0510_3748
GO:0003885	D-arabinono-1,4-lactone oxidase activity	molecular_function	0.32405	1	1	1264	2	7493	0		1	B0510_759
GO:0016899	oxidoreductase activity, acting on the CH-OH group of donors, oxygen as acceptor	molecular_function	0.32405	1	1	1264	2	7493	0		1	B0510_759
GO:0006906	vesicle fusion	biological_process	0.32412	1	1	1264	2	7493	1	B0510_1953	0
GO:0048280	vesicle fusion with Golgi apparatus	biological_process	0.32412	1	1	1264	2	7493	1	B0510_1953	0
GO:0004489	methylenetetrahydrofolate reductase (NADPH) activity	molecular_function	0.32417	1	1	1264	2	7493	1	B0510_8413	0
GO:0004535	poly(A)-specific ribonuclease activity	molecular_function	0.32417	1	1	1264	2	7493	1	B0510_6123	0
GO:0006059	hexitol metabolic process	biological_process	0.32417	1	1	1264	2	7493	0		1	B0510_807
GO:0019402	galactitol metabolic process	biological_process	0.32417	1	1	1264	2	7493	0		1	B0510_807
GO:0034219	carbohydrate transmembrane transport	biological_process	0.32425	1	1	1264	2	7493	0		1	Novel00115
GO:0004834	tryptophan synthase activity	molecular_function	0.32441	1	1	1264	2	7493	1	B0510_2236	0
GO:0006302	double-strand break repair	biological_process	0.3253	1	2	1264	7	7493	1	B0510_6849	1	B0510_2692
GO:0004611	phosphoenolpyruvate carboxykinase activity	molecular_function	0.3258	1	1	1264	2	7493	1	B0510_8551	0
GO:0004612	phosphoenolpyruvate carboxykinase (ATP) activity	molecular_function	0.3258	1	1	1264	2	7493	1	B0510_8551	0
GO:0004764	shikimate 3-dehydrogenase (NADP+) activity	molecular_function	0.3268	1	1	1264	2	7493	1	B0510_9567	0
GO:0044255	cellular lipid metabolic process	biological_process	0.32683	1	60	1264	326	7493	34	B0510_9234,B0510_2036,B0510_9517,B0510_220,B0510_3937,B0510_2308,B0510_1997,B0510_6530,B0510_549,B0510_1061,B0510_1488,B0510_9726,B0510_1639,B0510_5282,B0510_224,B0510_3285,B0510_7328,B0510_1684,B0510_2765,B0510_7239,B0510_10243,B0510_3818,B0510_1936,B0510_8284,B0510_131,B0510_370,Novel00719,B0510_2112,B0510_2930,B0510_8337,B0510_6201,B0510_134,B0510_8389,B0510_7718	26	Novel00470,B0510_28,B0510_3776,B0510_10160,B0510_8894,B0510_2976,B0510_2555,B0510_5061,B0510_1212,B0510_1421,B0510_8789,B0510_5604,B0510_8381,B0510_7430,B0510_6319,B0510_9098,B0510_10138,B0510_2373,Novel00894,B0510_6696,B0510_1091,B0510_9581,B0510_573,B0510_4221,B0510_1453,B0510_13
GO:0015075	ion transmembrane transporter activity	molecular_function	0.32912	1	70	1264	397	7493	41	B0510_1553,B0510_9165,B0510_2644,B0510_5151,B0510_8313,B0510_6347,B0510_4072,B0510_7620,B0510_1375,Novel00151,B0510_5610,B0510_3105,B0510_6188,B0510_995,B0510_5172,B0510_6227,B0510_4189,B0510_3413,B0510_3124,B0510_766,Novel00545,B0510_9383,B0510_8029,B0510_3197,B0510_5806,B0510_9949,B0510_2763,B0510_7084,B0510_2469,B0510_1128,B0510_3554,B0510_8774,B0510_4757,B0510_6466,B0510_4595,B0510_8170,B0510…	29	B0510_884,B0510_724,B0510_9912,B0510_288,B0510_5337,B0510_6183,B0510_10359,B0510_1212,B0510_7962,B0510_5061,B0510_2800,B0510_1451,B0510_2176,B0510_440,B0510_1211,B0510_8648,B0510_5700,B0510_7608,B0510_6047,B0510_1883,B0510_7739,B0510_1939,B0510_7992,B0510_9399,B0510_4050,B0510_1964,B0510_912,B0510_7846,B0510_5338
GO:0050829	defense response to Gram-negative bacterium	biological_process	0.32917	1	2	1264	7	7493	1	B0510_7081	1	Novel00894
GO:0009126	purine nucleoside monophosphate metabolic process	biological_process	0.33027	1	3	1264	12	7493	3	B0510_1655,B0510_10151,B0510_3165	0
GO:0009127	purine nucleoside monophosphate biosynthetic process	biological_process	0.33027	1	3	1264	12	7493	3	B0510_1655,B0510_10151,B0510_3165	0
GO:0009167	purine ribonucleoside monophosphate metabolic process	biological_process	0.33027	1	3	1264	12	7493	3	B0510_3165,B0510_1655,B0510_10151	0
GO:0009168	purine ribonucleoside monophosphate biosynthetic process	biological_process	0.33027	1	3	1264	12	7493	3	B0510_3165,B0510_1655,B0510_10151	0
GO:0019200	carbohydrate kinase activity	molecular_function	0.33034	1	3	1264	12	7493	2	B0510_2237,B0510_2050	1	B0510_1579
GO:0015672	monovalent inorganic cation transport	biological_process	0.33072	1	35	1264	195	7493	24	B0510_1375,B0510_6248,B0510_6088,B0510_2537,B0510_4595,Novel00151,B0510_6466,Novel00567,B0510_7708,B0510_8063,B0510_10318,B0510_5286,B0510_3413,B0510_7239,B0510_5806,B0510_3197,B0510_8029,Novel00545,B0510_739,B0510_4072,B0510_5532,B0510_7084,B0510_6347,B0510_3000	11	B0510_7962,B0510_440,B0510_5338,B0510_724,B0510_7608,B0510_5700,B0510_884,B0510_9399,B0510_8342,B0510_6183,Novel00580
GO:0006364	rRNA processing	biological_process	0.33323	1	9	1264	45	7493	6	B0510_8072,B0510_2765,B0510_4797,B0510_3106,B0510_7030,B0510_134	3	Novel00038,B0510_4633,B0510_3231
GO:0016072	rRNA metabolic process	biological_process	0.33323	1	9	1264	45	7493	6	B0510_8072,B0510_2765,B0510_134,B0510_4797,B0510_7030,B0510_3106	3	Novel00038,B0510_4633,B0510_3231
GO:0031324	negative regulation of cellular metabolic process	biological_process	0.33617	1	5	1264	23	7493	0		5	B0510_1113,Novel00894,B0510_2053,B0510_7449,B0510_3075
GO:0000279	M phase	biological_process	0.33686	1	1	1264	2	7493	0		1	B0510_3011
GO:0000795	synaptonemal complex	cellular_component	0.33686	1	1	1264	2	7493	0		1	B0510_3011
GO:0007128	meiotic prophase I	biological_process	0.33686	1	1	1264	2	7493	0		1	B0510_3011
GO:0007129	synapsis	biological_process	0.33686	1	1	1264	2	7493	0		1	B0510_3011
GO:0007130	synaptonemal complex assembly	biological_process	0.33686	1	1	1264	2	7493	0		1	B0510_3011
GO:0022403	cell cycle phase	biological_process	0.33686	1	1	1264	2	7493	0		1	B0510_3011
GO:0051324	prophase	biological_process	0.33686	1	1	1264	2	7493	0		1	B0510_3011
GO:0070192	chromosome organization involved in meiosis	biological_process	0.33686	1	1	1264	2	7493	0		1	B0510_3011
GO:0070193	synaptonemal complex organization	biological_process	0.33686	1	1	1264	2	7493	0		1	B0510_3011
GO:0003880	protein C-terminal carboxyl O-methyltransferase activity	molecular_function	0.33782	1	2	1264	7	7493	0		2	B0510_10119,B0510_3644
GO:0004671	protein C-terminal S-isoprenylcysteine carboxyl O-methyltransferase activity	molecular_function	0.33782	1	2	1264	7	7493	0		2	B0510_10119,B0510_3644
GO:0006481	C-terminal protein methylation	biological_process	0.33782	1	2	1264	7	7493	0		2	B0510_3644,B0510_10119
GO:0018410	C-terminal protein amino acid modification	biological_process	0.33782	1	2	1264	7	7493	0		2	B0510_10119,B0510_3644
GO:0043687	post-translational protein modification	biological_process	0.33782	1	2	1264	7	7493	0		2	B0510_3644,B0510_10119
GO:0042720	mitochondrial inner membrane peptidase complex	cellular_component	0.33784	1	1	1264	2	7493	0		1	Novel00694
GO:0019205	nucleobase-containing compound kinase activity	molecular_function	0.33973	1	2	1264	7	7493	0		2	B0510_5640,B0510_5398
GO:0006743	ubiquinone metabolic process	biological_process	0.34446	1	2	1264	7	7493	1	B0510_3939	1	B0510_7734
GO:0006744	ubiquinone biosynthetic process	biological_process	0.34446	1	2	1264	7	7493	1	B0510_3939	1	B0510_7734
GO:0042181	ketone biosynthetic process	biological_process	0.34446	1	2	1264	7	7493	1	B0510_3939	1	B0510_7734
GO:0042375	quinone cofactor metabolic process	biological_process	0.34446	1	2	1264	7	7493	1	B0510_3939	1	B0510_7734
GO:0045426	quinone cofactor biosynthetic process	biological_process	0.34446	1	2	1264	7	7493	1	B0510_3939	1	B0510_7734
GO:1901661	quinone metabolic process	biological_process	0.34446	1	2	1264	7	7493	1	B0510_3939	1	B0510_7734
GO:1901663	quinone biosynthetic process	biological_process	0.34446	1	2	1264	7	7493	1	B0510_3939	1	B0510_7734
GO:0005874	microtubule	cellular_component	0.34458	1	3	1264	13	7493	1	Novel00616	2	B0510_2048,B0510_8342
GO:0006814	sodium ion transport	biological_process	0.34612	1	5	1264	23	7493	4	Novel00567,B0510_7084,B0510_739,B0510_6347	1	B0510_884
GO:0009187	cyclic nucleotide metabolic process	biological_process	0.34932	1	2	1264	7	7493	2	B0510_3818,B0510_5516	0
GO:0072521	purine-containing compound metabolic process	biological_process	0.34966	1	24	1264	128	7493	18	Novel00545,B0510_1096,Novel00151,B0510_4595,B0510_8029,B0510_2537,B0510_3413,B0510_1553,B0510_7956,B0510_4580,B0510_1375,B0510_6188,B0510_3165,B0510_9588,Novel00528,B0510_4552,B0510_9461,B0510_4072	6	B0510_6735,Novel00038,B0510_5053,B0510_477,B0510_5927,B0510_2808
GO:0016705	oxidoreductase activity, acting on paired donors, with incorporation or reduction of molecular oxygen	molecular_function	0.35126	1	50	1264	275	7493	29	B0510_5366,B0510_662,B0510_8042,B0510_1164,B0510_495,B0510_9656,B0510_2729,B0510_6530,B0510_1488,B0510_8284,B0510_6905,B0510_3818,B0510_1936,Novel00719,B0510_224,B0510_9863,B0510_10394,B0510_1684,B0510_3222,B0510_9152,B0510_10243,B0510_7147,B0510_8116,B0510_2930,B0510_6117,B0510_6283,B0510_7653,B0510_7463,B0510_8203	21	B0510_2976,B0510_2555,B0510_2774,B0510_7219,B0510_877,B0510_3776,B0510_8972,B0510_7481,B0510_7163,B0510_8381,B0510_4031,B0510_1363,B0510_5653,B0510_10138,B0510_10032,Novel00281,B0510_9098,B0510_6516,B0510_1080,B0510_3512,Novel00673
GO:0030411	scytalone dehydratase activity	molecular_function	0.3518	1	1	1264	3	7493	1	B0510_995	0
GO:0043414	macromolecule methylation	biological_process	0.35287	1	11	1264	57	7493	8	B0510_8072,B0510_2765,B0510_10221,B0510_7030,B0510_2737,B0510_4797,B0510_9966,B0510_5096	3	B0510_4633,B0510_3644,B0510_10119
GO:0030313	cell envelope	cellular_component	0.35344	1	2	1264	7	7493	0		2	Novel00928,B0510_7846
GO:0072329	monocarboxylic acid catabolic process	biological_process	0.35458	1	2	1264	7	7493	2	B0510_3937,B0510_5282	0
GO:0009236	cobalamin biosynthetic process	biological_process	0.35532	1	4	1264	18	7493	3	B0510_4535,B0510_1120,B0510_3580	1	B0510_7734
GO:0006073	cellular glucan metabolic process	biological_process	0.35633	1	3	1264	12	7493	1	B0510_5311	2	B0510_10160,B0510_634
GO:0044042	glucan metabolic process	biological_process	0.35633	1	3	1264	12	7493	1	B0510_5311	2	B0510_10160,B0510_634
GO:0019080	viral genome expression	biological_process	0.35726	1	4	1264	17	7493	3	B0510_3248,B0510_4393,B0510_10360	1	B0510_8842
GO:0004559	alpha-mannosidase activity	molecular_function	0.35972	1	3	1264	12	7493	0		3	B0510_9452,B0510_10140,B0510_1113
GO:0006783	heme biosynthetic process	biological_process	0.36002	1	6	1264	28	7493	5	B0510_6481,B0510_6608,Novel00102,B0510_6502,B0510_1106	1	B0510_4032
GO:0019748	secondary metabolic process	biological_process	0.36059	1	4	1264	19	7493	2	B0510_5201,B0510_995	2	B0510_1421,B0510_9330
GO:0031965	nuclear membrane	cellular_component	0.36149	1	2	1264	7	7493	1	Novel00914	1	B0510_1509
GO:0045454	cell redox homeostasis	biological_process	0.36211	1	5	1264	25	7493	4	B0510_1865,B0510_3965,Novel00896,B0510_2036	1	B0510_4633
GO:0016903	oxidoreductase activity, acting on the aldehyde or oxo group of donors	molecular_function	0.36534	1	9	1264	44	7493	8	B0510_5370,B0510_10317,B0510_6099,B0510_8272,B0510_7239,B0510_9260,B0510_6349,B0510_8176	1	B0510_294
GO:0034450	ubiquitin-ubiquitin ligase activity	molecular_function	0.36915	1	1	1264	3	7493	0		1	B0510_4152
GO:0019083	viral transcription	biological_process	0.36989	1	3	1264	12	7493	2	B0510_10360,B0510_4393	1	B0510_8842
GO:0004089	carbonate dehydratase activity	molecular_function	0.37016	1	1	1264	3	7493	1	B0510_97	0
GO:0045892	negative regulation of transcription, DNA-dependent	biological_process	0.37349	1	4	1264	18	7493	0		4	Novel00894,B0510_1113,B0510_3075,B0510_2053
GO:0051253	negative regulation of RNA metabolic process	biological_process	0.37349	1	4	1264	18	7493	0		4	B0510_2053,B0510_3075,B0510_1113,Novel00894
GO:0006614	SRP-dependent cotranslational protein targeting to membrane	biological_process	0.37624	1	7	1264	34	7493	4	B0510_5379,B0510_6849,B0510_8806,B0510_9461	3	B0510_6183,B0510_9202,B0510_5053
GO:0045047	protein targeting to ER	biological_process	0.37624	1	7	1264	34	7493	4	B0510_8806,B0510_9461,B0510_6849,B0510_5379	3	B0510_5053,B0510_9202,B0510_6183
GO:0072599	establishment of protein localization to endoplasmic reticulum	biological_process	0.37624	1	7	1264	34	7493	4	B0510_5379,B0510_6849,B0510_9461,B0510_8806	3	B0510_6183,B0510_5053,B0510_9202
GO:0000103	sulfate assimilation	biological_process	0.3763	1	4	1264	18	7493	4	B0510_2893,Novel00349,B0510_7546,B0510_6006	0
GO:0004020	adenylylsulfate kinase activity	molecular_function	0.3763	1	4	1264	18	7493	4	B0510_2893,Novel00349,B0510_7546,B0510_6006	0
GO:0019829	cation-transporting ATPase activity	molecular_function	0.37639	1	3	1264	13	7493	3	B0510_4595,B0510_6466,B0510_4072	0
GO:0042625	ATPase activity, coupled to transmembrane movement of ions	molecular_function	0.37639	1	3	1264	13	7493	3	B0510_4072,B0510_6466,B0510_4595	0
GO:0071944	cell periphery	cellular_component	0.37729	1	18	1264	97	7493	11	B0510_5286,B0510_344,Novel00299,B0510_9966,B0510_6347,Novel00567,B0510_5387,B0510_3105,B0510_230,B0510_5832,B0510_10151	7	B0510_6372,Novel00928,B0510_183,B0510_355,B0510_7846,Novel00409,B0510_4626
GO:0042451	purine nucleoside biosynthetic process	biological_process	0.37882	1	10	1264	53	7493	9	B0510_3413,B0510_7956,B0510_1375,B0510_4072,Novel00545,Novel00151,B0510_3165,B0510_4595,B0510_8029	1	Novel00038
GO:0046129	purine ribonucleoside biosynthetic process	biological_process	0.37882	1	10	1264	53	7493	9	B0510_3413,B0510_7956,B0510_4072,B0510_1375,Novel00151,Novel00545,B0510_3165,B0510_4595,B0510_8029	1	Novel00038
GO:0005213	structural constituent of chorion	molecular_function	0.38098	1	1	1264	3	7493	1	B0510_5832	0
GO:0007292	female gamete generation	biological_process	0.38098	1	1	1264	3	7493	1	B0510_5832	0
GO:0007304	chorion-containing eggshell formation	biological_process	0.38098	1	1	1264	3	7493	1	B0510_5832	0
GO:0022412	cellular process involved in reproduction in multicellular organism	biological_process	0.38098	1	1	1264	3	7493	1	B0510_5832	0
GO:0030703	eggshell formation	biological_process	0.38098	1	1	1264	3	7493	1	B0510_5832	0
GO:0030707	ovarian follicle cell development	biological_process	0.38098	1	1	1264	3	7493	1	B0510_5832	0
GO:0048468	cell development	biological_process	0.38098	1	1	1264	3	7493	1	B0510_5832	0
GO:0048477	oogenesis	biological_process	0.38098	1	1	1264	3	7493	1	B0510_5832	0
GO:0043604	amide biosynthetic process	biological_process	0.38161	1	4	1264	18	7493	4	B0510_2919,B0510_3554,B0510_3165,B0510_2108	0
GO:0033865	nucleoside bisphosphate metabolic process	biological_process	0.38235	1	2	1264	8	7493	1	B0510_1553	1	Novel00038
GO:0033875	ribonucleoside bisphosphate metabolic process	biological_process	0.38235	1	2	1264	8	7493	1	B0510_1553	1	Novel00038
GO:0034032	purine nucleoside bisphosphate metabolic process	biological_process	0.38235	1	2	1264	8	7493	1	B0510_1553	1	Novel00038
GO:0018995	host	cellular_component	0.38258	1	9	1264	46	7493	1	B0510_6466	8	B0510_7749,B0510_4394,B0510_5961,B0510_1910,B0510_5344,B0510_6612,B0510_5114,B0510_3014
GO:0043245	extraorganismal space	cellular_component	0.38258	1	9	1264	46	7493	1	B0510_6466	8	B0510_5344,B0510_6612,B0510_5114,B0510_3014,B0510_7749,B0510_4394,B0510_5961,B0510_1910
GO:0043657	host cell	cellular_component	0.38258	1	9	1264	46	7493	1	B0510_6466	8	B0510_6612,B0510_3014,B0510_5114,B0510_5344,B0510_4394,B0510_1910,B0510_5961,B0510_7749
GO:0044215	other organism	cellular_component	0.38258	1	9	1264	46	7493	1	B0510_6466	8	B0510_5344,B0510_6612,B0510_5114,B0510_3014,B0510_7749,B0510_4394,B0510_5961,B0510_1910
GO:0044216	other organism cell	cellular_component	0.38258	1	9	1264	46	7493	1	B0510_6466	8	B0510_5344,B0510_6612,B0510_3014,B0510_5114,B0510_7749,B0510_4394,B0510_1910,B0510_5961
GO:0044217	other organism part	cellular_component	0.38258	1	9	1264	46	7493	1	B0510_6466	8	B0510_5961,B0510_1910,B0510_4394,B0510_7749,B0510_5114,B0510_3014,B0510_6612,B0510_5344
GO:0044763	single-organism cellular process	biological_process	0.38549	1	321	1264	1851	7493	175	B0510_9343,B0510_9031,B0510_2911,B0510_1656,B0510_2107,B0510_8056,B0510_6450,B0510_2843,B0510_5433,B0510_3324,B0510_1596,B0510_8991,B0510_4336,B0510_6227,B0510_6823,B0510_6849,B0510_995,B0510_3673,B0510_2036,B0510_9339,B0510_2236,B0510_7546,B0510_3996,B0510_7620,B0510_3965,Novel00251,B0510_2469,B0510_4042,B0510_2763,B0510_3489,B0510_1397,B0510_8895,B0510_8878,B0510_1953,B0510_8785,B0510_8240,B051…	146	B0510_4778,B0510_5588,B0510_6935,B0510_7562,Novel00673,B0510_2808,B0510_8015,B0510_9912,B0510_3670,B0510_7281,B0510_2154,B0510_7816,B0510_884,B0510_7733,B0510_634,B0510_5903,B0510_8648,B0510_425,B0510_7162,B0510_4050,B0510_4633,B0510_9589,B0510_9185,B0510_4292,B0510_2542,B0510_1756,B0510_7739,B0510_2373,B0510_2668,Novel00003,B0510_3014,B0510_2467,B0510_6297,B0510_6735,B0510_1475,B0510_3011,B0510_…
GO:0009147	pyrimidine nucleoside triphosphate metabolic process	biological_process	0.38549	1	1	1264	3	7493	1	B0510_1053	0
GO:0000062	fatty-acyl-CoA binding	molecular_function	0.38798	1	1	1264	3	7493	1	B0510_8110	0
GO:0008081	phosphoric diester hydrolase activity	molecular_function	0.38898	1	5	1264	24	7493	2	B0510_8482,B0510_6007	3	B0510_6935,B0510_6157,B0510_5273
GO:0016426	tRNA (adenine) methyltransferase activity	molecular_function	0.39092	1	2	1264	8	7493	1	B0510_4797	1	B0510_2803
GO:0016429	tRNA (adenine-N1-)-methyltransferase activity	molecular_function	0.39092	1	2	1264	8	7493	1	B0510_4797	1	B0510_2803
GO:0006505	GPI anchor metabolic process	biological_process	0.39219	1	10	1264	51	7493	5	B0510_7328,B0510_8337,B0510_131,B0510_220,B0510_8389	5	B0510_6696,B0510_573,B0510_1091,B0510_1212,Novel00894
GO:0000096	sulfur amino acid metabolic process	biological_process	0.39226	1	3	1264	13	7493	3	B0510_6117,B0510_7224,B0510_8413	0
GO:0006163	purine nucleotide metabolic process	biological_process	0.39255	1	19	1264	104	7493	14	B0510_4552,Novel00528,B0510_9588,B0510_3165,B0510_4072,B0510_8029,B0510_4595,Novel00151,Novel00545,B0510_4580,B0510_1375,B0510_1553,B0510_3413,B0510_2537	5	B0510_477,B0510_2808,B0510_6735,Novel00038,B0510_5053
GO:0017108	5'-flap endonuclease activity	molecular_function	0.3959	1	1	1264	3	7493	0		1	B0510_6230
GO:0033557	Slx1-Slx4 complex	cellular_component	0.3959	1	1	1264	3	7493	0		1	B0510_6230
GO:0048256	flap endonuclease activity	molecular_function	0.3959	1	1	1264	3	7493	0		1	B0510_6230
GO:0009219	pyrimidine deoxyribonucleotide metabolic process	biological_process	0.39755	1	1	1264	3	7493	1	B0510_1053	0
GO:0009262	deoxyribonucleotide metabolic process	biological_process	0.39755	1	1	1264	3	7493	1	B0510_1053	0
GO:0009394	2'-deoxyribonucleotide metabolic process	biological_process	0.39755	1	1	1264	3	7493	1	B0510_1053	0
GO:0019692	deoxyribose phosphate metabolic process	biological_process	0.39755	1	1	1264	3	7493	1	B0510_1053	0
GO:0048584	positive regulation of response to stimulus	biological_process	0.3979	1	1	1264	3	7493	0		1	Novel00369
GO:0004558	alpha-glucosidase activity	molecular_function	0.39795	1	2	1264	8	7493	0		2	B0510_7500,B0510_10160
GO:0004872	receptor activity	molecular_function	0.39798	1	16	1264	84	7493	4	B0510_2237,B0510_8524,B0510_5212,B0510_1553	12	B0510_2440,B0510_1319,B0510_1332,B0510_9589,B0510_8936,Novel00281,B0510_7381,B0510_5297,B0510_1756,B0510_7875,B0510_2542,B0510_1092
GO:1901264	carbohydrate derivative transport	biological_process	0.39872	1	1	1264	3	7493	0		1	B0510_5640
GO:0045261	proton-transporting ATP synthase complex, catalytic core F(1)	cellular_component	0.39885	1	1	1264	3	7493	1	B0510_4072	0
GO:0009235	cobalamin metabolic process	biological_process	0.39906	1	4	1264	19	7493	3	B0510_1120,B0510_4535,B0510_3580	1	B0510_7734
GO:0001897	cytolysis by symbiont of host cells	biological_process	0.4014	1	1	1264	3	7493	1	B0510_2911	0
GO:0001907	killing by symbiont of host cells	biological_process	0.4014	1	1	1264	3	7493	1	B0510_2911	0
GO:0019836	hemolysis by symbiont of host erythrocytes	biological_process	0.4014	1	1	1264	3	7493	1	B0510_2911	0
GO:0044004	disruption by symbiont of host cell	biological_process	0.4014	1	1	1264	3	7493	1	B0510_2911	0
GO:0022892	substrate-specific transporter activity	molecular_function	0.40163	1	75	1264	435	7493	44	B0510_1553,B0510_2644,B0510_9165,B0510_8313,B0510_5151,B0510_6347,B0510_4072,B0510_9528,B0510_7620,B0510_1375,Novel00151,B0510_5610,B0510_9352,B0510_3105,B0510_6188,B0510_995,B0510_5172,B0510_6227,B0510_3413,B0510_4189,B0510_3124,B0510_9383,Novel00545,B0510_766,B0510_5806,B0510_9949,B0510_3197,B0510_8029,B0510_2763,B0510_2469,B0510_7084,B0510_1128,B0510_8774,B0510_4757,B0510_3554,B0510_4595,B0510…	31	B0510_884,B0510_724,B0510_9912,B0510_288,Novel00115,B0510_6183,B0510_5337,B0510_10359,B0510_7962,B0510_1212,B0510_2800,B0510_5061,B0510_440,B0510_1451,B0510_2176,B0510_1211,B0510_8648,B0510_5700,B0510_7608,B0510_6047,B0510_1883,B0510_7739,B0510_1939,B0510_9399,B0510_5640,B0510_4050,B0510_7992,B0510_1964,B0510_912,B0510_7846,B0510_5338
GO:0000726	non-recombinational repair	biological_process	0.40261	1	1	1264	3	7493	0		1	B0510_2692
GO:0006303	double-strand break repair via nonhomologous end joining	biological_process	0.40261	1	1	1264	3	7493	0		1	B0510_2692
GO:0051775	response to redox state	biological_process	0.40308	1	1	1264	3	7493	0		1	B0510_3075
GO:0016882	cyclo-ligase activity	molecular_function	0.40338	1	1	1264	3	7493	0		1	B0510_692
GO:0030272	5-formyltetrahydrofolate cyclo-ligase activity	molecular_function	0.40338	1	1	1264	3	7493	0		1	B0510_692
GO:0032934	sterol binding	molecular_function	0.40358	1	1	1264	2	7493	0		1	B0510_5344
GO:0043178	alcohol binding	molecular_function	0.40358	1	1	1264	2	7493	0		1	B0510_5344
GO:0005057	receptor signaling protein activity	molecular_function	0.40367	1	1	1264	3	7493	1	B0510_9300	0
GO:0006891	intra-Golgi vesicle-mediated transport	biological_process	0.40448	1	4	1264	19	7493	3	B0510_5516,B0510_10318,B0510_2386	1	B0510_8936
GO:0006811	ion transport	biological_process	0.40589	1	77	1264	444	7493	47	B0510_8063,B0510_6227,B0510_5172,B0510_995,B0510_6188,B0510_3105,B0510_7708,B0510_5610,Novel00151,B0510_1375,B0510_7620,B0510_6088,B0510_5532,B0510_4072,B0510_6347,B0510_5151,B0510_2644,B0510_9165,B0510_8710,B0510_10318,B0510_1106,B0510_5286,B0510_992,Novel00567,B0510_6607,B0510_6466,B0510_4595,B0510_6248,B0510_3554,B0510_4757,B0510_8774,B0510_2537,B0510_8081,B0510_3000,B0510_1128,B0510_7084,B051…	30	B0510_1211,B0510_2176,B0510_1451,B0510_440,B0510_5061,B0510_2800,B0510_7962,B0510_10359,B0510_5337,Novel00580,B0510_6183,B0510_9225,B0510_8342,B0510_9912,B0510_724,B0510_4626,B0510_884,B0510_5338,Novel00003,B0510_7846,B0510_912,B0510_1964,B0510_7992,B0510_4050,B0510_9399,B0510_1939,B0510_7739,B0510_6047,B0510_7608,B0510_5700
GO:0004047	aminomethyltransferase activity	molecular_function	0.4062	1	1	1264	3	7493	1	B0510_6226	0
GO:0004784	superoxide dismutase activity	molecular_function	0.40672	1	1	1264	3	7493	1	B0510_7553	0
GO:0016721	oxidoreductase activity, acting on superoxide radicals as acceptor	molecular_function	0.40672	1	1	1264	3	7493	1	B0510_7553	0
GO:0016742	hydroxymethyl-, formyl- and related transferase activity	molecular_function	0.40831	1	2	1264	8	7493	2	B0510_1849,B0510_2882	0
GO:0009892	negative regulation of metabolic process	biological_process	0.40849	1	5	1264	25	7493	0		5	B0510_1113,Novel00894,B0510_7449,B0510_2053,B0510_3075
GO:0042302	structural constituent of cuticle	molecular_function	0.41192	1	2	1264	9	7493	0		2	B0510_130,B0510_6921
GO:0047800	cysteamine dioxygenase activity	molecular_function	0.41193	1	1	1264	3	7493	1	B0510_1731	0
GO:0019359	nicotinamide nucleotide biosynthetic process	biological_process	0.41196	1	3	1264	14	7493	2	B0510_1015,B0510_4130	1	B0510_7280
GO:0006621	protein retention in ER lumen	biological_process	0.41336	1	1	1264	3	7493	0		1	B0510_9913
GO:0035437	maintenance of protein localization in endoplasmic reticulum	biological_process	0.41336	1	1	1264	3	7493	0		1	B0510_9913
GO:0046923	ER retention sequence binding	molecular_function	0.41336	1	1	1264	3	7493	0		1	B0510_9913
GO:0072595	maintenance of protein localization in organelle	biological_process	0.41336	1	1	1264	3	7493	0		1	B0510_9913
GO:0015078	hydrogen ion transmembrane transporter activity	molecular_function	0.41343	1	24	1264	140	7493	18	B0510_8029,B0510_3197,B0510_8170,B0510_9949,B0510_8313,B0510_5806,Novel00151,B0510_766,B0510_6466,Novel00545,B0510_4595,B0510_2644,B0510_1375,B0510_4189,B0510_3413,B0510_5172,B0510_5286,B0510_4072	6	B0510_1212,B0510_7608,B0510_912,B0510_6183,B0510_9399,B0510_440
GO:0042180	cellular ketone metabolic process	biological_process	0.41355	1	2	1264	8	7493	1	B0510_3939	1	B0510_7734
GO:0010629	negative regulation of gene expression	biological_process	0.41362	1	4	1264	19	7493	0		4	B0510_2053,B0510_3075,B0510_1113,Novel00894
GO:0006487	protein N-linked glycosylation	biological_process	0.41389	1	1	1264	3	7493	1	B0510_5549	0
GO:0006528	asparagine metabolic process	biological_process	0.41664	1	2	1264	8	7493	2	B0510_2108,B0510_3165	0
GO:0006529	asparagine biosynthetic process	biological_process	0.41664	1	2	1264	8	7493	2	B0510_2108,B0510_3165	0
GO:0003847	1-alkyl-2-acetylglycerophosphocholine esterase activity	molecular_function	0.41672	1	2	1264	8	7493	2	B0510_1681,B0510_9256	0
GO:0009424	bacterial-type flagellum hook	cellular_component	0.41731	1	1	1264	3	7493	0		1	B0510_572
GO:0009628	response to abiotic stimulus	biological_process	0.41733	1	2	1264	8	7493	0		2	B0510_8666,B0510_9589
GO:0005509	calcium ion binding	molecular_function	0.41907	1	12	1264	62	7493	6	B0510_7079,B0510_6798,B0510_8703,B0510_826,B0510_7623,B0510_9287	6	B0510_1113,B0510_10119,B0510_884,B0510_759,B0510_10140,B0510_9452
GO:0019637	organophosphate metabolic process	biological_process	0.41974	1	52	1264	296	7493	35	B0510_1015,B0510_3165,B0510_1655,B0510_1997,B0510_1061,B0510_220,Novel00151,B0510_4595,B0510_9234,B0510_1375,B0510_2537,B0510_4130,Novel00528,B0510_9588,B0510_8337,B0510_4552,B0510_2237,B0510_2233,B0510_8389,B0510_5516,B0510_1958,B0510_4072,B0510_8029,B0510_131,B0510_3818,Novel00545,B0510_1053,B0510_7328,B0510_10151,B0510_4580,B0510_7814,B0510_3413,B0510_7239,B0510_3760,B0510_1553	17	B0510_477,B0510_7280,B0510_7449,B0510_5604,B0510_1212,B0510_6735,B0510_9158,B0510_5053,B0510_6696,B0510_6703,B0510_1892,B0510_573,B0510_2808,B0510_1091,Novel00894,B0510_9098,Novel00038
GO:0009415	response to water stimulus	biological_process	0.42108	1	1	1264	3	7493	0		1	B0510_8666
GO:0004715	non-membrane spanning protein tyrosine kinase activity	molecular_function	0.42138	1	1	1264	3	7493	1	B0510_8703	0
GO:0003906	DNA-(apurinic or apyrimidinic site) lyase activity	molecular_function	0.42177	1	1	1264	3	7493	0		1	B0510_5903
GO:0034453	microtubule anchoring	biological_process	0.4218	1	3	1264	15	7493	2	B0510_1596,B0510_6952	1	B0510_8342
GO:0009295	nucleoid	cellular_component	0.42394	1	1	1264	3	7493	1	B0510_7680	0
GO:0009617	response to bacterium	biological_process	0.42421	1	6	1264	31	7493	4	B0510_7081,B0510_6798,B0510_6024,B0510_2197	2	B0510_6327,Novel00894
GO:0042742	defense response to bacterium	biological_process	0.42421	1	6	1264	31	7493	4	B0510_6798,B0510_6024,B0510_2197,B0510_7081	2	Novel00894,B0510_6327
GO:0006721	terpenoid metabolic process	biological_process	0.42439	1	15	1264	80	7493	10	Novel00719,B0510_3818,B0510_1936,B0510_8284,B0510_2930,B0510_1488,B0510_6530,B0510_10243,B0510_224,B0510_1684	5	B0510_2555,B0510_10138,B0510_8381,B0510_3776,B0510_9098
GO:0016114	terpenoid biosynthetic process	biological_process	0.42439	1	15	1264	80	7493	10	B0510_1684,B0510_224,B0510_10243,B0510_6530,B0510_1488,B0510_3818,B0510_1936,B0510_2930,B0510_8284,Novel00719	5	B0510_9098,B0510_3776,B0510_8381,B0510_2555,B0510_10138
GO:0044057	regulation of system process	biological_process	0.42608	1	2	1264	8	7493	1	Novel00649	1	B0510_1453
GO:0045202	synapse	cellular_component	0.42624	1	1	1264	3	7493	1	B0510_10285	0
GO:0007586	digestion	biological_process	0.42683	1	1	1264	3	7493	1	Novel00914	0
GO:0004864	protein phosphatase inhibitor activity	molecular_function	0.42718	1	1	1264	3	7493	1	B0510_1951	0
GO:0019212	phosphatase inhibitor activity	molecular_function	0.42718	1	1	1264	3	7493	1	B0510_1951	0
GO:0006944	cellular membrane fusion	biological_process	0.42793	1	2	1264	9	7493	1	B0510_1953	1	B0510_6735
GO:0048284	organelle fusion	biological_process	0.42793	1	2	1264	9	7493	1	B0510_1953	1	B0510_6735
GO:0032880	regulation of protein localization	biological_process	0.42823	1	2	1264	8	7493	2	B0510_7715,B0510_2237	0
GO:0051223	regulation of protein transport	biological_process	0.42823	1	2	1264	8	7493	2	B0510_7715,B0510_2237	0
GO:0070201	regulation of establishment of protein localization	biological_process	0.42823	1	2	1264	8	7493	2	B0510_2237,B0510_7715	0
GO:0019229	regulation of vasoconstriction	biological_process	0.43006	1	1	1264	3	7493	0		1	B0510_1453
GO:0042310	vasoconstriction	biological_process	0.43006	1	1	1264	3	7493	0		1	B0510_1453
GO:0000150	recombinase activity	molecular_function	0.4317	1	1	1264	3	7493	1	B0510_9649	0
GO:0001518	voltage-gated sodium channel complex	cellular_component	0.43276	1	1	1264	3	7493	1	B0510_6347	0
GO:0005248	voltage-gated sodium channel activity	molecular_function	0.43276	1	1	1264	3	7493	1	B0510_6347	0
GO:0034706	sodium channel complex	cellular_component	0.43276	1	1	1264	3	7493	1	B0510_6347	0
GO:0009141	nucleoside triphosphate metabolic process	biological_process	0.433	1	16	1264	89	7493	12	B0510_4072,Novel00528,B0510_9588,B0510_4580,B0510_1375,B0510_3413,B0510_2537,B0510_8029,B0510_4595,Novel00151,B0510_1053,Novel00545	4	B0510_2808,B0510_477,B0510_5053,B0510_6735
GO:0007264	small GTPase mediated signal transduction	biological_process	0.43319	1	26	1264	144	7493	13	B0510_6053,B0510_9461,B0510_6434,B0510_7680,B0510_3673,B0510_8667,B0510_9588,B0510_5452,B0510_6761,B0510_1520,B0510_10360,B0510_439,B0510_1596	13	B0510_2808,B0510_6570,B0510_2668,B0510_6613,B0510_7562,B0510_6183,B0510_477,B0510_3670,B0510_1778,B0510_130,B0510_8842,B0510_8815,B0510_1883
GO:0071826	ribonucleoprotein complex subunit organization	biological_process	0.43332	1	2	1264	9	7493	1	B0510_4850	1	B0510_1703
GO:0015077	monovalent inorganic cation transmembrane transporter activity	molecular_function	0.43342	1	28	1264	165	7493	20	B0510_9949,B0510_8313,B0510_5806,B0510_3197,B0510_8170,B0510_8029,B0510_4595,Novel00545,B0510_766,Novel00151,B0510_6466,B0510_1375,B0510_2644,B0510_4189,B0510_3413,B0510_5172,B0510_5286,B0510_4072,B0510_7084,B0510_6347	8	B0510_1212,B0510_912,B0510_7608,B0510_5700,B0510_884,B0510_6183,B0510_9399,B0510_440
GO:0016866	intramolecular transferase activity	molecular_function	0.4335	1	3	1264	14	7493	3	B0510_3226,B0510_4193,B0510_1078	0
GO:0016831	carboxy-lyase activity	molecular_function	0.43411	1	8	1264	42	7493	4	B0510_5567,B0510_8551,B0510_6576,B0510_7084	4	B0510_2061,B0510_4437,B0510_884,B0510_5052
GO:0015109	chromate transmembrane transporter activity	molecular_function	0.43424	1	1	1264	3	7493	0		1	B0510_5061
GO:0015703	chromate transport	biological_process	0.43424	1	1	1264	3	7493	0		1	B0510_5061
GO:0015926	glucosidase activity	molecular_function	0.43471	1	3	1264	14	7493	1	B0510_8692	2	B0510_7500,B0510_10160
GO:0004511	tyrosine 3-monooxygenase activity	molecular_function	0.43502	1	1	1264	3	7493	1	B0510_5366	0
GO:0016714	oxidoreductase activity, acting on paired donors, with incorporation or reduction of molecular oxygen, reduced pteridine as one donor, and incorporation of one atom of oxygen	molecular_function	0.43502	1	1	1264	3	7493	1	B0510_5366	0
GO:0008093	cytoskeletal adaptor activity	molecular_function	0.4351	1	1	1264	3	7493	1	B0510_7217	0
GO:0017124	SH3 domain binding	molecular_function	0.4351	1	1	1264	3	7493	1	B0510_7217	0
GO:0019904	protein domain specific binding	molecular_function	0.4351	1	1	1264	3	7493	1	B0510_7217	0
GO:0046847	filopodium assembly	biological_process	0.4351	1	1	1264	3	7493	1	B0510_7217	0
GO:0004114	3',5'-cyclic-nucleotide phosphodiesterase activity	molecular_function	0.43523	1	1	1264	3	7493	0		1	B0510_6935
GO:0042030	ATPase inhibitor activity	molecular_function	0.43529	1	1	1264	3	7493	1	B0510_1106	0
GO:0071704	organic substance metabolic process	biological_process	0.43548	1	571	1264	3346	7493	362	B0510_2787,B0510_2898,B0510_6717,B0510_4072,B0510_10285,B0510_4356,B0510_5991,B0510_8877,B0510_3165,B0510_4797,B0510_6973,B0510_9649,B0510_6007,B0510_4535,B0510_3377,B0510_1823,B0510_1763,B0510_7718,B0510_5549,B0510_6117,B0510_1969,B0510_1817,B0510_6123,B0510_1684,B0510_1799,B0510_8243,B0510_131,B0510_2349,B0510_326,B0510_640,B0510_6502,B0510_3580,B0510_5286,B0510_5979,B0510_10260,B0510_3970,B051…	209	B0510_8342,B0510_10112,B0510_9098,B0510_1411,B0510_3231,B0510_5052,B0510_7058,B0510_572,B0510_4426,B0510_1113,B0510_903,B0510_3644,B0510_647,B0510_9399,B0510_1579,B0510_218,B0510_1332,B0510_2454,B0510_5927,B0510_477,B0510_6895,B0510_692,B0510_4493,B0510_4732,B0510_2555,B0510_8238,B0510_5364,B0510_6183,B0510_5605,B0510_5839,B0510_5006,B0510_892,B0510_8082,B0510_9158,B0510_291,B0510_4982,B0510_4221…
GO:0016634	oxidoreductase activity, acting on the CH-CH group of donors, oxygen as acceptor	molecular_function	0.4356	1	1	1264	3	7493	1	B0510_5282	0
GO:0006612	protein targeting to membrane	biological_process	0.4377	1	7	1264	36	7493	4	B0510_9461,B0510_8806,B0510_6849,B0510_5379	3	B0510_6183,B0510_5053,B0510_9202
GO:0006613	cotranslational protein targeting to membrane	biological_process	0.4377	1	7	1264	36	7493	4	B0510_8806,B0510_9461,B0510_6849,B0510_5379	3	B0510_5053,B0510_9202,B0510_6183
GO:0008474	palmitoyl-(protein) hydrolase activity	molecular_function	0.43857	1	1	1264	3	7493	0		1	B0510_3588
GO:0002682	regulation of immune system process	biological_process	0.43936	1	1	1264	3	7493	0		1	Novel00369
GO:0019627	urea metabolic process	biological_process	0.43979	1	1	1264	3	7493	1	B0510_8774	0
GO:0004375	glycine dehydrogenase (decarboxylating) activity	molecular_function	0.44186	1	1	1264	3	7493	1	B0510_7022	0
GO:0016642	oxidoreductase activity, acting on the CH-NH2 group of donors, disulfide as acceptor	molecular_function	0.44186	1	1	1264	3	7493	1	B0510_7022	0
GO:0022613	ribonucleoprotein complex biogenesis	biological_process	0.44211	1	12	1264	68	7493	8	B0510_134,B0510_3106,B0510_7030,B0510_4797,B0510_4850,B0510_8072,B0510_2765,B0510_8869	4	B0510_3231,B0510_1703,B0510_4633,Novel00038
GO:0012507	ER to Golgi transport vesicle membrane	cellular_component	0.44217	1	3	1264	14	7493	1	B0510_7914	2	B0510_2808,B0510_3771
GO:0030127	COPII vesicle coat	cellular_component	0.44217	1	3	1264	14	7493	1	B0510_7914	2	B0510_2808,B0510_3771
GO:0030134	ER to Golgi transport vesicle	cellular_component	0.44217	1	3	1264	14	7493	1	B0510_7914	2	B0510_2808,B0510_3771
GO:0015097	mercury ion transmembrane transporter activity	molecular_function	0.44251	1	1	1264	3	7493	1	B0510_3554	0
GO:0015694	mercury ion transport	biological_process	0.44251	1	1	1264	3	7493	1	B0510_3554	0
GO:0046689	response to mercury ion	biological_process	0.44251	1	1	1264	3	7493	1	B0510_3554	0
GO:0050787	detoxification of mercury ion	biological_process	0.44251	1	1	1264	3	7493	1	B0510_3554	0
GO:0019541	propionate metabolic process	biological_process	0.44287	1	1	1264	3	7493	1	B0510_3937	0
GO:0019543	propionate catabolic process	biological_process	0.44287	1	1	1264	3	7493	1	B0510_3937	0
GO:0019626	short-chain fatty acid catabolic process	biological_process	0.44287	1	1	1264	3	7493	1	B0510_3937	0
GO:0046459	short-chain fatty acid metabolic process	biological_process	0.44287	1	1	1264	3	7493	1	B0510_3937	0
GO:0047547	2-methylcitrate dehydratase activity	molecular_function	0.44287	1	1	1264	3	7493	1	B0510_3937	0
GO:0006730	one-carbon metabolic process	biological_process	0.44389	1	1	1264	3	7493	1	B0510_6248	0
GO:0004345	glucose-6-phosphate dehydrogenase activity	molecular_function	0.4441	1	1	1264	3	7493	1	B0510_766	0
GO:0008410	CoA-transferase activity	molecular_function	0.44417	1	1	1264	3	7493	0		1	B0510_10268
GO:0005992	trehalose biosynthetic process	biological_process	0.44422	1	1	1264	3	7493	0		1	B0510_807
GO:0046351	disaccharide biosynthetic process	biological_process	0.44422	1	1	1264	3	7493	0		1	B0510_807
GO:0000175	3'-5'-exoribonuclease activity	molecular_function	0.44444	1	1	1264	3	7493	1	B0510_6123	0
GO:0004532	exoribonuclease activity	molecular_function	0.44444	1	1	1264	3	7493	1	B0510_6123	0
GO:0016896	exoribonuclease activity, producing 5'-phosphomonoesters	molecular_function	0.44444	1	1	1264	3	7493	1	B0510_6123	0
GO:0016841	ammonia-lyase activity	molecular_function	0.44456	1	1	1264	3	7493	0		1	B0510_1591
GO:0019354	siroheme biosynthetic process	biological_process	0.44518	1	5	1264	25	7493	4	B0510_6481,B0510_6608,B0510_6502,B0510_1106	1	B0510_4032
GO:0043115	precorrin-2 dehydrogenase activity	molecular_function	0.44518	1	5	1264	25	7493	4	B0510_1106,B0510_6502,B0510_6481,B0510_6608	1	B0510_4032
GO:0046156	siroheme metabolic process	biological_process	0.44518	1	5	1264	25	7493	4	B0510_6502,B0510_1106,B0510_6481,B0510_6608	1	B0510_4032
GO:0008813	chorismate lyase activity	molecular_function	0.44584	1	1	1264	3	7493	0		1	B0510_7734
GO:0004003	ATP-dependent DNA helicase activity	molecular_function	0.4462	1	3	1264	14	7493	2	B0510_8785,B0510_3553	1	B0510_2692
GO:0004133	glycogen debranching enzyme activity	molecular_function	0.44639	1	1	1264	3	7493	0		1	B0510_10160
GO:0004134	4-alpha-glucanotransferase activity	molecular_function	0.44639	1	1	1264	3	7493	0		1	B0510_10160
GO:0004135	amylo-alpha-1,6-glucosidase activity	molecular_function	0.44639	1	1	1264	3	7493	0		1	B0510_10160
GO:0005980	glycogen catabolic process	biological_process	0.44639	1	1	1264	3	7493	0		1	B0510_10160
GO:0015081	sodium ion transmembrane transporter activity	molecular_function	0.44745	1	3	1264	15	7493	2	B0510_6347,B0510_7084	1	B0510_884
GO:0009581	detection of external stimulus	biological_process	0.44755	1	1	1264	3	7493	0		1	B0510_9589
GO:0009582	detection of abiotic stimulus	biological_process	0.44755	1	1	1264	3	7493	0		1	B0510_9589
GO:0009583	detection of light stimulus	biological_process	0.44755	1	1	1264	3	7493	0		1	B0510_9589
GO:0009584	detection of visible light	biological_process	0.44755	1	1	1264	3	7493	0		1	B0510_9589
GO:0018298	protein-chromophore linkage	biological_process	0.44755	1	1	1264	3	7493	0		1	B0510_9589
GO:0033646	host intracellular part	cellular_component	0.44935	1	6	1264	31	7493	0		6	B0510_7749,B0510_5344,B0510_1910,B0510_3014,B0510_5114,B0510_5961
GO:0043656	intracellular region of host	cellular_component	0.44935	1	6	1264	31	7493	0		6	B0510_5961,B0510_5114,B0510_1910,B0510_3014,B0510_5344,B0510_7749
GO:0044087	regulation of cellular component biogenesis	biological_process	0.44938	1	2	1264	9	7493	1	B0510_1370	1	B0510_5469
GO:0016407	acetyltransferase activity	molecular_function	0.45053	1	14	1264	81	7493	14	Novel00172,B0510_7829,B0510_1731,B0510_5760,B0510_7023,B0510_4508,B0510_5147,B0510_4913,B0510_10118,B0510_7545,B0510_443,B0510_556,B0510_835,B0510_1492	0
GO:0042025	host cell nucleus	cellular_component	0.45153	1	5	1264	26	7493	0		5	B0510_7749,B0510_1910,B0510_3014,B0510_5114,B0510_5961
GO:0009119	ribonucleoside metabolic process	biological_process	0.45251	1	23	1264	129	7493	17	B0510_9588,Novel00528,B0510_3165,B0510_6188,B0510_4072,B0510_9461,B0510_8029,B0510_4595,Novel00151,B0510_1096,Novel00545,B0510_4580,B0510_1375,B0510_7956,B0510_1553,B0510_2537,B0510_3413	6	B0510_477,B0510_2808,B0510_5927,B0510_6735,Novel00038,B0510_5053
GO:0044264	cellular polysaccharide metabolic process	biological_process	0.45432	1	20	1264	111	7493	13	B0510_7814,B0510_7167,B0510_3524,B0510_5311,B0510_417,B0510_3999,B0510_4193,B0510_8176,B0510_3015,B0510_5627,B0510_1639,B0510_6201,B0510_544	7	B0510_10160,B0510_28,B0510_2373,B0510_8789,B0510_634,B0510_13,B0510_1453
GO:0009404	toxin metabolic process	biological_process	0.45643	1	2	1264	9	7493	1	B0510_5201	1	B0510_9330
GO:0009150	purine ribonucleotide metabolic process	biological_process	0.45823	1	18	1264	102	7493	13	B0510_8029,B0510_4595,Novel00151,Novel00545,B0510_4580,B0510_1375,B0510_1553,B0510_2537,B0510_3413,Novel00528,B0510_9588,B0510_3165,B0510_4072	5	B0510_6735,Novel00038,B0510_5053,B0510_477,B0510_2808
GO:0048040	UDP-glucuronate decarboxylase activity	molecular_function	0.45837	1	1	1264	3	7493	0		1	B0510_4437
GO:0004521	endoribonuclease activity	molecular_function	0.45879	1	7	1264	38	7493	2	B0510_3553,B0510_1936	5	B0510_604,Novel00175,B0510_7281,B0510_2574,B0510_355
GO:0000287	magnesium ion binding	molecular_function	0.45884	1	8	1264	43	7493	5	B0510_7526,B0510_2193,B0510_7567,B0510_722,B0510_2898	3	B0510_3748,B0510_9919,B0510_4394
GO:0015923	mannosidase activity	molecular_function	0.45913	1	3	1264	14	7493	0		3	B0510_10140,B0510_1113,B0510_9452
GO:0006664	glycolipid metabolic process	biological_process	0.45958	1	10	1264	54	7493	5	B0510_131,B0510_8337,B0510_220,B0510_8389,B0510_7328	5	B0510_1212,Novel00894,B0510_6696,B0510_1091,B0510_573
GO:0003873	6-phosphofructo-2-kinase activity	molecular_function	0.46012	1	2	1264	9	7493	1	B0510_2050	1	B0510_1579
GO:0006000	fructose metabolic process	biological_process	0.46012	1	2	1264	9	7493	1	B0510_2050	1	B0510_1579
GO:0004197	cysteine-type endopeptidase activity	molecular_function	0.46018	1	5	1264	26	7493	1	B0510_1061	4	Novel00886,B0510_9232,B0510_5338,B0510_3588
GO:1901068	guanosine-containing compound metabolic process	biological_process	0.46043	1	8	1264	43	7493	4	B0510_4580,B0510_9588,Novel00528,B0510_3165	4	B0510_5053,B0510_2808,B0510_477,B0510_6735
GO:0072522	purine-containing compound biosynthetic process	biological_process	0.46087	1	11	1264	62	7493	10	B0510_3413,B0510_7956,B0510_1375,B0510_4072,Novel00545,Novel00151,B0510_4595,B0510_3165,B0510_8029,B0510_4552	1	Novel00038
GO:0019363	pyridine nucleotide biosynthetic process	biological_process	0.46271	1	3	1264	15	7493	2	B0510_1015,B0510_4130	1	B0510_7280
GO:0072525	pyridine-containing compound biosynthetic process	biological_process	0.46271	1	3	1264	15	7493	2	B0510_1015,B0510_4130	1	B0510_7280
GO:0042254	ribosome biogenesis	biological_process	0.46741	1	11	1264	63	7493	8	B0510_4850,B0510_3106,B0510_7030,B0510_4797,B0510_134,B0510_8869,B0510_2765,B0510_8072	3	B0510_3231,B0510_4633,Novel00038
GO:1901293	nucleoside phosphate biosynthetic process	biological_process	0.4708	1	17	1264	98	7493	15	B0510_4552,B0510_3165,B0510_1015,B0510_5516,B0510_4072,B0510_1655,B0510_3818,B0510_8029,B0510_4595,Novel00151,Novel00545,B0510_1375,B0510_10151,B0510_4130,B0510_3413	2	B0510_7280,Novel00038
GO:0051028	mRNA transport	biological_process	0.47169	1	2	1264	9	7493	1	B0510_2526	1	Novel00112
GO:0016701	oxidoreductase activity, acting on single donors with incorporation of molecular oxygen	molecular_function	0.47287	1	7	1264	38	7493	6	B0510_7568,B0510_8004,B0510_7224,B0510_1950,B0510_9765,B0510_1731	1	Novel00112
GO:0019835	cytolysis	biological_process	0.47303	1	2	1264	9	7493	1	B0510_7081	1	Novel00894
GO:0046148	pigment biosynthetic process	biological_process	0.47379	1	27	1264	150	7493	17	B0510_6481,Novel00102,B0510_1106,B0510_2930,B0510_6530,B0510_1488,B0510_6502,Novel00719,B0510_6608,B0510_683,B0510_5379,B0510_1936,B0510_3818,B0510_8284,B0510_10243,B0510_224,B0510_1684	10	B0510_9447,B0510_8381,B0510_4032,B0510_1421,B0510_2555,B0510_10138,B0510_3776,B0510_4736,B0510_8842,B0510_9098
GO:0030623	U5 snRNA binding	molecular_function	0.47411	1	1	1264	3	7493	1	B0510_5388	0
GO:0033643	host cell part	cellular_component	0.47499	1	8	1264	44	7493	1	B0510_6466	7	B0510_5344,B0510_6612,B0510_3014,B0510_5114,B0510_7749,B0510_1910,B0510_5961
GO:0044272	sulfur compound biosynthetic process	biological_process	0.4756	1	6	1264	32	7493	4	B0510_7956,B0510_6117,B0510_3554,B0510_3786	2	B0510_1892,B0510_3461
GO:0006308	DNA catabolic process	biological_process	0.47562	1	1	1264	4	7493	1	B0510_2882	0
GO:0071941	nitrogen cycle metabolic process	biological_process	0.47715	1	2	1264	9	7493	2	B0510_743,B0510_8774	0
GO:0008965	phosphoenolpyruvate-protein phosphotransferase activity	molecular_function	0.47784	1	1	1264	4	7493	0		1	B0510_288
GO:0032507	maintenance of protein location in cell	biological_process	0.48195	1	4	1264	22	7493	2	B0510_6952,B0510_1596	2	B0510_9913,B0510_8342
GO:0045185	maintenance of protein location	biological_process	0.48195	1	4	1264	22	7493	2	B0510_1596,B0510_6952	2	B0510_8342,B0510_9913
GO:0051235	maintenance of location	biological_process	0.48195	1	4	1264	22	7493	2	B0510_6952,B0510_1596	2	B0510_9913,B0510_8342
GO:0051651	maintenance of location in cell	biological_process	0.48195	1	4	1264	22	7493	2	B0510_6952,B0510_1596	2	B0510_9913,B0510_8342
GO:0004565	beta-galactosidase activity	molecular_function	0.48208	1	2	1264	9	7493	2	B0510_1969,B0510_557	0
GO:0015925	galactosidase activity	molecular_function	0.48208	1	2	1264	9	7493	2	B0510_1969,B0510_557	0
GO:0005876	spindle microtubule	cellular_component	0.48386	1	1	1264	4	7493	0		1	B0510_8342
GO:0005337	nucleoside transmembrane transporter activity	molecular_function	0.48582	1	1	1264	4	7493	0		1	B0510_5640
GO:0051536	iron-sulfur cluster binding	molecular_function	0.48686	1	11	1264	62	7493	9	B0510_10007,B0510_8313,B0510_1106,B0510_4088,B0510_3101,B0510_3095,B0510_8300,Novel00866,B0510_1031	2	B0510_5698,B0510_2431
GO:0051540	metal cluster binding	molecular_function	0.48686	1	11	1264	62	7493	9	B0510_3095,Novel00866,B0510_1031,B0510_8300,B0510_4088,B0510_3101,B0510_1106,B0510_8313,B0510_10007	2	B0510_2431,B0510_5698
GO:0009620	response to fungus	biological_process	0.48754	1	1	1264	4	7493	1	B0510_2197	0
GO:0050832	defense response to fungus	biological_process	0.48754	1	1	1264	4	7493	1	B0510_2197	0
GO:0004549	tRNA-specific ribonuclease activity	molecular_function	0.48828	1	2	1264	9	7493	1	B0510_1936	1	B0510_2574
GO:0001772	immunological synapse	cellular_component	0.49072	1	1	1264	4	7493	1	B0510_9966	0
GO:0097197	tetraspanin-enriched microdomain	cellular_component	0.49072	1	1	1264	4	7493	1	B0510_9966	0
GO:0051049	regulation of transport	biological_process	0.49114	1	2	1264	9	7493	2	B0510_2237,B0510_7715	0
GO:0030258	lipid modification	biological_process	0.49224	1	3	1264	15	7493	1	B0510_5282	2	B0510_1421,B0510_9581
GO:0030976	thiamine pyrophosphate binding	molecular_function	0.49287	1	2	1264	9	7493	0		2	B0510_3748,B0510_4439
GO:0051704	multi-organism process	biological_process	0.49432	1	57	1264	334	7493	36	B0510_7081,B0510_3166,B0510_8072,B0510_7715,B0510_1976,Novel00648,B0510_6466,B0510_1979,B0510_10360,B0510_992,B0510_8991,B0510_10262,B0510_2197,B0510_6024,B0510_3248,Novel00199,B0510_8667,B0510_4393,B0510_2765,B0510_4946,B0510_7179,B0510_1120,B0510_6905,B0510_939,B0510_3818,B0510_10363,B0510_2526,B0510_3106,B0510_5010,B0510_4412,B0510_2911,B0510_4834,B0510_10167,B0510_9588,B0510_6481,B0510_6798	21	B0510_8842,B0510_4988,B0510_903,Novel00180,B0510_1347,B0510_892,B0510_3014,B0510_6612,B0510_570,B0510_5961,B0510_6327,B0510_488,B0510_5006,B0510_7609,B0510_6047,Novel00894,B0510_9581,B0510_9447,B0510_4633,B0510_1509,B0510_1964
GO:0010309	acireductone dioxygenase [iron(II)-requiring] activity	molecular_function	0.49643	1	1	1264	4	7493	1	B0510_9765	0
GO:0016247	channel regulator activity	molecular_function	0.49675	1	5	1264	26	7493	3	B0510_1106,Novel00648,B0510_10363	2	B0510_892,Novel00180
GO:0001076	RNA polymerase II transcription factor binding transcription factor activity	molecular_function	0.49679	1	10	1264	58	7493	7	B0510_557,B0510_739,B0510_2130,B0510_171,B0510_3970,B0510_326,B0510_9092	3	B0510_8448,B0510_7170,B0510_1576
GO:0001104	RNA polymerase II transcription cofactor activity	molecular_function	0.49679	1	10	1264	58	7493	7	B0510_3970,B0510_9092,B0510_326,B0510_557,B0510_171,B0510_2130,B0510_739	3	B0510_7170,B0510_1576,B0510_8448
GO:0016592	mediator complex	cellular_component	0.49679	1	10	1264	58	7493	7	B0510_3970,B0510_326,B0510_9092,B0510_557,B0510_2130,B0510_739,B0510_171	3	B0510_7170,B0510_1576,B0510_8448
GO:0010558	negative regulation of macromolecule biosynthetic process	biological_process	0.49694	1	4	1264	21	7493	0		4	B0510_3075,B0510_2053,Novel00894,B0510_1113
GO:0031327	negative regulation of cellular biosynthetic process	biological_process	0.49694	1	4	1264	21	7493	0		4	B0510_3075,B0510_2053,Novel00894,B0510_1113
GO:2000113	negative regulation of cellular macromolecule biosynthetic process	biological_process	0.49694	1	4	1264	21	7493	0		4	B0510_1113,Novel00894,B0510_2053,B0510_3075
GO:1901700	response to oxygen-containing compound	biological_process	0.49744	1	1	1264	4	7493	0		1	B0510_8666
GO:0004652	polynucleotide adenylyltransferase activity	molecular_function	0.49848	1	1	1264	4	7493	0		1	B0510_9796
GO:0004806	triglyceride lipase activity	molecular_function	0.49852	1	5	1264	27	7493	3	B0510_2619,B0510_131,B0510_8389	2	B0510_1091,B0510_7158
GO:0044179	hemolysis in other organism	biological_process	0.49885	1	1	1264	4	7493	1	B0510_2911	0
GO:0051715	cytolysis in other organism	biological_process	0.49885	1	1	1264	4	7493	1	B0510_2911	0
GO:0051801	cytolysis in other organism involved in symbiotic interaction	biological_process	0.49885	1	1	1264	4	7493	1	B0510_2911	0
GO:0051818	disruption of cells of other organism involved in symbiotic interaction	biological_process	0.49885	1	1	1264	4	7493	1	B0510_2911	0
GO:0051883	killing of cells in other organism involved in symbiotic interaction	biological_process	0.49885	1	1	1264	4	7493	1	B0510_2911	0
GO:0052331	hemolysis in other organism involved in symbiotic interaction	biological_process	0.49885	1	1	1264	4	7493	1	B0510_2911	0
GO:0006915	apoptotic process	biological_process	0.49933	1	4	1264	21	7493	3	B0510_4088,B0510_2882,B0510_3994	1	B0510_7609
GO:0012501	programmed cell death	biological_process	0.49933	1	4	1264	21	7493	3	B0510_3994,B0510_2882,B0510_4088	1	B0510_7609
GO:0019882	antigen processing and presentation	biological_process	0.50001	1	1	1264	4	7493	0		1	B0510_6372
GO:0016638	oxidoreductase activity, acting on the CH-NH2 group of donors	molecular_function	0.50072	1	5	1264	27	7493	4	B0510_9395,B0510_7022,B0510_826,B0510_1950	1	B0510_2703
GO:0034637	cellular carbohydrate biosynthetic process	biological_process	0.50154	1	19	1264	108	7493	12	B0510_1639,B0510_544,B0510_6201,B0510_3999,B0510_8176,B0510_4193,B0510_3015,B0510_5627,B0510_417,B0510_7814,B0510_7167,B0510_3524	7	B0510_13,B0510_807,B0510_1453,B0510_8789,B0510_634,B0510_2373,B0510_28
GO:0006334	nucleosome assembly	biological_process	0.50303	1	1	1264	4	7493	1	B0510_3348	0
GO:0031497	chromatin assembly	biological_process	0.50303	1	1	1264	4	7493	1	B0510_3348	0
GO:0034728	nucleosome organization	biological_process	0.50303	1	1	1264	4	7493	1	B0510_3348	0
GO:0016811	hydrolase activity, acting on carbon-nitrogen (but not peptide) bonds, in linear amides	molecular_function	0.50452	1	3	1264	16	7493	0		3	B0510_9262,B0510_5061,B0510_10266
GO:0007010	cytoskeleton organization	biological_process	0.50671	1	13	1264	76	7493	9	B0510_6952,B0510_5286,B0510_1596,Novel00616,B0510_9588,B0510_8029,B0510_1370,B0510_6414,B0510_5201	4	B0510_9941,B0510_2048,B0510_5469,B0510_8342
GO:0051128	regulation of cellular component organization	biological_process	0.50682	1	5	1264	28	7493	3	B0510_9590,B0510_1370,B0510_8056	2	B0510_7611,B0510_5469
GO:0006812	cation transport	biological_process	0.50918	1	54	1264	322	7493	38	B0510_3000,B0510_1128,B0510_7084,B0510_5532,B0510_4072,B0510_6347,B0510_8029,B0510_3197,B0510_5151,B0510_5806,B0510_739,Novel00545,B0510_9383,B0510_2644,B0510_3124,B0510_7239,B0510_3413,B0510_10318,B0510_1106,B0510_8063,B0510_6188,B0510_995,B0510_5172,B0510_5286,Novel00567,B0510_992,B0510_7708,B0510_6466,Novel00151,B0510_4595,B0510_6248,B0510_3554,B0510_8774,B0510_4757,B0510_1375,B0510_7620,B0510…	16	Novel00580,B0510_6183,B0510_8342,B0510_4050,B0510_9399,B0510_7608,B0510_724,B0510_884,B0510_5700,B0510_5338,B0510_1451,B0510_440,B0510_7846,B0510_2800,B0510_7962,B0510_912
GO:0006672	ceramide metabolic process	biological_process	0.51066	1	1	1264	4	7493	0		1	B0510_5061
GO:0009144	purine nucleoside triphosphate metabolic process	biological_process	0.51219	1	15	1264	87	7493	11	B0510_1375,B0510_4580,B0510_4072,B0510_3413,B0510_2537,Novel00528,B0510_9588,B0510_8029,B0510_4595,Novel00151,Novel00545	4	B0510_2808,B0510_5053,B0510_477,B0510_6735
GO:0009199	ribonucleoside triphosphate metabolic process	biological_process	0.51219	1	15	1264	87	7493	11	B0510_9588,Novel00528,B0510_8029,Novel00151,Novel00545,B0510_4595,B0510_4580,B0510_4072,B0510_1375,B0510_3413,B0510_2537	4	B0510_477,B0510_6735,B0510_2808,B0510_5053
GO:0009205	purine ribonucleoside triphosphate metabolic process	biological_process	0.51219	1	15	1264	87	7493	11	Novel00528,B0510_9588,B0510_8029,B0510_4595,Novel00545,Novel00151,B0510_4580,B0510_4072,B0510_1375,B0510_3413,B0510_2537	4	B0510_477,B0510_6735,B0510_2808,B0510_5053
GO:0004857	enzyme inhibitor activity	molecular_function	0.51347	1	5	1264	28	7493	3	B0510_1951,B0510_1106,B0510_3441	2	B0510_7449,B0510_7937
GO:0043021	ribonucleoprotein complex binding	molecular_function	0.5136	1	2	1264	10	7493	1	B0510_4850	1	B0510_5053
GO:0009712	catechol-containing compound metabolic process	biological_process	0.51509	1	1	1264	4	7493	1	B0510_8004	0
GO:0018576	catechol 1,2-dioxygenase activity	molecular_function	0.51509	1	1	1264	4	7493	1	B0510_8004	0
GO:0019114	catechol dioxygenase activity	molecular_function	0.51509	1	1	1264	4	7493	1	B0510_8004	0
GO:0001510	RNA methylation	biological_process	0.51602	1	3	1264	16	7493	2	B0510_7030,B0510_4797	1	B0510_4633
GO:0005200	structural constituent of cytoskeleton	molecular_function	0.51653	1	1	1264	4	7493	0		1	Novel00620
GO:0048869	cellular developmental process	biological_process	0.51734	1	8	1264	45	7493	7	B0510_1656,Novel00573,B0510_7567,B0510_4646,B0510_9352,B0510_5832,B0510_5433	1	Novel00010
GO:0044699	single-organism process	biological_process	0.51789	1	355	1264	2078	7493	190	B0510_2843,B0510_5433,B0510_1596,B0510_3324,B0510_9031,B0510_9343,B0510_2911,B0510_8056,B0510_6450,B0510_2107,B0510_1656,B0510_3996,B0510_7546,B0510_7620,B0510_2236,B0510_9339,B0510_2036,Novel00251,B0510_3965,B0510_4336,B0510_8991,B0510_3673,B0510_995,B0510_6849,B0510_6227,B0510_6823,B0510_8240,B0510_4585,B0510_8785,Novel00545,B0510_2386,B0510_3197,B0510_4042,B0510_2763,B0510_3489,B0510_2469,B051…	165	B0510_884,B0510_7816,B0510_2154,B0510_2808,Novel00673,B0510_8015,B0510_9912,B0510_4778,B0510_7562,B0510_6935,B0510_5588,B0510_1453,B0510_7281,B0510_3670,Novel00580,B0510_7162,B0510_634,B0510_7733,B0510_425,B0510_8648,B0510_5903,B0510_1756,B0510_6327,B0510_4292,B0510_9185,B0510_2542,B0510_2373,B0510_7739,B0510_4633,B0510_4050,B0510_9589,B0510_2467,B0510_1912,B0510_6735,B0510_1475,B0510_6297,Novel0…
GO:0005047	signal recognition particle binding	molecular_function	0.51827	1	1	1264	4	7493	0		1	B0510_5053
GO:0005785	signal recognition particle receptor complex	cellular_component	0.51827	1	1	1264	4	7493	0		1	B0510_5053
GO:0090305	nucleic acid phosphodiester bond hydrolysis	biological_process	0.5189	1	1	1264	4	7493	1	B0510_2882	0
GO:1901617	organic hydroxy compound biosynthetic process	biological_process	0.51943	1	1	1264	4	7493	0		1	B0510_1421
GO:0034655	nucleobase-containing compound catabolic process	biological_process	0.51957	1	11	1264	63	7493	7	B0510_6123,B0510_1751,B0510_4580,B0510_1381,B0510_9588,Novel00528,B0510_2882	4	B0510_2808,B0510_5053,B0510_6735,B0510_477
GO:0046961	proton-transporting ATPase activity, rotational mechanism	molecular_function	0.52014	1	2	1264	10	7493	2	B0510_6466,B0510_4072	0
GO:0008443	phosphofructokinase activity	molecular_function	0.52206	1	2	1264	10	7493	1	B0510_2050	1	B0510_1579
GO:0033647	host intracellular organelle	cellular_component	0.52278	1	5	1264	28	7493	0		5	B0510_5114,B0510_5961,B0510_3014,B0510_1910,B0510_7749
GO:0033648	host intracellular membrane-bounded organelle	cellular_component	0.52278	1	5	1264	28	7493	0		5	B0510_7749,B0510_1910,B0510_3014,B0510_5961,B0510_5114
GO:0005746	mitochondrial respiratory chain	cellular_component	0.5228	1	2	1264	11	7493	0		2	B0510_5885,B0510_1212
GO:0016891	endoribonuclease activity, producing 5'-phosphomonoesters	molecular_function	0.52294	1	5	1264	28	7493	2	B0510_3553,B0510_1936	3	B0510_604,B0510_7281,B0510_2574
GO:0043603	cellular amide metabolic process	biological_process	0.52376	1	6	1264	34	7493	6	B0510_2919,B0510_3554,B0510_8774,B0510_2108,B0510_3308,B0510_3165	0
GO:0015276	ligand-gated ion channel activity	molecular_function	0.52394	1	2	1264	11	7493	2	B0510_1553,B0510_5212	0
GO:0022834	ligand-gated channel activity	molecular_function	0.52394	1	2	1264	11	7493	2	B0510_1553,B0510_5212	0
GO:0009165	nucleotide biosynthetic process	biological_process	0.52496	1	15	1264	89	7493	13	B0510_3413,B0510_4130,B0510_4072,B0510_1375,B0510_5516,Novel00151,Novel00545,B0510_4595,B0510_3165,B0510_1015,B0510_8029,B0510_3818,B0510_4552	2	Novel00038,B0510_7280
GO:0019239	deaminase activity	molecular_function	0.52507	1	3	1264	16	7493	3	B0510_6968,B0510_1655,B0510_10151	0
GO:0070925	organelle assembly	biological_process	0.52514	1	5	1264	29	7493	3	B0510_4850,Novel00768,B0510_5286	2	B0510_5588,B0510_4347
GO:0006164	purine nucleotide biosynthetic process	biological_process	0.52559	1	10	1264	59	7493	9	Novel00151,Novel00545,B0510_4595,B0510_3165,B0510_8029,B0510_4552,B0510_3413,B0510_4072,B0510_1375	1	Novel00038
GO:0005685	U1 snRNP	cellular_component	0.52605	1	1	1264	4	7493	0		1	B0510_1703
GO:0006376	mRNA splice site selection	biological_process	0.52605	1	1	1264	4	7493	0		1	B0510_1703
GO:0030532	small nuclear ribonucleoprotein complex	cellular_component	0.52605	1	1	1264	4	7493	0		1	B0510_1703
GO:0007617	mating behavior	biological_process	0.52704	1	1	1264	4	7493	0		1	B0510_1347
GO:0019098	reproductive behavior	biological_process	0.52704	1	1	1264	4	7493	0		1	B0510_1347
GO:0051705	multi-organism behavior	biological_process	0.52704	1	1	1264	4	7493	0		1	B0510_1347
GO:0022414	reproductive process	biological_process	0.52718	1	4	1264	23	7493	2	B0510_5832,Novel00573	2	B0510_1912,B0510_1347
GO:0008378	galactosyltransferase activity	molecular_function	0.529	1	1	1264	4	7493	0		1	B0510_2454
GO:0003013	circulatory system process	biological_process	0.53149	1	1	1264	4	7493	0		1	B0510_1453
GO:0003018	vascular process in circulatory system	biological_process	0.53149	1	1	1264	4	7493	0		1	B0510_1453
GO:0008015	blood circulation	biological_process	0.53149	1	1	1264	4	7493	0		1	B0510_1453
GO:0035150	regulation of tube size	biological_process	0.53149	1	1	1264	4	7493	0		1	B0510_1453
GO:0050880	regulation of blood vessel size	biological_process	0.53149	1	1	1264	4	7493	0		1	B0510_1453
GO:0033692	cellular polysaccharide biosynthetic process	biological_process	0.53171	1	18	1264	104	7493	12	B0510_1639,B0510_544,B0510_6201,B0510_3015,B0510_5627,B0510_3999,B0510_4193,B0510_8176,B0510_417,B0510_7167,B0510_3524,B0510_7814	6	B0510_13,B0510_1453,B0510_634,B0510_8789,B0510_2373,B0510_28
GO:0015939	pantothenate metabolic process	biological_process	0.53172	1	1	1264	4	7493	1	B0510_2919	0
GO:0015940	pantothenate biosynthetic process	biological_process	0.53172	1	1	1264	4	7493	1	B0510_2919	0
GO:0016849	phosphorus-oxygen lyase activity	molecular_function	0.5321	1	2	1264	10	7493	2	B0510_3818,B0510_5516	0
GO:0009065	glutamine family amino acid catabolic process	biological_process	0.53258	1	1	1264	4	7493	0		1	B0510_3132
GO:0000778	condensed nuclear chromosome kinetochore	cellular_component	0.53272	1	4	1264	23	7493	3	B0510_1596,B0510_4850,B0510_5172	1	B0510_8342
GO:0000780	condensed nuclear chromosome, centromeric region	cellular_component	0.53272	1	4	1264	23	7493	3	B0510_1596,B0510_4850,B0510_5172	1	B0510_8342
GO:0000940	condensed chromosome outer kinetochore	cellular_component	0.53272	1	4	1264	23	7493	3	B0510_5172,B0510_1596,B0510_4850	1	B0510_8342
GO:0000942	condensed nuclear chromosome outer kinetochore	cellular_component	0.53272	1	4	1264	23	7493	3	B0510_5172,B0510_4850,B0510_1596	1	B0510_8342
GO:0042729	DASH complex	cellular_component	0.53272	1	4	1264	23	7493	3	B0510_4850,B0510_1596,B0510_5172	1	B0510_8342
GO:0045444	fat cell differentiation	biological_process	0.53355	1	1	1264	4	7493	1	Novel00573	0
GO:0005272	sodium channel activity	molecular_function	0.53439	1	1	1264	4	7493	1	B0510_6347	0
GO:0048513	organ development	biological_process	0.53466	1	1	1264	4	7493	1	B0510_6466	0
GO:0004668	protein-arginine deiminase activity	molecular_function	0.53477	1	1	1264	4	7493	0		1	B0510_10119
GO:0009975	cyclase activity	molecular_function	0.5348	1	2	1264	10	7493	2	B0510_3818,B0510_5516	0
GO:0043531	ADP binding	molecular_function	0.53539	1	9	1264	50	7493	5	B0510_2386,B0510_494,B0510_7680,B0510_6188,B0510_10360	4	B0510_2053,B0510_6889,B0510_5053,B0510_1319
GO:0004112	cyclic-nucleotide phosphodiesterase activity	molecular_function	0.53575	1	1	1264	4	7493	0		1	B0510_6935
GO:0033013	tetrapyrrole metabolic process	biological_process	0.53592	1	22	1264	127	7493	16	B0510_958,B0510_4535,B0510_6502,B0510_1681,B0510_8389,B0510_3580,B0510_6481,B0510_9256,B0510_1106,Novel00102,B0510_8785,B0510_6414,B0510_683,B0510_6608,B0510_1120,B0510_5379	6	B0510_9447,B0510_4032,B0510_7734,B0510_4736,B0510_8842,B0510_1212
GO:0044780	bacterial-type flagellum assembly	biological_process	0.53622	1	2	1264	10	7493	0		2	B0510_5588,B0510_4347
GO:0044781	bacterial-type flagellum organization	biological_process	0.53622	1	2	1264	10	7493	0		2	B0510_5588,B0510_4347
GO:0009890	negative regulation of biosynthetic process	biological_process	0.53648	1	4	1264	22	7493	0		4	B0510_2053,B0510_3075,B0510_1113,Novel00894
GO:0030243	cellulose metabolic process	biological_process	0.53684	1	1	1264	4	7493	1	B0510_5311	0
GO:0031555	transcriptional attenuation	biological_process	0.5384	1	1	1264	4	7493	0		1	B0510_7611
GO:0031556	transcriptional attenuation by ribosome	biological_process	0.5384	1	1	1264	4	7493	0		1	B0510_7611
GO:0004725	protein tyrosine phosphatase activity	molecular_function	0.53883	1	3	1264	16	7493	0		3	Novel00369,B0510_1592,B0510_8275
GO:0004748	ribonucleoside-diphosphate reductase activity, thioredoxin disulfide as acceptor	molecular_function	0.53902	1	1	1264	4	7493	1	B0510_3092	0
GO:0016728	oxidoreductase activity, acting on CH or CH2 groups, disulfide as acceptor	molecular_function	0.53902	1	1	1264	4	7493	1	B0510_3092	0
GO:0006750	glutathione biosynthetic process	biological_process	0.53904	1	1	1264	4	7493	1	B0510_3554	0
GO:0019184	nonribosomal peptide biosynthetic process	biological_process	0.53904	1	1	1264	4	7493	1	B0510_3554	0
GO:0043043	peptide biosynthetic process	biological_process	0.53904	1	1	1264	4	7493	1	B0510_3554	0
GO:0031423	hexon binding	molecular_function	0.5392	1	1	1264	4	7493	0		1	B0510_6651
GO:0005802	trans-Golgi network	cellular_component	0.53967	1	1	1264	4	7493	1	B0510_2237	0
GO:0006892	post-Golgi vesicle-mediated transport	biological_process	0.53967	1	1	1264	4	7493	1	B0510_2237	0
GO:0006893	Golgi to plasma membrane transport	biological_process	0.53967	1	1	1264	4	7493	1	B0510_2237	0
GO:0032386	regulation of intracellular transport	biological_process	0.53967	1	1	1264	4	7493	1	B0510_2237	0
GO:0032388	positive regulation of intracellular transport	biological_process	0.53967	1	1	1264	4	7493	1	B0510_2237	0
GO:0033157	regulation of intracellular protein transport	biological_process	0.53967	1	1	1264	4	7493	1	B0510_2237	0
GO:0042996	regulation of Golgi to plasma membrane protein transport	biological_process	0.53967	1	1	1264	4	7493	1	B0510_2237	0
GO:0042998	positive regulation of Golgi to plasma membrane protein transport	biological_process	0.53967	1	1	1264	4	7493	1	B0510_2237	0
GO:0043001	Golgi to plasma membrane protein transport	biological_process	0.53967	1	1	1264	4	7493	1	B0510_2237	0
GO:0051050	positive regulation of transport	biological_process	0.53967	1	1	1264	4	7493	1	B0510_2237	0
GO:0051222	positive regulation of protein transport	biological_process	0.53967	1	1	1264	4	7493	1	B0510_2237	0
GO:0071253	connexin binding	molecular_function	0.53967	1	1	1264	4	7493	1	B0510_2237	0
GO:0090316	positive regulation of intracellular protein transport	biological_process	0.53967	1	1	1264	4	7493	1	B0510_2237	0
GO:2001070	starch binding	molecular_function	0.5404	1	1	1264	4	7493	1	B0510_2137	0
GO:0000105	histidine biosynthetic process	biological_process	0.54049	1	3	1264	16	7493	3	B0510_6823,B0510_4535,B0510_1746	0
GO:0006547	histidine metabolic process	biological_process	0.54049	1	3	1264	16	7493	3	B0510_4535,B0510_6823,B0510_1746	0
GO:0052803	imidazole-containing compound metabolic process	biological_process	0.54049	1	3	1264	16	7493	3	B0510_1746,B0510_6823,B0510_4535	0
GO:0016298	lipase activity	molecular_function	0.5408	1	7	1264	40	7493	5	B0510_131,B0510_2619,B0510_9234,B0510_1061,B0510_8389	2	B0510_7158,B0510_1091
GO:0019211	phosphatase activator activity	molecular_function	0.54091	1	1	1264	4	7493	0		1	B0510_7816
GO:0007218	neuropeptide signaling pathway	biological_process	0.54115	1	2	1264	10	7493	2	B0510_7984,B0510_2236	0
GO:0008519	ammonium transmembrane transporter activity	molecular_function	0.54185	1	1	1264	4	7493	0		1	B0510_7962
GO:0015101	organic cation transmembrane transporter activity	molecular_function	0.54185	1	1	1264	4	7493	0		1	B0510_7962
GO:0015696	ammonium transport	biological_process	0.54185	1	1	1264	4	7493	0		1	B0510_7962
GO:0030259	lipid glycosylation	biological_process	0.54187	1	2	1264	10	7493	0		2	B0510_1421,B0510_9581
GO:0006184	GTP catabolic process	biological_process	0.54207	1	7	1264	40	7493	3	B0510_4580,B0510_9588,Novel00528	4	B0510_2808,B0510_5053,B0510_6735,B0510_477
GO:1901069	guanosine-containing compound catabolic process	biological_process	0.54207	1	7	1264	40	7493	3	B0510_9588,Novel00528,B0510_4580	4	B0510_477,B0510_5053,B0510_2808,B0510_6735
GO:0046488	phosphatidylinositol metabolic process	biological_process	0.54221	1	10	1264	57	7493	5	B0510_7328,B0510_220,B0510_8337,B0510_131,B0510_8389	5	B0510_6696,B0510_573,B0510_1091,B0510_1212,Novel00894
GO:0006109	regulation of carbohydrate metabolic process	biological_process	0.54221	1	1	1264	4	7493	0		1	Novel00281
GO:0051606	detection of stimulus	biological_process	0.54247	1	1	1264	4	7493	0		1	B0510_9589
GO:0009888	tissue development	biological_process	0.54394	1	1	1264	4	7493	1	B0510_6466	0
GO:0006551	leucine metabolic process	biological_process	0.54423	1	1	1264	4	7493	1	B0510_9685	0
GO:0009098	leucine biosynthetic process	biological_process	0.54423	1	1	1264	4	7493	1	B0510_9685	0
GO:0030695	GTPase regulator activity	molecular_function	0.5445	1	10	1264	56	7493	5	B0510_2816,B0510_1520,B0510_1146,B0510_9588,B0510_8806	5	Novel00673,B0510_2808,B0510_1778,B0510_3670,B0510_477
GO:0006555	methionine metabolic process	biological_process	0.54527	1	2	1264	10	7493	2	B0510_8413,B0510_6117	0
GO:0006099	tricarboxylic acid cycle	biological_process	0.54533	1	1	1264	4	7493	1	B0510_4646	0
GO:0000902	cell morphogenesis	biological_process	0.54651	1	4	1264	22	7493	3	B0510_5433,B0510_7567,B0510_9352	1	Novel00010
GO:0032989	cellular component morphogenesis	biological_process	0.54651	1	4	1264	22	7493	3	B0510_9352,B0510_5433,B0510_7567	1	Novel00010
GO:0005977	glycogen metabolic process	biological_process	0.54655	1	1	1264	4	7493	0		1	B0510_10160
GO:0006112	energy reserve metabolic process	biological_process	0.54655	1	1	1264	4	7493	0		1	B0510_10160
GO:0070008	serine-type exopeptidase activity	molecular_function	0.54666	1	3	1264	16	7493	2	B0510_4776,B0510_5638	1	Novel00886
GO:0006955	immune response	biological_process	0.5482	1	5	1264	29	7493	2	B0510_6798,B0510_7567	3	B0510_6327,Novel00369,B0510_6372
GO:0008061	chitin binding	molecular_function	0.5485	1	2	1264	10	7493	1	B0510_1810	1	B0510_7480
GO:0003012	muscle system process	biological_process	0.54897	1	1	1264	4	7493	1	Novel00649	0
GO:0006936	muscle contraction	biological_process	0.54897	1	1	1264	4	7493	1	Novel00649	0
GO:0006937	regulation of muscle contraction	biological_process	0.54897	1	1	1264	4	7493	1	Novel00649	0
GO:0006939	smooth muscle contraction	biological_process	0.54897	1	1	1264	4	7493	1	Novel00649	0
GO:0006940	regulation of smooth muscle contraction	biological_process	0.54897	1	1	1264	4	7493	1	Novel00649	0
GO:0090257	regulation of muscle system process	biological_process	0.54897	1	1	1264	4	7493	1	Novel00649	0
GO:0019842	vitamin binding	molecular_function	0.54898	1	3	1264	16	7493	1	B0510_5390	2	B0510_3748,B0510_4439
GO:0044459	plasma membrane part	cellular_component	0.55113	1	5	1264	29	7493	4	Novel00567,B0510_9966,B0510_3105,B0510_6347	1	B0510_6372
GO:0051258	protein polymerization	biological_process	0.55456	1	5	1264	30	7493	3	B0510_4580,Novel00528,B0510_1370	2	B0510_5469,B0510_9399
GO:0046085	adenosine metabolic process	biological_process	0.55683	1	4	1264	21	7493	3	B0510_9461,B0510_1096,B0510_6188	1	B0510_5927
GO:0070525	threonylcarbamoyladenosine metabolic process	biological_process	0.55683	1	4	1264	21	7493	3	B0510_9461,B0510_1096,B0510_6188	1	B0510_5927
GO:0070526	threonylcarbamoyladenosine biosynthetic process	biological_process	0.55683	1	4	1264	21	7493	3	B0510_9461,B0510_1096,B0510_6188	1	B0510_5927
GO:0003726	double-stranded RNA adenosine deaminase activity	molecular_function	0.557	1	1	1264	4	7493	1	B0510_6968	0
GO:0070085	glycosylation	biological_process	0.55826	1	7	1264	40	7493	3	B0510_5549,B0510_5745,B0510_4321	4	B0510_9149,B0510_7038,B0510_9581,B0510_1421
GO:1901505	carbohydrate derivative transporter activity	molecular_function	0.5586	1	1	1264	5	7493	0		1	B0510_5640
GO:0008033	tRNA processing	biological_process	0.559	1	25	1264	146	7493	19	B0510_4535,B0510_9461,B0510_1106,B0510_495,B0510_2930,B0510_4797,B0510_3165,B0510_6188,B0510_134,B0510_2108,B0510_8072,B0510_1936,B0510_5096,Novel00896,Novel00775,B0510_4759,B0510_494,B0510_3106,B0510_1096	6	B0510_5604,B0510_5927,B0510_9098,B0510_1647,B0510_3776,B0510_2976
GO:0043168	anion binding	molecular_function	0.56077	1	202	1264	1170	7493	126	B0510_6450,B0510_7914,B0510_8241,B0510_3926,B0510_10285,B0510_3553,Novel00528,B0510_2050,B0510_393,B0510_10116,B0510_9024,B0510_6122,B0510_10368,B0510_1596,B0510_1936,B0510_3818,B0510_224,B0510_9395,B0510_5567,B0510_3165,B0510_3673,B0510_995,B0510_3601,B0510_6849,B0510_427,B0510_6530,B0510_1488,B0510_1457,B0510_10259,B0510_8991,B0510_1979,B0510_9752,B0510_2968,Novel00896,B0510_4081,B0510_7546,B05…	76	B0510_5750,B0510_9202,B0510_7562,B0510_6161,B0510_8815,B0510_4736,Novel00038,B0510_9098,B0510_5052,B0510_9920,B0510_9009,B0510_3748,B0510_2976,B0510_8842,B0510_13,B0510_1332,B0510_9589,B0510_4491,B0510_1579,B0510_5640,B0510_1883,B0510_2373,B0510_7778,Novel00281,B0510_9240,B0510_4439,B0510_5720,B0510_2454,B0510_5753,B0510_2542,B0510_130,B0510_2703,B0510_7036,B0510_5927,B0510_9378,B0510_6610,B0510_…
GO:0010605	negative regulation of macromolecule metabolic process	biological_process	0.5612	1	4	1264	23	7493	0		4	Novel00894,B0510_1113,B0510_3075,B0510_2053
GO:0046034	ATP metabolic process	biological_process	0.56242	1	8	1264	48	7493	8	B0510_4595,Novel00545,Novel00151,B0510_8029,B0510_3413,B0510_2537,B0510_1375,B0510_4072	0
GO:0004175	endopeptidase activity	molecular_function	0.56362	1	27	1264	163	7493	16	B0510_3166,B0510_1807,B0510_1799,B0510_2759,B0510_739,B0510_3073,B0510_786,B0510_4042,B0510_6740,B0510_1593,B0510_2561,B0510_1061,B0510_8830,B0510_3858,B0510_4463,B0510_6952	11	B0510_4973,B0510_6600,B0510_4619,B0510_4347,B0510_355,B0510_9232,Novel00886,B0510_5593,B0510_5338,B0510_6507,B0510_3588
GO:0030154	cell differentiation	biological_process	0.56411	1	4	1264	23	7493	4	B0510_4646,B0510_5832,B0510_1656,Novel00573	0
GO:0006869	lipid transport	biological_process	0.56543	1	3	1264	17	7493	0		3	B0510_8478,B0510_572,B0510_4347
GO:0010876	lipid localization	biological_process	0.56543	1	3	1264	17	7493	0		3	B0510_4347,B0510_8478,B0510_572
GO:0006357	regulation of transcription from RNA polymerase II promoter	biological_process	0.56662	1	10	1264	61	7493	7	B0510_326,B0510_9092,B0510_3970,B0510_2130,B0510_739,B0510_171,B0510_557	3	B0510_1576,B0510_7170,B0510_8448
GO:0046039	GTP metabolic process	biological_process	0.56686	1	7	1264	41	7493	3	B0510_4580,Novel00528,B0510_9588	4	B0510_477,B0510_2808,B0510_5053,B0510_6735
GO:0009259	ribonucleotide metabolic process	biological_process	0.56687	1	18	1264	108	7493	13	B0510_4580,B0510_1375,B0510_3413,B0510_2537,B0510_1553,B0510_8029,Novel00151,Novel00545,B0510_4595,B0510_4072,B0510_9588,Novel00528,B0510_3165	5	Novel00038,B0510_5053,B0510_6735,B0510_2808,B0510_477
GO:0019693	ribose phosphate metabolic process	biological_process	0.56687	1	18	1264	108	7493	13	B0510_1375,B0510_4580,B0510_1553,B0510_3413,B0510_2537,B0510_8029,B0510_4595,Novel00545,Novel00151,B0510_4072,Novel00528,B0510_9588,B0510_3165	5	B0510_5053,Novel00038,B0510_6735,B0510_2808,B0510_477
GO:0001906	cell killing	biological_process	0.56749	1	1	1264	5	7493	1	B0510_2911	0
GO:0031640	killing of cells of other organism	biological_process	0.56749	1	1	1264	5	7493	1	B0510_2911	0
GO:0044364	disruption of cells of other organism	biological_process	0.56749	1	1	1264	5	7493	1	B0510_2911	0
GO:0051188	cofactor biosynthetic process	biological_process	0.56756	1	26	1264	154	7493	16	B0510_5379,B0510_683,B0510_6608,B0510_6414,B0510_7956,B0510_4130,Novel00102,B0510_1106,B0510_1015,B0510_7718,B0510_5567,B0510_6481,B0510_1763,B0510_6502,B0510_2919,B0510_3939	10	B0510_8740,B0510_8842,B0510_692,Novel00038,B0510_4736,B0510_7280,B0510_7734,B0510_4032,B0510_9447,B0510_1892
GO:0016671	oxidoreductase activity, acting on a sulfur group of donors, disulfide as acceptor	molecular_function	0.56756	1	1	1264	5	7493	1	B0510_9313	0
GO:0017069	snRNA binding	molecular_function	0.56771	1	1	1264	4	7493	1	B0510_5388	0
GO:0070566	adenylyltransferase activity	molecular_function	0.56782	1	2	1264	11	7493	1	Novel00349	1	B0510_9796
GO:0008175	tRNA methyltransferase activity	molecular_function	0.56933	1	6	1264	36	7493	4	B0510_5096,B0510_134,B0510_8072,B0510_4797	2	B0510_2803,B0510_1647
GO:0048646	anatomical structure formation involved in morphogenesis	biological_process	0.57028	1	1	1264	5	7493	1	B0510_5832	0
GO:0000777	condensed chromosome kinetochore	cellular_component	0.57134	1	4	1264	24	7493	3	B0510_5172,B0510_4850,B0510_1596	1	B0510_8342
GO:0000779	condensed chromosome, centromeric region	cellular_component	0.57134	1	4	1264	24	7493	3	B0510_5172,B0510_1596,B0510_4850	1	B0510_8342
GO:0050840	extracellular matrix binding	molecular_function	0.57732	1	1	1264	5	7493	0		1	B0510_10300
GO:0070402	NADPH binding	molecular_function	0.57841	1	1	1264	5	7493	1	B0510_544	0
GO:0000245	spliceosomal complex assembly	biological_process	0.57944	1	1	1264	5	7493	0		1	B0510_1703
GO:0005048	signal sequence binding	molecular_function	0.57999	1	1	1264	5	7493	0		1	B0510_9913
GO:0042277	peptide binding	molecular_function	0.57999	1	1	1264	5	7493	0		1	B0510_9913
GO:0000271	polysaccharide biosynthetic process	biological_process	0.58124	1	18	1264	107	7493	12	B0510_3015,B0510_5627,B0510_3999,B0510_4193,B0510_8176,B0510_1639,B0510_544,B0510_6201,B0510_7167,B0510_3524,B0510_7814,B0510_417	6	B0510_634,B0510_8789,B0510_13,B0510_1453,B0510_28,B0510_2373
GO:0004564	beta-fructofuranosidase activity	molecular_function	0.58338	1	1	1264	5	7493	0		1	B0510_7500
GO:0004575	sucrose alpha-glucosidase activity	molecular_function	0.58338	1	1	1264	5	7493	0		1	B0510_7500
GO:0016773	phosphotransferase activity, alcohol group as acceptor	molecular_function	0.58391	1	50	1264	294	7493	21	B0510_6952,B0510_2237,B0510_2050,B0510_2893,B0510_8413,B0510_6475,B0510_6006,B0510_5991,B0510_3413,B0510_8562,B0510_1639,B0510_10262,B0510_9352,B0510_722,B0510_7567,B0510_8703,Novel00349,B0510_9528,B0510_4130,B0510_7546,B0510_3786	29	B0510_13,B0510_4545,B0510_1319,B0510_1332,B0510_9589,Novel00673,B0510_1579,B0510_6161,B0510_8936,B0510_2373,Novel00281,B0510_5297,B0510_735,B0510_1756,Novel00038,B0510_3141,B0510_2542,B0510_2440,B0510_7036,B0510_7280,B0510_3461,B0510_7381,B0510_7611,B0510_4982,B0510_9643,B0510_1533,B0510_7875,Novel00010,B0510_1092
GO:0055036	virion membrane	cellular_component	0.58443	1	1	1264	5	7493	0		1	B0510_6612
GO:0004540	ribonuclease activity	molecular_function	0.58468	1	9	1264	55	7493	4	B0510_3553,B0510_1936,B0510_6123,Novel00427	5	B0510_355,Novel00175,B0510_7281,B0510_604,B0510_2574
GO:0016814	hydrolase activity, acting on carbon-nitrogen (but not peptide) bonds, in cyclic amidines	molecular_function	0.58531	1	4	1264	24	7493	4	B0510_1746,B0510_5876,B0510_6968,B0510_6823	0
GO:0009451	RNA modification	biological_process	0.58538	1	14	1264	84	7493	10	B0510_4797,B0510_7030,B0510_6188,B0510_3106,B0510_134,B0510_1096,B0510_5096,B0510_8072,B0510_2765,B0510_9461	4	B0510_3231,B0510_1647,B0510_4633,B0510_5927
GO:0015985	energy coupled proton transport, down electrochemical gradient	biological_process	0.58723	1	7	1264	43	7493	7	B0510_4072,B0510_1375,B0510_8029,B0510_4595,B0510_3413,Novel00545,Novel00151	0
GO:0015986	ATP synthesis coupled proton transport	biological_process	0.58723	1	7	1264	43	7493	7	B0510_4072,B0510_1375,B0510_8029,B0510_4595,Novel00545,B0510_3413,Novel00151	0
GO:0030001	metal ion transport	biological_process	0.58886	1	29	1264	177	7493	21	B0510_7708,B0510_6347,Novel00567,B0510_992,B0510_7084,B0510_5532,B0510_1128,B0510_6188,B0510_995,B0510_10318,B0510_3000,B0510_1106,B0510_8063,B0510_6088,B0510_7239,B0510_3124,B0510_3554,B0510_6248,B0510_9383,B0510_739,B0510_5151	8	B0510_5338,B0510_4050,B0510_8342,Novel00580,B0510_884,B0510_5700,B0510_2800,B0510_7846
GO:0034470	ncRNA processing	biological_process	0.58916	1	30	1264	178	7493	21	B0510_8072,B0510_2765,Novel00896,B0510_5096,B0510_1936,Novel00775,B0510_494,B0510_7030,B0510_3106,B0510_4759,B0510_1096,B0510_9461,B0510_4535,B0510_1106,B0510_2930,B0510_495,B0510_6188,B0510_3165,B0510_4797,B0510_2108,B0510_134	9	B0510_9098,Novel00038,B0510_1647,B0510_3776,B0510_2976,B0510_3231,B0510_5604,B0510_4633,B0510_5927
GO:0019050	suppression by virus of host apoptotic process	biological_process	0.58973	1	1	1264	5	7493	0		1	B0510_7609
GO:0033668	negative regulation by symbiont of host apoptotic process	biological_process	0.58973	1	1	1264	5	7493	0		1	B0510_7609
GO:0039526	modulation by virus of host apoptotic process	biological_process	0.58973	1	1	1264	5	7493	0		1	B0510_7609
GO:0043066	negative regulation of apoptotic process	biological_process	0.58973	1	1	1264	5	7493	0		1	B0510_7609
GO:0043069	negative regulation of programmed cell death	biological_process	0.58973	1	1	1264	5	7493	0		1	B0510_7609
GO:0044531	modulation of programmed cell death in other organism	biological_process	0.58973	1	1	1264	5	7493	0		1	B0510_7609
GO:0044532	modulation of apoptotic process in other organism	biological_process	0.58973	1	1	1264	5	7493	0		1	B0510_7609
GO:0052040	modulation by symbiont of host programmed cell death	biological_process	0.58973	1	1	1264	5	7493	0		1	B0510_7609
GO:0052041	negative regulation by symbiont of host programmed cell death	biological_process	0.58973	1	1	1264	5	7493	0		1	B0510_7609
GO:0052150	modulation by symbiont of host apoptotic process	biological_process	0.58973	1	1	1264	5	7493	0		1	B0510_7609
GO:0052248	modulation of programmed cell death in other organism involved in symbiotic interaction	biological_process	0.58973	1	1	1264	5	7493	0		1	B0510_7609
GO:0052433	modulation by organism of apoptotic process in other organism involved in symbiotic interaction	biological_process	0.58973	1	1	1264	5	7493	0		1	B0510_7609
GO:0052490	negative regulation by organism of programmed cell death in other organism involved in symbiotic interaction	biological_process	0.58973	1	1	1264	5	7493	0		1	B0510_7609
GO:0060548	negative regulation of cell death	biological_process	0.58973	1	1	1264	5	7493	0		1	B0510_7609
GO:0016846	carbon-sulfur lyase activity	molecular_function	0.59158	1	2	1264	13	7493	2	B0510_3939,Novel00837	0
GO:0004788	thiamine diphosphokinase activity	molecular_function	0.59182	1	1	1264	5	7493	0		1	B0510_1892
GO:0009229	thiamine diphosphate biosynthetic process	biological_process	0.59182	1	1	1264	5	7493	0		1	B0510_1892
GO:0042357	thiamine diphosphate metabolic process	biological_process	0.59182	1	1	1264	5	7493	0		1	B0510_1892
GO:0022890	inorganic cation transmembrane transporter activity	molecular_function	0.59336	1	36	1264	226	7493	27	B0510_995,B0510_6188,B0510_5172,B0510_5286,B0510_992,B0510_8170,B0510_4595,B0510_6466,Novel00151,B0510_1375,B0510_3554,B0510_1128,B0510_4072,B0510_7084,B0510_6347,B0510_5151,B0510_5806,B0510_9949,B0510_8313,B0510_8029,B0510_3197,B0510_9383,B0510_766,Novel00545,B0510_2644,B0510_3413,B0510_4189	9	B0510_440,B0510_1212,B0510_7962,B0510_912,B0510_6183,B0510_9399,B0510_7608,B0510_884,B0510_5700
GO:0006152	purine nucleoside catabolic process	biological_process	0.59643	1	7	1264	42	7493	3	B0510_4580,B0510_9588,Novel00528	4	B0510_477,B0510_6735,B0510_5053,B0510_2808
GO:0009143	nucleoside triphosphate catabolic process	biological_process	0.59643	1	7	1264	42	7493	3	Novel00528,B0510_9588,B0510_4580	4	B0510_5053,B0510_2808,B0510_6735,B0510_477
GO:0009146	purine nucleoside triphosphate catabolic process	biological_process	0.59643	1	7	1264	42	7493	3	B0510_9588,Novel00528,B0510_4580	4	B0510_6735,B0510_2808,B0510_5053,B0510_477
GO:0009203	ribonucleoside triphosphate catabolic process	biological_process	0.59643	1	7	1264	42	7493	3	B0510_4580,B0510_9588,Novel00528	4	B0510_477,B0510_6735,B0510_5053,B0510_2808
GO:0009207	purine ribonucleoside triphosphate catabolic process	biological_process	0.59643	1	7	1264	42	7493	3	B0510_4580,Novel00528,B0510_9588	4	B0510_477,B0510_5053,B0510_2808,B0510_6735
GO:0046130	purine ribonucleoside catabolic process	biological_process	0.59643	1	7	1264	42	7493	3	B0510_9588,Novel00528,B0510_4580	4	B0510_477,B0510_5053,B0510_2808,B0510_6735
GO:0005747	mitochondrial respiratory chain complex I	cellular_component	0.59665	1	1	1264	5	7493	0		1	B0510_5885
GO:0030964	NADH dehydrogenase complex	cellular_component	0.59665	1	1	1264	5	7493	0		1	B0510_5885
GO:0045271	respiratory chain complex I	cellular_component	0.59665	1	1	1264	5	7493	0		1	B0510_5885
GO:0006537	glutamate biosynthetic process	biological_process	0.59728	1	2	1264	11	7493	1	B0510_1950	1	B0510_3132
GO:0043650	dicarboxylic acid biosynthetic process	biological_process	0.59728	1	2	1264	11	7493	1	B0510_1950	1	B0510_3132
GO:0008080	N-acetyltransferase activity	molecular_function	0.59743	1	11	1264	71	7493	11	B0510_1492,Novel00172,B0510_5760,B0510_7829,B0510_1731,B0510_7023,B0510_4508,B0510_5147,B0510_10118,B0510_556,B0510_443	0
GO:0004514	nicotinate-nucleotide diphosphorylase (carboxylating) activity	molecular_function	0.59812	1	1	1264	5	7493	1	B0510_1015	0
GO:0009163	nucleoside biosynthetic process	biological_process	0.59875	1	10	1264	62	7493	9	B0510_3413,B0510_7956,B0510_1375,B0510_4072,Novel00545,Novel00151,B0510_3165,B0510_4595,B0510_8029	1	Novel00038
GO:0042455	ribonucleoside biosynthetic process	biological_process	0.59875	1	10	1264	62	7493	9	Novel00545,Novel00151,B0510_4595,B0510_3165,B0510_8029,B0510_3413,B0510_7956,B0510_4072,B0510_1375	1	Novel00038
GO:1901659	glycosyl compound biosynthetic process	biological_process	0.59875	1	10	1264	62	7493	9	B0510_8029,Novel00151,Novel00545,B0510_3165,B0510_4595,B0510_4072,B0510_1375,B0510_3413,B0510_7956	1	Novel00038
GO:0032801	receptor catabolic process	biological_process	0.59888	1	1	1264	5	7493	1	B0510_6466	0
GO:0022411	cellular component disassembly	biological_process	0.59942	1	2	1264	12	7493	1	B0510_2882	1	B0510_7611
GO:0016050	vesicle organization	biological_process	0.60019	1	1	1264	5	7493	1	B0510_1953	0
GO:0009292	genetic transfer	biological_process	0.60128	1	1	1264	5	7493	1	B0510_6481	0
GO:0008200	ion channel inhibitor activity	molecular_function	0.6015	1	4	1264	23	7493	2	B0510_10363,Novel00648	2	Novel00180,B0510_892
GO:0016248	channel inhibitor activity	molecular_function	0.6015	1	4	1264	23	7493	2	B0510_10363,Novel00648	2	Novel00180,B0510_892
GO:0032879	regulation of localization	biological_process	0.60485	1	2	1264	11	7493	2	B0510_2237,B0510_7715	0
GO:0032403	protein complex binding	molecular_function	0.60488	1	4	1264	25	7493	1	B0510_2526	3	B0510_2668,B0510_9202,B0510_1883
GO:0006289	nucleotide-excision repair	biological_process	0.60496	1	3	1264	18	7493	1	B0510_8785	2	B0510_5903,B0510_634
GO:0000255	allantoin metabolic process	biological_process	0.60506	1	1	1264	5	7493	1	B0510_3308	0
GO:0000256	allantoin catabolic process	biological_process	0.60506	1	1	1264	5	7493	1	B0510_3308	0
GO:0009399	nitrogen fixation	biological_process	0.60553	1	1	1264	5	7493	1	B0510_743	0
GO:0004185	serine-type carboxypeptidase activity	molecular_function	0.60581	1	2	1264	11	7493	2	B0510_4776,B0510_5638	0
GO:0004814	arginine-tRNA ligase activity	molecular_function	0.60666	1	1	1264	5	7493	1	B0510_393	0
GO:0006420	arginyl-tRNA aminoacylation	biological_process	0.60666	1	1	1264	5	7493	1	B0510_393	0
GO:0071855	neuropeptide receptor binding	molecular_function	0.60822	1	1	1264	5	7493	1	Novel00914	0
GO:0019033	viral tegument	cellular_component	0.60829	1	2	1264	12	7493	0		2	B0510_8534,Novel00580
GO:0004713	protein tyrosine kinase activity	molecular_function	0.6089	1	1	1264	5	7493	1	B0510_8703	0
GO:0002161	aminoacyl-tRNA editing activity	molecular_function	0.60893	1	1	1264	5	7493	1	B0510_393	0
GO:0019082	viral protein processing	biological_process	0.61196	1	1	1264	5	7493	1	B0510_3248	0
GO:0004519	endonuclease activity	molecular_function	0.61237	1	13	1264	81	7493	4	B0510_3553,B0510_1936,Novel00199,B0510_3413	9	B0510_355,Novel00175,B0510_7281,Novel00409,B0510_604,B0510_735,B0510_2574,B0510_6230,B0510_1910
GO:0016782	transferase activity, transferring sulfur-containing groups	molecular_function	0.61371	1	1	1264	5	7493	0		1	B0510_10268
GO:0016763	transferase activity, transferring pentosyl groups	molecular_function	0.61407	1	4	1264	24	7493	1	B0510_1015	3	B0510_9149,B0510_1350,B0510_7038
GO:0009156	ribonucleoside monophosphate biosynthetic process	biological_process	0.61437	1	3	1264	18	7493	3	B0510_3165,B0510_1655,B0510_10151	0
GO:0009161	ribonucleoside monophosphate metabolic process	biological_process	0.61437	1	3	1264	18	7493	3	B0510_10151,B0510_1655,B0510_3165	0
GO:0006754	ATP biosynthetic process	biological_process	0.61455	1	7	1264	44	7493	7	Novel00151,Novel00545,B0510_3413,B0510_4595,B0510_8029,B0510_1375,B0510_4072	0
GO:0031072	heat shock protein binding	molecular_function	0.61509	1	1	1264	5	7493	0		1	B0510_4032
GO:0003972	RNA ligase (ATP) activity	molecular_function	0.61513	1	1	1264	4	7493	1	B0510_9461	0
GO:0008452	RNA ligase activity	molecular_function	0.61513	1	1	1264	4	7493	1	B0510_9461	0
GO:0019058	viral infectious cycle	biological_process	0.61624	1	13	1264	79	7493	10	B0510_10167,B0510_3248,B0510_4834,B0510_10262,B0510_4393,B0510_1120,B0510_7179,Novel00199,B0510_10360,B0510_6466	3	B0510_8842,B0510_1509,B0510_3014
GO:0006486	protein glycosylation	biological_process	0.61644	1	5	1264	30	7493	3	B0510_5745,B0510_5549,B0510_4321	2	B0510_9149,B0510_7038
GO:0009100	glycoprotein metabolic process	biological_process	0.61644	1	5	1264	30	7493	3	B0510_4321,B0510_5745,B0510_5549	2	B0510_9149,B0510_7038
GO:0009101	glycoprotein biosynthetic process	biological_process	0.61644	1	5	1264	30	7493	3	B0510_4321,B0510_5745,B0510_5549	2	B0510_9149,B0510_7038
GO:0043413	macromolecule glycosylation	biological_process	0.61644	1	5	1264	30	7493	3	B0510_5549,B0510_5745,B0510_4321	2	B0510_7038,B0510_9149
GO:0009152	purine ribonucleotide biosynthetic process	biological_process	0.61799	1	9	1264	57	7493	8	B0510_4072,B0510_1375,B0510_3413,B0510_8029,Novel00151,Novel00545,B0510_4595,B0510_3165	1	Novel00038
GO:0005246	calcium channel regulator activity	molecular_function	0.61823	1	1	1264	5	7493	1	B0510_1106	0
GO:0016725	oxidoreductase activity, acting on CH or CH2 groups	molecular_function	0.61918	1	1	1264	5	7493	1	B0510_3092	0
GO:0050793	regulation of developmental process	biological_process	0.61954	1	1	1264	5	7493	1	B0510_1656	0
GO:0060627	regulation of vesicle-mediated transport	biological_process	0.61969	1	1	1264	5	7493	1	B0510_2237	0
GO:0030658	transport vesicle membrane	cellular_component	0.62028	1	3	1264	18	7493	1	B0510_7914	2	B0510_2808,B0510_3771
GO:0031554	regulation of DNA-dependent transcription, termination	biological_process	0.62056	1	1	1264	5	7493	0		1	B0510_7611
GO:0003935	GTP cyclohydrolase II activity	molecular_function	0.62213	1	1	1264	5	7493	1	B0510_5876	0
GO:0006140	regulation of nucleotide metabolic process	biological_process	0.62242	1	4	1264	24	7493	1	B0510_9588	3	B0510_7449,B0510_477,B0510_2808
GO:0006120	mitochondrial electron transport, NADH to ubiquinone	biological_process	0.62244	1	1	1264	5	7493	1	B0510_699	0
GO:0006195	purine nucleotide catabolic process	biological_process	0.62346	1	7	1264	43	7493	3	Novel00528,B0510_9588,B0510_4580	4	B0510_5053,B0510_2808,B0510_6735,B0510_477
GO:0009154	purine ribonucleotide catabolic process	biological_process	0.62346	1	7	1264	43	7493	3	B0510_9588,Novel00528,B0510_4580	4	B0510_477,B0510_2808,B0510_5053,B0510_6735
GO:0009261	ribonucleotide catabolic process	biological_process	0.62346	1	7	1264	43	7493	3	Novel00528,B0510_9588,B0510_4580	4	B0510_5053,B0510_2808,B0510_6735,B0510_477
GO:0072523	purine-containing compound catabolic process	biological_process	0.62346	1	7	1264	43	7493	3	B0510_4580,B0510_9588,Novel00528	4	B0510_477,B0510_2808,B0510_5053,B0510_6735
GO:0030955	potassium ion binding	molecular_function	0.62376	1	1	1264	5	7493	1	B0510_722	0
GO:0031420	alkali metal ion binding	molecular_function	0.62376	1	1	1264	5	7493	1	B0510_722	0
GO:0051707	response to other organism	biological_process	0.62393	1	7	1264	44	7493	5	B0510_2197,B0510_6798,B0510_6024,B0510_6905,B0510_7081	2	Novel00894,B0510_6327
GO:0048193	Golgi vesicle transport	biological_process	0.62451	1	9	1264	56	7493	6	B0510_1953,B0510_5516,B0510_7914,B0510_10318,B0510_2237,B0510_2386	3	B0510_3771,B0510_8936,B0510_2808
GO:0009314	response to radiation	biological_process	0.62484	1	1	1264	5	7493	0		1	B0510_9589
GO:0009416	response to light stimulus	biological_process	0.62484	1	1	1264	5	7493	0		1	B0510_9589
GO:0060589	nucleoside-triphosphatase regulator activity	molecular_function	0.62521	1	11	1264	66	7493	6	B0510_9588,B0510_8806,B0510_1106,B0510_1146,B0510_1520,B0510_2816	5	B0510_3670,B0510_477,B0510_2808,Novel00673,B0510_1778
GO:0004000	adenosine deaminase activity	molecular_function	0.62585	1	1	1264	5	7493	1	B0510_6968	0
GO:0008236	serine-type peptidase activity	molecular_function	0.62607	1	20	1264	122	7493	13	B0510_8785,B0510_4082,B0510_3442,B0510_4356,B0510_4776,B0510_8681,B0510_2759,B0510_1799,B0510_9177,B0510_7455,B0510_8830,B0510_4463,B0510_5638	7	B0510_9037,B0510_9149,B0510_355,B0510_291,Novel00886,B0510_3396,B0510_7158
GO:0017171	serine hydrolase activity	molecular_function	0.62607	1	20	1264	122	7493	13	B0510_4776,B0510_4356,B0510_3442,B0510_4082,B0510_8785,B0510_1799,B0510_2759,B0510_8681,B0510_7455,B0510_9177,B0510_5638,B0510_4463,B0510_8830	7	B0510_9149,B0510_9037,B0510_291,B0510_355,Novel00886,B0510_7158,B0510_3396
GO:0016854	racemase and epimerase activity	molecular_function	0.62804	1	2	1264	12	7493	0		2	B0510_807,B0510_3374
GO:0016743	carboxyl- or carbamoyltransferase activity	molecular_function	0.63058	1	1	1264	5	7493	1	B0510_2124	0
GO:0005086	ARF guanyl-nucleotide exchange factor activity	molecular_function	0.63169	1	1	1264	5	7493	0		1	B0510_3670
GO:0072686	mitotic spindle	cellular_component	0.6323	1	3	1264	19	7493	3	B0510_1596,B0510_4850,B0510_5172	0
GO:0006772	thiamine metabolic process	biological_process	0.63359	1	2	1264	12	7493	1	B0510_3786	1	B0510_3461
GO:0009228	thiamine biosynthetic process	biological_process	0.63359	1	2	1264	12	7493	1	B0510_3786	1	B0510_3461
GO:0042723	thiamine-containing compound metabolic process	biological_process	0.63359	1	2	1264	12	7493	1	B0510_3786	1	B0510_3461
GO:0042724	thiamine-containing compound biosynthetic process	biological_process	0.63359	1	2	1264	12	7493	1	B0510_3786	1	B0510_3461
GO:0016884	carbon-nitrogen ligase activity, with glutamine as amido-N-donor	molecular_function	0.6359	1	4	1264	24	7493	3	B0510_7768,B0510_3165,B0510_2108	1	Novel00338
GO:0009142	nucleoside triphosphate biosynthetic process	biological_process	0.63718	1	7	1264	45	7493	7	B0510_4595,Novel00545,B0510_3413,Novel00151,B0510_1375,B0510_4072,B0510_8029	0
GO:0009145	purine nucleoside triphosphate biosynthetic process	biological_process	0.63718	1	7	1264	45	7493	7	B0510_8029,B0510_4072,B0510_1375,Novel00151,B0510_3413,Novel00545,B0510_4595	0
GO:0009201	ribonucleoside triphosphate biosynthetic process	biological_process	0.63718	1	7	1264	45	7493	7	B0510_4072,B0510_1375,B0510_8029,B0510_4595,Novel00151,Novel00545,B0510_3413	0
GO:0009206	purine ribonucleoside triphosphate biosynthetic process	biological_process	0.63718	1	7	1264	45	7493	7	B0510_8029,B0510_1375,B0510_4072,Novel00151,Novel00545,B0510_3413,B0510_4595	0
GO:0070469	respiratory chain	cellular_component	0.63858	1	2	1264	13	7493	0		2	B0510_1212,B0510_5885
GO:0008176	tRNA (guanine-N7-)-methyltransferase activity	molecular_function	0.63991	1	4	1264	26	7493	3	B0510_134,B0510_8072,B0510_5096	1	B0510_1647
GO:0006400	tRNA modification	biological_process	0.64051	1	9	1264	56	7493	7	B0510_8072,B0510_9461,B0510_4797,B0510_6188,B0510_134,B0510_1096,B0510_5096	2	B0510_1647,B0510_5927
GO:0000989	transcription factor binding transcription factor activity	molecular_function	0.64164	1	11	1264	71	7493	8	B0510_171,B0510_2130,B0510_739,B0510_4384,B0510_557,B0510_9092,B0510_326,B0510_3970	3	B0510_8448,B0510_1576,B0510_7170
GO:0003712	transcription cofactor activity	molecular_function	0.64164	1	11	1264	71	7493	8	B0510_171,B0510_2130,B0510_739,B0510_4384,B0510_557,B0510_9092,B0510_326,B0510_3970	3	B0510_8448,B0510_1576,B0510_7170
GO:0009164	nucleoside catabolic process	biological_process	0.64246	1	7	1264	44	7493	3	B0510_4580,Novel00528,B0510_9588	4	B0510_2808,B0510_5053,B0510_6735,B0510_477
GO:0042454	ribonucleoside catabolic process	biological_process	0.64246	1	7	1264	44	7493	3	B0510_9588,Novel00528,B0510_4580	4	B0510_477,B0510_6735,B0510_2808,B0510_5053
GO:1901658	glycosyl compound catabolic process	biological_process	0.64246	1	7	1264	44	7493	3	B0510_4580,Novel00528,B0510_9588	4	B0510_2808,B0510_5053,B0510_6735,B0510_477
GO:0015937	coenzyme A biosynthetic process	biological_process	0.64352	1	1	1264	6	7493	0		1	Novel00038
GO:0033866	nucleoside bisphosphate biosynthetic process	biological_process	0.64352	1	1	1264	6	7493	0		1	Novel00038
GO:0034030	ribonucleoside bisphosphate biosynthetic process	biological_process	0.64352	1	1	1264	6	7493	0		1	Novel00038
GO:0034033	purine nucleoside bisphosphate biosynthetic process	biological_process	0.64352	1	1	1264	6	7493	0		1	Novel00038
GO:0002376	immune system process	biological_process	0.64475	1	5	1264	32	7493	2	B0510_6798,B0510_7567	3	Novel00369,B0510_6327,B0510_6372
GO:0072594	establishment of protein localization to organelle	biological_process	0.64526	1	9	1264	56	7493	5	B0510_9461,B0510_5379,B0510_6849,B0510_2386,B0510_8806	4	B0510_9202,B0510_5053,B0510_8936,B0510_6183
GO:0000921	septin ring assembly	biological_process	0.64585	1	1	1264	6	7493	1	B0510_5286	0
GO:0005940	septin ring	cellular_component	0.64585	1	1	1264	6	7493	1	B0510_5286	0
GO:0031106	septin ring organization	biological_process	0.64585	1	1	1264	6	7493	1	B0510_5286	0
GO:0032156	septin cytoskeleton	cellular_component	0.64585	1	1	1264	6	7493	1	B0510_5286	0
GO:0032185	septin cytoskeleton organization	biological_process	0.64585	1	1	1264	6	7493	1	B0510_5286	0
GO:0000439	core TFIIH complex	cellular_component	0.64677	1	1	1264	6	7493	1	B0510_8785	0
GO:0000441	SSL2-core TFIIH complex	cellular_component	0.64677	1	1	1264	6	7493	1	B0510_8785	0
GO:0032806	carboxy-terminal domain protein kinase complex	cellular_component	0.64677	1	1	1264	6	7493	1	B0510_8785	0
GO:0000226	microtubule cytoskeleton organization	biological_process	0.64707	1	6	1264	39	7493	3	B0510_6952,B0510_1596,Novel00616	3	B0510_9941,B0510_2048,B0510_8342
GO:0031625	ubiquitin protein ligase binding	molecular_function	0.64743	1	1	1264	5	7493	0		1	B0510_1347
GO:0044389	small conjugating protein ligase binding	molecular_function	0.64743	1	1	1264	5	7493	0		1	B0510_1347
GO:0006536	glutamate metabolic process	biological_process	0.64746	1	2	1264	12	7493	1	B0510_1950	1	B0510_3132
GO:0000988	protein binding transcription factor activity	molecular_function	0.64779	1	16	1264	102	7493	11	B0510_3970,B0510_9092,B0510_5433,B0510_557,B0510_4384,B0510_171,B0510_8243,B0510_739,B0510_326,B0510_4552,B0510_2130	5	B0510_10119,B0510_8448,B0510_7170,B0510_1576,B0510_1350
GO:0004867	serine-type endopeptidase inhibitor activity	molecular_function	0.64784	1	1	1264	6	7493	0		1	B0510_7937
GO:0031123	RNA 3'-end processing	biological_process	0.64793	1	1	1264	6	7493	0		1	B0510_9796
GO:0043631	RNA polyadenylation	biological_process	0.64793	1	1	1264	6	7493	0		1	B0510_9796
GO:0046915	transition metal ion transmembrane transporter activity	molecular_function	0.64796	1	7	1264	46	7493	7	B0510_995,B0510_6188,B0510_9383,B0510_1128,B0510_992,B0510_5151,B0510_3554	0
GO:0019208	phosphatase regulator activity	molecular_function	0.64987	1	2	1264	12	7493	1	B0510_1951	1	B0510_7816
GO:0006414	translational elongation	biological_process	0.65049	1	3	1264	20	7493	1	B0510_8869	2	B0510_1350,B0510_4032
GO:0043112	receptor metabolic process	biological_process	0.6518	1	1	1264	6	7493	1	B0510_6466	0
GO:0051239	regulation of multicellular organismal process	biological_process	0.65192	1	2	1264	12	7493	1	Novel00649	1	B0510_1453
GO:0009124	nucleoside monophosphate biosynthetic process	biological_process	0.65202	1	3	1264	19	7493	3	B0510_3165,B0510_1655,B0510_10151	0
GO:0030488	tRNA methylation	biological_process	0.6525	1	1	1264	6	7493	1	B0510_4797	0
GO:0031515	tRNA (m1A) methyltransferase complex	cellular_component	0.6525	1	1	1264	6	7493	1	B0510_4797	0
GO:0034708	methyltransferase complex	cellular_component	0.6525	1	1	1264	6	7493	1	B0510_4797	0
GO:0043527	tRNA methyltransferase complex	cellular_component	0.6525	1	1	1264	6	7493	1	B0510_4797	0
GO:0033178	proton-transporting two-sector ATPase complex, catalytic domain	cellular_component	0.65303	1	3	1264	19	7493	3	B0510_4072,B0510_6466,B0510_2537	0
GO:0097367	carbohydrate derivative binding	molecular_function	0.65317	1	2	1264	12	7493	1	B0510_1810	1	B0510_7480
GO:0000990	core RNA polymerase binding transcription factor activity	molecular_function	0.65355	1	5	1264	32	7493	3	B0510_5433,B0510_8243,B0510_4552	2	B0510_1350,B0510_10119
GO:0000996	core DNA-dependent RNA polymerase binding promoter specificity activity	molecular_function	0.65355	1	5	1264	32	7493	3	B0510_5433,B0510_8243,B0510_4552	2	B0510_1350,B0510_10119
GO:0016987	sigma factor activity	molecular_function	0.65355	1	5	1264	32	7493	3	B0510_8243,B0510_5433,B0510_4552	2	B0510_1350,B0510_10119
GO:0008324	cation transmembrane transporter activity	molecular_function	0.65416	1	48	1264	304	7493	31	B0510_4595,Novel00151,B0510_6466,B0510_8170,B0510_7620,B0510_8774,B0510_4757,B0510_1375,B0510_3554,B0510_5286,B0510_995,B0510_6188,B0510_5172,B0510_992,B0510_9383,B0510_766,Novel00545,B0510_5151,B0510_5806,B0510_9949,B0510_8313,B0510_8029,B0510_3197,B0510_3413,B0510_4189,B0510_2644,B0510_3124,B0510_1128,B0510_6347,B0510_4072,B0510_7084	17	B0510_7962,B0510_1212,B0510_2800,B0510_7846,B0510_912,B0510_8648,B0510_440,B0510_5338,B0510_1451,B0510_884,B0510_5700,B0510_7608,B0510_724,B0510_6183,B0510_9399,B0510_288,B0510_4050
GO:0031167	rRNA methylation	biological_process	0.65472	1	1	1264	6	7493	0		1	B0510_4633
GO:0005085	guanyl-nucleotide exchange factor activity	molecular_function	0.65478	1	3	1264	18	7493	1	B0510_9588	2	B0510_3670,B0510_1778
GO:0006778	porphyrin-containing compound metabolic process	biological_process	0.65549	1	17	1264	104	7493	12	B0510_9256,Novel00102,B0510_1106,B0510_8389,B0510_6481,B0510_1681,B0510_6502,B0510_958,B0510_5379,B0510_683,B0510_6608,B0510_8785	5	B0510_4032,B0510_9447,B0510_1212,B0510_8842,B0510_4736
GO:0033218	amide binding	molecular_function	0.65612	1	1	1264	6	7493	0		1	B0510_9913
GO:0016410	N-acyltransferase activity	molecular_function	0.659	1	11	1264	74	7493	11	B0510_1492,B0510_556,B0510_443,B0510_5147,B0510_10118,B0510_4508,B0510_7023,Novel00172,B0510_1731,B0510_7829,B0510_5760	0
GO:0030133	transport vesicle	cellular_component	0.65967	1	3	1264	19	7493	1	B0510_7914	2	B0510_2808,B0510_3771
GO:0009653	anatomical structure morphogenesis	biological_process	0.66151	1	5	1264	32	7493	4	B0510_7567,B0510_5433,B0510_5832,B0510_9352	1	Novel00010
GO:0008608	attachment of spindle microtubules to kinetochore	biological_process	0.66176	1	2	1264	14	7493	1	B0510_1596	1	B0510_8342
GO:0043022	ribosome binding	molecular_function	0.66262	1	1	1264	6	7493	1	B0510_4850	0
GO:0006644	phospholipid metabolic process	biological_process	0.66296	1	13	1264	81	7493	7	B0510_8389,B0510_8337,B0510_131,B0510_220,B0510_1061,B0510_9234,B0510_7328	6	B0510_1212,Novel00894,B0510_1091,B0510_573,B0510_5604,B0510_6696
GO:0004146	dihydrofolate reductase activity	molecular_function	0.66431	1	1	1264	6	7493	1	B0510_6116	0
GO:0030031	cell projection assembly	biological_process	0.66454	1	3	1264	19	7493	1	B0510_7217	2	B0510_5588,B0510_4347
GO:0007618	mating	biological_process	0.66543	1	1	1264	6	7493	0		1	B0510_1347
GO:0044703	multi-organism reproductive process	biological_process	0.66543	1	1	1264	6	7493	0		1	B0510_1347
GO:0032259	methylation	biological_process	0.66556	1	11	1264	71	7493	8	B0510_4797,B0510_2737,B0510_7030,B0510_9966,B0510_5096,B0510_2765,B0510_8072,B0510_10221	3	B0510_3644,B0510_10119,B0510_4633
GO:0016655	oxidoreductase activity, acting on NAD(P)H, quinone or similar compound as acceptor	molecular_function	0.66557	1	5	1264	32	7493	4	B0510_8063,B0510_699,B0510_739,B0510_1301	1	B0510_7163
GO:0042221	response to chemical stimulus	biological_process	0.66585	1	7	1264	46	7493	4	B0510_2911,B0510_6116,B0510_3410,B0510_3554	3	B0510_1716,B0510_8666,B0510_8973
GO:0003968	RNA-directed RNA polymerase activity	molecular_function	0.66621	1	3	1264	19	7493	0		3	B0510_6372,Novel00886,B0510_7687
GO:0009116	nucleoside metabolic process	biological_process	0.66629	1	23	1264	144	7493	17	B0510_9461,B0510_4072,B0510_9588,Novel00528,B0510_6188,B0510_3165,B0510_4580,B0510_1375,B0510_3413,B0510_2537,B0510_1553,B0510_7956,B0510_8029,Novel00545,Novel00151,B0510_1096,B0510_4595	6	B0510_5927,B0510_2808,B0510_477,Novel00038,B0510_5053,B0510_6735
GO:1901657	glycosyl compound metabolic process	biological_process	0.66629	1	23	1264	144	7493	17	B0510_8029,Novel00151,B0510_1096,Novel00545,B0510_4595,B0510_1375,B0510_4580,B0510_3413,B0510_2537,B0510_7956,B0510_1553,Novel00528,B0510_9588,B0510_3165,B0510_6188,B0510_9461,B0510_4072	6	B0510_6735,Novel00038,B0510_5053,B0510_477,B0510_5927,B0510_2808
GO:0031419	cobalamin binding	molecular_function	0.66688	1	1	1264	6	7493	1	B0510_5390	0
GO:0006333	chromatin assembly or disassembly	biological_process	0.667	1	1	1264	6	7493	1	B0510_3348	0
GO:0000794	condensed nuclear chromosome	cellular_component	0.66884	1	5	1264	33	7493	3	B0510_4850,B0510_1596,B0510_5172	2	B0510_8342,B0510_3011
GO:0005791	rough endoplasmic reticulum	cellular_component	0.67117	1	1	1264	6	7493	0		1	B0510_5053
GO:0030867	rough endoplasmic reticulum membrane	cellular_component	0.67117	1	1	1264	6	7493	0		1	B0510_5053
GO:0006568	tryptophan metabolic process	biological_process	0.67187	1	1	1264	6	7493	1	B0510_2236	0
GO:0006586	indolalkylamine metabolic process	biological_process	0.67187	1	1	1264	6	7493	1	B0510_2236	0
GO:0042430	indole-containing compound metabolic process	biological_process	0.67187	1	1	1264	6	7493	1	B0510_2236	0
GO:0009512	cytochrome b6f complex	cellular_component	0.67202	1	1	1264	6	7493	1	B0510_9748	0
GO:0006405	RNA export from nucleus	biological_process	0.67202	1	1	1264	6	7493	0		1	B0510_5961
GO:0051168	nuclear export	biological_process	0.67202	1	1	1264	6	7493	0		1	B0510_5961
GO:0043605	cellular amide catabolic process	biological_process	0.67536	1	1	1264	6	7493	1	B0510_3308	0
GO:0042623	ATPase activity, coupled	molecular_function	0.67623	1	24	1264	145	7493	17	B0510_1953,B0510_3553,B0510_6188,B0510_3646,B0510_4072,B0510_6466,B0510_1096,B0510_10360,B0510_4595,B0510_8806,B0510_1120,B0510_1596,B0510_439,B0510_7249,B0510_7546,B0510_8785,B0510_5452	7	B0510_9378,B0510_9202,B0510_2692,B0510_8649,B0510_7565,B0510_7875,B0510_8842
GO:0006897	endocytosis	biological_process	0.6778	1	1	1264	6	7493	1	B0510_8524	0
GO:0001664	G-protein coupled receptor binding	molecular_function	0.67796	1	1	1264	6	7493	1	Novel00914	0
GO:0016799	hydrolase activity, hydrolyzing N-glycosyl compounds	molecular_function	0.67868	1	1	1264	6	7493	0		1	B0510_5903
GO:0003933	GTP cyclohydrolase activity	molecular_function	0.67898	1	1	1264	6	7493	1	B0510_5876	0
GO:0007610	behavior	biological_process	0.68043	1	1	1264	6	7493	0		1	B0510_1347
GO:0010608	posttranscriptional regulation of gene expression	biological_process	0.68089	1	2	1264	13	7493	2	B0510_8241,B0510_8878	0
GO:0051273	beta-glucan metabolic process	biological_process	0.68127	1	1	1264	6	7493	1	B0510_5311	0
GO:0003724	RNA helicase activity	molecular_function	0.68237	1	12	1264	74	7493	6	B0510_7680,B0510_10360,B0510_2386,B0510_2537,B0510_9461,B0510_2893	6	B0510_6183,B0510_4736,B0510_9447,B0510_5927,B0510_2053,B0510_6613
GO:0048731	system development	biological_process	0.68313	1	1	1264	6	7493	1	B0510_6466	0
GO:0008131	primary amine oxidase activity	molecular_function	0.68314	1	1	1264	6	7493	1	B0510_826	0
GO:0016023	cytoplasmic membrane-bounded vesicle	cellular_component	0.68315	1	4	1264	26	7493	2	B0510_9517,B0510_7914	2	B0510_3771,B0510_2808
GO:0008234	cysteine-type peptidase activity	molecular_function	0.68341	1	5	1264	33	7493	1	B0510_1061	4	B0510_5338,B0510_3588,Novel00886,B0510_9232
GO:0016668	oxidoreductase activity, acting on a sulfur group of donors, NAD(P) as acceptor	molecular_function	0.68349	1	1	1264	6	7493	0		1	B0510_4426
GO:0047134	protein-disulfide reductase activity	molecular_function	0.68349	1	1	1264	6	7493	0		1	B0510_4426
GO:0010941	regulation of cell death	biological_process	0.68507	1	2	1264	13	7493	1	B0510_3994	1	B0510_7609
GO:0042981	regulation of apoptotic process	biological_process	0.68507	1	2	1264	13	7493	1	B0510_3994	1	B0510_7609
GO:0043067	regulation of programmed cell death	biological_process	0.68507	1	2	1264	13	7493	1	B0510_3994	1	B0510_7609
GO:0003950	NAD+ ADP-ribosyltransferase activity	molecular_function	0.6851	1	1	1264	6	7493	0		1	B0510_1350
GO:0004620	phospholipase activity	molecular_function	0.68512	1	2	1264	13	7493	2	B0510_9234,B0510_1061	0
GO:0008053	mitochondrial fusion	biological_process	0.68527	1	1	1264	7	7493	0		1	B0510_6735
GO:0000270	peptidoglycan metabolic process	biological_process	0.68586	1	1	1264	6	7493	0		1	B0510_5364
GO:0003871	5-methyltetrahydropteroyltriglutamate-homocysteine S-methyltransferase activity	molecular_function	0.68712	1	1	1264	6	7493	1	B0510_6117	0
GO:0042085	5-methyltetrahydropteroyltri-L-glutamate-dependent methyltransferase activity	molecular_function	0.68712	1	1	1264	6	7493	1	B0510_6117	0
GO:0017016	Ras GTPase binding	molecular_function	0.6874	1	4	1264	26	7493	3	B0510_6414,B0510_8029,B0510_1179	1	B0510_9795
GO:0031267	small GTPase binding	molecular_function	0.6874	1	4	1264	26	7493	3	B0510_6414,B0510_8029,B0510_1179	1	B0510_9795
GO:0051020	GTPase binding	molecular_function	0.6874	1	4	1264	26	7493	3	B0510_1179,B0510_6414,B0510_8029	1	B0510_9795
GO:0006749	glutathione metabolic process	biological_process	0.68854	1	1	1264	6	7493	1	B0510_3554	0
GO:0015743	malate transport	biological_process	0.68908	1	1	1264	6	7493	0		1	B0510_4626
GO:0006888	ER to Golgi vesicle-mediated transport	biological_process	0.69034	1	3	1264	20	7493	1	B0510_7914	2	B0510_3771,B0510_2808
GO:0051213	dioxygenase activity	molecular_function	0.69264	1	8	1264	53	7493	5	B0510_7653,B0510_7224,B0510_1731,B0510_8004,B0510_9765	3	B0510_1080,B0510_7219,Novel00112
GO:0009060	aerobic respiration	biological_process	0.69286	1	1	1264	6	7493	1	B0510_4646	0
GO:0004721	phosphoprotein phosphatase activity	molecular_function	0.69294	1	3	1264	20	7493	0		3	B0510_1592,B0510_8275,Novel00369
GO:0030145	manganese ion binding	molecular_function	0.69339	1	2	1264	13	7493	2	B0510_3226,B0510_7179	0
GO:0000776	kinetochore	cellular_component	0.69523	1	4	1264	28	7493	3	B0510_4850,B0510_1596,B0510_5172	1	B0510_8342
GO:0006650	glycerophospholipid metabolic process	biological_process	0.6957	1	10	1264	64	7493	5	B0510_8389,B0510_220,B0510_131,B0510_8337,B0510_7328	5	Novel00894,B0510_1212,B0510_1091,B0510_573,B0510_6696
GO:0007266	Rho protein signal transduction	biological_process	0.69839	1	1	1264	6	7493	1	B0510_9588	0
GO:0035023	regulation of Rho protein signal transduction	biological_process	0.69839	1	1	1264	6	7493	1	B0510_9588	0
GO:0009166	nucleotide catabolic process	biological_process	0.69877	1	7	1264	46	7493	3	B0510_9588,Novel00528,B0510_4580	4	B0510_2808,B0510_5053,B0510_6735,B0510_477
GO:0015035	protein disulfide oxidoreductase activity	molecular_function	0.7011	1	2	1264	15	7493	1	B0510_3965	1	B0510_4633
GO:0015036	disulfide oxidoreductase activity	molecular_function	0.7011	1	2	1264	15	7493	1	B0510_3965	1	B0510_4633
GO:0008094	DNA-dependent ATPase activity	molecular_function	0.70477	1	3	1264	20	7493	2	B0510_3553,B0510_8785	1	B0510_2692
GO:0015630	microtubule cytoskeleton	cellular_component	0.70879	1	7	1264	48	7493	5	B0510_5172,B0510_6952,B0510_4850,Novel00616,B0510_1596	2	B0510_2048,B0510_8342
GO:0005496	steroid binding	molecular_function	0.7091	1	1	1264	6	7493	0		1	B0510_5344
GO:0044238	primary metabolic process	biological_process	0.70964	1	532	1264	3182	7493	331	B0510_2349,B0510_131,B0510_8243,B0510_1799,B0510_1684,B0510_6123,B0510_1817,B0510_6117,B0510_1969,B0510_7718,B0510_5549,B0510_4535,B0510_1763,B0510_1823,B0510_5001,B0510_3970,B0510_10260,B0510_5979,B0510_5286,B0510_640,B0510_326,B0510_5991,B0510_4356,B0510_10285,B0510_4072,B0510_6717,B0510_2787,B0510_6007,B0510_9649,B0510_6973,B0510_4797,B0510_3165,B0510_8877,Novel00616,B0510_5311,B0510_739,B0510…	201	B0510_2454,B0510_1332,B0510_647,B0510_9399,B0510_1579,B0510_2555,B0510_4732,B0510_692,B0510_4493,B0510_6895,B0510_477,B0510_5927,B0510_3231,B0510_9098,B0510_1411,B0510_10112,B0510_8342,B0510_903,B0510_3644,B0510_1113,B0510_572,B0510_4426,B0510_7058,B0510_2048,B0510_3614,B0510_6703,B0510_9447,B0510_4221,B0510_1576,B0510_8894,B0510_7611,B0510_7170,B0510_5006,B0510_5839,B0510_5605,B0510_6183,B0510_8…
GO:0016998	cell wall macromolecule catabolic process	biological_process	0.71063	1	1	1264	7	7493	0		1	B0510_218
GO:0016863	intramolecular oxidoreductase activity, transposing C=C bonds	molecular_function	0.71155	1	1	1264	7	7493	0		1	B0510_5073
GO:0047750	cholestenol delta-isomerase activity	molecular_function	0.71155	1	1	1264	7	7493	0		1	B0510_5073
GO:0031988	membrane-bounded vesicle	cellular_component	0.71344	1	4	1264	27	7493	2	B0510_7914,B0510_9517	2	B0510_2808,B0510_3771
GO:0019725	cellular homeostasis	biological_process	0.71476	1	5	1264	37	7493	4	B0510_1865,B0510_3965,B0510_2036,Novel00896	1	B0510_4633
GO:0017119	Golgi transport complex	cellular_component	0.71515	1	2	1264	15	7493	2	B0510_5516,B0510_10318	0
GO:0005096	GTPase activator activity	molecular_function	0.71769	1	5	1264	33	7493	2	B0510_1520,B0510_1146	3	Novel00673,B0510_2808,B0510_477
GO:0016301	kinase activity	molecular_function	0.71798	1	53	1264	324	7493	23	B0510_9461,B0510_3673,B0510_1639,B0510_3786,B0510_7546,B0510_4130,Novel00349,B0510_439,B0510_5379,B0510_8703,B0510_722,B0510_2893,B0510_2050,B0510_2237,B0510_6952,B0510_8562,B0510_5452,B0510_3413,B0510_1596,B0510_5991,B0510_6006,B0510_6475,B0510_8413	30	B0510_3461,B0510_580,B0510_7280,B0510_7036,B0510_2440,B0510_1092,B0510_5398,B0510_2053,B0510_8842,B0510_7875,B0510_1533,B0510_7381,B0510_5640,B0510_1579,B0510_9202,Novel00673,B0510_9589,B0510_1332,B0510_1319,B0510_13,B0510_2542,B0510_3141,Novel00038,B0510_4736,B0510_1756,B0510_5297,Novel00281,B0510_2373,B0510_6161,B0510_8936
GO:0000041	transition metal ion transport	biological_process	0.71986	1	7	1264	49	7493	7	B0510_1128,B0510_995,B0510_6188,B0510_9383,B0510_5151,B0510_992,B0510_3554	0
GO:0031683	G-protein beta/gamma-subunit complex binding	molecular_function	0.72142	1	3	1264	22	7493	0		3	B0510_2668,B0510_9202,B0510_1883
GO:0034702	ion channel complex	cellular_component	0.72203	1	1	1264	7	7493	1	B0510_6347	0
GO:0034703	cation channel complex	cellular_component	0.72203	1	1	1264	7	7493	1	B0510_6347	0
GO:0009123	nucleoside monophosphate metabolic process	biological_process	0.7228	1	3	1264	21	7493	3	B0510_1655,B0510_10151,B0510_3165	0
GO:0006816	calcium ion transport	biological_process	0.7228	1	1	1264	7	7493	1	B0510_1106	0
GO:0030030	cell projection organization	biological_process	0.72344	1	3	1264	21	7493	1	B0510_7217	2	B0510_4347,B0510_5588
GO:0006399	tRNA metabolic process	biological_process	0.72364	1	32	1264	201	7493	25	B0510_1096,Novel00775,Novel00896,B0510_8072,B0510_2108,B0510_4797,B0510_3165,B0510_6188,B0510_495,B0510_427,B0510_1106,B0510_8569,B0510_9461,B0510_4759,B0510_3106,B0510_6122,B0510_494,B0510_1936,B0510_5096,B0510_134,B0510_2130,B0510_2930,B0510_393,B0510_1751,B0510_4535	7	B0510_2976,B0510_3776,B0510_1647,B0510_5927,B0510_5604,B0510_9098,B0510_6183
GO:0015979	photosynthesis	biological_process	0.72432	1	14	1264	91	7493	10	B0510_5379,B0510_10386,B0510_3149,B0510_6687,B0510_8878,B0510_8241,B0510_683,B0510_6730,B0510_9863,Novel00647	4	B0510_913,B0510_8842,B0510_4736,B0510_9447
GO:0015074	DNA integration	biological_process	0.72539	1	2	1264	14	7493	2	B0510_2214,B0510_1969	0
GO:0042775	mitochondrial ATP synthesis coupled electron transport	biological_process	0.72692	1	1	1264	7	7493	1	B0510_699	0
GO:0016879	ligase activity, forming carbon-nitrogen bonds	molecular_function	0.72736	1	21	1264	137	7493	12	B0510_2919,B0510_1823,B0510_2108,B0510_3165,B0510_10285,B0510_4552,B0510_7768,B0510_3554,B0510_739,B0510_2801,B0510_494,B0510_10284	9	Novel00338,B0510_3011,B0510_5604,B0510_1350,B0510_2061,B0510_6384,B0510_4152,B0510_692,B0510_2383
GO:0043244	regulation of protein complex disassembly	biological_process	0.72888	1	1	1264	7	7493	0		1	B0510_7611
GO:0033644	host cell membrane	cellular_component	0.73145	1	2	1264	15	7493	1	B0510_6466	1	B0510_6612
GO:0044218	other organism cell membrane	cellular_component	0.73145	1	2	1264	15	7493	1	B0510_6466	1	B0510_6612
GO:0044279	other organism membrane	cellular_component	0.73145	1	2	1264	15	7493	1	B0510_6466	1	B0510_6612
GO:0046486	glycerolipid metabolic process	biological_process	0.73162	1	10	1264	65	7493	5	B0510_131,B0510_8337,B0510_220,B0510_8389,B0510_7328	5	Novel00894,B0510_1212,B0510_6696,B0510_573,B0510_1091
GO:0009056	catabolic process	biological_process	0.73245	1	58	1264	367	7493	39	B0510_3308,B0510_722,B0510_3226,B0510_3937,B0510_6466,B0510_7623,B0510_9234,B0510_5458,B0510_7022,B0510_9256,B0510_1061,B0510_1997,B0510_8110,B0510_7079,B0510_5311,B0510_6123,B0510_6226,B0510_7239,Novel00708,B0510_3760,B0510_4580,B0510_5939,B0510_7814,B0510_5282,B0510_8785,B0510_6798,B0510_34,B0510_8389,B0510_2233,B0510_1381,B0510_2237,B0510_9588,Novel00528,B0510_2882,B0510_958,B0510_1681,B0510_1…	19	B0510_6735,B0510_1212,B0510_3132,B0510_8511,B0510_5053,B0510_10160,B0510_9158,B0510_7158,B0510_477,Novel00112,B0510_634,B0510_1347,B0510_4152,B0510_9098,B0510_218,B0510_2808,B0510_4884,B0510_9399,B0510_6703
GO:0016667	oxidoreductase activity, acting on a sulfur group of donors	molecular_function	0.73261	1	4	1264	30	7493	2	B0510_3965,B0510_9313	2	B0510_4426,B0510_4633
GO:0036094	small molecule binding	molecular_function	0.73301	1	201	1264	1196	7493	120	B0510_909,B0510_10395,Novel00758,B0510_2337,B0510_1381,B0510_2130,B0510_9150,B0510_7249,B0510_7239,B0510_10243,B0510_6006,B0510_766,B0510_739,B0510_1120,B0510_5643,B0510_8569,B0510_544,B0510_1106,Novel00349,B0510_9762,B0510_2537,B0510_6761,B0510_10317,B0510_10360,B0510_10284,B0510_9818,B0510_3646,B0510_1751,B0510_8551,B0510_2237,B0510_2930,B0510_5875,B0510_2307,B0510_9064,B0510_4580,Novel00719,B0…	81	B0510_9447,B0510_3614,Novel00237,B0510_6889,B0510_5885,B0510_7582,B0510_2573,B0510_5297,B0510_294,B0510_7952,B0510_7334,B0510_6570,B0510_2440,B0510_7875,B0510_5053,B0510_1533,B0510_5398,B0510_1092,B0510_7611,B0510_6289,B0510_8650,B0510_6183,B0510_1319,B0510_4347,B0510_735,B0510_3141,B0510_8936,B0510_10138,B0510_5604,B0510_6613,B0510_7430,B0510_580,B0510_3776,B0510_2053,B0510_10082,B0510_9158,B051…
GO:0015698	inorganic anion transport	biological_process	0.7335	1	3	1264	21	7493	0		3	B0510_9225,B0510_5061,B0510_7962
GO:0044461	bacterial-type flagellum part	cellular_component	0.7336	1	1	1264	7	7493	0		1	B0510_572
GO:0003684	damaged DNA binding	molecular_function	0.73554	1	3	1264	21	7493	0		3	B0510_735,B0510_634,B0510_5903
GO:0034660	ncRNA metabolic process	biological_process	0.73657	1	37	1264	233	7493	27	B0510_8072,Novel00896,Novel00775,B0510_1096,B0510_8569,B0510_9461,B0510_427,B0510_1106,B0510_495,B0510_3165,B0510_4797,B0510_6188,B0510_2108,B0510_2765,B0510_1936,B0510_5096,B0510_3106,B0510_7030,B0510_4759,B0510_494,B0510_6122,B0510_1751,B0510_4535,B0510_393,B0510_2930,B0510_134,B0510_2130	10	B0510_1647,B0510_3776,B0510_2976,B0510_5604,B0510_5927,B0510_9098,Novel00038,B0510_3231,B0510_4633,B0510_6183
GO:0017137	Rab GTPase binding	molecular_function	0.73665	1	1	1264	7	7493	0		1	B0510_9795
GO:0005351	sugar:hydrogen symporter activity	molecular_function	0.73685	1	2	1264	15	7493	0		2	B0510_288,B0510_8648
GO:0015295	solute:hydrogen symporter activity	molecular_function	0.73685	1	2	1264	15	7493	0		2	B0510_288,B0510_8648
GO:0006265	DNA topological change	biological_process	0.73709	1	1	1264	7	7493	0		1	B0510_8727
GO:0032011	ARF protein signal transduction	biological_process	0.73835	1	2	1264	14	7493	0		2	B0510_2808,B0510_3670
GO:0032012	regulation of ARF protein signal transduction	biological_process	0.73835	1	2	1264	14	7493	0		2	B0510_2808,B0510_3670
GO:0030682	evasion or tolerance of host defense response	biological_process	0.73866	1	1	1264	7	7493	1	B0510_6905	0
GO:0044413	avoidance of host defenses	biological_process	0.73866	1	1	1264	7	7493	1	B0510_6905	0
GO:0044415	evasion or tolerance of host defenses	biological_process	0.73866	1	1	1264	7	7493	1	B0510_6905	0
GO:0051807	evasion or tolerance of defense response of other organism involved in symbiotic interaction	biological_process	0.73866	1	1	1264	7	7493	1	B0510_6905	0
GO:0051832	avoidance of defenses of other organism involved in symbiotic interaction	biological_process	0.73866	1	1	1264	7	7493	1	B0510_6905	0
GO:0051834	evasion or tolerance of defenses of other organism involved in symbiotic interaction	biological_process	0.73866	1	1	1264	7	7493	1	B0510_6905	0
GO:0052173	response to defenses of other organism involved in symbiotic interaction	biological_process	0.73866	1	1	1264	7	7493	1	B0510_6905	0
GO:0052200	response to host defenses	biological_process	0.73866	1	1	1264	7	7493	1	B0510_6905	0
GO:0075136	response to host	biological_process	0.73866	1	1	1264	7	7493	1	B0510_6905	0
GO:0009250	glucan biosynthetic process	biological_process	0.73941	1	1	1264	7	7493	0		1	B0510_634
GO:1901681	sulfur compound binding	molecular_function	0.74015	1	2	1264	14	7493	0		2	B0510_4439,B0510_3748
GO:0016765	transferase activity, transferring alkyl or aryl (other than methyl) groups	molecular_function	0.74056	1	5	1264	35	7493	4	B0510_1120,B0510_9153,B0510_9567,B0510_7956	1	B0510_13
GO:0015740	C4-dicarboxylate transport	biological_process	0.74173	1	1	1264	7	7493	0		1	B0510_4626
GO:0006284	base-excision repair	biological_process	0.742	1	1	1264	7	7493	0		1	B0510_5903
GO:0003954	NADH dehydrogenase activity	molecular_function	0.74241	1	3	1264	22	7493	2	B0510_8063,B0510_699	1	B0510_7163
GO:0008137	NADH dehydrogenase (ubiquinone) activity	molecular_function	0.74241	1	3	1264	22	7493	2	B0510_8063,B0510_699	1	B0510_7163
GO:0050136	NADH dehydrogenase (quinone) activity	molecular_function	0.74241	1	3	1264	22	7493	2	B0510_8063,B0510_699	1	B0510_7163
GO:0016226	iron-sulfur cluster assembly	biological_process	0.74245	1	1	1264	8	7493	1	B0510_4088	0
GO:0031163	metallo-sulfur cluster assembly	biological_process	0.74245	1	1	1264	8	7493	1	B0510_4088	0
GO:0009260	ribonucleotide biosynthetic process	biological_process	0.74304	1	9	1264	63	7493	8	B0510_1375,B0510_4072,B0510_3413,B0510_8029,Novel00151,Novel00545,B0510_3165,B0510_4595	1	Novel00038
GO:0046390	ribose phosphate biosynthetic process	biological_process	0.74304	1	9	1264	63	7493	8	B0510_8029,B0510_4595,B0510_3165,Novel00545,Novel00151,B0510_1375,B0510_4072,B0510_3413	1	Novel00038
GO:1901292	nucleoside phosphate catabolic process	biological_process	0.74309	1	7	1264	48	7493	3	B0510_4580,Novel00528,B0510_9588	4	B0510_477,B0510_6735,B0510_2808,B0510_5053
GO:0000049	tRNA binding	molecular_function	0.74449	1	1	1264	7	7493	1	B0510_8569	0
GO:0004222	metalloendopeptidase activity	molecular_function	0.74465	1	4	1264	30	7493	2	B0510_4042,B0510_786	2	B0510_4347,B0510_6600
GO:0051382	kinetochore assembly	biological_process	0.7453	1	1	1264	8	7493	1	Novel00768	0
GO:0051383	kinetochore organization	biological_process	0.7453	1	1	1264	8	7493	1	Novel00768	0
GO:0045259	proton-transporting ATP synthase complex	cellular_component	0.74577	1	6	1264	43	7493	6	Novel00151,Novel00545,B0510_3413,B0510_1375,B0510_4072,B0510_8029	0
GO:0009289	pilus	cellular_component	0.74632	1	1	1264	7	7493	0		1	B0510_2592
GO:0046527	glucosyltransferase activity	molecular_function	0.74765	1	1	1264	7	7493	0		1	B0510_634
GO:0010628	positive regulation of gene expression	biological_process	0.75121	1	4	1264	28	7493	1	B0510_150	3	B0510_10119,B0510_1964,B0510_6047
GO:0045893	positive regulation of transcription, DNA-dependent	biological_process	0.75121	1	4	1264	28	7493	1	B0510_150	3	B0510_10119,B0510_1964,B0510_6047
GO:0045935	positive regulation of nucleobase-containing compound metabolic process	biological_process	0.75121	1	4	1264	28	7493	1	B0510_150	3	B0510_6047,B0510_1964,B0510_10119
GO:0051173	positive regulation of nitrogen compound metabolic process	biological_process	0.75121	1	4	1264	28	7493	1	B0510_150	3	B0510_10119,B0510_6047,B0510_1964
GO:0051254	positive regulation of RNA metabolic process	biological_process	0.75121	1	4	1264	28	7493	1	B0510_150	3	B0510_10119,B0510_6047,B0510_1964
GO:0019899	enzyme binding	molecular_function	0.7513	1	6	1264	41	7493	3	B0510_6414,B0510_8029,B0510_1179	3	B0510_1347,B0510_8532,B0510_9795
GO:0019076	viral release from host cell	biological_process	0.75209	1	1	1264	8	7493	1	B0510_6466	0
GO:0004556	alpha-amylase activity	molecular_function	0.75505	1	1	1264	7	7493	1	B0510_7079	0
GO:0016160	amylase activity	molecular_function	0.75505	1	1	1264	7	7493	1	B0510_7079	0
GO:0044455	mitochondrial membrane part	cellular_component	0.7568	1	8	1264	58	7493	4	B0510_8029,Novel00151,B0510_1375,B0510_3413	4	Novel00694,B0510_6297,B0510_5885,B0510_1212
GO:0016423	tRNA (guanine) methyltransferase activity	molecular_function	0.75749	1	4	1264	30	7493	3	B0510_5096,B0510_134,B0510_8072	1	B0510_1647
GO:0045735	nutrient reservoir activity	molecular_function	0.75823	1	1	1264	9	7493	1	B0510_9765	0
GO:0034622	cellular macromolecular complex assembly	biological_process	0.75898	1	11	1264	79	7493	7	B0510_4850,Novel00528,B0510_3348,B0510_5286,Novel00768,B0510_4580,B0510_1370	4	B0510_1703,B0510_9399,B0510_9185,B0510_5469
GO:0065004	protein-DNA complex assembly	biological_process	0.76126	1	2	1264	16	7493	2	B0510_3348,Novel00768	0
GO:0071824	protein-DNA complex subunit organization	biological_process	0.76126	1	2	1264	16	7493	2	Novel00768,B0510_3348	0
GO:0000166	nucleotide binding	molecular_function	0.7614	1	197	1264	1179	7493	119	B0510_3926,B0510_10285,B0510_3553,B0510_7914,B0510_6450,Novel00528,B0510_393,B0510_2050,B0510_6717,B0510_10116,B0510_6122,B0510_10368,B0510_9024,B0510_3818,B0510_1936,B0510_1596,B0510_3760,B0510_9395,B0510_224,B0510_995,B0510_3673,B0510_3165,B0510_6849,B0510_427,B0510_3601,B0510_1457,B0510_1488,B0510_6530,B0510_3015,B0510_8991,B0510_1979,B0510_9752,Novel00896,B0510_7546,B0510_2036,B0510_2680,B051…	78	B0510_5750,B0510_9202,B0510_7562,B0510_8815,B0510_6161,B0510_8016,Novel00038,B0510_4736,B0510_9098,B0510_9009,B0510_2976,B0510_3748,B0510_8842,B0510_13,B0510_9589,B0510_1332,B0510_1579,B0510_5640,B0510_4491,Novel00281,B0510_7778,B0510_2373,B0510_1883,B0510_5720,B0510_9240,B0510_2454,B0510_2703,B0510_130,B0510_2542,B0510_5753,B0510_7036,B0510_9378,B0510_5927,B0510_2668,B0510_6610,B0510_8649,B0510_…
GO:1901265	nucleoside phosphate binding	molecular_function	0.7614	1	197	1264	1179	7493	119	B0510_5370,B0510_1096,B0510_7623,B0510_8806,B0510_8703,B0510_9155,B0510_439,B0510_1087,B0510_5227,B0510_1639,B0510_6099,B0510_6053,B0510_8176,B0510_7691,B0510_8064,B0510_6502,B0510_9368,B0510_2308,B0510_8284,B0510_6576,B0510_2386,B0510_4393,B0510_1746,B0510_1684,B0510_5452,B0510_1953,B0510_7680,B0510_1810,B0510_4552,B0510_6434,B0510_4535,B0510_2893,B0510_9752,B0510_1979,Novel00896,B0510_7546,B051…	78	B0510_8649,B0510_7565,B0510_10119,B0510_2555,B0510_759,B0510_692,B0510_2467,B0510_7036,B0510_5927,B0510_9378,B0510_6610,B0510_2668,B0510_2373,B0510_1883,Novel00281,B0510_7778,B0510_9240,B0510_5720,B0510_2454,B0510_2542,B0510_5753,B0510_2703,B0510_130,B0510_13,B0510_9589,B0510_1332,B0510_4491,B0510_1579,B0510_5640,B0510_9009,B0510_3748,B0510_2976,B0510_8842,B0510_8815,B0510_6161,B0510_4736,B0510_8…
GO:0005819	spindle	cellular_component	0.76179	1	4	1264	30	7493	3	B0510_5172,B0510_4850,B0510_1596	1	B0510_8342
GO:0031410	cytoplasmic vesicle	cellular_component	0.76212	1	4	1264	29	7493	2	B0510_7914,B0510_9517	2	B0510_3771,B0510_2808
GO:0016278	lysine N-methyltransferase activity	molecular_function	0.76342	1	1	1264	8	7493	1	B0510_1357	0
GO:0016279	protein-lysine N-methyltransferase activity	molecular_function	0.76342	1	1	1264	8	7493	1	B0510_1357	0
GO:0018024	histone-lysine N-methyltransferase activity	molecular_function	0.76342	1	1	1264	8	7493	1	B0510_1357	0
GO:0042054	histone methyltransferase activity	molecular_function	0.76342	1	1	1264	8	7493	1	B0510_1357	0
GO:0018580	nitronate monooxygenase activity	molecular_function	0.76358	1	2	1264	15	7493	2	B0510_1950,B0510_7568	0
GO:0008289	lipid binding	molecular_function	0.76428	1	7	1264	48	7493	1	B0510_1032	6	B0510_9589,B0510_2703,B0510_572,B0510_8478,B0510_4347,B0510_5344
GO:0015988	energy coupled proton transmembrane transport, against electrochemical gradient	biological_process	0.76443	1	9	1264	66	7493	5	B0510_6466,B0510_5286,B0510_3197,B0510_5806,B0510_2537	4	B0510_6183,B0510_440,B0510_7608,B0510_9399
GO:0015991	ATP hydrolysis coupled proton transport	biological_process	0.76443	1	9	1264	66	7493	5	B0510_2537,B0510_6466,B0510_5286,B0510_3197,B0510_5806	4	B0510_440,B0510_7608,B0510_9399,B0510_6183
GO:0000793	condensed chromosome	cellular_component	0.76806	1	5	1264	37	7493	3	B0510_5172,B0510_4850,B0510_1596	2	B0510_3011,B0510_8342
GO:0015994	chlorophyll metabolic process	biological_process	0.77084	1	10	1264	68	7493	6	B0510_5379,B0510_9256,B0510_8389,B0510_683,B0510_8785,B0510_1681	4	B0510_1212,B0510_8842,B0510_4736,B0510_9447
GO:0019867	outer membrane	cellular_component	0.77107	1	10	1264	71	7493	3	B0510_992,B0510_418,B0510_2107	7	B0510_4990,Novel00928,B0510_5364,B0510_6735,B0510_5989,B0510_7846,B0510_6297
GO:0009061	anaerobic respiration	biological_process	0.77309	1	1	1264	8	7493	0		1	B0510_8705
GO:0015947	methane metabolic process	biological_process	0.77309	1	1	1264	8	7493	0		1	B0510_8705
GO:0015948	methanogenesis	biological_process	0.77309	1	1	1264	8	7493	0		1	B0510_8705
GO:0015975	energy derivation by oxidation of reduced inorganic compounds	biological_process	0.77309	1	1	1264	8	7493	0		1	B0510_8705
GO:0043446	cellular alkane metabolic process	biological_process	0.77309	1	1	1264	8	7493	0		1	B0510_8705
GO:0043447	alkane biosynthetic process	biological_process	0.77309	1	1	1264	8	7493	0		1	B0510_8705
GO:0009607	response to biotic stimulus	biological_process	0.77481	1	7	1264	50	7493	5	B0510_6905,B0510_7081,B0510_2197,B0510_6798,B0510_6024	2	B0510_6327,Novel00894
GO:0044454	nuclear chromosome part	cellular_component	0.77746	1	6	1264	45	7493	3	B0510_1596,B0510_4850,B0510_5172	3	B0510_6230,B0510_8342,B0510_3011
GO:0045502	dynein binding	molecular_function	0.77786	1	3	1264	24	7493	1	B0510_3197	2	B0510_9399,B0510_2048
GO:0019866	organelle inner membrane	cellular_component	0.77811	1	9	1264	65	7493	5	B0510_1375,B0510_3413,B0510_8029,Novel00151,Novel00914	4	Novel00694,B0510_1509,B0510_5885,B0510_1212
GO:0044463	cell projection part	cellular_component	0.77839	1	1	1264	8	7493	0		1	B0510_572
GO:0005882	intermediate filament	cellular_component	0.77901	1	3	1264	23	7493	2	B0510_5991,B0510_5286	1	Novel00620
GO:0045111	intermediate filament cytoskeleton	cellular_component	0.77901	1	3	1264	23	7493	2	B0510_5991,B0510_5286	1	Novel00620
GO:0016651	oxidoreductase activity, acting on NAD(P)H	molecular_function	0.78057	1	7	1264	50	7493	4	B0510_739,B0510_699,B0510_1301,B0510_8063	3	B0510_7163,B0510_4426,B0510_3748
GO:0065008	regulation of biological quality	biological_process	0.78151	1	23	1264	159	7493	13	B0510_2036,B0510_1865,B0510_1596,B0510_3965,Novel00896,B0510_1370,Novel00758,B0510_2911,B0510_9150,B0510_6952,B0510_6798,B0510_8878,B0510_8241	10	B0510_6327,B0510_2573,B0510_7609,B0510_8342,B0510_9399,B0510_5469,B0510_4633,B0510_6183,B0510_1453,B0510_9913
GO:0030234	enzyme regulator activity	molecular_function	0.78246	1	16	1264	108	7493	8	B0510_1146,B0510_1520,B0510_8806,B0510_2816,B0510_3441,B0510_9588,B0510_1106,B0510_1951	8	B0510_7937,B0510_7816,B0510_1778,B0510_477,B0510_3670,B0510_7449,B0510_2808,Novel00673
GO:0008047	enzyme activator activity	molecular_function	0.78364	1	6	1264	43	7493	2	B0510_1520,B0510_1146	4	Novel00673,B0510_2808,B0510_7816,B0510_477
GO:0000097	sulfur amino acid biosynthetic process	biological_process	0.78485	1	1	1264	8	7493	1	B0510_6117	0
GO:0009086	methionine biosynthetic process	biological_process	0.78485	1	1	1264	8	7493	1	B0510_6117	0
GO:0016887	ATPase activity	molecular_function	0.7851	1	42	1264	262	7493	25	B0510_6188,B0510_3673,B0510_6849,B0510_6053,B0510_9461,B0510_10360,B0510_1096,B0510_6466,B0510_4595,B0510_8806,B0510_439,B0510_5379,B0510_7546,B0510_6761,B0510_1953,B0510_7680,B0510_3553,B0510_3646,B0510_2893,B0510_4072,B0510_1120,B0510_1596,B0510_7249,B0510_8785,B0510_5452	17	B0510_580,B0510_9378,B0510_5927,B0510_2692,B0510_6613,B0510_8649,B0510_7565,B0510_7875,B0510_5053,B0510_8842,B0510_6183,B0510_9447,B0510_9202,B0510_7582,B0510_1883,B0510_4736,B0510_2454
GO:0019888	protein phosphatase regulator activity	molecular_function	0.78564	1	1	1264	8	7493	1	B0510_1951	0
GO:0006353	DNA-dependent transcription, termination	biological_process	0.78565	1	1	1264	8	7493	0		1	B0510_7611
GO:0030120	vesicle coat	cellular_component	0.78612	1	3	1264	23	7493	1	B0510_7914	2	B0510_2808,B0510_3771
GO:0030135	coated vesicle	cellular_component	0.78612	1	3	1264	23	7493	1	B0510_7914	2	B0510_2808,B0510_3771
GO:0030659	cytoplasmic vesicle membrane	cellular_component	0.78612	1	3	1264	23	7493	1	B0510_7914	2	B0510_2808,B0510_3771
GO:0030662	coated vesicle membrane	cellular_component	0.78612	1	3	1264	23	7493	1	B0510_7914	2	B0510_3771,B0510_2808
GO:0072527	pyrimidine-containing compound metabolic process	biological_process	0.78622	1	4	1264	31	7493	2	B0510_3786,B0510_1053	2	B0510_3461,B0510_1892
GO:0017150	tRNA dihydrouridine synthase activity	molecular_function	0.7864	1	1	1264	8	7493	1	B0510_4535	0
GO:0031982	vesicle	cellular_component	0.78643	1	4	1264	30	7493	2	B0510_7914,B0510_9517	2	B0510_2808,B0510_3771
GO:0006835	dicarboxylic acid transport	biological_process	0.78668	1	1	1264	8	7493	0		1	B0510_4626
GO:0000276	mitochondrial proton-transporting ATP synthase complex, coupling factor F(o)	cellular_component	0.78677	1	4	1264	31	7493	4	B0510_3413,Novel00151,B0510_8029,B0510_1375	0
GO:0048038	quinone binding	molecular_function	0.78692	1	1	1264	8	7493	1	B0510_826	0
GO:0030430	host cell cytoplasm	cellular_component	0.78755	1	1	1264	8	7493	0		1	B0510_5344
GO:0017080	sodium channel regulator activity	molecular_function	0.78791	1	1	1264	8	7493	1	Novel00648	0
GO:0019871	sodium channel inhibitor activity	molecular_function	0.78791	1	1	1264	8	7493	1	Novel00648	0
GO:0070011	peptidase activity, acting on L-amino acid peptides	molecular_function	0.78839	1	42	1264	273	7493	26	B0510_8681,B0510_3166,B0510_4082,B0510_3442,B0510_4776,B0510_4463,B0510_5638,B0510_786,B0510_3073,B0510_2561,B0510_6740,B0510_1061,B0510_1807,B0510_7179,B0510_1799,B0510_2759,B0510_739,B0510_8785,B0510_4356,B0510_8830,B0510_3858,B0510_6952,B0510_9177,B0510_7455,B0510_1593,B0510_4042	16	B0510_355,B0510_9232,B0510_291,B0510_9037,B0510_4619,B0510_9149,B0510_3588,B0510_7158,B0510_5593,Novel00886,B0510_5338,B0510_4973,B0510_6600,B0510_4347,B0510_3396,B0510_6507
GO:0006470	protein dephosphorylation	biological_process	0.7885	1	2	1264	16	7493	0		2	B0510_1592,B0510_8275
GO:0005815	microtubule organizing center	cellular_component	0.78997	1	1	1264	8	7493	1	B0510_6952	0
GO:0006818	hydrogen transport	biological_process	0.7906	1	16	1264	114	7493	12	B0510_5806,B0510_3197,B0510_8029,B0510_4595,Novel00545,Novel00151,B0510_6466,B0510_1375,B0510_2537,B0510_3413,B0510_5286,B0510_4072	4	B0510_7608,B0510_6183,B0510_9399,B0510_440
GO:0015992	proton transport	biological_process	0.7906	1	16	1264	114	7493	12	B0510_5806,B0510_8029,B0510_3197,B0510_4595,B0510_6466,Novel00151,Novel00545,B0510_1375,B0510_2537,B0510_3413,B0510_5286,B0510_4072	4	B0510_7608,B0510_6183,B0510_9399,B0510_440
GO:0008484	sulfuric ester hydrolase activity	molecular_function	0.79147	1	1	1264	8	7493	1	B0510_3226	0
GO:0005615	extracellular space	cellular_component	0.79333	1	4	1264	32	7493	3	Novel00914,B0510_3441,B0510_3818	1	B0510_9399
GO:0033043	regulation of organelle organization	biological_process	0.7935	1	2	1264	17	7493	1	B0510_1370	1	B0510_5469
GO:0009891	positive regulation of biosynthetic process	biological_process	0.79353	1	4	1264	30	7493	1	B0510_150	3	B0510_1964,B0510_6047,B0510_10119
GO:0010557	positive regulation of macromolecule biosynthetic process	biological_process	0.79353	1	4	1264	30	7493	1	B0510_150	3	B0510_6047,B0510_1964,B0510_10119
GO:0010604	positive regulation of macromolecule metabolic process	biological_process	0.79353	1	4	1264	30	7493	1	B0510_150	3	B0510_6047,B0510_1964,B0510_10119
GO:0031328	positive regulation of cellular biosynthetic process	biological_process	0.79353	1	4	1264	30	7493	1	B0510_150	3	B0510_10119,B0510_6047,B0510_1964
GO:0016125	sterol metabolic process	biological_process	0.79473	1	1	1264	9	7493	0		1	B0510_5073
GO:0048856	anatomical structure development	biological_process	0.79486	1	6	1264	44	7493	5	B0510_9352,B0510_5832,B0510_7567,B0510_6466,B0510_5433	1	Novel00010
GO:0071103	DNA conformation change	biological_process	0.79628	1	3	1264	24	7493	2	B0510_7680,B0510_3348	1	B0510_8727
GO:0004523	ribonuclease H activity	molecular_function	0.79686	1	1	1264	9	7493	0		1	B0510_604
GO:0003713	transcription coactivator activity	molecular_function	0.79738	1	1	1264	9	7493	1	B0510_4384	0
GO:0035556	intracellular signal transduction	biological_process	0.79748	1	28	1264	184	7493	15	B0510_1520,B0510_10360,B0510_439,B0510_1596,B0510_8240,B0510_5452,B0510_6761,B0510_3673,B0510_7680,B0510_9588,B0510_8667,B0510_4609,B0510_6053,B0510_9461,B0510_6434	13	B0510_1883,B0510_8815,B0510_1778,B0510_130,B0510_8842,B0510_6183,B0510_3670,B0510_477,B0510_2808,B0510_6570,B0510_2668,B0510_7562,B0510_6613
GO:0005886	plasma membrane	cellular_component	0.79813	1	7	1264	52	7493	4	B0510_9966,B0510_3105,Novel00567,B0510_6347	3	B0510_4626,B0510_355,B0510_6372
GO:0043241	protein complex disassembly	biological_process	0.79857	1	1	1264	9	7493	0		1	B0510_7611
GO:0046914	transition metal ion binding	molecular_function	0.79879	1	144	1264	889	7493	93	B0510_2349,B0510_5238,B0510_7596,B0510_1746,B0510_1953,B0510_8203,B0510_3994,Novel00573,B0510_5366,B0510_5370,B0510_8774,B0510_6414,B0510_9966,B0510_5388,B0510_3920,B0510_9656,B0510_3813,B0510_9599,B0510_549,B0510_10350,B0510_3092,Novel00565,B0510_9024,B0510_9152,B0510_9863,B0510_9108,B0510_8116,B0510_9793,B0510_3553,B0510_10285,B0510_134,B0510_7914,B0510_6717,B0510_2898,B0510_826,B0510_97,B0510_…	51	Novel00281,B0510_663,B0510_6651,B0510_2999,B0510_9148,B0510_9643,Novel00470,B0510_2991,B0510_6319,B0510_6610,B0510_5653,B0510_8705,B0510_10171,B0510_5406,B0510_6516,B0510_4032,B0510_2808,Novel00673,B0510_3545,Novel00126,B0510_8335,B0510_6612,B0510_6384,B0510_5903,B0510_7163,B0510_1313,B0510_7481,B0510_4426,B0510_1363,B0510_1590,B0510_3771,B0510_180,Novel00022,B0510_281,B0510_7611,B0510_2774,B0510…
GO:0003995	acyl-CoA dehydrogenase activity	molecular_function	0.79893	1	2	1264	16	7493	1	B0510_5282	1	B0510_5885
GO:0009118	regulation of nucleoside metabolic process	biological_process	0.79952	1	3	1264	23	7493	1	B0510_9588	2	B0510_2808,B0510_477
GO:0030811	regulation of nucleotide catabolic process	biological_process	0.79952	1	3	1264	23	7493	1	B0510_9588	2	B0510_2808,B0510_477
GO:0033121	regulation of purine nucleotide catabolic process	biological_process	0.79952	1	3	1264	23	7493	1	B0510_9588	2	B0510_477,B0510_2808
GO:0033124	regulation of GTP catabolic process	biological_process	0.79952	1	3	1264	23	7493	1	B0510_9588	2	B0510_477,B0510_2808
GO:0043087	regulation of GTPase activity	biological_process	0.79952	1	3	1264	23	7493	1	B0510_9588	2	B0510_2808,B0510_477
GO:1900542	regulation of purine nucleotide metabolic process	biological_process	0.79952	1	3	1264	23	7493	1	B0510_9588	2	B0510_477,B0510_2808
GO:0009435	NAD biosynthetic process	biological_process	0.80208	1	1	1264	9	7493	1	B0510_1015	0
GO:0019674	NAD metabolic process	biological_process	0.80208	1	1	1264	9	7493	1	B0510_1015	0
GO:0006323	DNA packaging	biological_process	0.8023	1	2	1264	17	7493	2	B0510_3348,B0510_7680	0
GO:0000746	conjugation	biological_process	0.80248	1	1	1264	9	7493	1	B0510_992	0
GO:0046983	protein dimerization activity	molecular_function	0.80256	1	10	1264	73	7493	2	B0510_9844,B0510_3197	8	B0510_2048,B0510_6603,B0510_10298,B0510_4494,B0510_3614,B0510_7161,B0510_9399,B0510_3924
GO:0019054	modulation by virus of host process	biological_process	0.80312	1	1	1264	9	7493	0		1	B0510_7609
GO:0044068	modulation by symbiont of host cellular process	biological_process	0.80312	1	1	1264	9	7493	0		1	B0510_7609
GO:0005402	cation:sugar symporter activity	molecular_function	0.80371	1	2	1264	17	7493	0		2	B0510_8648,B0510_288
GO:0004866	endopeptidase inhibitor activity	molecular_function	0.80452	1	1	1264	9	7493	0		1	B0510_7937
GO:0061135	endopeptidase regulator activity	molecular_function	0.80452	1	1	1264	9	7493	0		1	B0510_7937
GO:0016893	endonuclease activity, active with either ribo- or deoxyribonucleic acids and producing 5'-phosphomonoesters	molecular_function	0.80455	1	6	1264	46	7493	2	B0510_1936,B0510_3553	4	B0510_7281,B0510_6230,B0510_2574,B0510_604
GO:0051056	regulation of small GTPase mediated signal transduction	biological_process	0.80475	1	6	1264	43	7493	2	B0510_1520,B0510_9588	4	B0510_1778,B0510_2808,B0510_3670,B0510_477
GO:0000910	cytokinesis	biological_process	0.80751	1	3	1264	25	7493	2	B0510_5913,B0510_4912	1	B0510_9941
GO:0044433	cytoplasmic vesicle part	cellular_component	0.80792	1	3	1264	24	7493	1	B0510_7914	2	B0510_2808,B0510_3771
GO:0022843	voltage-gated cation channel activity	molecular_function	0.80803	1	1	1264	9	7493	1	B0510_6347	0
GO:0071203	WASH complex	cellular_component	0.80851	1	1	1264	9	7493	1	B0510_6099	0
GO:0016469	proton-transporting two-sector ATPase complex	cellular_component	0.80875	1	15	1264	109	7493	11	B0510_8029,B0510_3197,B0510_5806,Novel00151,B0510_6466,Novel00545,B0510_5286,B0510_4072,B0510_1375,B0510_2537,B0510_3413	4	B0510_6183,B0510_7608,B0510_9399,B0510_440
GO:0005753	mitochondrial proton-transporting ATP synthase complex	cellular_component	0.80883	1	4	1264	32	7493	4	B0510_3413,Novel00151,B0510_1375,B0510_8029	0
GO:0033014	tetrapyrrole biosynthetic process	biological_process	0.80924	1	16	1264	109	7493	11	B0510_6414,B0510_6608,B0510_683,B0510_5379,B0510_1120,B0510_6502,B0510_4535,B0510_3580,B0510_6481,B0510_1106,Novel00102	5	B0510_4736,B0510_8842,B0510_9447,B0510_4032,B0510_7734
GO:0006418	tRNA aminoacylation for protein translation	biological_process	0.80993	1	7	1264	52	7493	6	B0510_6122,B0510_393,B0510_2130,B0510_427,B0510_8569,B0510_1751	1	B0510_6183
GO:0012506	vesicle membrane	cellular_component	0.81113	1	3	1264	24	7493	1	B0510_7914	2	B0510_2808,B0510_3771
GO:0044421	extracellular region part	cellular_component	0.81142	1	15	1264	105	7493	6	B0510_3197,B0510_1262,B0510_3818,Novel00914,B0510_6466,B0510_3441	9	B0510_1910,B0510_5961,B0510_4394,B0510_9399,B0510_7749,B0510_3014,B0510_5114,B0510_6612,B0510_5344
GO:0004812	aminoacyl-tRNA ligase activity	molecular_function	0.81322	1	7	1264	52	7493	6	B0510_2130,B0510_6122,B0510_393,B0510_1751,B0510_8569,B0510_427	1	B0510_6183
GO:0004312	fatty acid synthase activity	molecular_function	0.81372	1	1	1264	8	7493	1	B0510_7568	0
GO:0033177	proton-transporting two-sector ATPase complex, proton-transporting domain	cellular_component	0.81453	1	12	1264	90	7493	8	B0510_5806,B0510_3197,B0510_8029,B0510_5286,Novel00545,Novel00151,B0510_1375,B0510_3413	4	B0510_6183,B0510_9399,B0510_7608,B0510_440
GO:0003008	system process	biological_process	0.81531	1	2	1264	17	7493	1	Novel00649	1	B0510_1453
GO:0019900	kinase binding	molecular_function	0.81982	1	1	1264	9	7493	0		1	B0510_8532
GO:0019901	protein kinase binding	molecular_function	0.81982	1	1	1264	9	7493	0		1	B0510_8532
GO:0016151	nickel cation binding	molecular_function	0.82081	1	2	1264	18	7493	1	B0510_8774	1	B0510_2808
GO:0003916	DNA topoisomerase activity	molecular_function	0.82177	1	1	1264	9	7493	0		1	B0510_8727
GO:0046434	organophosphate catabolic process	biological_process	0.82208	1	10	1264	72	7493	5	Novel00528,B0510_9588,B0510_4580,B0510_9234,B0510_1061	5	B0510_477,B0510_6735,B0510_9098,B0510_5053,B0510_2808
GO:0071702	organic substance transport	biological_process	0.82233	1	70	1264	451	7493	32	B0510_9528,B0510_5379,B0510_5610,B0510_9352,B0510_9461,B0510_3105,B0510_6227,B0510_6849,B0510_9165,B0510_7328,B0510_3646,B0510_7914,B0510_8389,B0510_2237,B0510_8081,B0510_1179,B0510_6466,B0510_7715,B0510_6687,B0510_220,B0510_8806,B0510_6607,B0510_10262,B0510_8710,B0510_2526,B0510_131,B0510_2386,B0510_2763,B0510_1823,B0510_2469,B0510_1953,B0510_8337	38	B0510_10359,B0510_1212,B0510_7987,B0510_2176,B0510_572,B0510_8648,B0510_4347,B0510_4626,Novel00894,B0510_8936,B0510_9202,B0510_2808,B0510_9912,B0510_573,B0510_288,B0510_6696,B0510_8650,Novel00115,B0510_6183,B0510_5337,B0510_5053,B0510_1475,B0510_6297,Novel00112,Novel00003,B0510_9497,B0510_8478,B0510_9795,B0510_5961,B0510_2383,B0510_7739,B0510_1939,B0510_1091,B0510_5640,B0510_7992,B0510_3771,B0510…
GO:0008060	ARF GTPase activator activity	molecular_function	0.82305	1	1	1264	9	7493	0		1	B0510_2808
GO:0032312	regulation of ARF GTPase activity	biological_process	0.82305	1	1	1264	9	7493	0		1	B0510_2808
GO:0006091	generation of precursor metabolites and energy	biological_process	0.8234	1	7	1264	53	7493	5	B0510_722,B0510_699,B0510_2237,B0510_4646,B0510_9765	2	B0510_10160,B0510_8705
GO:0003779	actin binding	molecular_function	0.82422	1	4	1264	33	7493	4	B0510_4677,B0510_8029,B0510_6414,B0510_5201	0
GO:0045263	proton-transporting ATP synthase complex, coupling factor F(o)	cellular_component	0.82426	1	5	1264	40	7493	5	Novel00151,B0510_3413,Novel00545,B0510_8029,B0510_1375	0
GO:0030203	glycosaminoglycan metabolic process	biological_process	0.82487	1	1	1264	9	7493	0		1	B0510_5364
GO:0015930	glutamate synthase activity	molecular_function	0.825	1	1	1264	9	7493	1	B0510_1950	0
GO:0005742	mitochondrial outer membrane translocase complex	cellular_component	0.82531	1	1	1264	10	7493	0		1	B0510_6297
GO:0005216	ion channel activity	molecular_function	0.82612	1	8	1264	61	7493	4	B0510_5212,B0510_1553,B0510_6347,B0510_6466	4	B0510_724,B0510_7992,B0510_1211,B0510_6047
GO:0022838	substrate-specific channel activity	molecular_function	0.82612	1	8	1264	61	7493	4	B0510_6466,B0510_5212,B0510_1553,B0510_6347	4	B0510_6047,B0510_7992,B0510_1211,B0510_724
GO:0051119	sugar transmembrane transporter activity	molecular_function	0.82659	1	2	1264	18	7493	0		2	B0510_288,B0510_8648
GO:0004180	carboxypeptidase activity	molecular_function	0.8272	1	2	1264	17	7493	2	B0510_4776,B0510_5638	0
GO:0006305	DNA alkylation	biological_process	0.82813	1	1	1264	9	7493	1	B0510_10221	0
GO:0006306	DNA methylation	biological_process	0.82813	1	1	1264	9	7493	1	B0510_10221	0
GO:0044728	DNA methylation or demethylation	biological_process	0.82813	1	1	1264	9	7493	1	B0510_10221	0
GO:0004129	cytochrome-c oxidase activity	molecular_function	0.83102	1	2	1264	20	7493	1	B0510_4189	1	B0510_1212
GO:0016675	oxidoreductase activity, acting on a heme group of donors	molecular_function	0.83102	1	2	1264	20	7493	1	B0510_4189	1	B0510_1212
GO:0016676	oxidoreductase activity, acting on a heme group of donors, oxygen as acceptor	molecular_function	0.83102	1	2	1264	20	7493	1	B0510_4189	1	B0510_1212
GO:0051701	interaction with host	biological_process	0.83182	1	7	1264	55	7493	4	B0510_6905,B0510_3106,B0510_10262,B0510_2911	3	B0510_6612,B0510_7609,B0510_570
GO:0065003	macromolecular complex assembly	biological_process	0.83254	1	12	1264	91	7493	8	B0510_8774,B0510_4580,B0510_1370,B0510_5286,Novel00768,B0510_4850,Novel00528,B0510_3348	4	B0510_5469,B0510_9399,B0510_9185,B0510_1703
GO:0019067	viral assembly, maturation, egress, and release	biological_process	0.83381	1	3	1264	26	7493	3	B0510_6466,Novel00199,B0510_7179	0
GO:0016790	thiolester hydrolase activity	molecular_function	0.83459	1	4	1264	32	7493	1	B0510_9165	3	B0510_3776,B0510_3588,B0510_8511
GO:0060590	ATPase regulator activity	molecular_function	0.83609	1	1	1264	10	7493	1	B0510_1106	0
GO:0043623	cellular protein complex assembly	biological_process	0.83641	1	8	1264	64	7493	5	B0510_4580,B0510_1370,B0510_5286,Novel00768,Novel00528	3	B0510_5469,B0510_9399,B0510_9185
GO:0019068	virion assembly	biological_process	0.83687	1	2	1264	18	7493	2	Novel00199,B0510_7179	0
GO:0016567	protein ubiquitination	biological_process	0.83722	1	1	1264	10	7493	0		1	B0510_4152
GO:0042157	lipoprotein metabolic process	biological_process	0.84058	1	3	1264	24	7493	0		3	B0510_572,B0510_8478,B0510_4347
GO:0006508	proteolysis	biological_process	0.84087	1	42	1264	278	7493	23	B0510_8681,B0510_4082,B0510_3442,B0510_3166,B0510_2439,B0510_4776,B0510_1262,B0510_5638,B0510_3073,B0510_6740,B0510_2561,B0510_1807,B0510_1799,B0510_739,B0510_2759,B0510_8785,B0510_4356,B0510_8830,B0510_3858,B0510_6952,B0510_7455,B0510_9177,B0510_1593	19	B0510_9232,B0510_8511,B0510_291,B0510_9037,B0510_4619,B0510_9149,B0510_7158,B0510_3588,B0510_5593,B0510_634,B0510_1347,B0510_5338,B0510_6600,B0510_4973,B0510_4152,B0510_4347,B0510_3396,B0510_6507,B0510_8297
GO:0004525	ribonuclease III activity	molecular_function	0.84129	1	1	1264	10	7493	1	B0510_3553	0
GO:0016071	mRNA metabolic process	biological_process	0.84254	1	9	1264	69	7493	5	B0510_7543,B0510_1381,Novel00896,B0510_6123,B0510_1751	4	B0510_7381,B0510_1703,B0510_647,B0510_724
GO:0043169	cation binding	molecular_function	0.84319	1	191	1264	1179	7493	115	B0510_6717,B0510_2898,B0510_134,B0510_7914,B0510_3553,B0510_9793,B0510_10285,B0510_8116,B0510_9108,B0510_9863,B0510_9152,B0510_9024,B0510_3092,Novel00565,B0510_10350,B0510_2214,B0510_9287,B0510_5324,B0510_10259,B0510_2729,B0510_7217,B0510_4887,B0510_891,B0510_4316,B0510_7080,B0510_1376,B0510_97,B0510_722,B0510_826,B0510_8203,B0510_2584,B0510_7084,B0510_1953,B0510_1746,B0510_6123,B0510_7596,B0510_…	76	Novel00673,B0510_2808,B0510_4032,Novel00115,B0510_9919,B0510_6516,B0510_884,B0510_5406,B0510_8705,B0510_10171,B0510_634,B0510_1363,B0510_4426,B0510_7481,B0510_7163,B0510_1313,B0510_5903,B0510_6612,B0510_6384,B0510_1778,B0510_8335,B0510_1113,B0510_3545,B0510_3748,Novel00126,B0510_9148,B0510_6651,B0510_2999,B0510_663,Novel00281,B0510_4439,B0510_5720,B0510_5653,B0510_6610,B0510_9452,B0510_6157,B0510…
GO:0008233	peptidase activity	molecular_function	0.84423	1	45	1264	300	7493	29	B0510_2439,B0510_3166,B0510_4082,B0510_3442,B0510_4776,B0510_8681,B0510_7055,B0510_3073,B0510_786,B0510_1061,B0510_6740,B0510_2561,B0510_1262,B0510_5638,B0510_4463,B0510_8785,B0510_4356,B0510_1807,B0510_7179,B0510_739,B0510_2759,B0510_1799,B0510_7455,B0510_9177,B0510_4042,B0510_1593,B0510_3858,B0510_8830,B0510_6952	16	B0510_9037,B0510_4619,B0510_9149,B0510_9232,B0510_355,B0510_291,Novel00886,B0510_5593,B0510_5338,B0510_7158,B0510_3588,B0510_6600,B0510_4973,B0510_4347,B0510_3396,B0510_6507
GO:0004674	protein serine/threonine kinase activity	molecular_function	0.84455	1	5	1264	40	7493	3	B0510_8413,B0510_6475,B0510_5991	2	Novel00673,B0510_2373
GO:0016857	racemase and epimerase activity, acting on carbohydrates and derivatives	molecular_function	0.84479	1	1	1264	10	7493	0		1	B0510_807
GO:0044431	Golgi apparatus part	cellular_component	0.84488	1	5	1264	41	7493	3	B0510_5516,B0510_1953,B0510_10318	2	B0510_2454,B0510_8648
GO:0003729	mRNA binding	molecular_function	0.84544	1	1	1264	10	7493	0		1	B0510_1703
GO:0004470	malic enzyme activity	molecular_function	0.84745	1	1	1264	10	7493	0		1	B0510_9009
GO:0004471	malate dehydrogenase (decarboxylating) activity	molecular_function	0.84745	1	1	1264	10	7493	0		1	B0510_9009
GO:0043167	ion binding	molecular_function	0.84761	1	369	1264	2223	7493	225	B0510_8042,B0510_2072,Novel00358,Novel00775,B0510_5379,Novel00648,B0510_6608,B0510_7567,B0510_9461,B0510_3495,B0510_698,Novel00331,B0510_7526,B0510_8667,B0510_4662,Novel00870,B0510_1435,B0510_1015,B0510_6188,B0510_5875,B0510_6905,B0510_2124,B0510_5390,B0510_370,B0510_494,B0510_4193,B0510_3646,B0510_5179,B0510_9384,B0510_5251,B0510_6761,B0510_9762,B0510_2537,B0510_8103,B0510_8569,B0510_6264,B0510_…	144	B0510_3776,B0510_4650,B0510_877,B0510_6613,Novel00128,B0510_735,B0510_5839,B0510_8238,B0510_6183,B0510_8076,B0510_5398,B0510_1533,B0510_7875,B0510_10140,B0510_6289,B0510_2774,B0510_7611,B0510_3146,B0510_1421,B0510_7952,Novel00237,B0510_3614,B0510_5297,B0510_1590,B0510_9447,B0510_8842,B0510_1778,B0510_3545,B0510_9009,B0510_1113,B0510_4426,B0510_5052,B0510_1363,B0510_7481,B0510_9098,B0510_8705,B051…
GO:0051082	unfolded protein binding	molecular_function	0.8477	1	5	1264	45	7493	1	B0510_5286	4	B0510_2131,B0510_884,Novel00237,B0510_4032
GO:0016703	oxidoreductase activity, acting on single donors with incorporation of molecular oxygen, incorporation of one atom of oxygen (internal monooxygenases or internal mixed function oxidases)	molecular_function	0.84828	1	2	1264	18	7493	2	B0510_7568,B0510_1950	0
GO:0000394	RNA splicing, via endonucleolytic cleavage and ligation	biological_process	0.84889	1	1	1264	9	7493	1	B0510_9461	0
GO:0006388	tRNA splicing, via endonucleolytic cleavage and ligation	biological_process	0.84889	1	1	1264	9	7493	1	B0510_9461	0
GO:0018193	peptidyl-amino acid modification	biological_process	0.8508	1	1	1264	10	7493	0		1	B0510_10119
GO:0003755	peptidyl-prolyl cis-trans isomerase activity	molecular_function	0.85109	1	1	1264	11	7493	0		1	B0510_6805
GO:0016859	cis-trans isomerase activity	molecular_function	0.85109	1	1	1264	11	7493	0		1	B0510_6805
GO:0000221	vacuolar proton-transporting V-type ATPase, V1 domain	cellular_component	0.85186	1	1	1264	10	7493	1	B0510_6466	0
GO:0005774	vacuolar membrane	cellular_component	0.85186	1	1	1264	10	7493	1	B0510_6466	0
GO:0016471	vacuolar proton-transporting V-type ATPase complex	cellular_component	0.85186	1	1	1264	10	7493	1	B0510_6466	0
GO:0044437	vacuolar part	cellular_component	0.85186	1	1	1264	10	7493	1	B0510_6466	0
GO:0016740	transferase activity	molecular_function	0.85361	1	187	1264	1158	7493	104	B0510_8415,B0510_3413,B0510_7249,B0510_9685,B0510_6006,B0510_3106,B0510_8135,B0510_1120,Novel00172,B0510_4130,B0510_8072,B0510_7956,Novel00349,B0510_9762,B0510_7984,B0510_7568,B0510_10396,B0510_4188,B0510_9153,B0510_1731,B0510_9567,B0510_6226,B0510_1492,B0510_8413,B0510_1311,B0510_1849,B0510_2124,B0510_7552,B0510_5139,B0510_6201,B0510_2737,B0510_6952,B0510_10397,B0510_8012,B0510_2237,B0510_2882,B…	83	B0510_3614,B0510_5297,B0510_6611,B0510_4221,B0510_604,B0510_1350,B0510_4328,B0510_4545,B0510_7875,B0510_28,B0510_1533,B0510_5398,B0510_1092,B0510_7611,B0510_294,B0510_1421,Novel00886,B0510_3461,Novel00180,B0510_7734,B0510_2440,B0510_1307,B0510_7038,B0510_7280,B0510_7886,B0510_735,B0510_3141,B0510_5839,B0510_8936,B0510_9581,B0510_5823,B0510_1319,B0510_9149,B0510_7261,B0510_2053,Novel00010,B0510_73…
GO:0015002	heme-copper terminal oxidase activity	molecular_function	0.85459	1	2	1264	21	7493	1	B0510_4189	1	B0510_1212
GO:0016778	diphosphotransferase activity	molecular_function	0.85459	1	1	1264	11	7493	0		1	B0510_1892
GO:0016881	acid-amino acid ligase activity	molecular_function	0.85672	1	13	1264	98	7493	7	B0510_1823,B0510_3554,B0510_2919,B0510_10285,B0510_739,B0510_2801,B0510_10284	6	B0510_4152,B0510_3011,B0510_1350,B0510_2383,B0510_6384,B0510_2061
GO:0032984	macromolecular complex disassembly	biological_process	0.85685	1	1	1264	11	7493	0		1	B0510_7611
GO:0048523	negative regulation of cellular process	biological_process	0.85706	1	7	1264	56	7493	1	B0510_1656	6	B0510_7609,B0510_7449,B0510_2053,B0510_3075,B0510_1113,Novel00894
GO:0040029	regulation of gene expression, epigenetic	biological_process	0.85872	1	1	1264	10	7493	1	B0510_10221	0
GO:0046872	metal ion binding	molecular_function	0.85885	1	189	1264	1172	7493	115	B0510_9599,B0510_3813,B0510_549,B0510_9966,B0510_9656,B0510_3920,B0510_5388,B0510_6414,B0510_8482,B0510_8774,Novel00573,B0510_7623,B0510_8703,B0510_3994,B0510_5370,B0510_5366,B0510_7084,B0510_8203,B0510_2584,B0510_1953,B0510_7596,B0510_6123,B0510_1746,B0510_2193,B0510_2349,B0510_6346,B0510_5238,B0510_10259,B0510_2214,B0510_9287,B0510_5324,B0510_7217,B0510_2729,B0510_1376,B0510_7080,B0510_4316,B05…	74	B0510_6157,B0510_9452,B0510_6610,B0510_5653,B0510_6319,Novel00178,B0510_2991,Novel00470,B0510_759,B0510_9643,B0510_10119,B0510_8384,B0510_1056,B0510_2999,B0510_6651,B0510_663,B0510_9148,B0510_5720,Novel00281,B0510_4426,B0510_1363,B0510_5903,B0510_6384,B0510_6612,B0510_7481,B0510_1313,B0510_7163,B0510_1778,Novel00126,B0510_3545,B0510_3748,B0510_8335,B0510_1113,B0510_4032,Novel00673,B0510_2808,B051…
GO:0019220	regulation of phosphate metabolic process	biological_process	0.85976	1	4	1264	34	7493	1	B0510_9588	3	B0510_477,B0510_7449,B0510_2808
GO:0051174	regulation of phosphorus metabolic process	biological_process	0.85976	1	4	1264	34	7493	1	B0510_9588	3	B0510_2808,B0510_7449,B0510_477
GO:0033179	proton-transporting V-type ATPase, V0 domain	cellular_component	0.85976	1	5	1264	44	7493	2	B0510_3197,B0510_5286	3	B0510_9399,B0510_6183,B0510_7608
GO:0005794	Golgi apparatus	cellular_component	0.86055	1	5	1264	42	7493	3	B0510_1953,B0510_5516,B0510_10318	2	B0510_2454,B0510_8648
GO:0072528	pyrimidine-containing compound biosynthetic process	biological_process	0.86068	1	3	1264	27	7493	1	B0510_3786	2	B0510_1892,B0510_3461
GO:0044036	cell wall macromolecule metabolic process	biological_process	0.86245	1	1	1264	11	7493	0		1	B0510_218
GO:0007599	hemostasis	biological_process	0.8629	1	3	1264	28	7493	1	B0510_6798	2	B0510_6327,B0510_9399
GO:0050817	coagulation	biological_process	0.8629	1	3	1264	28	7493	1	B0510_6798	2	B0510_6327,B0510_9399
GO:0050878	regulation of body fluid levels	biological_process	0.8629	1	3	1264	28	7493	1	B0510_6798	2	B0510_9399,B0510_6327
GO:0005856	cytoskeleton	cellular_component	0.86292	1	13	1264	98	7493	9	B0510_242,B0510_1370,B0510_5172,B0510_5286,B0510_6952,B0510_4850,B0510_1596,B0510_5991,Novel00616	4	B0510_5469,B0510_8342,B0510_2048,Novel00620
GO:0015267	channel activity	molecular_function	0.86354	1	8	1264	64	7493	4	B0510_6347,B0510_1553,B0510_5212,B0510_6466	4	B0510_724,B0510_7992,B0510_1211,B0510_6047
GO:0022803	passive transmembrane transporter activity	molecular_function	0.86354	1	8	1264	64	7493	4	B0510_6466,B0510_1553,B0510_6347,B0510_5212	4	B0510_6047,B0510_724,B0510_1211,B0510_7992
GO:0009522	photosystem I	cellular_component	0.86456	1	1	1264	11	7493	1	B0510_3149	0
GO:0000375	RNA splicing, via transesterification reactions	biological_process	0.8646	1	2	1264	20	7493	1	B0510_7543	1	B0510_1703
GO:0000377	RNA splicing, via transesterification reactions with bulged adenosine as nucleophile	biological_process	0.8646	1	2	1264	20	7493	1	B0510_7543	1	B0510_1703
GO:0000398	mRNA splicing, via spliceosome	biological_process	0.8646	1	2	1264	20	7493	1	B0510_7543	1	B0510_1703
GO:0009636	response to toxic substance	biological_process	0.86543	1	1	1264	11	7493	1	B0510_3554	0
GO:0000917	barrier septum assembly	biological_process	0.86604	1	2	1264	20	7493	2	B0510_5913,B0510_4912	0
GO:0032506	cytokinetic process	biological_process	0.86604	1	2	1264	20	7493	2	B0510_5913,B0510_4912	0
GO:0090529	cell septum assembly	biological_process	0.86604	1	2	1264	20	7493	2	B0510_4912,B0510_5913	0
GO:0032446	protein modification by small protein conjugation	biological_process	0.86638	1	1	1264	11	7493	0		1	B0510_4152
GO:0070647	protein modification by small protein conjugation or removal	biological_process	0.86638	1	1	1264	11	7493	0		1	B0510_4152
GO:0006220	pyrimidine nucleotide metabolic process	biological_process	0.86656	1	1	1264	11	7493	1	B0510_1053	0
GO:0044767	single-organism developmental process	biological_process	0.86666	1	5	1264	42	7493	4	B0510_5433,B0510_7567,B0510_9352,B0510_5832	1	Novel00010
GO:0009611	response to wounding	biological_process	0.86758	1	4	1264	36	7493	1	B0510_6798	3	B0510_9399,B0510_6327,B0510_7937
GO:0015293	symporter activity	molecular_function	0.86808	1	2	1264	20	7493	0		2	B0510_8648,B0510_288
GO:0015294	solute:cation symporter activity	molecular_function	0.86808	1	2	1264	20	7493	0		2	B0510_8648,B0510_288
GO:0043038	amino acid activation	biological_process	0.86813	1	7	1264	56	7493	6	B0510_427,B0510_8569,B0510_1751,B0510_393,B0510_6122,B0510_2130	1	B0510_6183
GO:0043039	tRNA aminoacylation	biological_process	0.86813	1	7	1264	56	7493	6	B0510_2130,B0510_393,B0510_6122,B0510_8569,B0510_1751,B0510_427	1	B0510_6183
GO:0010498	proteasomal protein catabolic process	biological_process	0.86826	1	1	1264	11	7493	0		1	B0510_634
GO:0043161	proteasomal ubiquitin-dependent protein catabolic process	biological_process	0.86826	1	1	1264	11	7493	0		1	B0510_634
GO:0016757	transferase activity, transferring glycosyl groups	molecular_function	0.86871	1	19	1264	135	7493	9	B0510_5745,B0510_7249,B0510_1656,B0510_5549,B0510_1015,B0510_6201,B0510_4188,B0510_8718,B0510_6797	10	B0510_6978,B0510_10160,B0510_2454,B0510_9149,B0510_7038,B0510_1350,B0510_1910,B0510_1421,B0510_634,B0510_9581
GO:0044085	cellular component biogenesis	biological_process	0.8701	1	31	1264	221	7493	21	B0510_1370,B0510_4797,B0510_4088,B0510_5286,B0510_4912,B0510_134,Novel00768,B0510_7217,Novel00528,Novel00199,B0510_2765,B0510_8072,B0510_5913,B0510_4580,B0510_8774,B0510_8869,B0510_7030,B0510_3106,B0510_4850,B0510_7179,B0510_3348	10	B0510_4633,B0510_5469,B0510_9399,B0510_3011,B0510_5588,Novel00038,B0510_4347,B0510_9185,B0510_3231,B0510_1703
GO:0022836	gated channel activity	molecular_function	0.87028	1	3	1264	29	7493	3	B0510_5212,B0510_1553,B0510_6347	0
GO:0022839	ion gated channel activity	molecular_function	0.87028	1	3	1264	29	7493	3	B0510_5212,B0510_1553,B0510_6347	0
GO:0009452	7-methylguanosine RNA capping	biological_process	0.87054	1	1	1264	11	7493	1	B0510_7030	0
GO:0036260	RNA capping	biological_process	0.87054	1	1	1264	11	7493	1	B0510_7030	0
GO:0016875	ligase activity, forming carbon-oxygen bonds	molecular_function	0.8706	1	7	1264	56	7493	6	B0510_2130,B0510_393,B0510_6122,B0510_8569,B0510_1751,B0510_427	1	B0510_6183
GO:0016876	ligase activity, forming aminoacyl-tRNA and related compounds	molecular_function	0.8706	1	7	1264	56	7493	6	B0510_1751,B0510_8569,B0510_427,B0510_2130,B0510_6122,B0510_393	1	B0510_6183
GO:0006952	defense response	biological_process	0.8711	1	8	1264	64	7493	6	B0510_7081,B0510_2197,B0510_6024,Novel00249,B0510_6905,B0510_6798	2	B0510_6327,Novel00894
GO:0006275	regulation of DNA replication	biological_process	0.87317	1	1	1264	11	7493	0		1	B0510_1910
GO:0051052	regulation of DNA metabolic process	biological_process	0.87317	1	1	1264	11	7493	0		1	B0510_1910
GO:0016044	cellular membrane organization	biological_process	0.87335	1	2	1264	20	7493	1	B0510_1953	1	B0510_6735
GO:0003006	developmental process involved in reproduction	biological_process	0.8747	1	1	1264	12	7493	1	B0510_5832	0
GO:0005186	pheromone activity	molecular_function	0.87487	1	1	1264	11	7493	1	Novel00718	0
GO:0033180	proton-transporting V-type ATPase, V1 domain	cellular_component	0.87545	1	1	1264	11	7493	1	B0510_6466	0
GO:0004828	serine-tRNA ligase activity	molecular_function	0.87583	1	1	1264	12	7493	0		1	B0510_6183
GO:0006434	seryl-tRNA aminoacylation	biological_process	0.87583	1	1	1264	12	7493	0		1	B0510_6183
GO:0005102	receptor binding	molecular_function	0.87771	1	15	1264	112	7493	11	B0510_9478,Novel00718,B0510_2193,Novel00573,B0510_3197,B0510_4384,B0510_7984,Novel00914,B0510_1146,B0510_9649,B0510_6761	4	B0510_2742,B0510_6128,B0510_9399,B0510_3461
GO:0007127	meiosis I	biological_process	0.87799	1	1	1264	11	7493	0		1	B0510_3011
GO:0005773	vacuole	cellular_component	0.87823	1	1	1264	11	7493	1	B0510_6466	0
GO:0051336	regulation of hydrolase activity	biological_process	0.87831	1	3	1264	27	7493	1	B0510_9588	2	B0510_2808,B0510_477
GO:0044403	symbiosis, encompassing mutualism through parasitism	biological_process	0.87855	1	27	1264	192	7493	16	B0510_7179,B0510_1120,B0510_6905,B0510_6466,B0510_10360,B0510_3106,B0510_4393,B0510_8072,B0510_2765,B0510_4946,Novel00199,B0510_10262,B0510_4834,B0510_2911,B0510_3248,B0510_10167	11	B0510_7609,B0510_6047,B0510_8842,B0510_488,B0510_3014,B0510_6612,B0510_570,B0510_1509,B0510_1964,B0510_9581,B0510_4633
GO:0044419	interspecies interaction between organisms	biological_process	0.87855	1	27	1264	192	7493	16	B0510_10262,B0510_2911,B0510_4834,B0510_3248,B0510_10167,Novel00199,B0510_4393,B0510_8072,B0510_4946,B0510_2765,B0510_6466,B0510_10360,B0510_3106,B0510_7179,B0510_1120,B0510_6905	11	B0510_9581,B0510_4633,B0510_1964,B0510_3014,B0510_6612,B0510_1509,B0510_570,B0510_488,B0510_8842,B0510_6047,B0510_7609
GO:0022607	cellular component assembly	biological_process	0.87933	1	21	1264	156	7493	14	B0510_1370,Novel00768,B0510_5286,B0510_4912,B0510_4088,Novel00528,Novel00199,B0510_7217,B0510_8774,B0510_4580,B0510_5913,B0510_3348,B0510_7179,B0510_4850	7	B0510_5469,B0510_5588,B0510_3011,B0510_9399,B0510_4347,B0510_9185,B0510_1703
GO:0015980	energy derivation by oxidation of organic compounds	biological_process	0.87998	1	4	1264	35	7493	2	B0510_4646,B0510_699	2	B0510_8705,B0510_10160
GO:0004842	ubiquitin-protein ligase activity	molecular_function	0.88025	1	7	1264	57	7493	3	B0510_10285,B0510_2801,B0510_10284	4	B0510_4152,B0510_2061,B0510_6384,B0510_3011
GO:0019787	small conjugating protein ligase activity	molecular_function	0.88025	1	7	1264	57	7493	3	B0510_10285,B0510_2801,B0510_10284	4	B0510_4152,B0510_6384,B0510_2061,B0510_3011
GO:0006518	peptide metabolic process	biological_process	0.88126	1	1	1264	12	7493	1	B0510_3554	0
GO:0016311	dephosphorylation	biological_process	0.88168	1	2	1264	20	7493	0		2	B0510_1592,B0510_8275
GO:0017004	cytochrome complex assembly	biological_process	0.88277	1	1	1264	12	7493	0		1	B0510_9185
GO:0004252	serine-type endopeptidase activity	molecular_function	0.88326	1	6	1264	51	7493	4	B0510_8830,B0510_4463,B0510_1799,B0510_2759	2	B0510_355,Novel00886
GO:0008017	microtubule binding	molecular_function	0.88361	1	3	1264	28	7493	1	B0510_8991	2	B0510_9941,B0510_9231
GO:0006338	chromatin remodeling	biological_process	0.88442	1	1	1264	12	7493	0		1	B0510_3956
GO:0007017	microtubule-based process	biological_process	0.88496	1	7	1264	58	7493	4	B0510_6952,B0510_8991,B0510_1596,Novel00616	3	B0510_9941,B0510_2048,B0510_8342
GO:0015932	nucleobase-containing compound transmembrane transporter activity	molecular_function	0.8857	1	1	1264	12	7493	0		1	B0510_5640
GO:0016860	intramolecular oxidoreductase activity	molecular_function	0.88641	1	2	1264	21	7493	1	B0510_9765	1	B0510_5073
GO:0008716	D-alanine-D-alanine ligase activity	molecular_function	0.88891	1	1	1264	11	7493	1	B0510_739	0
GO:0015079	potassium ion transmembrane transporter activity	molecular_function	0.89058	1	1	1264	12	7493	0		1	B0510_5700
GO:0030414	peptidase inhibitor activity	molecular_function	0.89118	1	1	1264	12	7493	0		1	B0510_7937
GO:0061134	peptidase regulator activity	molecular_function	0.89118	1	1	1264	12	7493	0		1	B0510_7937
GO:0006461	protein complex assembly	biological_process	0.89295	1	9	1264	76	7493	6	Novel00528,B0510_5286,Novel00768,B0510_8774,B0510_4580,B0510_1370	3	B0510_9185,B0510_9399,B0510_5469
GO:0070271	protein complex biogenesis	biological_process	0.89295	1	9	1264	76	7493	6	B0510_1370,B0510_8774,B0510_4580,Novel00768,B0510_5286,Novel00528	3	B0510_5469,B0510_9399,B0510_9185
GO:0016615	malate dehydrogenase activity	molecular_function	0.89744	1	1	1264	12	7493	0		1	B0510_9009
GO:0005743	mitochondrial inner membrane	cellular_component	0.89833	1	7	1264	61	7493	4	Novel00151,B0510_3413,B0510_8029,B0510_1375	3	B0510_1212,B0510_5885,Novel00694
GO:0004888	transmembrane signaling receptor activity	molecular_function	0.89957	1	4	1264	36	7493	3	B0510_1553,B0510_5212,B0510_2237	1	B0510_7381
GO:0008408	3'-5' exonuclease activity	molecular_function	0.90007	1	2	1264	21	7493	2	B0510_1206,B0510_6123	0
GO:0034508	centromere complex assembly	biological_process	0.90107	1	1	1264	13	7493	1	Novel00768	0
GO:0016482	cytoplasmic transport	biological_process	0.90165	1	14	1264	107	7493	7	B0510_2386,B0510_8806,B0510_2237,B0510_6849,B0510_5379,B0510_7914,B0510_9461	7	B0510_6183,B0510_8936,B0510_3771,B0510_5961,B0510_2808,B0510_9202,B0510_5053
GO:0043933	macromolecular complex subunit organization	biological_process	0.9023	1	13	1264	106	7493	8	B0510_8774,B0510_4580,B0510_1370,B0510_4850,Novel00528,B0510_3348,B0510_5286,Novel00768	5	B0510_9399,B0510_9185,B0510_5469,B0510_1703,B0510_7611
GO:0033365	protein localization to organelle	biological_process	0.90259	1	10	1264	80	7493	5	B0510_8806,B0510_2386,B0510_5379,B0510_6849,B0510_9461	5	B0510_8936,B0510_9913,B0510_6183,B0510_9202,B0510_5053
GO:0008653	lipopolysaccharide metabolic process	biological_process	0.90274	1	7	1264	58	7493	2	B0510_1639,B0510_6201	5	B0510_8789,B0510_2373,B0510_28,B0510_13,B0510_1453
GO:0009103	lipopolysaccharide biosynthetic process	biological_process	0.90274	1	7	1264	58	7493	2	B0510_6201,B0510_1639	5	B0510_1453,B0510_13,B0510_2373,B0510_28,B0510_8789
GO:0008199	ferric iron binding	molecular_function	0.90279	1	1	1264	13	7493	1	B0510_9793	0
GO:0004506	squalene monooxygenase activity	molecular_function	0.90452	1	2	1264	21	7493	0		2	B0510_2976,B0510_2555
GO:0033176	proton-transporting V-type ATPase complex	cellular_component	0.90559	1	6	1264	55	7493	3	B0510_3197,B0510_6466,B0510_5286	3	B0510_7608,B0510_6183,B0510_9399
GO:0048518	positive regulation of biological process	biological_process	0.90672	1	9	1264	76	7493	3	B0510_8110,B0510_2237,B0510_150	6	B0510_6047,B0510_1964,B0510_10119,Novel00369,B0510_4884,B0510_9399
GO:0006366	transcription from RNA polymerase II promoter	biological_process	0.90708	1	11	1264	91	7493	8	B0510_739,B0510_2801,B0510_2130,B0510_171,B0510_557,B0510_326,B0510_9092,B0510_3970	3	B0510_8448,B0510_1576,B0510_7170
GO:0009057	macromolecule catabolic process	biological_process	0.90727	1	14	1264	110	7493	9	B0510_6466,B0510_1381,B0510_2882,B0510_5311,Novel00708,B0510_6123,B0510_5458,B0510_1751,B0510_5939	5	B0510_8511,B0510_1347,B0510_634,B0510_10160,B0510_4152
GO:0016861	intramolecular oxidoreductase activity, interconverting aldoses and ketoses	molecular_function	0.90763	1	1	1264	13	7493	1	B0510_9765	0
GO:0042060	wound healing	biological_process	0.90835	1	3	1264	31	7493	1	B0510_6798	2	B0510_9399,B0510_6327
GO:0005244	voltage-gated ion channel activity	molecular_function	0.90941	1	1	1264	13	7493	1	B0510_6347	0
GO:0022832	voltage-gated channel activity	molecular_function	0.90941	1	1	1264	13	7493	1	B0510_6347	0
GO:0015631	tubulin binding	molecular_function	0.90956	1	3	1264	30	7493	1	B0510_8991	2	B0510_9941,B0510_9231
GO:0090407	organophosphate biosynthetic process	biological_process	0.9098	1	19	1264	144	7493	15	B0510_4552,B0510_3165,B0510_1015,B0510_5516,B0510_4072,B0510_1655,B0510_3818,B0510_8029,B0510_4595,Novel00151,Novel00545,B0510_10151,B0510_1375,B0510_4130,B0510_3413	4	B0510_7280,B0510_5604,B0510_1892,Novel00038
GO:0019069	viral capsid assembly	biological_process	0.91069	1	1	1264	13	7493	1	Novel00199	0
GO:0009306	protein secretion	biological_process	0.91082	1	1	1264	14	7493	1	B0510_7715	0
GO:0045333	cellular respiration	biological_process	0.91142	1	3	1264	30	7493	2	B0510_699,B0510_4646	1	B0510_8705
GO:0006605	protein targeting	biological_process	0.91153	1	11	1264	89	7493	5	B0510_9461,B0510_2386,B0510_8806,B0510_6849,B0510_5379	6	B0510_9202,B0510_5053,B0510_8650,B0510_8936,B0510_6297,B0510_6183
GO:0048519	negative regulation of biological process	biological_process	0.91163	1	7	1264	61	7493	1	B0510_1656	6	B0510_7609,B0510_7449,B0510_2053,B0510_3075,B0510_1113,Novel00894
GO:0006396	RNA processing	biological_process	0.91215	1	39	1264	273	7493	24	B0510_2930,B0510_134,B0510_2737,B0510_3553,B0510_7543,B0510_4535,B0510_1936,B0510_5096,B0510_494,B0510_4759,B0510_3106,B0510_7030,B0510_2765,B0510_495,B0510_1106,B0510_2108,B0510_4797,B0510_3165,B0510_6188,B0510_9461,Novel00775,Novel00896,B0510_1096,B0510_8072	15	B0510_647,B0510_4633,B0510_1703,B0510_3231,B0510_9098,B0510_724,Novel00038,B0510_9796,B0510_5604,B0510_5927,B0510_2976,B0510_7381,B0510_2574,B0510_3776,B0510_1647
GO:0016796	exonuclease activity, active with either ribo- or deoxyribonucleic acids and producing 5'-phosphomonoesters	molecular_function	0.91318	1	1	1264	14	7493	1	B0510_6123	0
GO:0007126	meiosis	biological_process	0.91323	1	1	1264	13	7493	0		1	B0510_3011
GO:0051321	meiotic cell cycle	biological_process	0.91323	1	1	1264	13	7493	0		1	B0510_3011
GO:0016772	transferase activity, transferring phosphorus-containing groups	molecular_function	0.91373	1	88	1264	575	7493	34	B0510_6006,B0510_3413,B0510_8415,B0510_8562,B0510_5452,B0510_2893,B0510_8703,B0510_439,Novel00349,B0510_4130,B0510_1639,B0510_10262,B0510_8413,B0510_1311,B0510_6475,B0510_1596,B0510_5991,B0510_6952,B0510_2237,B0510_2050,B0510_7552,B0510_9765,B0510_6717,B0510_2898,B0510_7567,B0510_5619,B0510_722,B0510_5379,B0510_9528,B0510_7546,B0510_3786,B0510_3673,B0510_9461,B0510_9352	54	B0510_2373,B0510_6047,Novel00281,B0510_5297,B0510_1756,B0510_3614,B0510_2542,B0510_4545,B0510_13,B0510_9589,B0510_1332,B0510_604,B0510_4221,B0510_5640,B0510_1579,B0510_7611,B0510_9643,B0510_1533,B0510_7875,B0510_1092,B0510_5398,B0510_7734,B0510_2440,B0510_1307,B0510_7280,B0510_7036,B0510_6372,Novel00886,B0510_3461,Novel00180,B0510_977,B0510_8936,B0510_6161,B0510_4736,B0510_735,Novel00038,B0510_31…
GO:0005741	mitochondrial outer membrane	cellular_component	0.91412	1	3	1264	32	7493	1	B0510_2107	2	B0510_6297,B0510_6735
GO:0031968	organelle outer membrane	cellular_component	0.91412	1	3	1264	32	7493	1	B0510_2107	2	B0510_6297,B0510_6735
GO:0000228	nuclear chromosome	cellular_component	0.91469	1	6	1264	55	7493	3	B0510_4850,B0510_1596,B0510_5172	3	B0510_3011,B0510_8342,B0510_6230
GO:1901135	carbohydrate derivative metabolic process	biological_process	0.91497	1	49	1264	335	7493	29	B0510_7956,B0510_2537,B0510_1375,B0510_4595,Novel00151,B0510_5745,B0510_1096,B0510_4321,B0510_220,B0510_9461,B0510_3165,B0510_6188,B0510_1639,B0510_1553,B0510_3413,B0510_4580,B0510_7328,Novel00545,B0510_1053,B0510_131,B0510_8029,B0510_4072,B0510_6201,B0510_8389,B0510_5549,B0510_2237,Novel00528,B0510_9588,B0510_8337	20	B0510_9149,B0510_5053,B0510_28,B0510_6735,B0510_1212,B0510_5927,B0510_8789,B0510_7038,B0510_477,Novel00038,B0510_9098,Novel00894,B0510_2373,B0510_2808,B0510_1091,B0510_573,B0510_5364,B0510_6696,B0510_1453,B0510_13
GO:0006633	fatty acid biosynthetic process	biological_process	0.91537	1	3	1264	30	7493	0		3	Novel00470,B0510_6319,B0510_3776
GO:0006119	oxidative phosphorylation	biological_process	0.91576	1	1	1264	13	7493	1	B0510_699	0
GO:0042773	ATP synthesis coupled electron transport	biological_process	0.91576	1	1	1264	13	7493	1	B0510_699	0
GO:0008138	protein tyrosine/serine/threonine phosphatase activity	molecular_function	0.91599	1	1	1264	13	7493	0		1	B0510_8275
GO:0006779	porphyrin-containing compound biosynthetic process	biological_process	0.91709	1	11	1264	87	7493	7	B0510_6502,B0510_683,B0510_6481,B0510_6608,B0510_5379,Novel00102,B0510_1106	4	B0510_4736,B0510_9447,B0510_8842,B0510_4032
GO:0044003	modification by symbiont of host morphology or physiology	biological_process	0.91818	1	2	1264	23	7493	1	B0510_2911	1	B0510_7609
GO:0006325	chromatin organization	biological_process	0.9183	1	3	1264	31	7493	2	Novel00319,B0510_3348	1	B0510_3956
GO:0003777	microtubule motor activity	molecular_function	0.91848	1	1	1264	12	7493	1	B0510_8991	0
GO:0032502	developmental process	biological_process	0.9185	1	11	1264	89	7493	8	B0510_7567,B0510_6466,B0510_1656,Novel00573,B0510_5433,B0510_4646,B0510_9352,B0510_5832	3	B0510_3287,Novel00409,Novel00010
GO:0005777	peroxisome	cellular_component	0.91972	1	1	1264	14	7493	1	B0510_5282	0
GO:0042579	microbody	cellular_component	0.91972	1	1	1264	14	7493	1	B0510_5282	0
GO:0032318	regulation of Ras GTPase activity	biological_process	0.92047	1	2	1264	22	7493	1	B0510_9588	1	B0510_2808
GO:0008380	RNA splicing	biological_process	0.92179	1	3	1264	31	7493	2	B0510_7543,B0510_9461	1	B0510_1703
GO:0042592	homeostatic process	biological_process	0.92184	1	6	1264	57	7493	4	B0510_3965,B0510_2036,Novel00896,B0510_1865	2	B0510_6183,B0510_4633
GO:0030674	protein binding, bridging	molecular_function	0.92186	1	2	1264	24	7493	1	B0510_7217	1	B0510_9399
GO:0060090	binding, bridging	molecular_function	0.92186	1	2	1264	24	7493	1	B0510_7217	1	B0510_9399
GO:0016741	transferase activity, transferring one-carbon groups	molecular_function	0.92187	1	33	1264	237	7493	20	B0510_1357,B0510_10221,Novel00630,B0510_9966,B0510_4797,B0510_8072,Novel00648,B0510_1479,B0510_6117,B0510_2882,B0510_2737,B0510_134,B0510_2765,B0510_6226,B0510_5096,B0510_7030,B0510_3106,B0510_1849,B0510_2124,B0510_8135	13	B0510_294,B0510_1647,B0510_10119,B0510_3644,B0510_6603,B0510_2803,B0510_4633,B0510_5823,B0510_4328,B0510_7886,B0510_7161,B0510_5839,B0510_3231
GO:0016485	protein processing	biological_process	0.92291	1	1	1264	14	7493	1	B0510_3248	0
GO:0051604	protein maturation	biological_process	0.92291	1	1	1264	14	7493	1	B0510_3248	0
GO:0061025	membrane fusion	biological_process	0.92303	1	2	1264	24	7493	1	B0510_1953	1	B0510_6735
GO:0000280	nuclear division	biological_process	0.92487	1	3	1264	32	7493	3	B0510_4850,Novel00768,B0510_5172	0
GO:0007067	mitosis	biological_process	0.92487	1	3	1264	32	7493	3	B0510_4850,Novel00768,B0510_5172	0
GO:1901136	carbohydrate derivative catabolic process	biological_process	0.92501	1	8	1264	69	7493	3	B0510_4580,B0510_9588,Novel00528	5	B0510_9098,B0510_5053,B0510_2808,B0510_477,B0510_6735
GO:0007165	signal transduction	biological_process	0.92537	1	59	1264	402	7493	23	B0510_3673,B0510_7217,B0510_8667,B0510_4609,B0510_6053,B0510_9300,B0510_9461,B0510_10360,B0510_7984,B0510_439,B0510_2236,B0510_6761,B0510_7680,B0510_2237,B0510_9588,B0510_4042,B0510_6434,B0510_1951,B0510_1520,B0510_3197,B0510_1596,B0510_8240,B0510_5452	36	B0510_2440,B0510_477,B0510_6570,B0510_2668,B0510_6613,B0510_7381,B0510_4732,B0510_6289,B0510_1778,B0510_7875,B0510_1092,B0510_8842,B0510_9589,B0510_6183,B0510_1332,B0510_3670,B0510_1319,Novel00673,B0510_9202,B0510_2808,B0510_9399,B0510_6037,B0510_6935,B0510_7562,Novel00922,Novel00281,B0510_2373,B0510_8815,B0510_8936,B0510_1883,B0510_5297,Novel00369,B0510_7816,B0510_1756,B0510_130,B0510_2542
GO:0023052	signaling	biological_process	0.92537	1	59	1264	402	7493	23	B0510_1520,B0510_3197,B0510_1596,B0510_8240,B0510_5452,B0510_7680,B0510_9588,B0510_2237,B0510_4042,B0510_1951,B0510_6434,B0510_7984,B0510_10360,B0510_439,B0510_6761,B0510_2236,B0510_3673,B0510_8667,B0510_7217,B0510_6053,B0510_4609,B0510_9461,B0510_9300	36	B0510_8936,B0510_1883,B0510_2373,B0510_8815,Novel00281,Novel00922,Novel00369,B0510_5297,B0510_1756,B0510_7816,B0510_2542,B0510_130,B0510_1319,B0510_3670,B0510_6183,B0510_1332,B0510_9589,B0510_9202,Novel00673,B0510_2808,B0510_7562,B0510_6935,B0510_6037,B0510_9399,B0510_6289,B0510_4732,B0510_7381,B0510_7875,B0510_1778,B0510_8842,B0510_1092,B0510_2440,B0510_477,B0510_6570,B0510_6613,B0510_2668
GO:0044700	single organism signaling	biological_process	0.92537	1	59	1264	402	7493	23	B0510_6761,B0510_2236,B0510_10360,B0510_7984,B0510_439,B0510_6053,B0510_4609,B0510_9461,B0510_9300,B0510_3673,B0510_8667,B0510_7217,B0510_8240,B0510_5452,B0510_1520,B0510_3197,B0510_1596,B0510_4042,B0510_6434,B0510_1951,B0510_7680,B0510_9588,B0510_2237	36	B0510_1778,B0510_7875,B0510_8842,B0510_1092,B0510_4732,B0510_6289,B0510_7381,B0510_6570,B0510_6613,B0510_2668,B0510_2440,B0510_477,B0510_7816,B0510_1756,B0510_2542,B0510_130,B0510_2373,B0510_8815,B0510_8936,B0510_1883,Novel00922,Novel00281,B0510_5297,Novel00369,Novel00673,B0510_9202,B0510_2808,B0510_6935,B0510_7562,B0510_9399,B0510_6037,B0510_1319,B0510_3670,B0510_9589,B0510_1332,B0510_6183
GO:0009896	positive regulation of catabolic process	biological_process	0.92585	1	3	1264	34	7493	1	B0510_8110	2	B0510_4884,B0510_9399
GO:0010508	positive regulation of autophagy	biological_process	0.92585	1	3	1264	34	7493	1	B0510_8110	2	B0510_9399,B0510_4884
GO:0031331	positive regulation of cellular catabolic process	biological_process	0.92585	1	3	1264	34	7493	1	B0510_8110	2	B0510_9399,B0510_4884
GO:0042803	protein homodimerization activity	molecular_function	0.92627	1	3	1264	33	7493	1	B0510_3197	2	B0510_9399,B0510_2048
GO:0009893	positive regulation of metabolic process	biological_process	0.92655	1	7	1264	64	7493	2	B0510_8110,B0510_150	5	B0510_1964,B0510_4884,B0510_6047,B0510_10119,B0510_9399
GO:0031325	positive regulation of cellular metabolic process	biological_process	0.92655	1	7	1264	64	7493	2	B0510_150,B0510_8110	5	B0510_9399,B0510_10119,B0510_4884,B0510_6047,B0510_1964
GO:0019031	viral envelope	cellular_component	0.9271	1	10	1264	84	7493	5	B0510_9649,B0510_8569,B0510_10244,B0510_277,B0510_5172	5	B0510_8650,B0510_4469,Novel00928,B0510_1509,B0510_10300
GO:0036338	viral membrane	cellular_component	0.9271	1	10	1264	84	7493	5	B0510_8569,B0510_9649,B0510_10244,B0510_277,B0510_5172	5	B0510_8650,B0510_4469,Novel00928,B0510_1509,B0510_10300
GO:0009288	bacterial-type flagellum	cellular_component	0.92902	1	1	1264	14	7493	0		1	B0510_572
GO:0051817	modification of morphology or physiology of other organism involved in symbiotic interaction	biological_process	0.92917	1	2	1264	24	7493	1	B0510_2911	1	B0510_7609
GO:0017111	nucleoside-triphosphatase activity	molecular_function	0.92942	1	65	1264	434	7493	40	B0510_8806,B0510_8703,B0510_439,B0510_1096,B0510_6466,B0510_10360,B0510_4595,B0510_6761,B0510_2537,B0510_5227,B0510_6053,B0510_5643,B0510_2386,B0510_1120,B0510_8785,B0510_5452,B0510_7249,B0510_1381,B0510_1953,B0510_7680,B0510_2893,B0510_6434,B0510_5379,B0510_1979,B0510_2680,B0510_7546,B0510_8667,B0510_6849,B0510_3673,B0510_995,B0510_6188,B0510_9461,B0510_8991,B0510_1596,B0510_4580,Novel00528,B051…	25	B0510_7565,B0510_8649,B0510_6735,B0510_2467,B0510_5053,B0510_7875,Novel00886,B0510_2668,B0510_5927,B0510_6570,B0510_9378,B0510_7582,B0510_1883,B0510_130,B0510_2454,B0510_9447,B0510_8842,B0510_2053,B0510_580,B0510_6613,B0510_2692,B0510_8815,B0510_4736,B0510_6183,B0510_9202
GO:0008375	acetylglucosaminyltransferase activity	molecular_function	0.92994	1	1	1264	14	7493	1	B0510_5549	0
GO:0005681	spliceosomal complex	cellular_component	0.92994	1	1	1264	15	7493	1	B0510_7543	0
GO:0032501	multicellular organismal process	biological_process	0.93043	1	13	1264	107	7493	7	B0510_5832,B0510_6798,B0510_7984,B0510_6466,Novel00914,Novel00649,Novel00573	6	Novel00409,B0510_6327,B0510_9399,B0510_1912,B0510_1453,B0510_3287
GO:0019079	viral genome replication	biological_process	0.93069	1	2	1264	23	7493	2	B0510_10167,B0510_1120	0
GO:0008172	S-methyltransferase activity	molecular_function	0.93161	1	1	1264	14	7493	1	B0510_6117	0
GO:0005261	cation channel activity	molecular_function	0.93191	1	3	1264	34	7493	2	B0510_6466,B0510_6347	1	B0510_724
GO:0071822	protein complex subunit organization	biological_process	0.93233	1	10	1264	89	7493	6	B0510_1370,B0510_4580,B0510_8774,Novel00528,Novel00768,B0510_5286	4	B0510_9185,B0510_9399,B0510_5469,B0510_7611
GO:0004518	nuclease activity	molecular_function	0.93273	1	19	1264	150	7493	9	B0510_6123,B0510_3413,Novel00427,B0510_1206,B0510_10284,B0510_1936,B0510_10285,B0510_3553,Novel00199	10	Novel00409,B0510_735,B0510_2574,B0510_355,B0510_604,B0510_6230,B0510_1910,B0510_6651,Novel00175,B0510_7281
GO:0005083	small GTPase regulator activity	molecular_function	0.93339	1	4	1264	39	7493	2	B0510_8806,B0510_2816	2	B0510_3670,B0510_2808
GO:0006022	aminoglycan metabolic process	biological_process	0.93382	1	1	1264	14	7493	0		1	B0510_5364
GO:0004177	aminopeptidase activity	molecular_function	0.93391	1	2	1264	24	7493	1	B0510_7179	1	B0510_3396
GO:0044764	multi-organism cellular process	biological_process	0.93434	1	25	1264	189	7493	16	B0510_10167,B0510_3248,B0510_4834,B0510_10262,B0510_992,B0510_6481,B0510_8667,Novel00199,B0510_4946,B0510_4393,B0510_3106,B0510_10360,B0510_6466,B0510_3818,B0510_1120,B0510_7179	9	B0510_1964,B0510_570,B0510_1509,B0510_6612,B0510_3014,B0510_488,B0510_8842,B0510_6047,B0510_7609
GO:0000723	telomere maintenance	biological_process	0.93606	1	1	1264	14	7493	0		1	B0510_6183
GO:0032200	telomere organization	biological_process	0.93606	1	1	1264	14	7493	0		1	B0510_6183
GO:0060249	anatomical structure homeostasis	biological_process	0.93606	1	1	1264	14	7493	0		1	B0510_6183
GO:0035821	modification of morphology or physiology of other organism	biological_process	0.93724	1	2	1264	25	7493	1	B0510_2911	1	B0510_7609
GO:0016462	pyrophosphatase activity	molecular_function	0.93797	1	65	1264	437	7493	40	B0510_7680,B0510_1953,B0510_1381,B0510_2893,B0510_6434,B0510_2386,B0510_1120,B0510_5452,B0510_8785,B0510_7249,B0510_6053,B0510_5643,B0510_439,B0510_8806,B0510_8703,B0510_4595,B0510_1096,B0510_6466,B0510_10360,B0510_6761,B0510_5227,B0510_2537,Novel00528,B0510_3553,B0510_4072,B0510_1751,B0510_3646,B0510_1596,B0510_4580,B0510_6849,B0510_8667,B0510_3673,B0510_995,B0510_6188,B0510_8991,B0510_9461,B051…	25	B0510_9447,B0510_1883,B0510_7582,B0510_130,B0510_2454,B0510_2668,Novel00886,B0510_6570,B0510_5927,B0510_9378,B0510_7565,B0510_6735,B0510_8649,B0510_2467,B0510_7875,B0510_5053,B0510_6183,B0510_9202,B0510_8815,B0510_4736,B0510_580,B0510_6613,B0510_2692,B0510_2053,B0510_8842
GO:0008536	Ran GTPase binding	molecular_function	0.93811	1	1	1264	14	7493	1	B0510_1179	0
GO:0016706	oxidoreductase activity, acting on paired donors, with incorporation or reduction of molecular oxygen, 2-oxoglutarate as one donor, and incorporation of one atom each of oxygen into both donors	molecular_function	0.93856	1	3	1264	33	7493	1	B0510_7653	2	B0510_7219,B0510_1080
GO:0016853	isomerase activity	molecular_function	0.93937	1	9	1264	81	7493	4	B0510_9765,B0510_4193,B0510_3226,B0510_1078	5	B0510_8727,B0510_5073,B0510_6805,B0510_807,B0510_3374
GO:0000278	mitotic cell cycle	biological_process	0.94015	1	3	1264	34	7493	3	B0510_5172,Novel00768,B0510_4850	0
GO:0048583	regulation of response to stimulus	biological_process	0.94045	1	7	1264	63	7493	2	B0510_1520,B0510_9588	5	B0510_2808,B0510_1778,Novel00369,B0510_477,B0510_3670
GO:0046873	metal ion transmembrane transporter activity	molecular_function	0.9407	1	15	1264	125	7493	10	B0510_6188,B0510_995,B0510_9383,B0510_1128,B0510_5151,B0510_6347,B0510_3124,B0510_992,B0510_3554,B0510_7084	5	B0510_2800,B0510_7846,B0510_5700,B0510_884,B0510_4050
GO:0004659	prenyltransferase activity	molecular_function	0.94119	1	1	1264	15	7493	1	B0510_9153	0
GO:0007265	Ras protein signal transduction	biological_process	0.94147	1	3	1264	32	7493	1	B0510_9588	2	B0510_2808,B0510_3670
GO:0046578	regulation of Ras protein signal transduction	biological_process	0.94147	1	3	1264	32	7493	1	B0510_9588	2	B0510_2808,B0510_3670
GO:0004221	ubiquitin thiolesterase activity	molecular_function	0.94169	1	2	1264	24	7493	1	B0510_9165	1	B0510_8511
GO:0015103	inorganic anion transmembrane transporter activity	molecular_function	0.94185	1	1	1264	15	7493	0		1	B0510_5061
GO:0010506	regulation of autophagy	biological_process	0.94215	1	3	1264	36	7493	1	B0510_8110	2	B0510_9399,B0510_4884
GO:0048522	positive regulation of cellular process	biological_process	0.94242	1	8	1264	74	7493	3	B0510_2237,B0510_150,B0510_8110	5	B0510_10119,B0510_6047,B0510_1964,B0510_9399,B0510_4884
GO:0006310	DNA recombination	biological_process	0.94271	1	11	1264	91	7493	5	B0510_9461,B0510_9649,B0510_1969,B0510_8703,B0510_99	6	B0510_4394,B0510_6921,B0510_9447,B0510_2454,Novel00357,B0510_6289
GO:0031329	regulation of cellular catabolic process	biological_process	0.94314	1	6	1264	59	7493	2	B0510_8110,B0510_9588	4	B0510_2808,B0510_4884,B0510_9399,B0510_477
GO:0003682	chromatin binding	molecular_function	0.94335	1	4	1264	41	7493	2	B0510_8024,Novel00319	2	B0510_7698,B0510_9277
GO:0008237	metallopeptidase activity	molecular_function	0.94359	1	4	1264	43	7493	2	B0510_786,B0510_4042	2	B0510_6600,B0510_4347
GO:0044248	cellular catabolic process	biological_process	0.94406	1	36	1264	268	7493	22	B0510_1061,B0510_9256,B0510_9234,B0510_7022,B0510_3308,B0510_3937,B0510_6466,B0510_958,B0510_1681,B0510_1751,B0510_34,B0510_1381,B0510_8389,Novel00528,B0510_9588,B0510_2882,B0510_6123,B0510_6226,B0510_4580,B0510_5282,B0510_8785,B0510_8110	14	Novel00112,B0510_634,B0510_1347,B0510_477,B0510_5053,B0510_6735,B0510_1212,B0510_3132,B0510_8511,B0510_2808,B0510_4884,B0510_9399,B0510_218,B0510_4152
GO:0004930	G-protein coupled receptor activity	molecular_function	0.94439	1	1	1264	15	7493	1	B0510_2237	0
GO:0007154	cell communication	biological_process	0.94446	1	59	1264	409	7493	23	B0510_2236,B0510_6761,B0510_439,B0510_7984,B0510_10360,B0510_9300,B0510_9461,B0510_4609,B0510_6053,B0510_7217,B0510_8667,B0510_3673,B0510_5452,B0510_8240,B0510_3197,B0510_1596,B0510_1520,B0510_1951,B0510_6434,B0510_4042,B0510_2237,B0510_9588,B0510_7680	36	B0510_1092,B0510_8842,B0510_7875,B0510_1778,B0510_7381,B0510_6289,B0510_4732,B0510_2668,B0510_6613,B0510_6570,B0510_477,B0510_2440,B0510_130,B0510_2542,B0510_1756,B0510_7816,Novel00369,B0510_5297,Novel00281,Novel00922,B0510_1883,B0510_8936,B0510_2373,B0510_8815,B0510_6037,B0510_9399,B0510_7562,B0510_6935,Novel00673,B0510_9202,B0510_2808,B0510_1332,B0510_6183,B0510_9589,B0510_3670,B0510_1319
GO:0008134	transcription factor binding	molecular_function	0.94454	1	6	1264	57	7493	2	B0510_3197,B0510_9461	4	B0510_6183,B0510_9399,B0510_4736,B0510_2048
GO:0008168	methyltransferase activity	molecular_function	0.94528	1	30	1264	224	7493	17	Novel00630,B0510_10221,B0510_1357,B0510_1479,B0510_134,B0510_2737,B0510_4797,B0510_9966,B0510_6117,B0510_6226,B0510_8072,B0510_2765,Novel00648,B0510_8135,B0510_7030,B0510_3106,B0510_5096	13	B0510_5823,B0510_294,B0510_4633,B0510_2803,B0510_4328,B0510_7161,B0510_1647,B0510_7886,B0510_6603,B0510_3231,B0510_5839,B0510_3644,B0510_10119
GO:0043565	sequence-specific DNA binding	molecular_function	0.94543	1	15	1264	127	7493	8	B0510_586,B0510_9260,B0510_6415,B0510_8651,B0510_8243,B0510_8885,B0510_5286,B0510_2349	7	B0510_2808,B0510_5588,B0510_9399,B0510_6902,B0510_3528,B0510_2048,B0510_3756
GO:0016886	ligase activity, forming phosphoric ester bonds	molecular_function	0.94593	1	1	1264	14	7493	1	B0510_9461	0
GO:0048285	organelle fission	biological_process	0.94669	1	3	1264	35	7493	3	B0510_4850,B0510_5172,Novel00768	0
GO:0000139	Golgi membrane	cellular_component	0.94766	1	2	1264	25	7493	1	B0510_1953	1	B0510_8648
GO:0009894	regulation of catabolic process	biological_process	0.94924	1	6	1264	60	7493	2	B0510_8110,B0510_9588	4	B0510_2808,B0510_4884,B0510_9399,B0510_477
GO:0072330	monocarboxylic acid biosynthetic process	biological_process	0.95065	1	3	1264	34	7493	0		3	Novel00470,B0510_6319,B0510_3776
GO:0016568	chromatin modification	biological_process	0.95118	1	2	1264	26	7493	1	Novel00319	1	B0510_3956
GO:0007018	microtubule-based movement	biological_process	0.95173	1	1	1264	15	7493	1	B0510_8991	0
GO:0031301	integral to organelle membrane	cellular_component	0.95176	1	2	1264	26	7493	1	Novel00914	1	B0510_1509
GO:0044430	cytoskeletal part	cellular_component	0.95267	1	10	1264	90	7493	7	Novel00616,B0510_5991,B0510_1596,B0510_4850,B0510_6952,B0510_5286,B0510_5172	3	Novel00620,B0510_2048,B0510_8342
GO:0005604	basement membrane	cellular_component	0.95405	1	1	1264	17	7493	1	B0510_3197	0
GO:0032505	reproduction of a single-celled organism	biological_process	0.95425	1	1	1264	17	7493	1	B0510_5913	0
GO:0043093	cytokinesis by binary fission	biological_process	0.95425	1	1	1264	17	7493	1	B0510_5913	0
GO:0006397	mRNA processing	biological_process	0.95499	1	6	1264	61	7493	2	Novel00896,B0510_7543	4	B0510_647,B0510_1703,B0510_724,B0510_7381
GO:0008083	growth factor activity	molecular_function	0.95577	1	1	1264	17	7493	1	B0510_1146	0
GO:0003887	DNA-directed DNA polymerase activity	molecular_function	0.95736	1	4	1264	44	7493	1	B0510_6717	3	B0510_7261,B0510_10112,B0510_604
GO:0022610	biological adhesion	biological_process	0.9587	1	5	1264	53	7493	3	B0510_3197,B0510_9339,B0510_10262	2	B0510_570,B0510_6612
GO:0031966	mitochondrial membrane	cellular_component	0.95871	1	10	1264	94	7493	5	B0510_2107,Novel00151,B0510_8029,B0510_3413,B0510_1375	5	B0510_5885,B0510_6735,B0510_1212,Novel00694,B0510_6297
GO:0005740	mitochondrial envelope	cellular_component	0.95898	1	11	1264	102	7493	6	B0510_2107,Novel00151,B0510_8029,B0510_3413,B0510_1375,B0510_1671	5	B0510_6735,B0510_5885,B0510_1212,Novel00694,B0510_6297
GO:0031300	intrinsic to organelle membrane	cellular_component	0.959	1	2	1264	27	7493	1	Novel00914	1	B0510_1509
GO:0009966	regulation of signal transduction	biological_process	0.95926	1	6	1264	59	7493	2	B0510_9588,B0510_1520	4	B0510_3670,B0510_477,B0510_2808,B0510_1778
GO:0010646	regulation of cell communication	biological_process	0.95926	1	6	1264	59	7493	2	B0510_1520,B0510_9588	4	B0510_2808,B0510_1778,B0510_3670,B0510_477
GO:0023051	regulation of signaling	biological_process	0.95926	1	6	1264	59	7493	2	B0510_1520,B0510_9588	4	B0510_1778,B0510_2808,B0510_3670,B0510_477
GO:0019028	viral capsid	cellular_component	0.95928	1	18	1264	148	7493	13	B0510_99,B0510_10108,B0510_5172,B0510_1488,B0510_3906,B0510_8939,B0510_10244,B0510_1078,B0510_9403,B0510_6122,B0510_1885,B0510_9649,Novel00656	5	B0510_10300,B0510_570,B0510_7480,B0510_5547,B0510_7107
GO:0016818	hydrolase activity, acting on acid anhydrides, in phosphorus-containing anhydrides	molecular_function	0.95998	1	65	1264	447	7493	40	B0510_1096,B0510_6466,B0510_10360,B0510_4595,B0510_8703,B0510_8806,B0510_439,B0510_2537,B0510_5227,B0510_6761,B0510_6053,B0510_5643,B0510_2386,B0510_1120,B0510_7249,B0510_8785,B0510_5452,B0510_1381,B0510_1953,B0510_7680,B0510_2893,B0510_6434,B0510_1979,B0510_5379,B0510_7546,B0510_2680,B0510_3673,B0510_995,B0510_6188,B0510_8667,B0510_6849,B0510_9461,B0510_8991,B0510_1596,B0510_4580,B0510_3553,Nove…	25	B0510_8649,B0510_6735,B0510_7565,B0510_5053,B0510_7875,B0510_2467,B0510_9378,B0510_5927,B0510_6570,Novel00886,B0510_2668,B0510_7582,B0510_1883,B0510_2454,B0510_130,B0510_9447,B0510_8842,B0510_2053,B0510_580,B0510_2692,B0510_6613,B0510_8815,B0510_4736,B0510_6183,B0510_9202
GO:0022904	respiratory electron transport chain	biological_process	0.96011	1	1	1264	17	7493	1	B0510_699	0
GO:0004520	endodeoxyribonuclease activity	molecular_function	0.96096	1	1	1264	18	7493	0		1	B0510_6230
GO:0016888	endodeoxyribonuclease activity, producing 5'-phosphomonoesters	molecular_function	0.96096	1	1	1264	18	7493	0		1	B0510_6230
GO:0016032	viral process	biological_process	0.96177	1	21	1264	170	7493	12	B0510_3248,B0510_10167,B0510_10262,B0510_4834,Novel00199,B0510_4946,B0510_4393,B0510_7179,B0510_1120,B0510_3106,B0510_6466,B0510_10360	9	B0510_6612,B0510_1509,B0510_570,B0510_3014,B0510_1964,B0510_8842,B0510_488,B0510_7609,B0510_6047
GO:0044420	extracellular matrix part	cellular_component	0.96202	1	1	1264	18	7493	1	B0510_3197	0
GO:0016272	prefoldin complex	cellular_component	0.96231	1	1	1264	21	7493	1	B0510_5286	0
GO:0007275	multicellular organismal development	biological_process	0.96266	1	3	1264	36	7493	1	B0510_6466	2	B0510_3287,Novel00409
GO:0009378	four-way junction helicase activity	molecular_function	0.96275	1	4	1264	43	7493	2	B0510_9461,B0510_8703	2	B0510_9447,B0510_2454
GO:0048610	cellular process involved in reproduction	biological_process	0.96364	1	4	1264	46	7493	3	Novel00199,B0510_7179,B0510_5832	1	B0510_3011
GO:0050661	NADP binding	molecular_function	0.96399	1	4	1264	45	7493	3	B0510_7691,B0510_766,B0510_544	1	B0510_3748
GO:0005543	phospholipid binding	molecular_function	0.96414	1	2	1264	27	7493	1	B0510_1032	1	B0510_9589
GO:0005577	fibrinogen complex	cellular_component	0.96499	1	1	1264	19	7493	0		1	B0510_9399
GO:0030168	platelet activation	biological_process	0.96499	1	1	1264	19	7493	0		1	B0510_9399
GO:0007049	cell cycle	biological_process	0.96534	1	22	1264	178	7493	15	B0510_439,B0510_4850,B0510_8806,B0510_1096,B0510_5913,B0510_6761,B0510_7546,B0510_6849,B0510_3673,B0510_6188,B0510_5172,B0510_4912,Novel00768,B0510_6450,B0510_6053	7	B0510_8815,B0510_8842,B0510_9941,B0510_3011,B0510_6613,B0510_5588,B0510_9202
GO:0000003	reproduction	biological_process	0.96569	1	9	1264	87	7493	6	B0510_9517,B0510_5913,B0510_5832,B0510_7179,Novel00199,Novel00573	3	B0510_1347,B0510_3011,B0510_1912
GO:0044448	cell cortex part	cellular_component	0.96631	1	1	1264	18	7493	1	B0510_5286	0
GO:0003678	DNA helicase activity	molecular_function	0.96758	1	8	1264	75	7493	4	B0510_9461,B0510_8785,B0510_8703,B0510_3553	4	B0510_2454,B0510_9447,B0510_2692,B0510_6183
GO:0004386	helicase activity	molecular_function	0.96778	1	27	1264	204	7493	17	B0510_2893,B0510_1751,B0510_9461,B0510_3646,B0510_7680,B0510_995,B0510_3553,B0510_1381,B0510_8785,B0510_5227,B0510_7546,B0510_7249,B0510_2537,B0510_2386,B0510_8703,B0510_1120,B0510_10360	10	B0510_6613,B0510_2692,B0510_9447,B0510_5927,B0510_6183,B0510_2467,B0510_2053,B0510_4736,B0510_2454,B0510_8649
GO:0008092	cytoskeletal protein binding	molecular_function	0.96789	1	8	1264	78	7493	6	B0510_8029,B0510_7217,B0510_4677,B0510_6414,B0510_5201,B0510_8991	2	B0510_9941,B0510_9231
GO:0051276	chromosome organization	biological_process	0.96892	1	7	1264	70	7493	4	Novel00768,B0510_7680,B0510_3348,Novel00319	3	B0510_3956,B0510_3011,B0510_6183
GO:0007186	G-protein coupled receptor signaling pathway	biological_process	0.96939	1	6	1264	64	7493	3	B0510_7984,B0510_2236,B0510_2237	3	B0510_9202,B0510_1883,B0510_2668
GO:0008238	exopeptidase activity	molecular_function	0.96965	1	5	1264	55	7493	3	B0510_5638,B0510_4776,B0510_7179	2	B0510_3396,Novel00886
GO:0007005	mitochondrion organization	biological_process	0.96993	1	2	1264	30	7493	1	B0510_2801	1	B0510_6735
GO:1901362	organic cyclic compound biosynthetic process	biological_process	0.97005	1	178	1264	1171	7493	104	B0510_8063,Novel00102,B0510_10007,B0510_6823,B0510_929,B0510_99,B0510_3165,B0510_5567,B0510_3015,B0510_10101,B0510_171,B0510_7080,B0510_4316,B0510_9092,B0510_2244,B0510_4072,B0510_9765,B0510_3818,B0510_7030,B0510_4356,B0510_5433,B0510_7383,B0510_5286,B0510_10118,B0510_3580,B0510_8176,B0510_6502,B0510_9599,B0510_586,B0510_9310,B0510_326,B0510_6415,B0510_5201,B0510_6414,B0510_3970,B0510_150,B0510_4…	74	B0510_6612,B0510_1910,Novel00126,B0510_1113,B0510_8335,B0510_8842,B0510_6272,Novel00580,B0510_4032,B0510_5588,B0510_2808,B0510_1892,B0510_10171,B0510_8705,B0510_8448,Novel00894,B0510_5406,B0510_8016,Novel00038,B0510_7816,B0510_4736,B0510_2991,B0510_3756,B0510_10119,B0510_4732,B0510_692,B0510_9589,B0510_1332,B0510_2999,B0510_6651,B0510_1964,B0510_9399,B0510_3009,B0510_3075,B0510_2373,B0510_6047,B0…
GO:0001775	cell activation	biological_process	0.9704	1	1	1264	20	7493	0		1	B0510_9399
GO:0033036	macromolecule localization	biological_process	0.97172	1	48	1264	359	7493	22	B0510_6849,B0510_9461,B0510_6466,B0510_6687,B0510_220,B0510_8806,B0510_7715,B0510_5379,B0510_1179,B0510_7914,B0510_8389,B0510_1953,B0510_6952,B0510_8337,B0510_2237,B0510_3646,B0510_1823,B0510_2526,B0510_1596,B0510_131,B0510_2386,B0510_7328	26	B0510_8478,B0510_7987,Novel00112,B0510_9497,B0510_572,B0510_1212,B0510_1475,B0510_6297,B0510_5053,B0510_3771,B0510_9913,B0510_6183,B0510_573,B0510_9202,B0510_2808,B0510_1091,B0510_8342,B0510_7992,B0510_8650,B0510_6696,Novel00894,B0510_8936,B0510_2383,B0510_4347,B0510_5961,B0510_9795
GO:0005672	transcription factor TFIIA complex	cellular_component	0.97206	1	1	1264	19	7493	1	B0510_2801	0
GO:0019954	asexual reproduction	biological_process	0.97226	1	1	1264	20	7493	1	B0510_5913	0
GO:0009605	response to external stimulus	biological_process	0.97226	1	1	1264	19	7493	0		1	B0510_9589
GO:0044423	virion part	cellular_component	0.97251	1	27	1264	218	7493	15	B0510_5172,B0510_99,B0510_277,B0510_10108,B0510_3906,B0510_1488,B0510_10244,B0510_8939,B0510_8569,B0510_1885,B0510_9403,B0510_6122,B0510_1078,Novel00656,B0510_9649	12	B0510_8534,Novel00580,B0510_10300,B0510_570,B0510_1509,B0510_6612,Novel00928,B0510_8650,B0510_7480,B0510_7107,B0510_4469,B0510_5547
GO:0000775	chromosome, centromeric region	cellular_component	0.97345	1	4	1264	49	7493	3	B0510_5172,B0510_1596,B0510_4850	1	B0510_8342
GO:0006072	glycerol-3-phosphate metabolic process	biological_process	0.97374	1	1	1264	19	7493	0		1	B0510_9098
GO:0046168	glycerol-3-phosphate catabolic process	biological_process	0.97374	1	1	1264	19	7493	0		1	B0510_9098
GO:0044707	single-multicellular organism process	biological_process	0.97493	1	10	1264	96	7493	5	B0510_6798,Novel00649,Novel00914,B0510_6466,B0510_7984	5	B0510_3287,B0510_1453,B0510_9399,B0510_6327,Novel00409
GO:0000151	ubiquitin ligase complex	cellular_component	0.9754	1	5	1264	57	7493	2	B0510_10285,B0510_10284	3	B0510_1347,B0510_4152,B0510_6384
GO:0005654	nucleoplasm	cellular_component	0.97548	1	11	1264	105	7493	8	B0510_326,B0510_9092,B0510_3970,B0510_2130,B0510_2801,B0510_739,B0510_171,B0510_557	3	B0510_1576,B0510_7170,B0510_8448
GO:0044451	nucleoplasm part	cellular_component	0.97548	1	11	1264	105	7493	8	B0510_739,B0510_2130,B0510_2801,B0510_171,B0510_557,B0510_326,B0510_9092,B0510_3970	3	B0510_8448,B0510_1576,B0510_7170
GO:0006793	phosphorus metabolic process	biological_process	0.97567	1	69	1264	491	7493	40	B0510_220,B0510_8703,B0510_4595,B0510_4130,B0510_2537,B0510_1639,B0510_2349,B0510_8029,B0510_131,Novel00545,B0510_1053,B0510_699,B0510_10151,B0510_7814,B0510_3413,B0510_7239,B0510_4552,B0510_8337,B0510_5516,B0510_1958,Novel00151,B0510_9234,B0510_1375,B0510_1015,B0510_3165,B0510_1997,B0510_1655,B0510_1061,B0510_3818,B0510_8413,B0510_4580,B0510_7328,B0510_1553,B0510_3760,B0510_2237,B0510_9588,Novel…	29	B0510_6735,B0510_5053,B0510_1533,B0510_7449,B0510_477,B0510_7280,B0510_7036,Novel00180,B0510_2373,B0510_6047,B0510_13,B0510_6703,B0510_1091,B0510_1212,B0510_9158,B0510_8275,B0510_1592,B0510_5604,Novel00894,B0510_6161,B0510_9098,B0510_3141,Novel00038,B0510_1319,B0510_6696,Novel00673,B0510_2808,B0510_1892,B0510_573
GO:0015995	chlorophyll biosynthetic process	biological_process	0.9758	1	5	1264	55	7493	2	B0510_5379,B0510_683	3	B0510_8842,B0510_4736,B0510_9447
GO:0019048	modulation by virus of host morphology or physiology	biological_process	0.97582	1	1	1264	20	7493	0		1	B0510_7609
GO:0001071	nucleic acid binding transcription factor activity	molecular_function	0.97605	1	45	1264	335	7493	20	B0510_586,B0510_5286,B0510_99,B0510_7080,B0510_4316,B0510_6415,B0510_1031,Novel00086,B0510_5179,B0510_9384,B0510_1953,B0510_8651,B0510_1032,B0510_4552,B0510_277,B0510_2900,B0510_5433,B0510_8885,B0510_8243,B0510_2349	25	B0510_3924,B0510_1910,B0510_7580,B0510_3756,B0510_6612,B0510_8617,B0510_6603,B0510_3528,B0510_7611,Novel00126,B0510_10235,B0510_10119,B0510_2808,B0510_8238,B0510_7749,B0510_5588,B0510_9399,B0510_1350,B0510_2999,B0510_6651,B0510_6902,B0510_2048,B0510_5114,B0510_10171,B0510_8705
GO:0003700	sequence-specific DNA binding transcription factor activity	molecular_function	0.97605	1	45	1264	335	7493	20	B0510_5433,B0510_2900,B0510_2349,B0510_8885,B0510_8243,B0510_5179,B0510_9384,B0510_1032,B0510_277,B0510_4552,B0510_1953,B0510_8651,B0510_4316,B0510_7080,B0510_6415,Novel00086,B0510_1031,B0510_586,B0510_99,B0510_5286	25	B0510_6902,B0510_5114,B0510_8705,B0510_10171,B0510_2048,B0510_5588,B0510_9399,B0510_8238,B0510_2808,B0510_7749,B0510_2999,B0510_6651,B0510_1350,B0510_8617,B0510_10235,Novel00126,B0510_10119,B0510_6603,B0510_3528,B0510_7611,B0510_3924,B0510_1910,B0510_6612,B0510_7580,B0510_3756
GO:0005578	proteinaceous extracellular matrix	cellular_component	0.97653	1	2	1264	30	7493	2	B0510_1262,B0510_3197	0
GO:0016043	cellular component organization	biological_process	0.97736	1	54	1264	404	7493	38	B0510_5913,B0510_10151,B0510_4580,B0510_230,B0510_5433,B0510_4850,Novel00616,B0510_8029,B0510_7179,B0510_3348,B0510_1596,B0510_2801,B0510_1370,B0510_9590,Novel00528,B0510_9588,B0510_2882,B0510_4088,B0510_7680,B0510_344,Novel00768,B0510_8056,B0510_1953,B0510_6952,B0510_8774,B0510_6414,B0510_5201,B0510_7567,Novel00319,B0510_5387,B0510_9352,B0510_2638,B0510_7217,Novel00199,B0510_5286,B0510_5172,B051…	16	B0510_9185,B0510_4347,B0510_1703,B0510_2048,B0510_9399,B0510_3011,B0510_8342,B0510_5588,B0510_5469,B0510_6183,B0510_9941,Novel00010,B0510_7875,B0510_3956,B0510_7611,B0510_6735
GO:0071840	cellular component organization or biogenesis	biological_process	0.97736	1	65	1264	478	7493	45	B0510_9590,B0510_7680,B0510_1953,B0510_1370,B0510_7179,Novel00616,B0510_8029,B0510_3106,B0510_5913,B0510_10151,B0510_230,B0510_4912,B0510_5286,Novel00319,B0510_8774,B0510_8869,B0510_6414,B0510_5201,B0510_8072,B0510_9588,Novel00528,B0510_2882,B0510_4088,B0510_344,Novel00768,B0510_8056,B0510_6952,B0510_134,B0510_4850,B0510_3348,B0510_1596,B0510_7030,B0510_2801,B0510_4580,B0510_2765,B0510_5433,B0510…	20	B0510_218,B0510_9399,B0510_4633,B0510_2048,B0510_9185,B0510_7611,B0510_3956,B0510_6735,B0510_7875,B0510_6183,B0510_9941,B0510_3011,B0510_8342,B0510_5588,B0510_5469,B0510_1703,B0510_3231,Novel00038,B0510_4347,Novel00010
GO:0016874	ligase activity	molecular_function	0.97786	1	34	1264	262	7493	20	B0510_5379,B0510_10284,B0510_3554,B0510_3165,B0510_2108,B0510_427,B0510_9461,B0510_8569,B0510_6122,B0510_494,B0510_739,B0510_2801,B0510_7768,B0510_10285,B0510_2130,B0510_4552,B0510_393,B0510_1823,B0510_1751,B0510_2919	14	B0510_10082,B0510_8842,B0510_692,B0510_6384,B0510_2061,B0510_5604,B0510_2383,B0510_4152,B0510_4736,B0510_1350,B0510_6183,B0510_9447,B0510_3011,Novel00338
GO:0005739	mitochondrion	cellular_component	0.97819	1	15	1264	140	7493	7	B0510_3413,B0510_1375,B0510_1671,B0510_2107,Novel00151,B0510_8063,B0510_8029	8	B0510_5885,B0510_6735,B0510_4522,B0510_7163,B0510_1212,Novel00694,B0510_7449,B0510_6297
GO:0006796	phosphate-containing compound metabolic process	biological_process	0.97926	1	68	1264	488	7493	39	B0510_1061,B0510_1997,B0510_1655,B0510_3165,B0510_1015,B0510_9234,B0510_1375,Novel00151,B0510_4072,B0510_8389,B0510_2233,B0510_2237,Novel00528,B0510_9588,B0510_1553,B0510_3760,B0510_4580,B0510_7328,B0510_8413,B0510_3818,B0510_1639,B0510_4130,B0510_2537,B0510_4595,B0510_8703,B0510_220,B0510_1958,B0510_5516,B0510_4552,B0510_8337,B0510_7239,B0510_3413,B0510_7814,B0510_10151,B0510_699,Novel00545,B051…	29	B0510_5604,B0510_8275,B0510_1592,B0510_9158,B0510_1212,Novel00673,B0510_2808,B0510_573,B0510_1892,B0510_6696,B0510_1319,Novel00038,B0510_9098,B0510_3141,B0510_6161,Novel00894,Novel00180,B0510_7449,B0510_7036,B0510_7280,B0510_477,B0510_5053,B0510_1533,B0510_6735,B0510_1091,B0510_6703,B0510_13,B0510_6047,B0510_2373
GO:0044427	chromosomal part	cellular_component	0.97929	1	8	1264	84	7493	5	Novel00573,B0510_1596,B0510_3348,B0510_4850,B0510_5172	3	B0510_8342,B0510_6230,B0510_3011
GO:0019012	virion	cellular_component	0.97976	1	30	1264	243	7493	16	B0510_9649,Novel00656,B0510_1078,B0510_9403,B0510_6122,B0510_1885,B0510_4056,B0510_8569,B0510_8939,B0510_10244,B0510_3906,B0510_1488,B0510_10108,B0510_277,B0510_99,B0510_5172	14	B0510_5547,B0510_4469,B0510_7107,B0510_9095,B0510_7480,B0510_8650,Novel00928,B0510_570,B0510_1509,B0510_6612,Novel00580,B0510_10300,B0510_6651,B0510_8534
GO:0007596	blood coagulation	biological_process	0.98015	1	1	1264	22	7493	0		1	B0510_9399
GO:0031461	cullin-RING ubiquitin ligase complex	cellular_component	0.98044	1	4	1264	50	7493	2	B0510_10285,B0510_10284	2	B0510_1347,B0510_6384
GO:0044265	cellular macromolecule catabolic process	biological_process	0.98044	1	8	1264	84	7493	4	B0510_1751,B0510_6123,B0510_2882,B0510_1381	4	B0510_4152,B0510_634,B0510_1347,B0510_8511
GO:0034613	cellular protein localization	biological_process	0.9806	1	35	1264	276	7493	17	B0510_1179,B0510_6466,B0510_8806,B0510_220,B0510_5379,B0510_9461,B0510_6849,B0510_7328,B0510_2386,B0510_131,B0510_1596,B0510_1953,B0510_8389,B0510_6952,B0510_7914,B0510_8337,B0510_2237	18	B0510_5053,B0510_1475,B0510_1212,B0510_6297,B0510_7987,B0510_9795,B0510_8936,Novel00894,B0510_573,B0510_9202,B0510_2808,B0510_1091,B0510_8650,B0510_8342,B0510_6696,B0510_3771,B0510_9913,B0510_6183
GO:0070727	cellular macromolecule localization	biological_process	0.9806	1	35	1264	276	7493	17	B0510_8337,B0510_2237,B0510_6952,B0510_8389,B0510_1953,B0510_7914,B0510_2386,B0510_131,B0510_1596,B0510_7328,B0510_6849,B0510_9461,B0510_8806,B0510_220,B0510_5379,B0510_6466,B0510_1179	18	B0510_6183,B0510_3771,B0510_9913,B0510_8650,B0510_8342,B0510_6696,B0510_573,B0510_2808,B0510_1091,B0510_9202,B0510_8936,Novel00894,B0510_9795,B0510_7987,B0510_6297,B0510_1475,B0510_1212,B0510_5053
GO:1901137	carbohydrate derivative biosynthetic process	biological_process	0.98064	1	22	1264	183	7493	14	B0510_4595,Novel00545,Novel00151,B0510_5745,B0510_4321,B0510_8029,B0510_7956,B0510_3413,B0510_1375,B0510_6201,B0510_3165,B0510_5549,B0510_1639,B0510_4072	8	B0510_2373,Novel00038,B0510_9149,B0510_28,B0510_1453,B0510_7038,B0510_13,B0510_8789
GO:0050790	regulation of catalytic activity	biological_process	0.98102	1	3	1264	41	7493	1	B0510_9588	2	B0510_2808,B0510_477
GO:0004672	protein kinase activity	molecular_function	0.98102	1	24	1264	195	7493	5	B0510_8413,B0510_6475,B0510_5991,B0510_8703,B0510_1639	19	Novel00281,B0510_7381,B0510_8936,B0510_6161,B0510_2373,B0510_5297,B0510_7875,B0510_1756,B0510_1533,B0510_1092,B0510_3141,B0510_2542,B0510_13,B0510_2440,B0510_1332,B0510_9589,B0510_7036,B0510_1319,Novel00673
GO:0016758	transferase activity, transferring hexosyl groups	molecular_function	0.98139	1	7	1264	74	7493	1	B0510_5549	6	B0510_2454,B0510_9581,B0510_10160,B0510_634,B0510_6978,B0510_1421
GO:0005938	cell cortex	cellular_component	0.98147	1	1	1264	21	7493	1	B0510_5286	0
GO:0034061	DNA polymerase activity	molecular_function	0.98207	1	4	1264	50	7493	1	B0510_6717	3	B0510_604,B0510_7261,B0510_10112
GO:0042802	identical protein binding	molecular_function	0.98228	1	4	1264	52	7493	2	B0510_3197,B0510_494	2	B0510_9399,B0510_2048
GO:0006886	intracellular protein transport	biological_process	0.98231	1	31	1264	249	7493	15	B0510_1179,B0510_7328,B0510_5379,B0510_220,B0510_2386,B0510_8806,B0510_131,B0510_6466,B0510_9461,B0510_6849,B0510_2237,B0510_8337,B0510_7914,B0510_1953,B0510_8389	16	B0510_9795,B0510_5053,B0510_6297,B0510_1212,Novel00894,B0510_8936,B0510_1475,B0510_6696,B0510_8650,B0510_9202,B0510_2808,B0510_1091,B0510_7987,B0510_573,B0510_6183,B0510_3771
GO:0007155	cell adhesion	biological_process	0.98252	1	3	1264	42	7493	3	B0510_3197,B0510_9339,B0510_10262	0
GO:0005829	cytosol	cellular_component	0.98279	1	1	1264	25	7493	1	B0510_5286	0
GO:0044445	cytosolic part	cellular_component	0.98279	1	1	1264	25	7493	1	B0510_5286	0
GO:0016851	magnesium chelatase activity	molecular_function	0.98333	1	4	1264	49	7493	1	B0510_5379	3	B0510_9447,B0510_4736,B0510_8842
GO:0051002	ligase activity, forming nitrogen-metal bonds	molecular_function	0.98333	1	4	1264	49	7493	1	B0510_5379	3	B0510_8842,B0510_9447,B0510_4736
GO:0051003	ligase activity, forming nitrogen-metal bonds, forming coordination complexes	molecular_function	0.98333	1	4	1264	49	7493	1	B0510_5379	3	B0510_4736,B0510_9447,B0510_8842
GO:0003735	structural constituent of ribosome	molecular_function	0.98382	1	19	1264	182	7493	7	B0510_9460,B0510_1807,B0510_5991,B0510_8869,B0510_5104,B0510_10397,B0510_9015	12	B0510_6886,B0510_10119,B0510_2053,B0510_4973,B0510_1350,B0510_3365,B0510_728,B0510_9589,Novel00338,B0510_2212,B0510_1239,B0510_4032
GO:0034062	RNA polymerase activity	molecular_function	0.98383	1	9	1264	93	7493	2	B0510_8415,B0510_7552	7	B0510_1307,B0510_6272,B0510_3614,B0510_6372,B0510_4221,Novel00886,B0510_7687
GO:0016817	hydrolase activity, acting on acid anhydrides	molecular_function	0.98394	1	65	1264	466	7493	40	B0510_2386,B0510_1120,B0510_7249,B0510_8785,B0510_5452,B0510_1381,B0510_1953,B0510_7680,B0510_2893,B0510_6434,B0510_6466,B0510_1096,B0510_10360,B0510_4595,B0510_8703,B0510_8806,B0510_439,B0510_2537,B0510_5227,B0510_6761,B0510_6053,B0510_5643,B0510_1596,B0510_4580,B0510_3553,Novel00528,B0510_3646,B0510_1751,B0510_4072,B0510_1979,B0510_5379,B0510_7546,B0510_2680,B0510_3673,B0510_6188,B0510_995,B051…	25	B0510_7582,B0510_1883,B0510_2454,B0510_130,B0510_9447,B0510_8649,B0510_6735,B0510_7565,B0510_5053,B0510_7875,B0510_2467,B0510_9378,B0510_6570,B0510_5927,Novel00886,B0510_2668,B0510_8815,B0510_4736,B0510_6183,B0510_9202,B0510_8842,B0510_2053,B0510_580,B0510_2692,B0510_6613
GO:0004527	exonuclease activity	molecular_function	0.98474	1	2	1264	34	7493	2	B0510_6123,B0510_1206	0
GO:0006352	DNA-dependent transcription, initiation	biological_process	0.98505	1	6	1264	71	7493	4	B0510_4552,B0510_2801,B0510_5433,B0510_8243	2	B0510_10119,B0510_1350
GO:0005840	ribosome	cellular_component	0.98514	1	19	1264	183	7493	7	B0510_5991,B0510_1807,B0510_9460,B0510_8869,B0510_10397,B0510_5104,B0510_9015	12	B0510_10119,B0510_6886,B0510_2053,B0510_4973,B0510_3365,B0510_728,B0510_9589,B0510_1350,Novel00338,B0510_2212,B0510_1239,B0510_4032
GO:0052646	alditol phosphate metabolic process	biological_process	0.98539	1	1	1264	22	7493	0		1	B0510_9098
GO:0044429	mitochondrial part	cellular_component	0.98545	1	11	1264	113	7493	6	B0510_3413,B0510_1671,B0510_1375,Novel00151,B0510_2107,B0510_8029	5	B0510_1212,B0510_6735,B0510_5885,B0510_6297,Novel00694
GO:0065009	regulation of molecular function	biological_process	0.98599	1	3	1264	43	7493	1	B0510_9588	2	B0510_2808,B0510_477
GO:0072511	divalent inorganic cation transport	biological_process	0.98611	1	3	1264	44	7493	3	B0510_1106,B0510_3554,B0510_6188	0
GO:0008270	zinc ion binding	molecular_function	0.98639	1	90	1264	634	7493	57	B0510_3813,B0510_9599,B0510_3691,B0510_6264,B0510_549,B0510_10396,B0510_9966,B0510_3920,B0510_2537,B0510_8103,Novel00573,Novel00086,B0510_10284,B0510_3994,B0510_5370,B0510_5366,B0510_3255,B0510_4252,B0510_958,B0510_1032,B0510_3000,B0510_1381,B0510_1953,B0510_2900,B0510_1746,B0510_2349,B0510_4733,B0510_10259,B0510_1997,B0510_2214,B0510_5324,Novel00870,B0510_1435,B0510_4316,B0510_2072,B0510_1376,B0…	33	B0510_3146,B0510_6610,B0510_7280,B0510_2991,Novel00022,B0510_9643,B0510_281,B0510_7611,B0510_180,B0510_6651,B0510_2999,B0510_663,B0510_9148,B0510_3771,B0510_5903,B0510_6612,B0510_6384,B0510_1313,B0510_8617,B0510_9262,B0510_3545,B0510_4650,Novel00126,B0510_8335,B0510_3011,B0510_4032,B0510_2808,B0510_8238,B0510_8076,B0510_5406,B0510_8705,B0510_10171,B0510_5839
GO:0006367	transcription initiation from RNA polymerase II promoter	biological_process	0.98664	1	1	1264	23	7493	1	B0510_2801	0
GO:0006464	cellular protein modification process	biological_process	0.98665	1	45	1264	345	7493	20	B0510_1639,B0510_4797,B0510_9966,Novel00630,B0510_10221,B0510_1357,B0510_5745,B0510_6687,B0510_8703,B0510_4321,B0510_8072,B0510_5549,B0510_134,B0510_2737,B0510_1823,B0510_3106,B0510_7030,B0510_8413,B0510_5096,B0510_2765	25	B0510_1592,B0510_7038,B0510_3588,B0510_8275,B0510_7036,B0510_9497,B0510_3931,B0510_3644,B0510_10119,B0510_1533,B0510_9149,B0510_1647,B0510_13,B0510_1319,B0510_9589,B0510_4633,Novel00673,B0510_2808,B0510_3231,B0510_2373,B0510_6161,B0510_5839,B0510_2383,B0510_4152,B0510_3141
GO:0036211	protein modification process	biological_process	0.98665	1	45	1264	345	7493	20	B0510_1823,B0510_2737,B0510_134,B0510_5549,B0510_2765,B0510_5096,B0510_8413,B0510_7030,B0510_3106,B0510_1357,B0510_10221,Novel00630,B0510_9966,B0510_4797,B0510_1639,B0510_8072,B0510_4321,B0510_8703,B0510_6687,B0510_5745	25	Novel00673,B0510_2808,B0510_4633,B0510_9589,B0510_1319,B0510_13,B0510_3141,B0510_4152,B0510_2383,B0510_5839,B0510_6161,B0510_3231,B0510_2373,B0510_3931,B0510_9497,B0510_7036,B0510_3588,B0510_8275,B0510_7038,B0510_1592,B0510_1647,B0510_9149,B0510_1533,B0510_10119,B0510_3644
GO:0008026	ATP-dependent helicase activity	molecular_function	0.98716	1	8	1264	83	7493	6	B0510_7546,B0510_3646,B0510_7249,B0510_8785,B0510_3553,B0510_1120	2	B0510_2692,B0510_8649
GO:0070035	purine NTP-dependent helicase activity	molecular_function	0.98716	1	8	1264	83	7493	6	B0510_7546,B0510_7249,B0510_3646,B0510_8785,B0510_3553,B0510_1120	2	B0510_2692,B0510_8649
GO:0061024	membrane organization	biological_process	0.98723	1	2	1264	35	7493	1	B0510_1953	1	B0510_6735
GO:0031012	extracellular matrix	cellular_component	0.98752	1	2	1264	34	7493	2	B0510_1262,B0510_3197	0
GO:0008194	UDP-glycosyltransferase activity	molecular_function	0.98787	1	1	1264	23	7493	1	B0510_5549	0
GO:0000152	nuclear ubiquitin ligase complex	cellular_component	0.98796	1	3	1264	45	7493	2	B0510_10285,B0510_10284	1	B0510_6384
GO:0005680	anaphase-promoting complex	cellular_component	0.98796	1	3	1264	45	7493	2	B0510_10284,B0510_10285	1	B0510_6384
GO:0008104	protein localization	biological_process	0.98831	1	42	1264	334	7493	21	B0510_7914,B0510_1953,B0510_8389,B0510_6952,B0510_2237,B0510_8337,B0510_3646,B0510_1823,B0510_1596,B0510_2386,B0510_131,B0510_7328,B0510_6849,B0510_9461,B0510_6466,B0510_7715,B0510_5379,B0510_6687,B0510_220,B0510_8806,B0510_1179	21	B0510_3771,B0510_9913,B0510_6183,B0510_9202,B0510_1091,B0510_2808,B0510_573,B0510_6696,B0510_8342,B0510_7992,B0510_8650,Novel00894,B0510_8936,B0510_2383,B0510_9795,B0510_7987,B0510_9497,B0510_1212,B0510_1475,B0510_6297,B0510_5053
GO:0031975	envelope	cellular_component	0.98887	1	15	1264	145	7493	7	B0510_8029,Novel00151,Novel00914,B0510_2107,B0510_1671,B0510_1375,B0510_3413	8	B0510_6297,B0510_7846,Novel00694,B0510_1509,B0510_1212,B0510_5885,B0510_6735,Novel00928
GO:0007166	cell surface receptor signaling pathway	biological_process	0.98936	1	7	1264	81	7493	3	B0510_2236,B0510_2237,B0510_7984	4	B0510_2668,Novel00369,B0510_9202,B0510_1883
GO:0022900	electron transport chain	biological_process	0.99004	1	1	1264	25	7493	1	B0510_699	0
GO:0006996	organelle organization	biological_process	0.99014	1	27	1264	232	7493	17	B0510_5172,B0510_7680,B0510_5286,Novel00768,B0510_1953,B0510_6952,B0510_9588,Novel00319,B0510_1370,B0510_2801,B0510_4850,B0510_1596,B0510_3348,Novel00616,B0510_8029,B0510_6414,B0510_5201	10	B0510_9941,B0510_6183,B0510_5469,B0510_8342,B0510_5588,B0510_3011,B0510_6735,B0510_2048,B0510_3956,B0510_4347
GO:0005783	endoplasmic reticulum	cellular_component	0.99021	1	6	1264	75	7493	0		6	B0510_7992,B0510_7987,B0510_1475,B0510_884,B0510_5073,B0510_5053
GO:0042995	cell projection	cellular_component	0.99024	1	2	1264	36	7493	0		2	B0510_2592,B0510_572
GO:0006304	DNA modification	biological_process	0.99049	1	1	1264	25	7493	1	B0510_10221	0
GO:0003899	DNA-directed RNA polymerase activity	molecular_function	0.99062	1	6	1264	74	7493	2	B0510_8415,B0510_7552	4	B0510_6272,B0510_3614,B0510_4221,B0510_1307
GO:0015031	protein transport	biological_process	0.99068	1	38	1264	309	7493	19	B0510_5379,B0510_7715,B0510_8806,B0510_6687,B0510_220,B0510_6466,B0510_1179,B0510_6849,B0510_9461,B0510_2386,B0510_131,B0510_7328,B0510_2237,B0510_8337,B0510_1953,B0510_8389,B0510_7914,B0510_1823,B0510_3646	19	B0510_6297,B0510_1475,B0510_1212,B0510_5053,B0510_9497,B0510_7987,B0510_2383,B0510_8936,Novel00894,B0510_9795,B0510_6183,B0510_3771,B0510_6696,B0510_7992,B0510_8650,B0510_9202,B0510_1091,B0510_2808,B0510_573
GO:0045184	establishment of protein localization	biological_process	0.99068	1	38	1264	309	7493	19	B0510_6849,B0510_9461,B0510_8806,B0510_6687,B0510_220,B0510_5379,B0510_7715,B0510_6466,B0510_1179,B0510_8337,B0510_2237,B0510_8389,B0510_1953,B0510_7914,B0510_1823,B0510_3646,B0510_2386,B0510_131,B0510_7328	19	B0510_9497,B0510_7987,B0510_6297,B0510_1475,B0510_1212,B0510_5053,B0510_6183,B0510_3771,B0510_8650,B0510_7992,B0510_6696,B0510_573,B0510_1091,B0510_9202,B0510_2808,B0510_2383,B0510_8936,Novel00894,B0510_9795
GO:0070838	divalent metal ion transport	biological_process	0.99071	1	2	1264	37	7493	2	B0510_6188,B0510_1106	0
GO:0005635	nuclear envelope	cellular_component	0.99088	1	2	1264	36	7493	1	Novel00914	1	B0510_1509
GO:0032553	ribonucleotide binding	molecular_function	0.99095	1	125	1264	855	7493	66	B0510_2307,B0510_5875,B0510_4580,B0510_9395,B0510_8413,B0510_6122,B0510_370,B0510_494,B0510_1596,B0510_3646,B0510_393,B0510_2050,B0510_1751,B0510_6450,B0510_8551,B0510_7914,B0510_3553,B0510_3926,B0510_10285,Novel00528,B0510_2237,B0510_7546,B0510_2680,Novel00358,B0510_1979,B0510_7567,B0510_5379,B0510_9461,B0510_8991,B0510_3165,B0510_3673,B0510_995,B0510_6188,B0510_8667,B0510_427,B0510_6849,B0510_7…	59	B0510_735,B0510_4736,Novel00038,B0510_4347,B0510_3141,B0510_6161,B0510_8936,B0510_8815,B0510_9202,B0510_7562,B0510_1319,B0510_6183,B0510_8842,B0510_2053,B0510_10082,B0510_9009,B0510_6613,B0510_5604,B0510_580,Novel00237,B0510_2454,B0510_3614,B0510_6889,B0510_2542,B0510_130,B0510_2703,B0510_1883,B0510_7582,B0510_2373,B0510_7778,Novel00281,B0510_5297,B0510_5720,B0510_9447,B0510_4491,B0510_5640,B0510…
GO:0005524	ATP binding	molecular_function	0.9919	1	108	1264	748	7493	53	B0510_739,B0510_6006,B0510_1120,B0510_2386,B0510_7249,B0510_5452,B0510_2130,B0510_1953,B0510_1381,B0510_7680,B0510_2337,B0510_2893,B0510_10360,B0510_1096,B0510_8806,B0510_8703,B0510_10284,B0510_439,B0510_2537,Novel00349,B0510_5227,B0510_6761,B0510_1639,B0510_6053,B0510_8569,B0510_6122,B0510_494,B0510_8413,B0510_1596,B0510_8551,B0510_7914,B0510_6450,B0510_3553,B0510_10285,B0510_2237,B0510_3646,B05…	55	B0510_2373,B0510_7582,B0510_1883,B0510_7778,Novel00281,B0510_5297,B0510_5720,B0510_2454,Novel00237,B0510_3614,B0510_2542,B0510_6889,B0510_13,B0510_9589,B0510_1332,B0510_9447,B0510_4491,B0510_1579,B0510_5640,B0510_8649,B0510_6289,B0510_7611,B0510_7565,B0510_10119,B0510_1533,B0510_7875,B0510_5053,B0510_692,B0510_1092,B0510_5398,B0510_2467,B0510_2440,B0510_7036,B0510_7952,B0510_9378,B0510_5927,B0510…
GO:0022402	cell cycle process	biological_process	0.99205	1	7	1264	84	7493	5	B0510_4912,B0510_5172,Novel00768,B0510_4850,B0510_5913	2	B0510_9941,B0510_3011
GO:0043566	structure-specific DNA binding	molecular_function	0.99234	1	1	1264	26	7493	0		1	B0510_4394
GO:0015093	ferrous iron transmembrane transporter activity	molecular_function	0.99286	1	1	1264	27	7493	1	B0510_6188	0
GO:0015684	ferrous iron transport	biological_process	0.99286	1	1	1264	27	7493	1	B0510_6188	0
GO:0016779	nucleotidyltransferase activity	molecular_function	0.99288	1	20	1264	183	7493	7	Novel00349,B0510_8415,B0510_5619,B0510_1311,B0510_9765,B0510_6717,B0510_7552	13	B0510_7261,B0510_3614,B0510_5297,B0510_977,B0510_7687,Novel00886,B0510_9796,B0510_604,B0510_4221,B0510_6372,B0510_10112,B0510_6272,B0510_1307
GO:0032559	adenyl ribonucleotide binding	molecular_function	0.99334	1	108	1264	752	7493	53	B0510_995,B0510_6188,B0510_3673,B0510_3165,B0510_8667,B0510_427,B0510_6849,B0510_9461,B0510_8991,B0510_1979,B0510_7567,B0510_5379,B0510_7546,Novel00358,B0510_7914,B0510_8551,B0510_6450,B0510_10285,B0510_3553,B0510_2237,B0510_3646,B0510_393,B0510_2050,B0510_1751,B0510_6122,B0510_494,B0510_8413,B0510_1596,B0510_1639,B0510_6053,B0510_8569,B0510_10360,B0510_1096,B0510_8806,B0510_8703,B0510_439,B0510_…	55	B0510_580,B0510_6613,B0510_5604,B0510_9009,B0510_8842,B0510_10082,B0510_2053,B0510_1319,B0510_6183,B0510_9202,B0510_7562,B0510_8815,B0510_8936,B0510_6161,B0510_4736,B0510_735,B0510_4347,Novel00038,B0510_3141,B0510_2440,B0510_7036,B0510_5927,B0510_9378,B0510_7952,B0510_8649,B0510_6289,B0510_7611,B0510_7565,B0510_10119,B0510_1533,B0510_7875,B0510_5053,B0510_692,B0510_5398,B0510_1092,B0510_2467,B051…
GO:0005789	endoplasmic reticulum membrane	cellular_component	0.99348	1	2	1264	39	7493	0		2	B0510_5053,B0510_7992
GO:0042175	nuclear outer membrane-endoplasmic reticulum membrane network	cellular_component	0.99348	1	2	1264	39	7493	0		2	B0510_5053,B0510_7992
GO:0004536	deoxyribonuclease activity	molecular_function	0.99392	1	1	1264	29	7493	0		1	B0510_6230
GO:0031981	nuclear lumen	cellular_component	0.99397	1	17	1264	166	7493	11	B0510_5172,B0510_2130,B0510_326,B0510_4850,B0510_1596,B0510_557,B0510_171,B0510_2801,B0510_739,B0510_3970,B0510_9092	6	B0510_6230,B0510_8342,B0510_3011,B0510_7170,B0510_1576,B0510_8448
GO:0004497	monooxygenase activity	molecular_function	0.99401	1	5	1264	66	7493	3	B0510_1950,B0510_5366,B0510_7568	2	B0510_2555,B0510_2976
GO:0006913	nucleocytoplasmic transport	biological_process	0.99402	1	1	1264	27	7493	0		1	B0510_5961
GO:0051169	nuclear transport	biological_process	0.99402	1	1	1264	27	7493	0		1	B0510_5961
GO:0009058	biosynthetic process	biological_process	0.99451	1	307	1264	2021	7493	190	B0510_134,B0510_7545,B0510_9765,B0510_393,B0510_1807,B0510_1936,B0510_3818,B0510_5096,B0510_7030,B0510_224,B0510_5433,B0510_929,B0510_427,B0510_6823,B0510_2108,B0510_5462,B0510_10259,B0510_10101,B0510_3015,B0510_7080,B0510_4081,B0510_2244,B0510_9092,B0510_150,B0510_1953,B0510_5627,B0510_8284,Novel00867,Novel00545,B0510_443,B0510_2112,B0510_7814,B0510_8562,B0510_4393,B0510_9726,B0510_7383,B0510_51…	117	Novel00580,B0510_1453,B0510_5588,B0510_1892,B0510_2808,B0510_5406,B0510_4736,B0510_7816,Novel00038,B0510_8016,B0510_6612,B0510_1313,B0510_2212,B0510_9920,B0510_634,B0510_8381,B0510_4988,Novel00126,B0510_5841,B0510_8335,B0510_2999,B0510_728,B0510_9589,B0510_2131,B0510_4633,B0510_3075,B0510_3009,B0510_2373,B0510_2542,B0510_6902,B0510_6319,B0510_3365,B0510_2991,B0510_3756,Novel00470,B0510_1319,B0510…
GO:0005667	transcription factor complex	cellular_component	0.99452	1	1	1264	28	7493	1	B0510_2801	0
GO:0030117	membrane coat	cellular_component	0.99456	1	4	1264	58	7493	2	B0510_6466,B0510_7914	2	B0510_2808,B0510_3771
GO:0048475	coated membrane	cellular_component	0.99456	1	4	1264	58	7493	2	B0510_7914,B0510_6466	2	B0510_3771,B0510_2808
GO:0046907	intracellular transport	biological_process	0.99465	1	34	1264	288	7493	17	B0510_6849,B0510_10318,B0510_9461,B0510_6466,B0510_5379,B0510_220,B0510_8806,B0510_1179,B0510_7914,B0510_1953,B0510_5516,B0510_8389,B0510_2237,B0510_8337,B0510_131,B0510_2386,B0510_7328	17	B0510_7987,B0510_1212,B0510_1475,B0510_6297,B0510_5053,B0510_3771,B0510_6183,B0510_9202,B0510_2808,B0510_1091,B0510_573,B0510_6696,B0510_8650,Novel00894,B0510_8936,B0510_9795,B0510_5961
GO:0031967	organelle envelope	cellular_component	0.9948	1	13	1264	138	7493	7	Novel00151,B0510_2107,Novel00914,B0510_8029,B0510_3413,B0510_1375,B0510_1671	6	B0510_5885,B0510_6735,B0510_1212,Novel00694,B0510_1509,B0510_6297
GO:0050896	response to stimulus	biological_process	0.99531	1	102	1264	739	7493	46	B0510_8667,B0510_7217,B0510_6849,B0510_3673,B0510_9461,B0510_2197,B0510_6024,B0510_3410,B0510_7567,B0510_2236,B0510_7081,B0510_9588,B0510_2237,B0510_10285,B0510_9280,B0510_2911,B0510_6905,B0510_1596,B0510_1520,B0510_786,B0510_9300,B0510_6053,Novel00249,B0510_4609,B0510_8703,B0510_10284,B0510_439,B0510_6116,B0510_9478,B0510_1460,B0510_7984,Novel00914,B0510_10360,B0510_3970,B0510_3554,B0510_6761,B0…	56	B0510_5903,B0510_6230,B0510_6613,B0510_8666,B0510_634,B0510_1347,B0510_2692,B0510_7381,B0510_7937,B0510_8842,B0510_1778,B0510_1319,B0510_3670,B0510_6183,B0510_7562,B0510_8973,B0510_6935,B0510_3512,B0510_9202,Novel00673,B0510_2808,Novel00157,Novel00369,B0510_8936,Novel00894,B0510_8815,B0510_735,B0510_7816,B0510_477,B0510_2440,B0510_1716,B0510_2668,B0510_6570,B0510_6372,B0510_6289,B0510_4732,B0510_…
GO:0030554	adenyl nucleotide binding	molecular_function	0.99532	1	109	1264	766	7493	53	B0510_2386,B0510_1120,B0510_6006,B0510_739,B0510_5452,B0510_7249,B0510_7680,B0510_1953,B0510_1381,B0510_2130,B0510_2893,B0510_2337,B0510_439,B0510_10284,B0510_8806,B0510_8703,B0510_1096,B0510_10360,B0510_6761,B0510_5227,Novel00349,B0510_2537,B0510_1639,B0510_8569,B0510_6053,B0510_1596,B0510_8413,B0510_6122,B0510_494,B0510_2237,B0510_10285,B0510_3553,B0510_6450,B0510_7914,B0510_8551,B0510_1751,B05…	56	B0510_5720,B0510_5297,Novel00281,B0510_7778,B0510_1883,B0510_7582,B0510_2373,B0510_6889,B0510_2542,B0510_3614,Novel00237,B0510_2454,B0510_1332,B0510_9589,B0510_13,B0510_1579,B0510_5640,B0510_4491,B0510_9447,B0510_10119,B0510_7565,B0510_7611,B0510_6289,B0510_8649,B0510_2467,B0510_1092,B0510_5398,B0510_692,B0510_7875,B0510_5053,B0510_1533,B0510_7036,B0510_2440,B0510_9378,B0510_7952,B0510_5927,B0510…
[truncated: 129 more rows]
