# Supplementary material for: Large-Scale Transcriptome Analysis of Cucumber and Botrytis cinerea during Infection
Source: PLoS One. 2015 Nov 4;10(11):e0142221. doi: 10.1371/journal.pone.0142221 (PMC4633151; doi:10.1371/journal.pone.0142221)
Supplement: S6 Table — (XLS) [file pone.0142221.s007.xls]

##The most enriched pathway or disease terms:
##Statistic method: hypergeometric test
##FDR correction method: Benjamini and Hochberg (1995)
#Term	Database	Id	Sample number	Background number	P-Value	Corrected P-Value	Genes	KEGG_ID/KO	Entrez_ID	Hyperlink
Fatty acid degradation	KEGG PATHWAY	csv00071	22	38	2.78E-07	3.37E-05	Csa2G238260|Csa2G415540|Csa5G165210|Csa1G173130|Csa2G010420|Csa3G731060|Csa5G147470|Csa2G003610|Csa6G319770|Csa3G535120|Csa4G051550|Csa2G129150|Csa4G361890|Csa3G149320|Csa1G005520|Csa4G028450|Csa6G361260|Csa7G448900|Csa4G043870|Csa4G291370|Csa6G087920|Csa3G133140	csv:101212575|csv:101220632|csv:101222521|csv:101212707|csv:101202756|csv:101209181|csv:101210776|csv:101209359|csv:101210295|csv:101227982|csv:101225233|csv:101212301|csv:101224400|csv:101207461|csv:101209430|csv:101218159|csv:101211996|csv:101205436|csv:101221321|csv:101205263|csv:101208145|csv:101217710|	101212575|101220632|101222521|101212707|101202756|101209181|101210776|101209359|101210295|101227982|101225233|101212301|101224400|101207461|101209430|101218159|101211996|101205436|101221321|101205263|101208145|101217710|	http://www.genome.jp/kegg-bin/show_pathway?csv00071
Valine, leucine and isoleucine degradation	KEGG PATHWAY	csv00280	22	44	7.58E-06	0.000458379	Csa7G073600|Csa1G173130|Csa2G010420|Csa6G483270|Csa4G043870|Csa1G599400|Csa7G066830|Csa3G895790|Csa7G387180|Csa1G538190|Csa3G823050|Csa2G129150|Csa4G361890|Csa3G164470|Csa1G005520|Csa7G448900|Csa2G352930|Csa4G291370|Csa6G395130|Csa3G168970|Csa6G291910|Csa3G133140	csv:101204438|csv:101212707|csv:101202756|csv:101205130|csv:101221321|csv:101216174|csv:101204924|csv:101216383|csv:101221786|csv:101210819|csv:101207316|csv:101212301|csv:101224400|csv:101206829|csv:101209430|csv:101205436|csv:101214004|csv:101205263|csv:101216977|csv:101222823|csv:101216988|csv:101217710|	101204438|101212707|101202756|101205130|101221321|101216174|101204924|101216383|101221786|101210819|101207316|101212301|101224400|101206829|101209430|101205436|101214004|101205263|101216977|101222823|101216988|101217710|	http://www.genome.jp/kegg-bin/show_pathway?csv00280
Photosynthesis	KEGG PATHWAY	csv00195	34	88	3.72E-05	0.001500918	Csa7G047350|Csa6G087980|Csa6G016970|Csa2G079660|Csa1G163160|Csa7G378440|Csa1G066480|Csa2G010330|Csa3G222800|Csa3G483830|Csa6G525340|Csa6G488340|Csa5G505230|Csa7G046100|Csa4G064020|Csa3G119660|Csa2G074240|Csa6G483300|Csa3G060980|Csa3G002780|Csa3G146700|Csa5G592810|Csa1G714680|Csa3G147780|Csa3G119340|Csa3G902950|Csa3G875430|Csa6G525450|Csa2G350230|Csa6G513760|Csa1G168350|Csa1G062930|Csa7G267900|Csa…	csv:101204833|csv:101207167|csv:101211740|csv:101203850|csv:101227930|csv:101218005|csv:101228334|csv:101203467|csv:101224775|csv:101223219|csv:101223625|csv:101203080|csv:101220312|csv:101221828|csv:101224248|csv:101210810|csv:101208674|csv:101204396|csv:101228507|csv:101216095|csv:101206257|csv:101205949|csv:101215480|csv:101207214|csv:101203855|csv:101221013|csv:101211484|csv:101229880|csv:101…	101204833|101207167|101211740|101203850|101227930|101218005|101228334|101203467|101224775|101223219|101223625|101203080|101220312|101221828|101224248|101210810|101208674|101204396|101228507|101216095|101206257|101205949|101215480|101207214|101203855|101221013|101211484|101229880|101226813|101218747|101209111|101225832|101206477|101214094|	http://www.genome.jp/kegg-bin/show_pathway?csv00195
alpha-Linolenic acid metabolism	KEGG PATHWAY	csv00592	16	31	8.19E-05	0.002024486	Csa7G075590|Csa6G319770|Csa2G415540|Csa7G449420|Csa4G358630|Csa4G288610|Csa4G653450|Csa5G165210|Csa4G028450|Csa2G003610|Csa2G129150|Csa3G731060|Csa3G133140|Csa3G829270|Novel00153|Csa5G366670	csv:101223726|csv:101210295|csv:101220632|csv:101204952|csv:101220288|csv:101228070|csv:101221396|csv:101222521|csv:101218159|csv:101209359|csv:101212301|csv:101209181|csv:101217710|csv:101218397|csv:101203714|csv:101225996|	101223726|101210295|101220632|101204952|101220288|101228070|101221396|101222521|101218159|101209359|101212301|101209181|101217710|101218397|101203714|101225996|	http://www.genome.jp/kegg-bin/show_pathway?csv00592
Glyoxylate and dicarboxylate metabolism	KEGG PATHWAY	csv00630	23	53	8.37E-05	0.002024486	Csa7G012940|Csa3G903520|Csa7G435550|Csa1G173130|Csa7G043630|Csa4G658590|Csa7G394650|Csa6G523470|Csa7G420690|Csa2G420990|Csa6G507310|Csa3G836500|Csa3G150160|Csa6G433300|Csa7G429590|Csa6G169340|Csa1G050360|Csa1G654900|Csa4G062380|Csa6G497310|Csa2G145880|Csa5G609710|Csa5G598750	csv:101209132|csv:101228643|csv:101222060|csv:101212707|csv:101221392|csv:101202931|csv:101228632|csv:101224424|csv:101227495|csv:101214114|csv:101217715|csv:101213516|csv:101212441|csv:101207975|csv:101227011|csv:101209376|csv:101214523|csv:101230478|csv:101212892|csv:101222240|csv:101215910|csv:101219300|csv:101207914|	101209132|101228643|101222060|101212707|101221392|101202931|101228632|101224424|101227495|101214114|101217715|101213516|101212441|101207975|101227011|101209376|101214523|101230478|101212892|101222240|101215910|101219300|101207914|	http://www.genome.jp/kegg-bin/show_pathway?csv00630
Photosynthesis - antenna proteins	KEGG PATHWAY	csv00196	13	25	0.000349214	0.00704248	Csa4G308550|Csa3G664560|Csa1G630330|Csa3G099680|Csa5G646700|Csa6G522680|Csa1G009810|Csa1G597160|Csa7G033300|Csa5G589390|Csa6G057170|Csa1G445860|Csa5G490820	csv:101230819|csv:101203342|csv:101202993|csv:101223835|csv:101227583|csv:101221671|csv:101225503|csv:101211430|csv:101228424|csv:101214055|csv:101231164|csv:101211276|csv:101226403|	101230819|101203342|101202993|101223835|101227583|101221671|101225503|101211430|101228424|101214055|101231164|101211276|101226403|	http://www.genome.jp/kegg-bin/show_pathway?csv00196
Carbon metabolism	KEGG PATHWAY	csv01200	63	214	0.000501383	0.008666772	Csa4G097630|Csa3G651740|Csa4G664300|Csa1G173130|Csa3G150740|Csa6G361260|Csa7G043630|Csa6G404280|Csa6G042490|Csa5G346550|Csa4G007670|Csa3G904100|Csa7G394650|Csa6G091990|Csa1G062310|Csa6G136020|Csa5G198220|Csa2G145880|Csa2G420990|Csa2G012660|Csa6G507310|Csa6G004600|Csa3G836500|Csa4G050830|Novel00632|Csa2G406760|Csa3G126240|Csa1G554560|Csa4G001990|Csa1G574970|Csa3G848140|Csa6G433300|Csa3G199630|Csa5…	csv:101219465|csv:101219910|csv:101205112|csv:101212707|csv:101214608|csv:101211996|csv:101221392|csv:101205918|csv:101205576|csv:101211294|csv:101205302|csv:101223065|csv:101228632|csv:101220981|csv:101209820|csv:101226860|csv:101209723|csv:101215910|csv:101214114|csv:101218606|csv:101217715|csv:101220896|csv:101213516|csv:101206171|csv:101231171|csv:101209273|csv:101215805|csv:101214374|csv:101…	101219465|101219910|101205112|101212707|101214608|101211996|101221392|101205918|101205576|101211294|101205302|101223065|101228632|101220981|101209820|101226860|101209723|101215910|101214114|101218606|101217715|101220896|101213516|101206171|101231171|101209273|101215805|101214374|101230699|101227105|101224906|101207975|101221689|101224980|101211927|101223515|101203574|101226257|101227011|101202856…	http://www.genome.jp/kegg-bin/show_pathway?csv01200
Glutathione metabolism	KEGG PATHWAY	csv00480	27	78	0.001662167	0.025140277	Csa6G501260|Csa3G147770|Csa6G000060|Csa3G133380|Csa3G736660|Csa6G486750|Csa3G126940|Csa5G346550|Csa5G153150|Csa4G050830|Novel00632|Csa4G064630|Csa4G064650|Csa4G304750|Csa4G303170|Csa5G154200|Csa3G889840|Csa4G013040|Csa5G642720|Csa7G395820|Csa6G362930|Csa4G443140|Novel00334|Csa1G033160|Csa3G132010|Csa2G000660|Csa4G304250	csv:101214973|csv:101221818|csv:101208623|csv:101227857|csv:101211241|csv:101210105|csv:101227326|csv:101211294|csv:101218859|csv:101206171|csv:101231171|csv:101225076|csv:101226093|csv:101214992|csv:101215228|csv:101225149|csv:101225527|csv:101213073|csv:101226257|csv:101212291|csv:101210030|csv:101203574|csv:101206809|csv:101203519|csv:101215496|csv:101221216|csv:101213782|	101214973|101221818|101208623|101227857|101211241|101210105|101227326|101211294|101218859|101206171|101231171|101225076|101226093|101214992|101215228|101225149|101225527|101213073|101226257|101212291|101210030|101203574|101206809|101203519|101215496|101221216|101213782|	http://www.genome.jp/kegg-bin/show_pathway?csv00480
Limonene and pinene degradation	KEGG PATHWAY	csv00903	6	9	0.002995691	0.040275399	Csa1G005520|Csa2G010420|Csa4G043870|Csa4G361890|Csa4G291370|Csa6G044530	csv:101209430|csv:101202756|csv:101221321|csv:101224400|csv:101205263|csv:101206763|	101209430|101202756|101221321|101224400|101205263|101206763|	http://www.genome.jp/kegg-bin/show_pathway?csv00903
Peroxisome	KEGG PATHWAY	csv04146	24	73	0.006189902	0.069366004	Csa2G238260|Csa2G415540|Csa5G198760|Csa4G133700|Csa5G165210|Csa7G047330|Csa3G731060|Csa3G149320|Csa5G346550|Csa4G658590|Csa6G523470|Csa1G613540|Csa6G148290|Csa4G010950|Csa6G433300|Csa2G173050|Csa3G535120|Csa4G051550|Csa3G823050|Csa2G129150|Csa2G013250|Csa7G238970|Csa4G028450|Csa3G133140	csv:101212575|csv:101220632|csv:101227528|csv:101218890|csv:101222521|csv:101214701|csv:101209181|csv:101207461|csv:101211294|csv:101202931|csv:101224424|csv:101211977|csv:101221780|csv:101221260|csv:101207975|csv:101206548|csv:101227982|csv:101225233|csv:101207316|csv:101212301|csv:101231664|csv:101215029|csv:101218159|csv:101217710|	101212575|101220632|101227528|101218890|101222521|101214701|101209181|101207461|101211294|101202931|101224424|101211977|101221780|101221260|101207975|101206548|101227982|101225233|101207316|101212301|101231664|101215029|101218159|101217710|	http://www.genome.jp/kegg-bin/show_pathway?csv04146
Pentose phosphate pathway	KEGG PATHWAY	csv00030	19	54	0.006306	0.069366004	Csa4G097630|Csa5G606770|Csa4G307350|Csa5G571460|Csa2G252020|Csa4G443140|Csa5G169050|Csa5G642720|Csa6G077460|Csa4G050830|Novel00632|Csa2G406760|Csa3G126240|Csa6G042490|Csa1G554560|Csa7G195260|Csa3G904100|Novel00334|Csa4G007670	csv:101219465|csv:101224980|csv:101211927|csv:101212988|csv:101204323|csv:101203574|csv:101216892|csv:101226257|csv:101211955|csv:101206171|csv:101231171|csv:101209273|csv:101215805|csv:101205576|csv:101214374|csv:101229065|csv:101223065|csv:101206809|csv:101205302|	101219465|101224980|101211927|101212988|101204323|101203574|101216892|101226257|101211955|101206171|101231171|101209273|101215805|101205576|101214374|101229065|101223065|101206809|101205302|	http://www.genome.jp/kegg-bin/show_pathway?csv00030
ABC transporters	KEGG PATHWAY	csv02010	8	18	0.01586331	0.159955042	Csa6G521010|Csa3G901080|Csa5G633170|Csa3G740230|Csa3G740240|Csa3G740250|Csa5G636450|Csa2G074190|Csa3G418780|Csa5G505770	csv:101210649|csv:101219304|csv:101206448|csv:101220974|csv:101220974|csv:101220974|csv:101212585|csv:101209574|csv:101213474|csv:101219839|	101210649|101219304|101206448|101220974|101220974|101220974|101212585|101209574|101213474|101219839|	http://www.genome.jp/kegg-bin/show_pathway?csv02010
Glycine, serine and threonine metabolism	KEGG PATHWAY	csv00260	20	63	0.017675275	0.161634278	Csa7G012940|Csa3G199630|Csa1G062310|Csa3G651740|Csa4G326550|Csa7G435550|Csa7G448900|Csa4G062380|Csa1G006270|Csa5G457770|Csa6G497310|Csa2G145880|Csa6G151120|Csa1G004100|Csa2G351700|Csa2G009560|Csa2G308370|Csa3G168970|Csa6G433300|Csa5G598750	csv:101209132|csv:101221689|csv:101209820|csv:101219910|csv:101210304|csv:101222060|csv:101205436|csv:101212892|csv:101230214|csv:101222001|csv:101222240|csv:101215910|csv:101205520|csv:101204200|csv:101217746|csv:101207481|csv:101211372|csv:101222823|csv:101207975|csv:101207914|	101209132|101221689|101209820|101219910|101210304|101222060|101205436|101212892|101230214|101222001|101222240|101215910|101205520|101204200|101217746|101207481|101211372|101222823|101207975|101207914|	http://www.genome.jp/kegg-bin/show_pathway?csv00260
Porphyrin and chlorophyll metabolism	KEGG PATHWAY	csv00860	15	44	0.019494334	0.161634278	Csa6G434320|Csa5G215130|Csa1G009770|Csa4G595970|Csa2G224250|Csa1G328400|Csa6G385090|Csa2G351800|Csa1G132160|Csa1G000570|Csa4G638340|Csa2G372750|Csa4G165920|Csa1G250130|Csa6G518380	csv:101208461|csv:101221012|csv:101227544|csv:101219179|csv:101224427|csv:101214191|csv:101230065|csv:101217584|csv:101217499|csv:101206600|csv:101208554|csv:101220615|csv:101213619|csv:101222986|csv:101217637|	101208461|101221012|101227544|101219179|101224427|101214191|101230065|101217584|101217499|101206600|101208554|101220615|101213619|101222986|101217637|	http://www.genome.jp/kegg-bin/show_pathway?csv00860
Carbon fixation in photosynthetic organisms	KEGG PATHWAY	csv00710	23	76	0.020639929	0.161634278	Csa3G889160|Csa4G664300|Csa3G150740|Csa6G042490|Csa1G050250|Csa7G394650|Csa6G136020|Csa5G198220|Csa5G571460|Csa2G406760|Csa3G126240|Csa1G554560|Csa3G893410|Csa4G307350|Csa3G252490|Csa1G050240|Csa6G136010|Csa3G638540|Csa2G252020|Csa6G077460|Csa5G609710|Csa7G195260|Csa5G598750	csv:101229776|csv:101205112|csv:101214608|csv:101205576|csv:101226669|csv:101228632|csv:101226860|csv:101209723|csv:101212988|csv:101209273|csv:101215805|csv:101214374|csv:101232041|csv:101211927|csv:101202856|csv:101213074|csv:101226638|csv:101220055|csv:101204323|csv:101211955|csv:101219300|csv:101229065|csv:101207914|	101229776|101205112|101214608|101205576|101226669|101228632|101226860|101209723|101212988|101209273|101215805|101214374|101232041|101211927|101202856|101213074|101226638|101220055|101204323|101211955|101219300|101229065|101207914|	http://www.genome.jp/kegg-bin/show_pathway?csv00710
Lysine degradation	KEGG PATHWAY	csv00310	8	19	0.022708948	0.161634278	Csa1G005520|Csa1G598330|Csa7G448900|Csa1G173130|Csa2G010420|Csa4G043870|Csa4G361890|Csa4G291370	csv:101209430|csv:101214976|csv:101205436|csv:101212707|csv:101202756|csv:101221321|csv:101224400|csv:101205263|	101209430|101214976|101205436|101212707|101202756|101221321|101224400|101205263|	http://www.genome.jp/kegg-bin/show_pathway?csv00310
Butanoate metabolism	KEGG PATHWAY	csv00650	8	19	0.022708948	0.161634278	Csa6G091990|Csa6G135470|Csa1G652220|Csa3G823050|Csa1G173130|Csa4G056830|Csa6G404280|Csa3G234000	csv:101220981|csv:101217352|csv:101208212|csv:101207316|csv:101212707|csv:101211530|csv:101205918|csv:101221475|	101220981|101217352|101208212|101207316|101212707|101211530|101205918|101221475|	http://www.genome.jp/kegg-bin/show_pathway?csv00650
2-Oxocarboxylic acid metabolism	KEGG PATHWAY	csv01210	16	50	0.029563446	0.198732053	Csa6G495740|Csa3G363180|Csa3G889160|Csa1G652220|Csa6G507310|Csa3G895790|Csa7G429590|Csa5G457770|Csa2G352930|Csa6G169340|Csa7G043630|Csa6G446300|Csa5G346550|Csa7G051370|Csa6G509550|Csa5G598750	csv:101223180|csv:101224798|csv:101229776|csv:101208212|csv:101217715|csv:101216383|csv:101227011|csv:101222001|csv:101214004|csv:101209376|csv:101221392|csv:101223515|csv:101211294|csv:101213336|csv:101214612|csv:101207914|	101223180|101224798|101229776|101208212|101217715|101216383|101227011|101222001|101214004|101209376|101221392|101223515|101211294|101213336|101214612|101207914|	http://www.genome.jp/kegg-bin/show_pathway?csv01210
Lysine biosynthesis	KEGG PATHWAY	csv00300	5	10	0.032268022	0.201291778	Csa2G248740|Csa7G209030|Csa7G448900|Csa5G457770|Csa2G404730	csv:101208417|csv:101222467|csv:101205436|csv:101222001|csv:101228410|	101208417|101222467|101205436|101222001|101228410|	http://www.genome.jp/kegg-bin/show_pathway?csv00300
beta-Alanine metabolism	KEGG PATHWAY	csv00410	12	35	0.033271368	0.201291778	Csa1G005520|Csa4G361890|Csa7G448900|Csa3G147770|Csa1G042970|Csa7G066830|Csa2G010420|Csa4G043870|Csa6G362930|Csa4G291370|Csa1G004100|Csa7G065130	csv:101209430|csv:101224400|csv:101205436|csv:101221818|csv:101229259|csv:101204924|csv:101202756|csv:101221321|csv:101210030|csv:101205263|csv:101204200|csv:101223016|	101209430|101224400|101205436|101221818|101229259|101204924|101202756|101221321|101210030|101205263|101204200|101223016|	http://www.genome.jp/kegg-bin/show_pathway?csv00410
Biosynthesis of unsaturated fatty acids	KEGG PATHWAY	csv01040	11	32	0.039912639	0.229972826	Csa1G255170|Csa2G415540|Csa5G165210|Csa4G028450|Csa4G006050|Csa2G129150|Csa3G731060|Csa2G350440|Csa4G192180|Csa5G207960|Csa3G133140	csv:101210863|csv:101220632|csv:101222521|csv:101218159|csv:101225014|csv:101212301|csv:101209181|csv:101224010|csv:101221009|csv:101223135|csv:101217710|	101210863|101220632|101222521|101218159|101225014|101212301|101209181|101224010|101221009|101223135|101217710|	http://www.genome.jp/kegg-bin/show_pathway?csv01040
Arachidonic acid metabolism	KEGG PATHWAY	csv00590	6	14	0.043074926	0.236912091	Csa6G501260|Csa4G013040|Csa5G154200|Csa2G345970|Csa4G358630|Csa2G000660	csv:101214973|csv:101213073|csv:101225149|csv:101215364|csv:101220288|csv:101221216|	101214973|101213073|101225149|101215364|101220288|101221216|	http://www.genome.jp/kegg-bin/show_pathway?csv00590
Histidine metabolism	KEGG PATHWAY	csv00340	7	18	0.050271552	0.252701	Csa1G005520|Csa7G448900|Csa2G010420|Csa4G043870|Csa4G361890|Csa4G291370|Csa6G057160	csv:101209430|csv:101205436|csv:101202756|csv:101221321|csv:101224400|csv:101205263|csv:101230757|	101209430|101205436|101202756|101221321|101224400|101205263|101230757|	http://www.genome.jp/kegg-bin/show_pathway?csv00340
Biosynthesis of secondary metabolites	KEGG PATHWAY	csv01110	191	863	0.05035921	0.252701	Csa4G097630|Csa3G889160|Csa3G903520|Csa6G385090|Csa6G483270|Csa7G043630|Csa2G011460|Csa3G253500|Csa4G629470|Csa3G904100|Csa1G002130|Csa7G394650|Csa5G638330|Csa6G117710|Csa6G445240|Csa6G507310|Csa3G895790|Csa1G108800|Csa6G518380|Novel00632|Csa3G710200|Csa4G310720|Csa6G490230|Csa2G248740|Csa2G060380|Csa5G606770|Csa7G435550|Csa3G823050|Csa5G262770|Csa7G429590|Csa3G164470|Csa7G219200|Csa6G183190|Csa3…	csv:101219465|csv:101229776|csv:101228643|csv:101230065|csv:101205130|csv:101221392|csv:101222554|csv:101203579|csv:101231189|csv:101223065|csv:101215982|csv:101228632|csv:101203315|csv:101213994|csv:101217907|csv:101217715|csv:101216383|csv:101220141|csv:101217637|csv:101231171|csv:101215427|csv:101230385|csv:101228067|csv:101208417|csv:101220852|csv:101224980|csv:101222060|csv:101207316|csv:101…	101219465|101229776|101228643|101230065|101205130|101221392|101222554|101203579|101231189|101223065|101215982|101228632|101203315|101213994|101217907|101217715|101216383|101220141|101217637|101231171|101215427|101230385|101228067|101208417|101220852|101224980|101222060|101207316|101227079|101227011|101206829|101205337|101214250|101215428|101230466|101226638|101226848|101231462|101231462|101212121…	http://www.genome.jp/kegg-bin/show_pathway?csv01110
Linoleic acid metabolism	KEGG PATHWAY	csv00591	4	8	0.055579893	0.252701	Csa4G358630|Csa7G449420|Csa4G288610|Csa6G424000	csv:101220288|csv:101204952|csv:101228070|csv:101215030|	101220288|101204952|101228070|101215030|	http://www.genome.jp/kegg-bin/show_pathway?csv00591
Cyanoamino acid metabolism	KEGG PATHWAY	csv00460	10	30	0.059585099	0.252701	Csa6G501260|Csa1G042700|Csa3G842070|Csa4G062380|Csa6G497310|Csa6G004600|Csa2G145880|Csa1G528540|Csa3G402970|Csa2G000660	csv:101214973|csv:101218046|csv:101223112|csv:101212892|csv:101222240|csv:101220896|csv:101215910|csv:101214999|csv:101217315|csv:101221216|	101214973|101218046|101223112|101212892|101222240|101220896|101215910|101214999|101217315|101221216|	http://www.genome.jp/kegg-bin/show_pathway?csv00460
Nitrogen metabolism	KEGG PATHWAY	csv00910	11	34	0.060396509	0.252701	Csa7G420690|Csa4G025140|Csa3G836520|Csa3G134790|Csa5G599860|Novel00123|Csa3G207890|Csa5G383850|Csa4G192110|Csa3G776970|Csa3G150160	csv:101227495|csv:101227388|csv:101213998|csv:101205401|csv:101212365|csv:101212995|csv:101217505|csv:101219000|csv:101221948|csv:101209642|csv:101212441|	101227495|101227388|101213998|101205401|101212365|101212995|101217505|101219000|101221948|101209642|101212441|	http://www.genome.jp/kegg-bin/show_pathway?csv00910
Tyrosine metabolism	KEGG PATHWAY	csv00350	11	34	0.060396509	0.252701	Csa6G135470|Csa3G889160|Csa4G088750|Csa4G000870|Csa6G361260|Csa6G087920|Csa1G004100|Csa5G147470|Csa4G629470|Csa4G608160|Csa3G164480	csv:101217352|csv:101229776|csv:101231122|csv:101212914|csv:101211996|csv:101208145|csv:101204200|csv:101210776|csv:101231189|csv:101215051|csv:101207065|	101217352|101229776|101231122|101212914|101211996|101208145|101204200|101210776|101231189|101215051|101207065|	http://www.genome.jp/kegg-bin/show_pathway?csv00350
Ascorbate and aldarate metabolism	KEGG PATHWAY	csv00053	12	38	0.060564702	0.252701	Csa1G005520|Csa3G889840|Csa1G604040|Csa7G448900|Csa3G775240|Csa2G010420|Csa4G043870|Csa4G361890|Csa4G291370|Csa7G219200|Csa2G011460|Csa1G575130	csv:101209430|csv:101225527|csv:101215231|csv:101205436|csv:101207933|csv:101202756|csv:101221321|csv:101224400|csv:101205263|csv:101205337|csv:101222554|csv:101228253|	101209430|101225527|101215231|101205436|101207933|101202756|101221321|101224400|101205263|101205337|101222554|101228253|	http://www.genome.jp/kegg-bin/show_pathway?csv00053
Glycerolipid metabolism	KEGG PATHWAY	csv00561	15	52	0.079181368	0.309273154	Csa1G005520|Csa4G646090|Csa7G412840|Csa5G580630|Csa7G432280|Csa5G220910|Csa7G448900|Csa7G435550|Csa2G010420|Csa4G043870|Csa4G361890|Csa4G291370|Csa4G358630|Csa6G004540|Csa3G735050	csv:101209430|csv:101208634|csv:101218362|csv:101211924|csv:101210335|csv:101210778|csv:101205436|csv:101222060|csv:101202756|csv:101221321|csv:101224400|csv:101205263|csv:101220288|csv:101221758|csv:101209025|	101209430|101208634|101218362|101211924|101210335|101210778|101205436|101222060|101202756|101221321|101224400|101205263|101220288|101221758|101209025|	http://www.genome.jp/kegg-bin/show_pathway?csv00561
Fatty acid metabolism	KEGG PATHWAY	csv01212	19	69	0.079235271	0.309273154	Csa2G238260|Csa6G319770|Csa2G415540|Csa3G535120|Csa4G051550|Csa5G165210|Csa1G255170|Csa1G173130|Csa4G006050|Csa2G129150|Csa3G731060|Csa3G133140|Csa4G028450|Csa3G149320|Csa2G350440|Csa4G192180|Csa5G207960|Csa2G003610|Csa1G397120	csv:101212575|csv:101210295|csv:101220632|csv:101227982|csv:101225233|csv:101222521|csv:101210863|csv:101212707|csv:101225014|csv:101212301|csv:101209181|csv:101217710|csv:101218159|csv:101207461|csv:101224010|csv:101221009|csv:101223135|csv:101209359|csv:101210955|	101212575|101210295|101220632|101227982|101225233|101222521|101210863|101212707|101225014|101212301|101209181|101217710|101218159|101207461|101224010|101221009|101223135|101209359|101210955|	http://www.genome.jp/kegg-bin/show_pathway?csv01212
Arginine and proline metabolism	KEGG PATHWAY	csv00330	22	83	0.088735184	0.335529915	Csa3G147770|Csa2G010420|Csa6G495740|Csa3G859690|Csa3G889160|Csa3G150820|Csa7G420690|Csa4G025140|Csa2G252050|Csa5G643300|Csa1G045490|Csa3G150160|Csa5G168870|Csa4G361890|Csa1G002130|Csa6G077980|Csa1G005520|Csa6G362930|Csa7G448900|Csa4G043870|Csa4G291370|Csa4G192110	csv:101221818|csv:101202756|csv:101223180|csv:101222023|csv:101229776|csv:101215570|csv:101227495|csv:101227388|csv:101232003|csv:101219166|csv:101214440|csv:101212441|csv:101215455|csv:101224400|csv:101215982|csv:101223488|csv:101209430|csv:101210030|csv:101205436|csv:101221321|csv:101205263|csv:101221948|	101221818|101202756|101223180|101222023|101229776|101215570|101227495|101227388|101232003|101219166|101214440|101212441|101215455|101224400|101215982|101223488|101209430|101210030|101205436|101221321|101205263|101221948|	http://www.genome.jp/kegg-bin/show_pathway?csv00330
Plant hormone signal transduction	KEGG PATHWAY	csv04075	54	229	0.095878954	0.351556163	Csa2G011420|Csa5G603910|Csa4G036580|Csa3G389850|Csa1G006300|Csa5G374730|Csa3G819960|Csa3G431430|Csa3G645940|Csa3G822100|Csa7G375820|Csa5G549170|Csa4G106870|Csa3G127150|Csa3G143570|Csa4G436980|Csa6G067360|Csa1G408720|Csa7G448810|Csa2G035330|Csa3G198490|Csa1G397130|Csa4G615240|Csa5G256680|Csa7G405830|Csa2G361450|Csa3G749850|Csa6G519650|Csa2G372720|Csa4G308640|Csa2G357210|Csa3G135120|Csa7G391240|Csa…	csv:101231359|csv:101209506|csv:101208419|csv:101220325|csv:101214143|csv:101215516|csv:101219149|csv:101227944|csv:101204473|csv:101220810|csv:101205053|csv:101209777|csv:101216389|csv:101228381|csv:101217325|csv:101220999|csv:101232046|csv:101213450|csv:101207496|csv:101216738|csv:101203475|csv:101230591|csv:101205993|csv:101204531|csv:101205786|csv:101219853|csv:101225386|csv:101213806|csv:101…	101231359|101209506|101208419|101220325|101214143|101215516|101219149|101227944|101204473|101220810|101205053|101209777|101216389|101228381|101217325|101220999|101232046|101213450|101207496|101216738|101203475|101230591|101205993|101204531|101205786|101219853|101225386|101213806|101221088|101227086|101223043|101210326|101219912|101232246|101215306|101206564|101232064|101220018|101222720|101226308…	http://www.genome.jp/kegg-bin/show_pathway?csv04075
Biosynthesis of amino acids	KEGG PATHWAY	csv01230	59	253	0.100435126	0.354846242	Csa4G097630|Csa6G499800|Csa3G889160|Csa3G651740|Csa1G652220|Csa6G446300|Csa7G043630|Csa3G822260|Csa5G346550|Csa1G050250|Csa4G629470|Csa3G904100|Csa5G638330|Csa2G296130|Csa7G420690|Csa2G145880|Csa5G571460|Csa7G209030|Csa6G507310|Csa3G895790|Csa5G457770|Csa6G004600|Csa2G406760|Csa3G126240|Csa1G554560|Csa3G842030|Csa3G150160|Csa2G248740|Csa3G199630|Csa6G495740|Csa3G363180|Csa4G000870|Csa7G031620|Csa…	csv:101219465|csv:101207177|csv:101229776|csv:101219910|csv:101208212|csv:101223515|csv:101221392|csv:101229106|csv:101211294|csv:101226669|csv:101231189|csv:101223065|csv:101203315|csv:101229385|csv:101227495|csv:101215910|csv:101212988|csv:101222467|csv:101217715|csv:101216383|csv:101222001|csv:101220896|csv:101209273|csv:101215805|csv:101214374|csv:101224620|csv:101212441|csv:101208417|csv:101…	101219465|101207177|101229776|101219910|101208212|101223515|101221392|101229106|101211294|101226669|101231189|101223065|101203315|101229385|101227495|101215910|101212988|101222467|101217715|101216383|101222001|101220896|101209273|101215805|101214374|101224620|101212441|101208417|101221689|101223180|101224798|101212914|101215121|101227011|101209376|101205520|101207481|101215982|101213074|101211372…	http://www.genome.jp/kegg-bin/show_pathway?csv01230
Alanine, aspartate and glutamate metabolism	KEGG PATHWAY	csv00250	15	54	0.103786899	0.354846242	Csa6G433300|Csa6G135470|Csa7G420690|Csa3G889160|Csa5G524850|Csa3G074470|Csa4G025140|Csa4G056830|Csa4G326550|Csa6G183190|Csa1G002130|Csa1G045490|Csa4G192110|Csa5G598750|Csa3G150160	csv:101207975|csv:101217352|csv:101227495|csv:101229776|csv:101205815|csv:101225844|csv:101227388|csv:101211530|csv:101210304|csv:101214250|csv:101215982|csv:101214440|csv:101221948|csv:101207914|csv:101212441|	101207975|101217352|101227495|101229776|101205815|101225844|101227388|101211530|101210304|101214250|101215982|101214440|101221948|101207914|101212441|	http://www.genome.jp/kegg-bin/show_pathway?csv00250
Phenylalanine metabolism	KEGG PATHWAY	csv00360	25	98	0.105574089	0.354846242	Csa3G889160|Csa6G495000|Csa4G629470|Csa7G419540|Csa7G419550|Csa4G285790|Csa6G445240|Csa4G608160|Csa6G490230|Csa6G445750|Csa1G108800|Csa1G062960|Csa3G710200|Csa3G829170|Csa6G213910|Csa4G000870|Csa7G061710|Csa5G262770|Csa1G004100|Csa3G736970|Novel00616|Csa5G589940|Csa4G285750|Csa7G419570|Csa3G234000|Csa6G445740	csv:101229776|csv:101206860|csv:101231189|csv:101215978|csv:101215978|csv:101211752|csv:101217907|csv:101215051|csv:101228067|csv:101218382|csv:101220141|csv:101209739|csv:101215427|csv:101219829|csv:101227020|csv:101212914|csv:101217567|csv:101227079|csv:101204200|csv:101215428|csv:101226848|csv:101212121|csv:101217781|csv:101215736|csv:101221475|csv:101218144|	101229776|101206860|101231189|101215978|101215978|101211752|101217907|101215051|101228067|101218382|101220141|101209739|101215427|101219829|101227020|101212914|101217567|101227079|101204200|101215428|101226848|101212121|101217781|101215736|101221475|101218144|	http://www.genome.jp/kegg-bin/show_pathway?csv00360
Ribosome biogenesis in eukaryotes	KEGG PATHWAY	csv03008	25	99	0.115701922	0.378376555	Csa4G004810|Csa3G183360|Csa1G569520|Csa1G039120|Csa5G154760|Csa1G002100|Csa7G397580|Csa4G192120|Csa2G070230|Csa6G314090|Csa2G012150|Csa3G111230|Csa2G279240|Csa2G351000|Csa6G495050|Csa7G433260|Csa7G390220|Csa7G201870|Csa7G201880|Csa2G006160|Csa2G012710|Csa1G041530|Csa7G387750|Csa4G022980|Csa6G486930|Csa5G174640	csv:101227187|csv:101224453|csv:101207707|csv:101222784|csv:101221544|csv:101215267|csv:101207643|csv:101221716|csv:101216698|csv:101213788|csv:101218843|csv:101210402|csv:101208908|csv:101221227|csv:101205903|csv:101221748|csv:101229785|csv:101222795|csv:101222795|csv:101222939|csv:101217731|csv:101224234|csv:101226877|csv:101214572|csv:101208150|csv:101206527|	101227187|101224453|101207707|101222784|101221544|101215267|101207643|101221716|101216698|101213788|101218843|101210402|101208908|101221227|101205903|101221748|101229785|101222795|101222795|101222939|101217731|101224234|101226877|101214572|101208150|101206527|	http://www.genome.jp/kegg-bin/show_pathway?csv03008
Citrate cycle (TCA cycle)	KEGG PATHWAY	csv00020	14	51	0.122455627	0.389924496	Csa6G091990|Csa6G507310|Csa6G446300|Csa7G429590|Csa6G169340|Csa3G168970|Csa7G043630|Csa3G893410|Csa3G848140|Csa6G404280|Csa5G346550|Csa4G001990|Csa6G509550|Csa7G394650	csv:101220981|csv:101217715|csv:101223515|csv:101227011|csv:101209376|csv:101222823|csv:101221392|csv:101232041|csv:101224906|csv:101205918|csv:101211294|csv:101230699|csv:101214612|csv:101228632|	101220981|101217715|101223515|101227011|101209376|101222823|101221392|101232041|101224906|101205918|101211294|101230699|101214612|101228632|	http://www.genome.jp/kegg-bin/show_pathway?csv00020
Tryptophan metabolism	KEGG PATHWAY	csv00380	8	26	0.129026015	0.400311483	Csa1G005520|Csa7G448900|Csa1G173130|Csa2G010420|Csa4G043870|Csa4G361890|Csa4G291370|Csa4G658590	csv:101209430|csv:101205436|csv:101212707|csv:101202756|csv:101221321|csv:101224400|csv:101205263|csv:101202931|	101209430|101205436|101212707|101202756|101221321|101224400|101205263|101202931|	http://www.genome.jp/kegg-bin/show_pathway?csv00380
Propanoate metabolism	KEGG PATHWAY	csv00640	9	31	0.148067853	0.447905255	Csa1G005520|Csa7G448900|Csa7G066830|Csa1G173130|Csa2G010420|Csa4G043870|Csa4G361890|Csa4G291370|Csa3G253500	csv:101209430|csv:101205436|csv:101204924|csv:101212707|csv:101202756|csv:101221321|csv:101224400|csv:101205263|csv:101203579|	101209430|101205436|101204924|101212707|101202756|101221321|101224400|101205263|101203579|	http://www.genome.jp/kegg-bin/show_pathway?csv00640
Glycolysis / Gluconeogenesis	KEGG PATHWAY	csv00010	30	126	0.162055112	0.478260207	Csa4G097630|Csa5G147470|Csa2G010420|Csa6G361260|Csa6G404280|Csa6G042490|Csa4G312240|Csa6G091990|Csa6G136020|Csa2G009470|Csa3G168970|Csa1G574970|Csa3G848140|Csa1G005520|Csa2G060380|Csa4G307350|Csa4G361890|Csa6G151120|Csa3G253500|Csa1G050240|Csa1G050250|Csa6G136010|Csa2G252020|Csa7G448900|Csa4G043870|Csa4G291370|Csa6G087920|Csa3G893410|Csa2G308370|Csa7G195260	csv:101219465|csv:101210776|csv:101202756|csv:101211996|csv:101205918|csv:101205576|csv:101217534|csv:101220981|csv:101226860|csv:101208699|csv:101222823|csv:101227105|csv:101224906|csv:101209430|csv:101220852|csv:101211927|csv:101224400|csv:101205520|csv:101203579|csv:101213074|csv:101226669|csv:101226638|csv:101204323|csv:101205436|csv:101221321|csv:101205263|csv:101208145|csv:101232041|csv:101…	101219465|101210776|101202756|101211996|101205918|101205576|101217534|101220981|101226860|101208699|101222823|101227105|101224906|101209430|101220852|101211927|101224400|101205520|101203579|101213074|101226669|101226638|101204323|101205436|101221321|101205263|101208145|101232041|101211372|101229065|	http://www.genome.jp/kegg-bin/show_pathway?csv00010
Fatty acid elongation	KEGG PATHWAY	csv00062	5	16	0.1995502	0.55415582	Csa4G649640|Csa3G144140|Csa2G361630|Csa1G418240|Csa5G609650	csv:101217359|csv:101219531|csv:101217470|csv:101213684|csv:101218433|	101217359|101219531|101217470|101213684|101218433|	http://www.genome.jp/kegg-bin/show_pathway?csv00062
Pentose and glucuronate interconversions	KEGG PATHWAY	csv00040	17	69	0.200306698	0.55415582	Csa1G005520|Csa7G447990|Csa7G405820|Csa3G126810|Csa5G622520|Csa3G000060|Csa3G133180|Csa2G010420|Csa4G043870|Csa1G049960|Csa4G291370|Csa4G361890|Csa2G406760|Csa2G049960|Csa2G326460|Csa7G414390|Csa7G405320	csv:101209430|csv:101212388|csv:101205321|csv:101217552|csv:101205739|csv:101207185|csv:101218188|csv:101202756|csv:101221321|csv:101209736|csv:101205263|csv:101224400|csv:101209273|csv:101209640|csv:101207535|csv:101217414|csv:101205557|	101209430|101212388|101205321|101217552|101205739|101207185|101218188|101202756|101221321|101209736|101205263|101224400|101209273|101209640|101207535|101217414|101205557|	http://www.genome.jp/kegg-bin/show_pathway?csv00040
Taurine and hypotaurine metabolism	KEGG PATHWAY	csv00430	3	8	0.201511207	0.55415582	Csa6G501260|Csa3G827270|Csa2G000660	csv:101214973|csv:101203502|csv:101221216|	101214973|101203502|101221216|	http://www.genome.jp/kegg-bin/show_pathway?csv00430
Pyruvate metabolism	KEGG PATHWAY	csv00620	18	74	0.207821405	0.558808668	Csa1G005520|Csa6G091990|Csa3G363180|Csa7G448900|Csa1G173130|Csa2G010420|Csa3G150740|Csa4G361890|Csa4G291370|Csa4G043870|Csa3G168970|Csa3G893410|Csa3G848140|Csa6G404280|Csa1G050360|Csa3G253500|Csa7G394650|Csa3G790450	csv:101209430|csv:101220981|csv:101224798|csv:101205436|csv:101212707|csv:101202756|csv:101214608|csv:101224400|csv:101205263|csv:101221321|csv:101222823|csv:101232041|csv:101224906|csv:101205918|csv:101214523|csv:101203579|csv:101228632|csv:101214302|	101209430|101220981|101224798|101205436|101212707|101202756|101214608|101224400|101205263|101221321|101222823|101232041|101224906|101205918|101214523|101203579|101228632|101214302|	http://www.genome.jp/kegg-bin/show_pathway?csv00620
Nicotinate and nicotinamide metabolism	KEGG PATHWAY	csv00760	5	17	0.239313399	0.629498289	Csa6G452060|Csa1G615160|Csa1G047450|Csa3G848180|Csa5G524850	csv:101226584|csv:101214308|csv:101208114|csv:101225362|csv:101205815|	101226584|101214308|101208114|101225362|101205815|	http://www.genome.jp/kegg-bin/show_pathway?csv00760
Valine, leucine and isoleucine biosynthesis	KEGG PATHWAY	csv00290	5	18	0.280956241	0.723312877	Csa1G652220|Csa7G051370|Csa3G895790|Csa3G363180|Csa2G352930	csv:101208212|csv:101213336|csv:101216383|csv:101224798|csv:101214004|	101208212|101213336|101216383|101224798|101214004|	http://www.genome.jp/kegg-bin/show_pathway?csv00290
Isoquinoline alkaloid biosynthesis	KEGG PATHWAY	csv00950	4	14	0.299390989	0.740909467	Csa4G629470|Csa4G000870|Csa1G004100|Csa3G889160	csv:101231189|csv:101212914|csv:101204200|csv:101229776|	101231189|101212914|101204200|101229776|	http://www.genome.jp/kegg-bin/show_pathway?csv00950
Plant-pathogen interaction	KEGG PATHWAY	csv04626	26	117	0.300037718	0.740909467	Csa4G172540|Csa3G645940|Csa3G319280|Csa3G845500|Csa3G130280|Csa4G341560|Csa1G569290|Csa6G513780|Csa3G588520|Csa4G106870|Csa3G077600|Csa7G432280|Csa1G003540|Csa7G448810|Csa3G727960|Csa4G355130|Csa1G164670|Csa7G392350|Csa5G168870|Csa5G612910|Csa5G612930|Csa3G731150|Csa1G025960|Csa7G041930|Csa2G035490|Csa6G376250|Csa5G135340	csv:101208990|csv:101204473|csv:101218237|csv:101209614|csv:101229767|csv:101205441|csv:101221822|csv:101218270|csv:101207843|csv:101216389|csv:101215161|csv:101210335|csv:101202988|csv:101207496|csv:101220738|csv:101220235|csv:101224206|csv:101217959|csv:101215455|csv:101231258|csv:101231258|csv:101211735|csv:101207158|csv:101203576|csv:101219180|csv:101203511|csv:101226012|	101208990|101204473|101218237|101209614|101229767|101205441|101221822|101218270|101207843|101216389|101215161|101210335|101202988|101207496|101220738|101220235|101224206|101217959|101215455|101231258|101231258|101211735|101207158|101203576|101219180|101203511|101226012|	http://www.genome.jp/kegg-bin/show_pathway?csv04626
Galactose metabolism	KEGG PATHWAY	csv00052	12	51	0.309984157	0.745432815	Csa4G097630|Csa4G167980|Csa3G003980|Csa5G580630|Csa5G220910|Csa7G407800|Csa7G450780|Csa4G631570|Csa1G229500|Csa3G838720|Csa1G716250|Csa1G574970	csv:101219465|csv:101211538|csv:101209387|csv:101211924|csv:101210778|csv:101219223|csv:101209367|csv:101214893|csv:101203037|csv:101217277|csv:101225140|csv:101227105|	101219465|101211538|101209387|101211924|101210778|101219223|101209367|101214893|101203037|101217277|101225140|101227105|	http://www.genome.jp/kegg-bin/show_pathway?csv00052
Degradation of aromatic compounds	KEGG PATHWAY	csv01220	3	10	0.320108125	0.745432815	Csa6G361260|Csa6G087920|Csa5G147470	csv:101211996|csv:101208145|csv:101210776|	101211996|101208145|101210776|	http://www.genome.jp/kegg-bin/show_pathway?csv01220
Starch and sucrose metabolism	KEGG PATHWAY	csv00500	33	152	0.320351292	0.745432815	Csa4G622880|Csa3G126810|Csa7G447990|Csa3G859710|Csa3G149890|Csa1G597800|Csa1G716250|Csa7G405820|Csa3G516510|Csa1G042700|Csa5G322500|Csa3G842070|Csa7G049190|Csa7G378420|Csa7G450780|Csa1G574970|Csa2G146400|Csa5G602180|Csa7G352420|Csa3G000060|Csa6G177440|Csa7G058620|Csa1G528540|Csa5G149880|Csa7G414390|Csa6G520240|Csa3G003980|Csa6G080910|Csa4G028470|Csa7G405320|Csa3G009420|Csa3G017020|Csa3G402970	csv:101204478|csv:101217552|csv:101212388|csv:101221562|csv:101208605|csv:101213767|csv:101225140|csv:101205321|csv:101206803|csv:101218046|csv:101211461|csv:101223112|csv:101229191|csv:101206067|csv:101209367|csv:101227105|csv:101216154|csv:101212688|csv:101230541|csv:101207185|csv:101217748|csv:101216143|csv:101214999|csv:101226999|csv:101217414|csv:101213082|csv:101209387|csv:101226442|csv:101…	101204478|101217552|101212388|101221562|101208605|101213767|101225140|101205321|101206803|101218046|101211461|101223112|101229191|101206067|101209367|101227105|101216154|101212688|101230541|101207185|101217748|101216143|101214999|101226999|101217414|101213082|101209387|101226442|101225863|101205557|101207192|101213455|101217315|	http://www.genome.jp/kegg-bin/show_pathway?csv00500
Circadian rhythm - plant	KEGG PATHWAY	csv04712	8	33	0.330478356	0.754488322	Csa2G381650|Csa1G038380|Csa6G055360|Csa2G035330|Csa2G352370|Csa6G495050|Csa6G095910|Csa3G914590	csv:101218051|csv:101220107|csv:101220984|csv:101216738|csv:101203735|csv:101205903|csv:101214878|csv:101214341|	101218051|101220107|101220984|101216738|101203735|101205903|101214878|101214341|	http://www.genome.jp/kegg-bin/show_pathway?csv04712
Synthesis and degradation of ketone bodies	KEGG PATHWAY	csv00072	2	6	0.34296308	0.768491347	Csa3G823050|Csa1G173130	csv:101207316|csv:101212707|	101207316|101212707|	http://www.genome.jp/kegg-bin/show_pathway?csv00072
Ubiquinone and other terpenoid-quinone biosynthesis	KEGG PATHWAY	csv00130	8	35	0.396624419	0.872573722	Csa2G059830|Csa4G608160|Csa2G432780|Csa1G108800|Csa7G064030|Csa3G710200|Csa4G629470|Csa1G008580	csv:101221791|csv:101215051|csv:101205148|csv:101220141|csv:101221829|csv:101215427|csv:101231189|csv:101230466|	101221791|101215051|101205148|101220141|101221829|101215427|101231189|101230466|	http://www.genome.jp/kegg-bin/show_pathway?csv00130
Selenocompound metabolism	KEGG PATHWAY	csv00450	5	21	0.410862485	0.881023449	Csa3G822260|Csa2G215520|Csa3G842030|Csa3G144230|Csa3G002890	csv:101229106|csv:101218495|csv:101224620|csv:101221111|csv:101232070|	101229106|101218495|101224620|101221111|101232070|	http://www.genome.jp/kegg-bin/show_pathway?csv00450
Pantothenate and CoA biosynthesis	KEGG PATHWAY	csv00770	6	26	0.419032395	0.881023449	Csa1G652220|Csa1G042970|Csa7G065130|Csa3G895790|Csa2G352930|Csa7G051370	csv:101208212|csv:101229259|csv:101223016|csv:101216383|csv:101214004|csv:101213336|	101208212|101229259|101223016|101216383|101214004|101213336|	http://www.genome.jp/kegg-bin/show_pathway?csv00770
Metabolic pathways	KEGG PATHWAY	csv01100	352	1749	0.422308761	0.881023449	Csa6G117710|Csa6G385090|Csa3G859690|Csa3G904100|Csa5G638330|Csa6G445240|Novel00632|Csa4G310720|Csa6G490230|Csa2G060380|Csa7G435550|Csa5G262770|Csa3G252490|Csa3G006640|Csa7G219200|Csa1G004100|Csa7G033300|Csa6G136010|Csa1G714680|Csa4G312240|Csa6G395130|Csa2G404730|Csa3G822260|Csa2G000660|Csa3G126810|Csa2G129150|Csa2G093850|Csa7G429610|Csa6G507330|Csa4G007050|Csa4G050830|Csa1G045490|Csa2G146400|Csa6…	csv:101213994|csv:101230065|csv:101222023|csv:101223065|csv:101203315|csv:101217907|csv:101231171|csv:101230385|csv:101228067|csv:101220852|csv:101222060|csv:101227079|csv:101202856|csv:101207925|csv:101205337|csv:101204200|csv:101228424|csv:101226638|csv:101215480|csv:101217534|csv:101216977|csv:101228410|csv:101229106|csv:101221216|csv:101217552|csv:101212301|csv:101218763|csv:101220174|csv:101…	101213994|101230065|101222023|101223065|101203315|101217907|101231171|101230385|101228067|101220852|101222060|101227079|101202856|101207925|101205337|101204200|101228424|101226638|101215480|101217534|101216977|101228410|101229106|101221216|101217552|101212301|101218763|101220174|101217251|101229358|101206171|101214440|101216154|101210105|101225233|101215736|101203342|101223016|101203850|101206600…	http://www.genome.jp/kegg-bin/show_pathway?csv01100
Phenylpropanoid biosynthesis	KEGG PATHWAY	csv00940	24	115	0.43708128	0.896387032	Csa3G829170|Csa6G495000|Csa7G419540|Csa7G419550|Csa4G285790|Csa6G445240|Csa3G842070|Csa2G299950|Csa6G445750|Csa1G108800|Csa1G062960|Csa3G710200|Novel00616|Csa6G213910|Csa7G061710|Csa5G262770|Csa7G419570|Csa1G528540|Csa3G736970|Csa6G490230|Csa5G589940|Csa4G285750|Csa1G042700|Csa3G402970|Csa6G445740	csv:101219829|csv:101206860|csv:101215978|csv:101215978|csv:101211752|csv:101217907|csv:101223112|csv:101226147|csv:101218382|csv:101220141|csv:101209739|csv:101215427|csv:101226848|csv:101227020|csv:101217567|csv:101227079|csv:101215736|csv:101214999|csv:101215428|csv:101228067|csv:101212121|csv:101217781|csv:101218046|csv:101217315|csv:101218144|	101219829|101206860|101215978|101215978|101211752|101217907|101223112|101226147|101218382|101220141|101209739|101215427|101226848|101227020|101217567|101227079|101215736|101214999|101215428|101228067|101212121|101217781|101218046|101217315|101218144|	http://www.genome.jp/kegg-bin/show_pathway?csv00940
Tropane, piperidine and pyridine alkaloid biosynthesis	KEGG PATHWAY	csv00960	4	17	0.448308693	0.904089197	Csa4G629470|Csa4G000870|Csa1G004100|Csa3G889160	csv:101231189|csv:101212914|csv:101204200|csv:101229776|	101231189|101212914|101204200|101229776|	http://www.genome.jp/kegg-bin/show_pathway?csv00960
Stilbenoid, diarylheptanoid and gingerol biosynthesis	KEGG PATHWAY	csv00945	2	8	0.494740966	0.952504053	Csa5G589940|Csa6G044530	csv:101212121|csv:101206763|	101212121|101206763|	http://www.genome.jp/kegg-bin/show_pathway?csv00945
Fructose and mannose metabolism	KEGG PATHWAY	csv00051	12	58	0.49475389	0.952504053	Csa4G097630|Csa6G512900|Csa5G167200|Csa4G307350|Csa2G252020|Csa6G080910|Csa1G006280|Csa3G180220|Csa6G042490|Csa2G049960|Csa7G195260|Csa1G574970	csv:101219465|csv:101203616|csv:101220595|csv:101211927|csv:101204323|csv:101226442|csv:101229996|csv:101221690|csv:101205576|csv:101209640|csv:101229065|csv:101227105|	101219465|101203616|101220595|101211927|101204323|101226442|101229996|101221690|101205576|101209640|101229065|101227105|	http://www.genome.jp/kegg-bin/show_pathway?csv00051
Sphingolipid metabolism	KEGG PATHWAY	csv00600	6	28	0.495931862	0.952504053	Csa5G580630|Csa6G094720|Csa6G188080|Csa6G517070|Csa5G011660|Csa5G220910	csv:101211924|csv:101217975|csv:101208232|csv:101206190|csv:101212019|csv:101210778|	101211924|101217975|101208232|101206190|101212019|101210778|	http://www.genome.jp/kegg-bin/show_pathway?csv00600
One carbon pool by folate	KEGG PATHWAY	csv00670	5	24	0.5369288	1	Csa1G062310|Csa1G057010|Csa4G062380|Csa6G497310|Csa2G145880	csv:101209820|csv:101223563|csv:101212892|csv:101222240|csv:101215910|	101209820|101223563|101212892|101222240|101215910|	http://www.genome.jp/kegg-bin/show_pathway?csv00670
Cysteine and methionine metabolism	KEGG PATHWAY	csv00270	17	86	0.558640112	1	Csa4G637120|Csa3G889160|Csa3G147770|Csa3G002890|Csa4G049610|Csa6G006800|Csa2G012660|Csa3G006640|Csa5G457770|Csa6G004600|Csa6G362930|Csa1G597100|Csa3G816040|Csa2G140370|Csa4G629470|Csa3G822260|Csa3G146300|Csa3G842030	csv:101205098|csv:101229776|csv:101221818|csv:101232070|csv:101231462|csv:101231462|csv:101218606|csv:101207925|csv:101222001|csv:101220896|csv:101210030|csv:101210526|csv:101232065|csv:101215667|csv:101231189|csv:101229106|csv:101227465|csv:101224620|	101205098|101229776|101221818|101232070|101231462|101231462|101218606|101207925|101222001|101220896|101210030|101210526|101232065|101215667|101231189|101229106|101227465|101224620|	http://www.genome.jp/kegg-bin/show_pathway?csv00270
Glycosphingolipid biosynthesis - globo series	KEGG PATHWAY	csv00603	2	9	0.561825686	1	Csa5G580630|Csa5G220910	csv:101211924|csv:101210778|	101211924|101210778|	http://www.genome.jp/kegg-bin/show_pathway?csv00603
Brassinosteroid biosynthesis	KEGG PATHWAY	csv00905	2	9	0.561825686	1	Csa4G038710|Csa5G202330	csv:101211854|csv:101216594|	101211854|101216594|	http://www.genome.jp/kegg-bin/show_pathway?csv00905
Other glycan degradation	KEGG PATHWAY	csv00511	4	21	0.626903762	1	Csa5G146320|Csa6G507060|Csa5G011660|Csa3G199050	csv:101211186|csv:101221354|csv:101212019|csv:101204534|	101211186|101221354|101212019|101204534|	http://www.genome.jp/kegg-bin/show_pathway?csv00511
Amino sugar and nucleotide sugar metabolism	KEGG PATHWAY	csv00520	21	112	0.660735762	1	Csa2G146400|Csa6G526490|Csa5G167200|Csa3G516510|Csa6G177440|Csa1G267230|Csa5G156140|Csa1G574970|Csa7G352420|Csa1G006280|Csa6G080910|Csa3G859710|Csa3G149890|Csa7G058620|Csa6G526280|Csa1G534750|Csa2G011460|Csa4G098720|Csa6G507520|Csa4G646090|Csa7G378420	csv:101216154|csv:101228113|csv:101220595|csv:101206803|csv:101217748|csv:101214415|csv:101228560|csv:101227105|csv:101230541|csv:101229996|csv:101226442|csv:101221562|csv:101208605|csv:101216143|csv:101207951|csv:101228355|csv:101222554|csv:101218758|csv:101215573|csv:101208634|csv:101206067|	101216154|101228113|101220595|101206803|101217748|101214415|101228560|101227105|101230541|101229996|101226442|101221562|101208605|101216143|101207951|101228355|101222554|101218758|101215573|101208634|101206067|	http://www.genome.jp/kegg-bin/show_pathway?csv00520
Sulfur metabolism	KEGG PATHWAY	csv00920	6	34	0.697356	1	Csa3G144230|Csa2G012660|Csa6G004600|Csa2G215520|Csa3G816040|Csa1G614130	csv:101221111|csv:101218606|csv:101220896|csv:101218495|csv:101232065|csv:101214065|	101221111|101218606|101220896|101218495|101232065|101214065|	http://www.genome.jp/kegg-bin/show_pathway?csv00920
Ribosome	KEGG PATHWAY	csv03010	66	350	0.716539108	1	Csa7G044200|Csa3G131930|Csa4G062360|Csa2G060400|Csa1G580200|Csa3G777610|Csa3G134920|Csa3G134930|Csa3G017220|Csa4G025200|Csa2G373440|Csa3G112770|Csa1G163140|Csa6G357000|Csa3G154280|Csa5G604980|Csa5G171740|Csa5G524750|Csa5G589950|Csa3G168960|Csa2G000570|Csa6G078530|Csa1G257920|Csa3G202730|Csa5G158550|Csa1G568530|Csa1G000010|Csa2G000610|Csa6G522810|Csa3G837570|Csa2G295950|Csa2G060430|Csa7G428940|Csa…	csv:101229393|csv:101213484|csv:101212658|csv:101230137|csv:101229968|csv:101202867|csv:101207306|csv:101207306|csv:101231281|csv:101221947|csv:101231427|csv:101227001|csv:101205570|csv:101216419|csv:101217283|csv:101230908|csv:101223418|csv:101204369|csv:101211875|csv:101222582|csv:101202839|csv:101212113|csv:101206791|csv:101231166|csv:101212336|csv:101226979|csv:101232060|csv:101228692|csv:101…	101229393|101213484|101212658|101230137|101229968|101202867|101207306|101207306|101231281|101221947|101231427|101227001|101205570|101216419|101217283|101230908|101223418|101204369|101211875|101222582|101202839|101212113|101206791|101231166|101212336|101226979|101232060|101228692|101207952|101214721|101208580|101212017|101208176|101207666|101216586|101231245|101214264|101229138|101211400|101204726…	http://www.genome.jp/kegg-bin/show_pathway?csv03010
C5-Branched dibasic acid metabolism	KEGG PATHWAY	csv00660	1	6	0.736616855	1	Csa1G652220	csv:101208212|	101208212|	http://www.genome.jp/kegg-bin/show_pathway?csv00660
Terpenoid backbone biosynthesis	KEGG PATHWAY	csv00900	10	60	0.783827123	1	Csa6G074600|Csa1G009770|Csa6G117710|Csa1G420340|Csa6G067390|Csa6G185830|Csa1G173130|Csa7G211090|Csa7G075680|Csa4G082310	csv:101205068|csv:101227544|csv:101213994|csv:101207760|csv:101227442|csv:101225762|csv:101212707|csv:101204450|csv:101212295|csv:101227873|	101205068|101227544|101213994|101207760|101227442|101225762|101212707|101204450|101212295|101227873|	http://www.genome.jp/kegg-bin/show_pathway?csv00900
Steroid biosynthesis	KEGG PATHWAY	csv00100	4	26	0.79111877	1	Csa4G358630|Csa4G007050|Csa3G875420|Novel00566	csv:101220288|csv:101229358|csv:101227007|csv:101227266|	101220288|101229358|101227007|101227266|	http://www.genome.jp/kegg-bin/show_pathway?csv00100
Ether lipid metabolism	KEGG PATHWAY	csv00565	4	27	0.815834244	1	Csa4G358630|Csa6G185840|Csa6G185850|Csa1G001490|Csa6G507330	csv:101220288|csv:101211426|csv:101211426|csv:101212856|csv:101217251|	101220288|101211426|101211426|101212856|101217251|	http://www.genome.jp/kegg-bin/show_pathway?csv00565
Riboflavin metabolism	KEGG PATHWAY	csv00740	1	8	0.831205473	1	Csa6G029440	csv:101212510|	101212510|	http://www.genome.jp/kegg-bin/show_pathway?csv00740
Thiamine metabolism	KEGG PATHWAY	csv00730	2	15	0.83151523	1	Csa1G420340|Csa6G067390	csv:101207760|csv:101227442|	101207760|101227442|	http://www.genome.jp/kegg-bin/show_pathway?csv00730
Inositol phosphate metabolism	KEGG PATHWAY	csv00562	8	52	0.840966625	1	Csa1G001490|Csa7G066830|Csa4G031000|Csa6G185840|Csa6G185850|Csa4G009900|Csa3G901120|CsaUNG018640|Csa1G575130	csv:101212856|csv:101204924|csv:101227056|csv:101211426|csv:101211426|csv:101222676|csv:101211396|csv:101211666|csv:101228253|	101212856|101204924|101227056|101211426|101211426|101222676|101211396|101211666|101228253|	http://www.genome.jp/kegg-bin/show_pathway?csv00562
Phenylalanine, tyrosine and tryptophan biosynthesis	KEGG PATHWAY	csv00400	8	53	0.856051066	1	Csa5G638330|Csa2G296130|Csa3G889160|Csa4G000870|Csa6G499800|Csa3G073840|Csa4G629470|Csa7G031620	csv:101203315|csv:101229385|csv:101229776|csv:101212914|csv:101207177|csv:101230829|csv:101231189|csv:101215121|	101203315|101229385|101229776|101212914|101207177|101230829|101231189|101215121|	http://www.genome.jp/kegg-bin/show_pathway?csv00400
Diterpenoid biosynthesis	KEGG PATHWAY	csv00904	2	16	0.858042168	1	Csa5G172270|Csa4G075200	csv:101212803|csv:101231505|	101212803|101231505|	http://www.genome.jp/kegg-bin/show_pathway?csv00904
Non-homologous end-joining	KEGG PATHWAY	csv03450	1	9	0.864877946	1	Csa1G561390	csv:101204273|	101204273|	http://www.genome.jp/kegg-bin/show_pathway?csv03450
Carotenoid biosynthesis	KEGG PATHWAY	csv00906	4	30	0.875868133	1	Csa5G152820|Csa2G000360|Csa4G063980|Csa5G320430	csv:101231983|csv:101213753|csv:101223326|csv:101206471|	101231983|101213753|101223326|101206471|	http://www.genome.jp/kegg-bin/show_pathway?csv00906
Biotin metabolism	KEGG PATHWAY	csv00780	2	17	0.880694198	1	Csa2G350440|Csa4G192180	csv:101224010|csv:101221009|	101224010|101221009|	http://www.genome.jp/kegg-bin/show_pathway?csv00780
Base excision repair	KEGG PATHWAY	csv03410	5	37	0.886612917	1	Csa4G006390|Csa1G561390|Novel00163|Csa6G134890|Csa3G398930	csv:101209571|csv:101204273|csv:101212518|csv:101226717|csv:101219129|	101209571|101204273|101212518|101226717|101219129|	http://www.genome.jp/kegg-bin/show_pathway?csv03410
Fatty acid biosynthesis	KEGG PATHWAY	csv00061	4	31	0.891716056	1	Csa2G350440|Csa4G192180|Csa7G343320|Csa1G397120	csv:101224010|csv:101221009|csv:101221530|csv:101210955|	101224010|101221009|101221530|101210955|	http://www.genome.jp/kegg-bin/show_pathway?csv00061
Folate biosynthesis	KEGG PATHWAY	csv00790	2	18	0.899961274	1	Csa4G626100|Csa7G429610	csv:101206873|csv:101220174|	101206873|101220174|	http://www.genome.jp/kegg-bin/show_pathway?csv00790
Pyrimidine metabolism	KEGG PATHWAY	csv00240	21	132	0.901599362	1	Csa6G452060|Csa4G052590|Csa3G838680|Csa6G483490|Csa3G047880|Csa3G074470|Csa7G253200|Csa7G065130|Novel00570|Csa6G538800|Csa1G587400|Csa1G084260|Csa7G407510|Csa6G486750|Novel00163|Csa2G093850|Csa1G050200|Csa3G848180|Csa1G181480|Csa3G811600|Csa1G042970	csv:101226584|csv:101210301|csv:101215444|csv:101221565|csv:101203505|csv:101225844|csv:101213614|csv:101223016|csv:101212145|csv:101219296|csv:101209098|csv:101214828|csv:101203215|csv:101210105|csv:101212518|csv:101218763|csv:101225373|csv:101225362|csv:101217270|csv:101205880|csv:101229259|	101226584|101210301|101215444|101221565|101203505|101225844|101213614|101223016|101212145|101219296|101209098|101214828|101203215|101210105|101212518|101218763|101225373|101225362|101217270|101205880|101229259|	http://www.genome.jp/kegg-bin/show_pathway?csv00240
Flavonoid biosynthesis	KEGG PATHWAY	csv00941	1	12	0.930695637	1	Csa5G589940	csv:101212121|	101212121|	http://www.genome.jp/kegg-bin/show_pathway?csv00941
Cutin, suberine and wax biosynthesis	KEGG PATHWAY	csv00073	1	12	0.930695637	1	Csa6G004550	csv:101225067|	101225067|	http://www.genome.jp/kegg-bin/show_pathway?csv00073
Phagosome	KEGG PATHWAY	csv04145	11	79	0.936456432	1	Csa6G497050|Csa2G368830|Csa1G629200|Csa1G537560|Csa1G294620|Csa3G732650|Csa4G009350|Csa4G307390|CsaUNG018640|Csa2G033940|Csa1G051810	csv:101225918|csv:101204817|csv:101228235|csv:101209837|csv:101222431|csv:101218443|csv:101203114|csv:101210703|csv:101211666|csv:101205515|csv:101207554|	101225918|101204817|101228235|101209837|101222431|101218443|101203114|101210703|101211666|101205515|101207554|	http://www.genome.jp/kegg-bin/show_pathway?csv04145
Glycerophospholipid metabolism	KEGG PATHWAY	csv00564	11	80	0.942624884	1	Csa3G735050|Csa1G001490|Csa7G412840|Csa1G042800|Csa5G576650|Csa6G507330|Csa4G358630|Csa6G004540|Csa6G185840|Csa6G185850|Csa6G406540|Novel00384	csv:101209025|csv:101212856|csv:101218362|csv:101219872|csv:101205141|csv:101217251|csv:101220288|csv:101221758|csv:101211426|csv:101211426|csv:101210759|csv:101218307|	101209025|101212856|101218362|101219872|101205141|101217251|101220288|101221758|101211426|101211426|101210759|101218307|	http://www.genome.jp/kegg-bin/show_pathway?csv00564
Zeatin biosynthesis	KEGG PATHWAY	csv00908	2	22	0.951490113	1	Csa2G362450|Csa4G647490	csv:101212272|csv:101217899|	101212272|101217899|	http://www.genome.jp/kegg-bin/show_pathway?csv00908
Purine metabolism	KEGG PATHWAY	csv00230	25	166	0.957652237	1	Csa4G052590|Novel00570|Csa6G405970|Csa2G215520|Csa6G486750|Csa2G354800|Csa1G057010|Csa5G176010|Csa3G904100|Csa2G093850|Csa3G144230|Csa1G613540|Csa3G811600|Csa3G047880|Csa3G740080|Csa4G310720|Csa3G838680|Csa5G613510|Csa6G052070|Csa5G153080|Csa1G050200|Csa3G848180|Csa7G239630|Csa1G084260|Novel00163	csv:101210301|csv:101212145|csv:101203595|csv:101218495|csv:101210105|csv:101208231|csv:101223563|csv:101221935|csv:101223065|csv:101218763|csv:101221111|csv:101211977|csv:101205880|csv:101203505|csv:101218678|csv:101230385|csv:101215444|csv:101206975|csv:101215517|csv:101217911|csv:101225373|csv:101225362|csv:101228629|csv:101214828|csv:101212518|	101210301|101212145|101203595|101218495|101210105|101208231|101223563|101221935|101223065|101218763|101221111|101211977|101205880|101203505|101218678|101230385|101215444|101206975|101215517|101217911|101225373|101225362|101228629|101214828|101212518|	http://www.genome.jp/kegg-bin/show_pathway?csv00230
Sulfur relay system	KEGG PATHWAY	csv04122	1	15	0.964462169	1	Csa7G429610	csv:101220174|	101220174|	http://www.genome.jp/kegg-bin/show_pathway?csv04122
Regulation of autophagy	KEGG PATHWAY	csv04140	2	24	0.966541408	1	Csa2G418350|Csa7G419640	csv:101217161|csv:101227072|	101217161|101227072|	http://www.genome.jp/kegg-bin/show_pathway?csv04140
Protein export	KEGG PATHWAY	csv03060	5	53	0.988056956	1	Csa6G452680|Csa5G149330|Csa1G505910|Csa5G611060|Csa1G294620	csv:101209537|csv:101224365|csv:101217620|csv:101214128|csv:101222431|	101209537|101224365|101217620|101214128|101222431|	http://www.genome.jp/kegg-bin/show_pathway?csv03060
RNA polymerase	KEGG PATHWAY	csv03020	5	54	0.989754395	1	Csa1G084260|Csa3G811600|Novel00570|Csa2G093850|Csa3G047880	csv:101214828|csv:101205880|csv:101212145|csv:101218763|csv:101203505|	101214828|101205880|101212145|101218763|101203505|	http://www.genome.jp/kegg-bin/show_pathway?csv03020
Phosphatidylinositol signaling system	KEGG PATHWAY	csv04070	3	41	0.99325679	1	Csa3G901120|CsaUNG018640|Csa4G009900	csv:101211396|csv:101211666|csv:101222676|	101211396|101211666|101222676|	http://www.genome.jp/kegg-bin/show_pathway?csv04070
Ubiquitin mediated proteolysis	KEGG PATHWAY	csv04120	13	114	0.994724185	1	Csa5G152970|Csa7G011870|Csa4G637700|Csa3G166270|Csa3G358610|Csa5G208480|Csa3G736800|Csa7G281400|Csa2G428410|Csa6G344280|Csa6G511700|Csa6G448100|Csa3G914590	csv:101228382|csv:101207672|csv:101219881|csv:101225999|csv:101228054|csv:101222904|csv:101211492|csv:101214912|csv:101208997|csv:101224575|csv:101212043|csv:101229064|csv:101214341|	101228382|101207672|101219881|101225999|101228054|101222904|101211492|101214912|101208997|101224575|101212043|101229064|101214341|	http://www.genome.jp/kegg-bin/show_pathway?csv04120
Glycosylphosphatidylinositol(GPI)-anchor biosynthesis	KEGG PATHWAY	csv00563	1	27	0.997548845	1	Csa6G499040	csv:101208644|	101208644|	http://www.genome.jp/kegg-bin/show_pathway?csv00563
RNA degradation	KEGG PATHWAY	csv03018	9	99	0.999006797	1	Csa3G838680|Csa1G599450|Csa7G428960|Csa7G451310|Csa6G109760|Csa2G169720|Csa4G179170|Csa5G607990|Csa2G012150	csv:101215444|csv:101217516|csv:101222300|csv:101224600|csv:101203071|csv:101210207|csv:101216102|csv:101209342|csv:101218843|	101215444|101217516|101222300|101224600|101203071|101210207|101216102|101209342|101218843|	http://www.genome.jp/kegg-bin/show_pathway?csv03018
Protein processing in endoplasmic reticulum	KEGG PATHWAY	csv04141	23	194	0.999051991	1	Csa1G051810|Csa6G514810|Csa7G011870|Csa5G197110|Csa3G358610|Csa3G020080|Csa1G569290|Csa1G294620|Csa5G149330|Csa6G524050|Csa7G407520|Csa2G011510|Csa6G421760|Csa3G166270|Csa7G281400|Csa2G033940|Csa4G617390|Csa6G383520|Csa4G009350|Csa4G022960|Csa5G135340|Csa1G084280|Csa7G407530	csv:101207554|csv:101217794|csv:101207672|csv:101226221|csv:101228054|csv:101219106|csv:101221822|csv:101222431|csv:101224365|csv:101224211|csv:101202981|csv:101221843|csv:101211982|csv:101225999|csv:101214912|csv:101205515|csv:101207859|csv:101230283|csv:101203114|csv:101231319|csv:101226012|csv:101226618|csv:101222860|	101207554|101217794|101207672|101226221|101228054|101219106|101221822|101222431|101224365|101224211|101202981|101221843|101211982|101225999|101214912|101205515|101207859|101230283|101203114|101231319|101226012|101226618|101222860|	http://www.genome.jp/kegg-bin/show_pathway?csv04141
N-Glycan biosynthesis	KEGG PATHWAY	csv00510	3	54	0.999384724	1	Csa5G598080|Csa5G522970|Csa1G351960	csv:101222690|csv:101220682|csv:101223805|	101222690|101220682|101223805|	http://www.genome.jp/kegg-bin/show_pathway?csv00510
DNA replication	KEGG PATHWAY	csv03030	3	56	0.999578813	1	Csa3G127240|Csa1G561390|Novel00163	csv:101224350|csv:101204273|csv:101212518|	101224350|101204273|101212518|	http://www.genome.jp/kegg-bin/show_pathway?csv03030
Endocytosis	KEGG PATHWAY	csv04144	7	93	0.999756216	1	Csa1G042390|Csa1G469730|Csa4G017040|Csa6G525470|Csa6G507330|Csa6G517060|Csa6G511700	csv:101214704|csv:101203665|csv:101208671|csv:101218116|csv:101217251|csv:101210407|csv:101212043|	101214704|101203665|101208671|101218116|101217251|101210407|101212043|	http://www.genome.jp/kegg-bin/show_pathway?csv04144
Homologous recombination	KEGG PATHWAY	csv03440	1	55	0.999995289	1	Novel00163	csv:101212518|	101212518|	http://www.genome.jp/kegg-bin/show_pathway?csv03440
Oxidative phosphorylation	KEGG PATHWAY	csv00190	15	181	0.999995913	1	Csa4G006220|Csa1G008520|Csa1G045600|Csa7G067480|Csa3G119340|Csa6G016970|Csa2G378540|Csa6G513760|Csa6G095940|Csa6G185240|Csa1G062930|Csa2G033950|Csa4G293860|Novel00099|Csa1G071890	csv:101212751|csv:101217264|csv:101214920|csv:101228171|csv:101203855|csv:101211740|csv:101224777|csv:101218747|csv:101214636|csv:101214006|csv:101225832|csv:101205277|csv:101217432|csv:101221564|csv:101228770|	101212751|101217264|101214920|101228171|101203855|101211740|101224777|101218747|101214636|101214006|101225832|101205277|101217432|101221564|101228770|	http://www.genome.jp/kegg-bin/show_pathway?csv00190
mRNA surveillance pathway	KEGG PATHWAY	csv03015	6	110	0.999996883	1	Csa1G690300|Csa7G428960|Csa2G379260|Csa6G046440|Csa2G074280|Csa1G538270	csv:101211261|csv:101222300|csv:101203139|csv:101213190|csv:101220950|csv:101220043|	101211261|101222300|101203139|101213190|101220950|101220043|	http://www.genome.jp/kegg-bin/show_pathway?csv03015
Proteasome	KEGG PATHWAY	csv03050	1	59	0.999998075	1	Csa3G045220	csv:101205528|	101205528|	http://www.genome.jp/kegg-bin/show_pathway?csv03050
Nucleotide excision repair	KEGG PATHWAY	csv03420	1	63	0.999999214	1	Novel00163	csv:101212518|	101212518|	http://www.genome.jp/kegg-bin/show_pathway?csv03420
Aminoacyl-tRNA biosynthesis	KEGG PATHWAY	csv00970	4	107	0.999999856	1	Csa3G895100|Csa6G422810|Csa2G059840|Csa4G000540	csv:101219148|csv:101212627|csv:101204394|csv:101229741|	101219148|101212627|101204394|101229741|	http://www.genome.jp/kegg-bin/show_pathway?csv00970
RNA transport	KEGG PATHWAY	csv03013	7	153	0.999999994	1	Csa7G428960|Csa3G881620|Csa2G373560|Csa2G006200|Csa5G495940|Csa2G428410|Csa5G495920	csv:101222300|csv:101221977|csv:101217533|csv:101230712|csv:101220517|csv:101208997|csv:101213221|	101222300|101221977|101217533|101230712|101220517|101208997|101213221|	http://www.genome.jp/kegg-bin/show_pathway?csv03013
Spliceosome	KEGG PATHWAY	csv03040	5	181	1	1	Csa2G324460|Csa1G569330|Csa2G006160|Csa6G404170|Csa4G001840	csv:101207282|csv:101223011|csv:101222939|csv:101207521|csv:101205303|	101207282|101223011|101222939|101207521|101205303|	http://www.genome.jp/kegg-bin/show_pathway?csv03040
--------------------
#Term	Database	Id	Sample number	Background number	P-Value	Corrected P-Value	Genes	KEGG_ID/KO	Entrez_ID	Hyperlink
--------------------
