# Supplementary material for: Large-Scale Transcriptome Analysis of Cucumber and Botrytis cinerea during Infection
Source: PLoS One. 2015 Nov 4;10(11):e0142221. doi: 10.1371/journal.pone.0142221 (PMC4633151; doi:10.1371/journal.pone.0142221)
Supplement: S7 Table — (XLS) [file pone.0142221.s008.xls]

##The most enriched pathway or disease terms:
##Statistic method: hypergeometric test
##FDR correction method: Benjamini and Hochberg (1995)
#Term	Database	Id	Sample number	Background number	P-Value	Corrected P-Value	Genes	KEGG_ID/KO	Entrez_ID	Hyperlink
Biosynthesis of secondary metabolites	KEGG PATHWAY	bfu01110	102	283	5.70104392583e-08	5.64403348657e-06	B0510_7956|B0510_7170|B0510_2339|B0510_2337|B0510_4891|B0510_4081|B0510_1337|B0510_7030|B0510_8551|B0510_10275|B0510_1746|B0510_4646|B0510_10363|B0510_9685|B0510_4887|B0510_3226|B0510_1671|B0510_3015|B0510_9631|B0510_8159|B0510_699|B0510_722|B0510_3587|B0510_6968|B0510_4535|B0510_2919|B0510_2244|B0510_7463|B0510_2566|B0510_5052|B0510_9726|B0510_6895|B0510_443|B0510_4036|B0510_736|B0510_737|B0510_…	bfu:BC1G_04602|bfu:BC1G_05455|bfu:BC1G_14197|bfu:BC1G_14194|bfu:BC1G_10221|bfu:BC1G_07219|bfu:BC1G_09386|bfu:BC1G_07905|bfu:BC1G_14651|bfu:BC1G_14727|bfu:BC1G_01879|bfu:BC1G_12973|bfu:BC1G_15809|bfu:BC1G_07703|bfu:BC1G_10210|bfu:BC1G_11392|bfu:BC1G_01333|bfu:BC1G_11467|bfu:BC1G_07622|bfu:BC1G_08819|bfu:BC1G_05276|bfu:BC1G_05305|bfu:BC1G_09168|bfu:BC1G_08372|bfu:BC1G_11238|bfu:BC1G_03203|bfu:BC1G_…	5437472|5436653|5427162|5427167|5431889|5434648|5432579|5434028|5427363|5427385|5440353|5429046|5426064|5433821|5431900|5431115|5440404|5430753|5433734|5432858|5437086|5437115|5432371|5433026|5430961|5438780|5437854|5430454|5427894|5432206|5432936|5426994|5435583|5434700|5437134|5437135|5437133|5427667|5434242|5428632|5437560|5426925|5431099|5440424|5431380|5438638|5441578|5438214|5426256|5428937…	http://www.genome.jp/kegg-bin/show_pathway?bfu01110
Biosynthesis of amino acids	KEGG PATHWAY	bfu01230	48	108	2.54291660617e-07	1.25874372006e-05	B0510_7956|B0510_6006|B0510_9240|B0510_3226|B0510_4535|B0510_2244|B0510_3994|B0510_699|B0510_3476|B0510_958|B0510_2339|B0510_2236|B0510_10363|B0510_9832|B0510_6768|B0510_3009|B0510_9403|B0510_443|B0510_9555|B0510_9567|B0510_10275|B0510_7217|B0510_1746|B0510_739|B0510_7984|B0510_3770|B0510_5252|B0510_9110|B0510_4036|B0510_7383|B0510_9685|B0510_5619|B0510_7708|B0510_2124|B0510_6201|Novel00690|B0510…	bfu:BC1G_04602|bfu:BC1G_04300|bfu:BC1G_04899|bfu:BC1G_11392|bfu:BC1G_11238|bfu:BC1G_04460|bfu:BC1G_12564|bfu:BC1G_05276|bfu:BC1G_08021|bfu:BC1G_00206|bfu:BC1G_14197|bfu:BC1G_04447|bfu:BC1G_15809|bfu:BC1G_11576|bfu:BC1G_14721|bfu:BC1G_03060|bfu:BC1G_06474|bfu:BC1G_06543|bfu:BC1G_09069|bfu:BC1G_09069|bfu:BC1G_14727|bfu:BC1G_05379|bfu:BC1G_01879|bfu:BC1G_05327|bfu:BC1G_02443|bfu:BC1G_10733|bfu:BC1G_…	5437472|5437622|5436861|5431115|5430961|5437854|5429383|5437086|5434363|5441768|5427162|5437791|5426064|5430240|5427127|5438638|5435387|5435583|5433120|5433120|5427385|5436592|5440353|5437138|5439418|5431349|5433692|5427667|5434700|5428632|5433821|5441069|5426925|5438133|5439073|5437897|5431090|5439226|5438487|5440424|5431380|5437779|5438214|5427291|5435636|5429451|5434648|5437115|5432371|	http://www.genome.jp/kegg-bin/show_pathway?bfu01230
2-Oxocarboxylic acid metabolism	KEGG PATHWAY	bfu01210	20	33	2.60270234198e-06	8.58891772854e-05	B0510_9832|B0510_6768|B0510_9110|B0510_4036|B0510_2085|B0510_4864|B0510_7984|B0510_443|B0510_10275|B0510_5619|B0510_7266|Novel00690|B0510_4081|B0510_474|B0510_958|B0510_9685|B0510_1262|B0510_6006|B0510_3587|B0510_2233	bfu:BC1G_11576|bfu:BC1G_14721|bfu:BC1G_13706|bfu:BC1G_07285|bfu:BC1G_04225|bfu:BC1G_14880|bfu:BC1G_02443|bfu:BC1G_06543|bfu:BC1G_14727|bfu:BC1G_01260|bfu:BC1G_10603|bfu:BC1G_04555|bfu:BC1G_07219|bfu:BC1G_06596|bfu:BC1G_00206|bfu:BC1G_07703|bfu:BC1G_12200|bfu:BC1G_04300|bfu:BC1G_09168|bfu:BC1G_04443|	5430240|5427127|5427667|5434700|5438214|5427291|5439418|5435583|5427385|5441069|5431380|5437897|5434648|5435636|5441768|5433821|5429451|5437622|5432371|5437779|	http://www.genome.jp/kegg-bin/show_pathway?bfu01210
Starch and sucrose metabolism	KEGG PATHWAY	bfu00500	27	53	5.02291265148e-06	0.000124317088124	B0510_2072|B0510_4891|B0510_5406|B0510_10151|B0510_2566|B0510_4593|B0510_7079|B0510_1576|B0510_3256|B0510_7077|B0510_634|B0510_735|B0510_326|B0510_8755|B0510_6798|B0510_344|Novel00299|B0510_1423|B0510_4410|B0510_5388|B0510_807|B0510_536|B0510_5849|B0510_8939|B0510_9631|B0510_4283|B0510_9165|B0510_7395|B0510_2137	bfu:BC1G_04246|bfu:BC1G_10221|bfu:BC1G_11115|bfu:BC1G_11910|bfu:BC1G_14164|bfu:BC1G_07110|bfu:BC1G_07820|bfu:BC1G_01483|bfu:BC1G_08033|bfu:BC1G_07822|bfu:BC1G_02158|bfu:BC1G_05322|bfu:BC1G_00642|bfu:BC1G_04691|bfu:BC1G_13617|bfu:BC1G_00617|bfu:BC1G_00617|bfu:BC1G_12478|bfu:BC1G_03983|bfu:BC1G_11143|bfu:BC1G_08269|bfu:BC1G_02003|bfu:BC1G_13346|bfu:BC1G_15676|bfu:BC1G_07622|bfu:BC1G_02364|bfu:BC1G_…	5438236|5431889|5430555|5429839|5427894|5435069|5433955|5440554|5433223|5433956|5440121|5437133|5441229|5437560|5428296|5441254|5441254|5429556|5437229|5430570|5434077|5439963|5428387|5426256|5433734|5439824|5436403|5438146|5438146|	http://www.genome.jp/kegg-bin/show_pathway?bfu00500
Carbon metabolism	KEGG PATHWAY	bfu01200	33	83	0.00028012896092	0.00467992904938	B0510_9240|B0510_9009|B0510_3994|Novel00228|B0510_958|B0510_2885|B0510_10363|B0510_6768|B0510_8413|B0510_739|B0510_8364|B0510_7984|B0510_4036|B0510_5153|B0510_9501|B0510_735|B0510_4646|B0510_3770|Novel00775|B0510_6226|B0510_6799|B0510_3226|B0510_7022|B0510_9092|B0510_1671|B0510_8785|Novel00592|B0510_10266|B0510_8159|B0510_766|B0510_3760|Novel00896|B0510_722	bfu:BC1G_04899|bfu:BC1G_13155|bfu:BC1G_12564|bfu:BC1G_05074|bfu:BC1G_00206|bfu:BC1G_08757|bfu:BC1G_15809|bfu:BC1G_14721|bfu:BC1G_13785|bfu:BC1G_05327|bfu:BC1G_07409|bfu:BC1G_02443|bfu:BC1G_07285|bfu:BC1G_09443|bfu:BC1G_15612|bfu:BC1G_05322|bfu:BC1G_12973|bfu:BC1G_10733|bfu:BC1G_07795|bfu:BC1G_03280|bfu:BC1G_13616|bfu:BC1G_11392|bfu:BC1G_07915|bfu:BC1G_13687|bfu:BC1G_01333|bfu:BC1G_04734|bfu:BC1G_…	5436861|5428914|5429383|5436289|5441768|5432799|5426064|5427127|5428206|5437138|5434388|5439418|5434700|5432260|5426398|5437133|5429046|5431349|5434242|5439031|5428297|5431115|5434038|5427690|5440404|5437603|5432838|5425906|5432858|5434158|5429679|5431099|5437115|	http://www.genome.jp/kegg-bin/show_pathway?bfu01200
Citrate cycle (TCA cycle)	KEGG PATHWAY	bfu00020	14	25	0.000283632063599	0.00467992904938	B0510_4646|B0510_6768|B0510_1671|B0510_4036|B0510_8551|Novel00775|B0510_8364|Novel00592|B0510_739|Novel00228|B0510_7984|B0510_958|Novel00896|B0510_9092	bfu:BC1G_12973|bfu:BC1G_14721|bfu:BC1G_01333|bfu:BC1G_07285|bfu:BC1G_14651|bfu:BC1G_07795|bfu:BC1G_07409|bfu:BC1G_08794|bfu:BC1G_05327|bfu:BC1G_05074|bfu:BC1G_02443|bfu:BC1G_00206|bfu:BC1G_11376|bfu:BC1G_13687|	5429046|5427127|5440404|5434700|5427363|5434242|5434388|5432838|5437138|5436289|5439418|5441768|5431099|5427690|	http://www.genome.jp/kegg-bin/show_pathway?bfu00020
Glycine, serine and threonine metabolism	KEGG PATHWAY	bfu00260	16	35	0.00196508732004	0.0277919492405	B0510_6531|B0510_9240|B0510_10363|B0510_6226|B0510_826|B0510_7022|B0510_10243|B0510_4662|B0510_474|B0510_3770|Novel00896|B0510_2236|B0510_3476|B0510_3226|B0510_1488|B0510_9403	bfu:BC1G_07569|bfu:BC1G_04899|bfu:BC1G_15809|bfu:BC1G_03280|bfu:BC1G_00004|bfu:BC1G_07915|bfu:BC1G_14012|bfu:BC1G_13450|bfu:BC1G_06596|bfu:BC1G_10733|bfu:BC1G_11376|bfu:BC1G_04447|bfu:BC1G_08021|bfu:BC1G_11392|bfu:BC1G_01630|bfu:BC1G_06474|	5434547|5436861|5426064|5439031|5441578|5434038|5427863|5428538|5435636|5431349|5431099|5437791|5434363|5431115|5440705|5435387|	http://www.genome.jp/kegg-bin/show_pathway?bfu00260
Cyanoamino acid metabolism	KEGG PATHWAY	bfu00460	10	18	0.00236312935397	0.0292437257553	Novel00656|B0510_8755|B0510_5849|B0510_8939|B0510_6774|B0510_4891|B0510_9631|B0510_4283|B0510_2566|B0510_4593	bfu:BC1G_10112|bfu:BC1G_04691|bfu:BC1G_13346|bfu:BC1G_15676|bfu:BC1G_14714|bfu:BC1G_10221|bfu:BC1G_07622|bfu:BC1G_02364|bfu:BC1G_14164|bfu:BC1G_07110|	5431686|5437560|5428387|5426256|5427138|5431889|5433734|5439824|5427894|5435069|	http://www.genome.jp/kegg-bin/show_pathway?bfu00460
Metabolic pathways	KEGG PATHWAY	bfu01100	189	713	0.00330722701717	0.0363794971888	B0510_7956|B0510_8313|B0510_443|B0510_2339|B0510_3226|B0510_6006|B0510_4321|B0510_2337|B0510_8004|B0510_5549|B0510_4891|B0510_4081|B0510_698|B0510_2228|B0510_5876|B0510_1053|B0510_7030|B0510_8551|Novel00022|B0510_10275|B0510_1746|B0510_4552|B0510_4646|B0510_326|B0510_10363|B0510_1979|B0510_6226|B0510_4887|B0510_9949|B0510_5806|B0510_8562|B0510_5282|B0510_6531|B0510_1671|B0510_3015|B0510_3748|B051…	bfu:BC1G_04602|bfu:BC1G_07481|bfu:BC1G_06543|bfu:BC1G_14197|bfu:BC1G_11392|bfu:BC1G_04300|bfu:BC1G_02294|bfu:BC1G_14194|bfu:BC1G_02472|bfu:BC1G_01140|bfu:BC1G_10221|bfu:BC1G_07219|bfu:BC1G_05275|bfu:BC1G_04435|bfu:BC1G_13821|bfu:BC1G_00363|bfu:BC1G_07905|bfu:BC1G_14651|bfu:BC1G_00717|bfu:BC1G_14727|bfu:BC1G_01879|bfu:BC1G_07167|bfu:BC1G_12973|bfu:BC1G_00642|bfu:BC1G_15809|bfu:BC1G_03844|bfu:BC1G_…	5437472|5434458|5435583|5427162|5431115|5437622|5439671|5427167|5439518|5440945|5431889|5434648|5437085|5437770|5428045|5441926|5434028|5427363|5441333|5427385|5440353|5435132|5429046|5441229|5426064|5438298|5439031|5431900|5426032|5436286|5427342|5433619|5434547|5440404|5430753|5429640|5427863|5433734|5432858|5431099|5437133|5432118|5432371|5441041|5426754|5430961|5438780|5432649|5437854|5433628…	http://www.genome.jp/kegg-bin/show_pathway?bfu01100
Phenylalanine, tyrosine and tryptophan biosynthesis	KEGG PATHWAY	bfu00400	10	19	0.00399265958525	0.039527329894	B0510_9110|B0510_3009|B0510_9555|B0510_9567|B0510_6201|B0510_2244|B0510_4081|B0510_5252|B0510_3939|B0510_699|B0510_2236	bfu:BC1G_13706|bfu:BC1G_03060|bfu:BC1G_09069|bfu:BC1G_09069|bfu:BC1G_03309|bfu:BC1G_04460|bfu:BC1G_07219|bfu:BC1G_08528|bfu:BC1G_02675|bfu:BC1G_05276|bfu:BC1G_04447|	5427667|5438638|5433120|5433120|5439073|5437854|5434648|5433692|5439226|5437086|5437791|	http://www.genome.jp/kegg-bin/show_pathway?bfu00400
Valine, leucine and isoleucine biosynthesis	KEGG PATHWAY	bfu00290	8	14	0.00524224070725	0.0471801663653	B0510_10363|B0510_4864|B0510_9685|B0510_10275|B0510_7266|Novel00690|B0510_3587|B0510_2233	bfu:BC1G_15809|bfu:BC1G_14880|bfu:BC1G_07703|bfu:BC1G_14727|bfu:BC1G_10603|bfu:BC1G_04555|bfu:BC1G_09168|bfu:BC1G_04443|	5426064|5427291|5433821|5427385|5431380|5437897|5432371|5437779|	http://www.genome.jp/kegg-bin/show_pathway?bfu00290
Vitamin B6 metabolism	KEGG PATHWAY	bfu00750	5	8	0.0174903683674	0.144295539031	B0510_1054|B0510_6242|B0510_9403|B0510_3770|B0510_3580	bfu:BC1G_00364|bfu:BC1G_03253|bfu:BC1G_06474|bfu:BC1G_10733|bfu:BC1G_10494|	5441927|5439005|5435387|5431349|5431031|	http://www.genome.jp/kegg-bin/show_pathway?bfu00750
Lysine biosynthesis	KEGG PATHWAY	bfu00300	6	11	0.0208905834883	0.147726268953	B0510_7383|B0510_5619|B0510_7708|B0510_4081|B0510_474|B0510_1655	bfu:BC1G_13197|bfu:BC1G_01260|bfu:BC1G_15049|bfu:BC1G_07219|bfu:BC1G_06596|bfu:BC1G_01354|	5428632|5441069|5426925|5434648|5435636|5440424|	http://www.genome.jp/kegg-bin/show_pathway?bfu00300
Biosynthesis of unsaturated fatty acids	KEGG PATHWAY	bfu01040	6	11	0.0208905834883	0.147726268953	B0510_1763|B0510_6510|B0510_6117|B0510_662|B0510_3406|Novel00616|B0510_5282	bfu:BC1G_01850|bfu:BC1G_07525|bfu:BC1G_14126|bfu:BC1G_14126|bfu:BC1G_12764|bfu:BC1G_13792|bfu:BC1G_08482|	5440324|5434521|5427967|5427967|5428937|5428213|5433619|	http://www.genome.jp/kegg-bin/show_pathway?bfu01040
Pyruvate metabolism	KEGG PATHWAY	bfu00620	11	27	0.025910006025	0.171006039765	B0510_722|B0510_8551|B0510_9685|B0510_9009|Novel00592|B0510_739|B0510_8364|Novel00896|B0510_9092|B0510_2349|B0510_5153	bfu:BC1G_05305|bfu:BC1G_14651|bfu:BC1G_07703|bfu:BC1G_13155|bfu:BC1G_08794|bfu:BC1G_05327|bfu:BC1G_07409|bfu:BC1G_11376|bfu:BC1G_13687|bfu:BC1G_14217|bfu:BC1G_09443|	5437115|5427363|5433821|5428914|5432838|5437138|5434388|5431099|5427690|5427152|5432260|	http://www.genome.jp/kegg-bin/show_pathway?bfu00620
Glyoxylate and dicarboxylate metabolism	KEGG PATHWAY	bfu00630	10	25	0.0376748981404	0.233113432244	B0510_1337|B0510_7984|B0510_10266|B0510_6799|B0510_1685|B0510_8364|B0510_3760|B0510_4254|B0510_34|B0510_5153	bfu:BC1G_09386|bfu:BC1G_02443|bfu:BC1G_15991|bfu:BC1G_13616|bfu:BC1G_13021|bfu:BC1G_07409|bfu:BC1G_12319|bfu:BC1G_02407|bfu:BC1G_11701|bfu:BC1G_09443|	5432579|5439418|5425906|5428297|5429114|5434388|5429679|5439869|5430367|5432260|	http://www.genome.jp/kegg-bin/show_pathway?bfu00630
Biotin metabolism	KEGG PATHWAY	bfu00780	5	10	0.0525716328861	0.306152450337	B0510_1763|B0510_9920|B0510_2968|Novel00866|Novel00867	bfu:BC1G_01850|bfu:BC1G_14280|bfu:BC1G_03131|bfu:BC1G_03133|bfu:BC1G_03132|	5440324|5427021|5438648|5438646|5438647|	http://www.genome.jp/kegg-bin/show_pathway?bfu00780
Galactose metabolism	KEGG PATHWAY	bfu00052	8	20	0.060600353724	0.333301945482	B0510_10103|B0510_903|B0510_9339|B0510_3015|B0510_7914|B0510_8082|B0510_5406|B0510_735	bfu:BC1G_12513|bfu:BC1G_00111|bfu:BC1G_06375|bfu:BC1G_11467|bfu:BC1G_04827|bfu:BC1G_02591|bfu:BC1G_11115|bfu:BC1G_05322|	5429336|5441663|5435336|5430753|5437392|5439579|5430555|5437133|	http://www.genome.jp/kegg-bin/show_pathway?bfu00052
Butanoate metabolism	KEGG PATHWAY	bfu00650	7	17	0.0668513665997	0.348330804914	B0510_8171|B0510_9726|B0510_10268|Novel00592|B0510_2112|Novel00690|B0510_5052	bfu:BC1G_08841|bfu:BC1G_09652|bfu:BC1G_05154|bfu:BC1G_08794|bfu:BC1G_04181|bfu:BC1G_04555|bfu:BC1G_09861|	5432883|5432936|5436348|5432838|5438170|5437897|5432206|	http://www.genome.jp/kegg-bin/show_pathway?bfu00650
Phenylalanine metabolism	KEGG PATHWAY	bfu00360	6	14	0.0731893580428	0.362287322312	B0510_2645|B0510_9110|B0510_5567|B0510_4081|B0510_3939|B0510_826	bfu:BC1G_02972|bfu:BC1G_13706|bfu:BC1G_01168|bfu:BC1G_07219|bfu:BC1G_02675|bfu:BC1G_00004|	5438918|5427667|5440975|5434648|5439226|5441578|	http://www.genome.jp/kegg-bin/show_pathway?bfu00360
Selenocompound metabolism	KEGG PATHWAY	bfu00450	4	8	0.0825797114479	0.389304353969	B0510_2130|Novel00349|B0510_3208|B0510_3476	bfu:BC1G_04159|bfu:BC1G_12242|bfu:BC1G_11367|bfu:BC1G_08021|	5438138|5429483|5431090|5434363|	http://www.genome.jp/kegg-bin/show_pathway?bfu00450
Amino sugar and nucleotide sugar metabolism	KEGG PATHWAY	bfu00520	15	47	0.0889414777274	0.400236649773	B0510_9473|B0510_7170|B0510_1311|B0510_6968|B0510_6895|B0510_3015|B0510_1078|B0510_7914|B0510_5213|B0510_5001|B0510_9165|B0510_8612|B0510_736|B0510_737|B0510_735	bfu:BC1G_16069|bfu:BC1G_05455|bfu:BC1G_10814|bfu:BC1G_08372|bfu:BC1G_14944|bfu:BC1G_11467|bfu:BC1G_00399|bfu:BC1G_04827|bfu:BC1G_10025|bfu:BC1G_12138|bfu:BC1G_05538|bfu:BC1G_11407|bfu:BC1G_05323|bfu:BC1G_05324|bfu:BC1G_05322|	5425877|5436653|5430842|5433026|5426994|5430753|5441962|5437392|5431785|5429915|5436403|5430151|5437134|5437135|5437133|	http://www.genome.jp/kegg-bin/show_pathway?bfu00520
Pentose and glucuronate interconversions	KEGG PATHWAY	bfu00040	6	15	0.0995633083276	0.416437363306	B0510_536|B0510_3256|B0510_2072|B0510_344|Novel00299|B0510_10151|B0510_5388	bfu:BC1G_02003|bfu:BC1G_08033|bfu:BC1G_04246|bfu:BC1G_00617|bfu:BC1G_00617|bfu:BC1G_11910|bfu:BC1G_11143|	5439963|5433223|5438236|5441254|5441254|5429839|5430570|	http://www.genome.jp/kegg-bin/show_pathway?bfu00040
Tyrosine metabolism	KEGG PATHWAY	bfu00350	8	22	0.100954512317	0.416437363306	Novel00112|B0510_6907|B0510_2645|B0510_9110|B0510_5567|B0510_4081|B0510_3939|B0510_826	bfu:BC1G_03946|bfu:BC1G_15830|bfu:BC1G_02972|bfu:BC1G_13706|bfu:BC1G_01168|bfu:BC1G_07219|bfu:BC1G_02675|bfu:BC1G_00004|	5437155|5426103|5438918|5427667|5440975|5434648|5439226|5441578|	http://www.genome.jp/kegg-bin/show_pathway?bfu00350
Pantothenate and CoA biosynthesis	KEGG PATHWAY	bfu00770	7	19	0.114516617312	0.453485804554	B0510_7691|B0510_10275|B0510_2919|Novel00690|B0510_7266|B0510_3587|B0510_2233	bfu:BC1G_15619|bfu:BC1G_14727|bfu:BC1G_03203|bfu:BC1G_04555|bfu:BC1G_10603|bfu:BC1G_09168|bfu:BC1G_04443|	5426323|5427385|5438780|5437897|5431380|5432371|5437779|	http://www.genome.jp/kegg-bin/show_pathway?bfu00770
Glycolysis / Gluconeogenesis	KEGG PATHWAY	bfu00010	11	34	0.123558815011	0.470473949463	B0510_722|B0510_8551|B0510_4887|Novel00592|B0510_3994|B0510_8159|Novel00022|B0510_3226|Novel00896|B0510_9092|B0510_735	bfu:BC1G_05305|bfu:BC1G_14651|bfu:BC1G_10210|bfu:BC1G_08794|bfu:BC1G_12564|bfu:BC1G_08819|bfu:BC1G_00717|bfu:BC1G_11392|bfu:BC1G_11376|bfu:BC1G_13687|bfu:BC1G_05322|	5437115|5427363|5431900|5432838|5429383|5432858|5441333|5431115|5431099|5427690|5437133|	http://www.genome.jp/kegg-bin/show_pathway?bfu00010
Synthesis and degradation of ketone bodies	KEGG PATHWAY	bfu00072	3	6	0.132610747155	0.486239406234	B0510_9726|B0510_10268|B0510_2112	bfu:BC1G_09652|bfu:BC1G_05154|bfu:BC1G_04181|	5432936|5436348|5438170|	http://www.genome.jp/kegg-bin/show_pathway?bfu00072
Degradation of aromatic compounds	KEGG PATHWAY	bfu01220	7	20	0.143548451551	0.4962961068	B0510_8042|B0510_2976|B0510_4887|B0510_9098|Novel00022|B0510_2885|B0510_9501	bfu:BC1G_02530|bfu:BC1G_03120|bfu:BC1G_10210|bfu:BC1G_00050|bfu:BC1G_00717|bfu:BC1G_08757|bfu:BC1G_15612|	5439460|5438659|5431900|5441724|5441333|5432799|5426398|	http://www.genome.jp/kegg-bin/show_pathway?bfu01220
Arginine and proline metabolism	KEGG PATHWAY	bfu00330	11	35	0.145379667648	0.4962961068	B0510_9832|B0510_9110|B0510_2085|B0510_443|B0510_7217|B0510_2124|Novel00178|B0510_6346|B0510_1262|B0510_3131|B0510_2339	bfu:BC1G_11576|bfu:BC1G_13706|bfu:BC1G_04225|bfu:BC1G_06543|bfu:BC1G_05379|bfu:BC1G_04164|bfu:BC1G_09029|bfu:BC1G_12887|bfu:BC1G_12200|bfu:BC1G_03527|bfu:BC1G_14197|	5430240|5427667|5438214|5435583|5436592|5438133|5433355|5428782|5429451|5438487|5427162|	http://www.genome.jp/kegg-bin/show_pathway?bfu00330
Sulfur metabolism	KEGG PATHWAY	bfu00920	6	17	0.164795847913	0.543826298113	B0510_9260|B0510_4051|B0510_3208|Novel00349|B0510_5251|B0510_1240	bfu:BC1G_04925|bfu:BC1G_07264|bfu:BC1G_11367|bfu:BC1G_12242|bfu:BC1G_08529|bfu:BC1G_12227|	5436910|5434679|5431090|5429483|5433693|5429468|	http://www.genome.jp/kegg-bin/show_pathway?bfu00920
Alanine, aspartate and glutamate metabolism	KEGG PATHWAY	bfu00250	8	25	0.18319160963	0.585031269462	B0510_6006|B0510_9110|B0510_4552|B0510_6774|B0510_6346|B0510_2339|B0510_2108|B0510_5052	bfu:BC1G_04300|bfu:BC1G_13706|bfu:BC1G_07167|bfu:BC1G_14714|bfu:BC1G_12887|bfu:BC1G_14197|bfu:BC1G_04186|bfu:BC1G_09861|	5437622|5427667|5435132|5427138|5428782|5427162|5438175|5432206|	http://www.genome.jp/kegg-bin/show_pathway?bfu00250
Methane metabolism	KEGG PATHWAY	bfu00680	7	22	0.210572218658	0.642671463907	B0510_9240|B0510_3226|B0510_8785|B0510_8159|B0510_3994|B0510_3760|B0510_3770	bfu:BC1G_04899|bfu:BC1G_11392|bfu:BC1G_04734|bfu:BC1G_08819|bfu:BC1G_12564|bfu:BC1G_12319|bfu:BC1G_10733|	5436861|5431115|5437603|5432858|5429383|5429679|5431349|	http://www.genome.jp/kegg-bin/show_pathway?bfu00680
Oxidative phosphorylation	KEGG PATHWAY	bfu00190	19	70	0.214223821302	0.642671463907	B0510_8313|B0510_7623|B0510_1671|B0510_4072|Novel00775|B0510_6502|Novel00278|B0510_3413|B0510_8004|B0510_7334|B0510_9764|B0510_2537|B0510_9064|B0510_1375|B0510_9949|B0510_5806|B0510_4595|Novel00151|B0510_698	bfu:BC1G_07481|bfu:BC1G_05826|bfu:BC1G_01333|bfu:BC1G_07233|bfu:BC1G_07795|bfu:BC1G_07512|bfu:BC1G_14868|bfu:BC1G_07931|bfu:BC1G_02472|bfu:BC1G_07014|bfu:BC1G_15559|bfu:BC1G_11962|bfu:BC1G_10137|bfu:BC1G_15181|bfu:BC1G_15917|bfu:BC1G_05077|bfu:BC1G_07106|bfu:BC1G_09982|bfu:BC1G_05275|	5434458|5436159|5440404|5434621|5434242|5434490|5427092|5434275|5439518|5434979|5426276|5430044|5431719|5426760|5426032|5436286|5435073|5432118|5437085|	http://www.genome.jp/kegg-bin/show_pathway?bfu00190
Histidine metabolism	KEGG PATHWAY	bfu00340	4	11	0.221769801438	0.645741480657	B0510_4535|B0510_3939|B0510_5567|B0510_1746	bfu:BC1G_11238|bfu:BC1G_02675|bfu:BC1G_01168|bfu:BC1G_01879|	5430961|5439226|5440975|5440353|	http://www.genome.jp/kegg-bin/show_pathway?bfu00340
Nitrogen metabolism	KEGG PATHWAY	bfu00910	5	15	0.23575132978	0.666839475664	B0510_1950|B0510_1106|B0510_8243|B0510_10266|B0510_97	bfu:BC1G_03892|bfu:BC1G_00437|bfu:BC1G_08946|bfu:BC1G_15991|bfu:BC1G_06153|	5438395|5442000|5433585|5425906|5436015|	http://www.genome.jp/kegg-bin/show_pathway?bfu00910
Sphingolipid metabolism	KEGG PATHWAY	bfu00600	6	19	0.243471180678	0.668673700896	B0510_8170|B0510_903|B0510_4042|B0510_10259|B0510_8082|B0510_5061	bfu:BC1G_08839|bfu:BC1G_00111|bfu:BC1G_07278|bfu:BC1G_14037|bfu:BC1G_02591|bfu:BC1G_09872|	5432879|5441663|5434692|5427883|5439579|5432217|	http://www.genome.jp/kegg-bin/show_pathway?bfu00600
Fatty acid metabolism	KEGG PATHWAY	bfu01212	8	27	0.24990835286	0.668673700896	B0510_1763|Novel00616|B0510_6510|B0510_6117|B0510_662|B0510_3406|B0510_7567|B0510_7568|B0510_5282	bfu:BC1G_01850|bfu:BC1G_13792|bfu:BC1G_07525|bfu:BC1G_14126|bfu:BC1G_14126|bfu:BC1G_12764|bfu:BC1G_14055|bfu:BC1G_14051|bfu:BC1G_08482|	5440324|5428213|5434521|5427967|5427967|5428937|5427952|5427953|5433619|	http://www.genome.jp/kegg-bin/show_pathway?bfu01212
Ether lipid metabolism	KEGG PATHWAY	bfu00565	4	12	0.277090558836	0.691298183836	B0510_302|B0510_8077|B0510_3111|B0510_5604|B0510_1681	bfu:BC1G_00685|bfu:BC1G_02581|bfu:BC1G_02581|bfu:BC1G_01233|bfu:BC1G_13017|	5441185|5439568|5439568|5441041|5429118|	http://www.genome.jp/kegg-bin/show_pathway?bfu00565
Riboflavin metabolism	KEGG PATHWAY	bfu00740	5	16	0.28371683993	0.691298183836	B0510_6907|B0510_1075|B0510_8562|B0510_5876|B0510_8163	bfu:BC1G_15830|bfu:BC1G_00396|bfu:BC1G_14636|bfu:BC1G_13821|bfu:BC1G_08823|	5426103|5441959|5427342|5428045|5432854|	http://www.genome.jp/kegg-bin/show_pathway?bfu00740
Glycerolipid metabolism	KEGG PATHWAY	bfu00561	6	20	0.286295207447	0.691298183836	B0510_903|B0510_4887|B0510_8082|Novel00022|B0510_4982|B0510_302	bfu:BC1G_00111|bfu:BC1G_10210|bfu:BC1G_02591|bfu:BC1G_00717|bfu:BC1G_12168|bfu:BC1G_00685|	5441663|5431900|5439579|5441333|5429928|5441185|	http://www.genome.jp/kegg-bin/show_pathway?bfu00561
Fructose and mannose metabolism	KEGG PATHWAY	bfu00051	6	20	0.286295207447	0.691298183836	B0510_2050|B0510_1078|B0510_3994|B0510_8159|B0510_1376|B0510_735	bfu:BC1G_15078|bfu:BC1G_00399|bfu:BC1G_12564|bfu:BC1G_08819|bfu:BC1G_15180|bfu:BC1G_05322|	5426868|5441962|5429383|5432858|5426754|5437133|	http://www.genome.jp/kegg-bin/show_pathway?bfu00051
Fatty acid biosynthesis	KEGG PATHWAY	bfu00061	3	9	0.331112945528	0.780480514459	B0510_1763|B0510_7568|B0510_7567	bfu:BC1G_01850|bfu:BC1G_14051|bfu:BC1G_14055|	5440324|5427953|5427952|	http://www.genome.jp/kegg-bin/show_pathway?bfu00061
Glutathione metabolism	KEGG PATHWAY	bfu00480	8	31	0.399151960429	0.91897776936	B0510_6768|B0510_5635|B0510_5742|B0510_9721|B0510_5290|B0510_2036|B0510_3554|B0510_766|B0510_3965	bfu:BC1G_14721|bfu:BC1G_01279|bfu:BC1G_09645|bfu:BC1G_09645|bfu:BC1G_08470|bfu:BC1G_15101|bfu:BC1G_15997|bfu:BC1G_08348|bfu:BC1G_12605|	5427127|5441088|5432932|5432932|5433628|5426853|5425767|5434158|5429409|	http://www.genome.jp/kegg-bin/show_pathway?bfu00480
Terpenoid backbone biosynthesis	KEGG PATHWAY	bfu00900	5	19	0.433465102259	0.953623224969	B0510_9726|B0510_2337|B0510_3285|B0510_2112|B0510_1553	bfu:BC1G_09652|bfu:BC1G_14194|bfu:BC1G_08074|bfu:BC1G_04181|bfu:BC1G_01518|	5432936|5427167|5433255|5438170|5440590|	http://www.genome.jp/kegg-bin/show_pathway?bfu00900
Pentose phosphate pathway	KEGG PATHWAY	bfu00030	5	19	0.433465102259	0.953623224969	B0510_8159|B0510_766|B0510_3994|B0510_2885|B0510_9501	bfu:BC1G_08819|bfu:BC1G_08348|bfu:BC1G_12564|bfu:BC1G_08757|bfu:BC1G_15612|	5432858|5434158|5429383|5432799|5426398|	http://www.genome.jp/kegg-bin/show_pathway?bfu00030
Glycerophospholipid metabolism	KEGG PATHWAY	bfu00564	8	33	0.475482634286	1.0	B0510_9643|B0510_5604|B0510_1061|B0510_8077|B0510_3111|B0510_8389|B0510_1936|B0510_302|B0510_1647	bfu:BC1G_07639|bfu:BC1G_01233|bfu:BC1G_00376|bfu:BC1G_02581|bfu:BC1G_02581|bfu:BC1G_11646|bfu:BC1G_03912|bfu:BC1G_00685|bfu:BC1G_01368|	5433792|5441041|5441939|5439568|5439568|5430107|5438415|5441185|5440506|	http://www.genome.jp/kegg-bin/show_pathway?bfu00564
Fatty acid elongation	KEGG PATHWAY	bfu00062	2	7	0.492481474123	1.0	B0510_6510|B0510_3406	bfu:BC1G_07525|bfu:BC1G_12764|	5434521|5428937|	http://www.genome.jp/kegg-bin/show_pathway?bfu00062
Cysteine and methionine metabolism	KEGG PATHWAY	bfu00270	8	34	0.512843048581	1.0	B0510_7956|B0510_9110|B0510_7224|B0510_6248|B0510_4081|B0510_474|B0510_3208|B0510_3476	bfu:BC1G_04602|bfu:BC1G_13706|bfu:BC1G_05368|bfu:BC1G_03241|bfu:BC1G_07219|bfu:BC1G_06596|bfu:BC1G_11367|bfu:BC1G_08021|	5437472|5427667|5436603|5438997|5434648|5435636|5431090|5434363|	http://www.genome.jp/kegg-bin/show_pathway?bfu00270
Steroid biosynthesis	KEGG PATHWAY	bfu00100	4	17	0.555839720445	1.0	B0510_7147|B0510_6206|B0510_7463|B0510_7030	bfu:BC1G_09786|bfu:BC1G_03303|bfu:BC1G_11853|bfu:BC1G_07905|	5432025|5439066|5430454|5434028|	http://www.genome.jp/kegg-bin/show_pathway?bfu00100
Ubiquinone and other terpenoid-quinone biosynthesis	KEGG PATHWAY	bfu00130	2	8	0.569401893073	1.0	B0510_2645|B0510_4081	bfu:BC1G_02972|bfu:BC1G_07219|	5438918|5434648|	http://www.genome.jp/kegg-bin/show_pathway?bfu00130
Peroxisome	KEGG PATHWAY	bfu04146	9	42	0.62983676594	1.0	B0510_6768|B0510_1337|B0510_8012|B0510_6646|B0510_1685|B0510_4254|B0510_866|B0510_7553|B0510_5282	bfu:BC1G_14721|bfu:BC1G_09386|bfu:BC1G_02490|bfu:BC1G_13939|bfu:BC1G_13021|bfu:BC1G_02407|bfu:BC1G_00061|bfu:BC1G_15279|bfu:BC1G_08482|	5427127|5432579|5439500|5428111|5429114|5439869|5441713|5426414|5433619|	http://www.genome.jp/kegg-bin/show_pathway?bfu04146
Nicotinate and nicotinamide metabolism	KEGG PATHWAY	bfu00760	2	9	0.637484449514	1.0	B0510_6024|B0510_3748	bfu:BC1G_04324|bfu:BC1G_12341|	5437682|5429640|	http://www.genome.jp/kegg-bin/show_pathway?bfu00760
beta-Alanine metabolism	KEGG PATHWAY	bfu00410	3	14	0.643272707302	1.0	B0510_2919|B0510_5052|B0510_826	bfu:BC1G_03203|bfu:BC1G_09861|bfu:BC1G_00004|	5438780|5432206|5441578|	http://www.genome.jp/kegg-bin/show_pathway?bfu00410
Valine, leucine and isoleucine degradation	KEGG PATHWAY	bfu00280	6	29	0.666626328234	1.0	B0510_9726|B0510_10268|B0510_10275|B0510_2112|Novel00896|B0510_7266	bfu:BC1G_09652|bfu:BC1G_05154|bfu:BC1G_14727|bfu:BC1G_04181|bfu:BC1G_11376|bfu:BC1G_10603|	5432936|5436348|5427385|5438170|5431099|5431380|	http://www.genome.jp/kegg-bin/show_pathway?bfu00280
alpha-Linolenic acid metabolism	KEGG PATHWAY	bfu00592	1	5	0.721686953185	1.0	B0510_5282	bfu:BC1G_08482|	5433619|	http://www.genome.jp/kegg-bin/show_pathway?bfu00592
Tryptophan metabolism	KEGG PATHWAY	bfu00380	5	26	0.730772785439	1.0	B0510_4254|B0510_1685|B0510_5567|B0510_1337|B0510_4081	bfu:BC1G_02407|bfu:BC1G_13021|bfu:BC1G_01168|bfu:BC1G_09386|bfu:BC1G_07219|	5439869|5429114|5440975|5432579|5434648|	http://www.genome.jp/kegg-bin/show_pathway?bfu00380
Taurine and hypotaurine metabolism	KEGG PATHWAY	bfu00430	2	11	0.747831359979	1.0	B0510_7224|B0510_5052	bfu:BC1G_05368|bfu:BC1G_09861|	5436603|5432206|	http://www.genome.jp/kegg-bin/show_pathway?bfu00430
Propanoate metabolism	KEGG PATHWAY	bfu00640	3	17	0.773944356227	1.0	B0510_2228|Novel00228|B0510_3937	bfu:BC1G_04435|bfu:BC1G_05074|bfu:BC1G_02678|	5437770|5436289|5439202|	http://www.genome.jp/kegg-bin/show_pathway?bfu00640
Lysine degradation	KEGG PATHWAY	bfu00310	3	17	0.773944356227	1.0	B0510_7383|B0510_1655|B0510_7708	bfu:BC1G_13197|bfu:BC1G_01354|bfu:BC1G_15049|	5428632|5440424|5426925|	http://www.genome.jp/kegg-bin/show_pathway?bfu00310
ABC transporters	KEGG PATHWAY	bfu02010	1	6	0.784553131656	1.0	B0510_8806	bfu:BC1G_15198|	5426716|	http://www.genome.jp/kegg-bin/show_pathway?bfu02010
One carbon pool by folate	KEGG PATHWAY	bfu00670	2	13	0.828008408183	1.0	B0510_6226|B0510_8413	bfu:BC1G_03280|bfu:BC1G_13785|	5439031|5428206|	http://www.genome.jp/kegg-bin/show_pathway?bfu00670
Arachidonic acid metabolism	KEGG PATHWAY	bfu00590	1	8	0.870921719556	1.0	Novel00673	bfu:BC1G_04254|	5438244|	http://www.genome.jp/kegg-bin/show_pathway?bfu00590
Porphyrin and chlorophyll metabolism	KEGG PATHWAY	bfu00860	2	16	0.905752482867	1.0	Novel00102|B0510_4662	bfu:BC1G_16016|bfu:BC1G_13450|	5425923|5428538|	http://www.genome.jp/kegg-bin/show_pathway?bfu00860
Various types of N-glycan biosynthesis	KEGG PATHWAY	bfu00513	4	29	0.919881787048	1.0	B0510_4321|B0510_9452|B0510_9970|B0510_1113	bfu:BC1G_02294|bfu:BC1G_09286|bfu:BC1G_14238|bfu:BC1G_00455|	5439671|5432649|5427814|5442018|	http://www.genome.jp/kegg-bin/show_pathway?bfu00513
Homologous recombination	KEGG PATHWAY	bfu03440	2	18	0.937778337645	1.0	B0510_8727|B0510_3025	bfu:BC1G_04651|bfu:BC1G_11483|	5437499|5430763|	http://www.genome.jp/kegg-bin/show_pathway?bfu03440
Base excision repair	KEGG PATHWAY	bfu03410	2	18	0.937778337645	1.0	B0510_6717|B0510_5903	bfu:BC1G_10334|bfu:BC1G_05953|	5431578|5435870|	http://www.genome.jp/kegg-bin/show_pathway?bfu03410
Folate biosynthesis	KEGG PATHWAY	bfu00790	1	12	0.953711025641	1.0	B0510_6843	bfu:BC1G_08176|	5433866|	http://www.genome.jp/kegg-bin/show_pathway?bfu00790
Regulation of autophagy	KEGG PATHWAY	bfu04140	1	13	0.964186243762	1.0	B0510_6466	bfu:BC1G_06790|	5435209|	http://www.genome.jp/kegg-bin/show_pathway?bfu04140
N-Glycan biosynthesis	KEGG PATHWAY	bfu00510	4	35	0.971474685597	1.0	B0510_9452|B0510_5549|B0510_9970|B0510_1113	bfu:BC1G_09286|bfu:BC1G_01140|bfu:BC1G_14238|bfu:BC1G_00455|	5432649|5440945|5427814|5442018|	http://www.genome.jp/kegg-bin/show_pathway?bfu00510
Inositol phosphate metabolism	KEGG PATHWAY	bfu00562	1	15	0.97856646404	1.0	B0510_1665	bfu:BC1G_01342|	5440403|	http://www.genome.jp/kegg-bin/show_pathway?bfu00562
Protein export	KEGG PATHWAY	bfu03060	1	16	0.983420729452	1.0	B0510_5053	bfu:BC1G_09862|	5432207|	http://www.genome.jp/kegg-bin/show_pathway?bfu03060
Endocytosis	KEGG PATHWAY	bfu04144	4	39	0.986274585447	1.0	B0510_8077|B0510_3111|Novel00010|B0510_1911|B0510_9034	bfu:BC1G_02581|bfu:BC1G_02581|bfu:BC1G_06164|bfu:BC1G_12288|bfu:BC1G_13117|	5439568|5439568|5436026|5429789|5428895|	http://www.genome.jp/kegg-bin/show_pathway?bfu04144
Aminoacyl-tRNA biosynthesis	KEGG PATHWAY	bfu00970	4	39	0.986274585447	1.0	B0510_427|B0510_6122|B0510_2130|B0510_8569	bfu:BC1G_06515|bfu:BC1G_14120|bfu:BC1G_04159|bfu:BC1G_06223|	5435560|5427962|5438138|5435680|	http://www.genome.jp/kegg-bin/show_pathway?bfu00970
Fatty acid degradation	KEGG PATHWAY	bfu00071	1	17	0.987176593808	1.0	B0510_5282	bfu:BC1G_08482|	5433619|	http://www.genome.jp/kegg-bin/show_pathway?bfu00071
Purine metabolism	KEGG PATHWAY	bfu00230	10	81	0.993840140273	1.0	B0510_3266|B0510_3165|Novel00349|B0510_1979|B0510_138|B0510_4552|B0510_75|B0510_6717|B0510_6935|B0510_722	bfu:BC1G_08047|bfu:BC1G_03578|bfu:BC1G_12242|bfu:BC1G_03844|bfu:BC1G_06081|bfu:BC1G_07167|bfu:BC1G_06199|bfu:BC1G_10334|bfu:BC1G_08417|bfu:BC1G_05305|	5433229|5438601|5429483|5438298|5435958|5435132|5436061|5431578|5433073|5437115|	http://www.genome.jp/kegg-bin/show_pathway?bfu00230
Mismatch repair	KEGG PATHWAY	bfu03430	1	22	0.996454411137	1.0	B0510_3025	bfu:BC1G_11483|	5430763|	http://www.genome.jp/kegg-bin/show_pathway?bfu03430
DNA replication	KEGG PATHWAY	bfu03030	2	31	0.996468854898	1.0	B0510_6717|B0510_3025	bfu:BC1G_10334|bfu:BC1G_11483|	5431578|5430763|	http://www.genome.jp/kegg-bin/show_pathway?bfu03030
Phagosome	KEGG PATHWAY	bfu04145	2	33	0.997768693774	1.0	B0510_884|Novel00528	bfu:BC1G_00082|bfu:BC1G_02573|	5441692|5439560|	http://www.genome.jp/kegg-bin/show_pathway?bfu04145
Ubiquitin mediated proteolysis	KEGG PATHWAY	bfu04120	5	57	0.998355827674	1.0	B0510_2383|B0510_2061|B0510_3771|B0510_1350|B0510_1823	bfu:BC1G_12411|bfu:BC1G_04261|bfu:BC1G_10732|bfu:BC1G_09407|bfu:BC1G_01767|	5429277|5438251|5431348|5432584|5440191|	http://www.genome.jp/kegg-bin/show_pathway?bfu04120
MAPK signaling pathway - yeast	KEGG PATHWAY	bfu04011	1	27	0.999021569618	1.0	B0510_5297	bfu:BC1G_08461|	5433621|	http://www.genome.jp/kegg-bin/show_pathway?bfu04011
Pyrimidine metabolism	KEGG PATHWAY	bfu00240	5	61	0.999243423874	1.0	B0510_6717|B0510_138|B0510_8362|Novel00358|B0510_1053	bfu:BC1G_10334|bfu:BC1G_06081|bfu:BC1G_07413|bfu:BC1G_08331|bfu:BC1G_00363|	5431578|5435958|5434379|5434141|5441926|	http://www.genome.jp/kegg-bin/show_pathway?bfu00240
Nucleotide excision repair	KEGG PATHWAY	bfu03420	2	39	0.999447507929	1.0	B0510_6717|B0510_3025	bfu:BC1G_10334|bfu:BC1G_11483|	5431578|5430763|	http://www.genome.jp/kegg-bin/show_pathway?bfu03420
Protein processing in endoplasmic reticulum	KEGG PATHWAY	bfu04141	7	77	0.999493634779	1.0	B0510_3141|B0510_9452|Novel00010|Novel00237|B0510_2574|B0510_884|B0510_1113	bfu:BC1G_03550|bfu:BC1G_09286|bfu:BC1G_06164|bfu:BC1G_07315|bfu:BC1G_14178|bfu:BC1G_00082|bfu:BC1G_00455|	5438569|5432649|5436026|5434734|5427908|5441692|5442018|	http://www.genome.jp/kegg-bin/show_pathway?bfu04141
Ribosome biogenesis in eukaryotes	KEGG PATHWAY	bfu03008	4	70	0.999976417139	1.0	B0510_4850|B0510_9461|B0510_4797|B0510_5283	bfu:BC1G_14903|bfu:BC1G_09273|bfu:BC1G_03672|bfu:BC1G_08481|	5427306|5432626|5437961|5433644|	http://www.genome.jp/kegg-bin/show_pathway?bfu03008
RNA degradation	KEGG PATHWAY	bfu03018	1	48	0.999995706651	1.0	B0510_6849	bfu:BC1G_08185|	5433886|	http://www.genome.jp/kegg-bin/show_pathway?bfu03018
Meiosis - yeast	KEGG PATHWAY	bfu04113	1	53	0.999998827237	1.0	B0510_2373	bfu:BC1G_12394|	5429271|	http://www.genome.jp/kegg-bin/show_pathway?bfu04113
Cell cycle - yeast	KEGG PATHWAY	bfu04111	2	73	0.999999854069	1.0	B0510_3011|B0510_5273	bfu:BC1G_03054|bfu:BC1G_08500|	5438641|5433663|	http://www.genome.jp/kegg-bin/show_pathway?bfu04111
Ribosome	KEGG PATHWAY	bfu03010	3	97	0.999999994664	1.0	B0510_5104|B0510_9460|B0510_8869	bfu:BC1G_09520|bfu:BC1G_09274|bfu:BC1G_12669|	5432331|5432632|5429736|	http://www.genome.jp/kegg-bin/show_pathway?bfu03010
Spliceosome	KEGG PATHWAY	bfu03040	2	88	0.999999996549	1.0	Novel00010|B0510_5283	bfu:BC1G_06164|bfu:BC1G_08481|	5436026|5433644|	http://www.genome.jp/kegg-bin/show_pathway?bfu03040
RNA transport	KEGG PATHWAY	bfu03013	2	89	0.999999997316	1.0	B0510_1120|B0510_4759	bfu:BC1G_00466|bfu:BC1G_03733|	5442029|5438063|	http://www.genome.jp/kegg-bin/show_pathway?bfu03013
--------------------
#Term	Database	Id	Sample number	Background number	P-Value	Corrected P-Value	Genes	KEGG_ID/KO	Entrez_ID	Hyperlink
--------------------
